# Supplementary material for: Integrative Multi-Omics and Network Analyses Reveal Pathogenic and Protective Pathways in Centronuclear Myopathies
Source: Int J Mol Sci. 2025 Nov 28;26(23):11572. doi: 10.3390/ijms262311572 (PMC12691857; doi:10.3390/ijms262311572)
Supplement: Supplementary file 1 [file ijms-26-11572-s001.zip]

Archive with 48 entries (46 files):
- 251120_U02_Supplementary/
- 251120_U02_Supplementary/250819_SuppInfo_S1.pdf
- 251120_U02_Supplementary/250819_SuppInfo_S2.csv
- 251120_U02_Supplementary/250819_SuppInfo_S3/
- 251120_U02_Supplementary/250819_SuppInfo_S3/enrich_analysis_black_module.csv
- 251120_U02_Supplementary/250819_SuppInfo_S3/enrich_analysis_blue_module.csv
- 251120_U02_Supplementary/250819_SuppInfo_S3/enrich_analysis_brown_module.csv
- 251120_U02_Supplementary/250819_SuppInfo_S3/enrich_analysis_cyan_module.csv
- 251120_U02_Supplementary/250819_SuppInfo_S3/enrich_analysis_darkgreen_module.csv
- 251120_U02_Supplementary/250819_SuppInfo_S3/enrich_analysis_darkgrey_module.csv
- 251120_U02_Supplementary/250819_SuppInfo_S3/enrich_analysis_darkred_module.csv
- 251120_U02_Supplementary/250819_SuppInfo_S3/enrich_analysis_darkturquoise_module.csv
- 251120_U02_Supplementary/250819_SuppInfo_S3/enrich_analysis_greenyellow_module.csv
- 251120_U02_Supplementary/250819_SuppInfo_S3/enrich_analysis_green_module.csv
- 251120_U02_Supplementary/250819_SuppInfo_S3/enrich_analysis_grey60_module.csv
- 251120_U02_Supplementary/250819_SuppInfo_S3/enrich_analysis_grey_module.csv
- 251120_U02_Supplementary/250819_SuppInfo_S3/enrich_analysis_lightcyan_module.csv
- 251120_U02_Supplementary/250819_SuppInfo_S3/enrich_analysis_lightgreen_module.csv
- 251120_U02_Supplementary/250819_SuppInfo_S3/enrich_analysis_lightyellow_module.csv
- 251120_U02_Supplementary/250819_SuppInfo_S3/enrich_analysis_magenta_module.csv
- 251120_U02_Supplementary/250819_SuppInfo_S3/enrich_analysis_midnightblue_module.csv
- 251120_U02_Supplementary/250819_SuppInfo_S3/enrich_analysis_pink_module.csv
- 251120_U02_Supplementary/250819_SuppInfo_S3/enrich_analysis_purple_module.csv
- 251120_U02_Supplementary/250819_SuppInfo_S3/enrich_analysis_red_module.csv
- 251120_U02_Supplementary/250819_SuppInfo_S3/enrich_analysis_royalblue_module.csv
- 251120_U02_Supplementary/250819_SuppInfo_S3/enrich_analysis_salmon_module.csv
- 251120_U02_Supplementary/250819_SuppInfo_S3/enrich_analysis_tan_module.csv
- 251120_U02_Supplementary/250819_SuppInfo_S3/enrich_analysis_turquoise_module.csv
- 251120_U02_Supplementary/250819_SuppInfo_S3/enrich_analysis_yellow_module.csv
- 251120_U02_Supplementary/250819_SuppInfo_S3/enrich_black.png
- 251120_U02_Supplementary/250819_SuppInfo_S3/enrich_blue.png
- 251120_U02_Supplementary/250819_SuppInfo_S3/enrich_brown.png
- 251120_U02_Supplementary/250819_SuppInfo_S3/enrich_cyan.png
- 251120_U02_Supplementary/250819_SuppInfo_S3/enrich_darkred.png
- 251120_U02_Supplementary/250819_SuppInfo_S3/enrich_greenyellow.png
- 251120_U02_Supplementary/250819_SuppInfo_S3/enrich_grey60.png
- 251120_U02_Supplementary/250819_SuppInfo_S3/enrich_lightcyan.png
- 251120_U02_Supplementary/250819_SuppInfo_S3/enrich_lightgreen.png
- 251120_U02_Supplementary/250819_SuppInfo_S3/enrich_lightyellow.png
- 251120_U02_Supplementary/250819_SuppInfo_S3/enrich_midnightblue.png
- 251120_U02_Supplementary/250819_SuppInfo_S3/enrich_pink.png
- 251120_U02_Supplementary/250819_SuppInfo_S3/enrich_purple.png
- 251120_U02_Supplementary/250819_SuppInfo_S3/enrich_red.png
- 251120_U02_Supplementary/250819_SuppInfo_S3/enrich_salmon.png
- 251120_U02_Supplementary/250819_SuppInfo_S3/enrich_turquoise.png
- 251120_U02_Supplementary/250819_SuppInfo_S3/enrich_yellow.png
- 251120_U02_Supplementary/250819_SuppInfo_S3/Thumbs.db
- 251120_U02_Supplementary/SuppFigure_S1.PNG
