# Supplementary material for: Integrative Multi-Omics and Network Analyses Reveal Pathogenic and Protective Pathways in Centronuclear Myopathies
Source: Int J Mol Sci. 2025 Nov 28;26(23):11572. doi: 10.3390/ijms262311572 (PMC12691857; doi:10.3390/ijms262311572)
Supplement: Supplementary file 1 [file ijms-26-11572-s001.zip › 251120_U02_Supplementary/250819_SuppInfo_S2.csv]

Cohort	Group	BW (g)	TA_weight (g)	Spec_Fmax	Hanging (s)	perc_central_nuclei	perc_abnormal_SDH	perc_small_fibers
MTM1-D2Hz	Disease	16.4	0.731707317	1.5	1	16
MTM1-D2Hz	WT	27.8	1.402877698	24	60	0.5
MTM1-D2Hz	WT treated	25.5	1.529411765	24	60	1
MTM1-D2Hz	Disease treated	26.02	1.498847041	20	55	4.5
MTM1-TgBIN1	Disease	13.8	0.77	2.2	2	21.6	41.33	96.6
MTM1-TgBIN1	WT	28.2	1.77	15.4	59	0.6	0	79.2
MTM1-TgBIN1	WT treated	25.8	1.65	18.9	60	0.6	0	72
MTM1-TgBIN1	Disease treated	26.7	1.59	18.2	57	0.6	0	72.8
MTM1-tamox	Disease	14.6	0.72	7.13	1	13		99
MTM1-tamox	WT	23.1	1.34	22.61	60	1		76
MTM1-tamox	WT treated	17.2	1.25	18.6	60	1		76.5
MTM1-tamox	Disease treated	16.6	0.65	18.54	58	7		97
BIN1-ASO	Disease	21.8	1.8	13.3	55	0.49	18	73
BIN1-ASO	WT	23.9	2.09	18.8	60	0.6	0	51
BIN1-ASO	WT treated	21.4	2.03	18.4	60	0.66	0	61
BIN1-ASO	Disease treated	21.1	2.2	15.4	55	0.66	0	60
DNM2-ASO	Disease	20.7	1.58	6.42	40	4.55	23.4	99
DNM2-ASO	WT	24.7	2.32	14.75	60	0.33	0.08	58
DNM2-ASO	WT treated	25.2	2.14	17.08	52	0.73	0.15	60
DNM2-ASO	Disease treated	22.5	1.76	17.3	60	3.15	1.04	63
DNM2-tamox	Disease	18.02	1.43	9.92	29	5	18.4	94
DNM2-tamox	WT	20.75	2.01	21.02	56.9	0.5	1.2	45
DNM2-tamox	WT treated	19.24	1.67	21.56	59	0.5	0.17	67
DNM2-tamox	Disease treated	16.02	1.39	12.98	46.13	5	18.3	97
BIN1-tamox	Disease	17.7	1.53	15.74	45.6	0.5	34.5	76
BIN1-tamox	WT	19	1.76	20.76	57.2	0.5	0	46
BIN1-tamox	Disease treated	16.45	1.46	22.37	56.6	0.5	5	64
