# Supplementary material for: Integrative Multi-Omics and Network Analyses Reveal Pathogenic and Protective Pathways in Centronuclear Myopathies
Source: Int J Mol Sci. 2025 Nov 28;26(23):11572. doi: 10.3390/ijms262311572 (PMC12691857; doi:10.3390/ijms262311572)
Supplement: Supplementary file 1 [file ijms-26-11572-s001.zip › 251120_U02_Supplementary/250819_SuppInfo_S3/enrich_analysis_black_module.csv]

ID	Description	GeneRatio	BgRatio	pvalue	p.adjust	qvalue	geneID	Count	gene_ratio_score	term_size	cluster	parent	parentSimScore	score	size	term	parentTerm	ont
GO:0002082	regulation of oxidative phosphorylation	6/519	26/11452	0,000891693549504841	0,0312271081036595	0,0307211893424142	Ppif/Dnajc15/Cox7a2l/Shmt2/Cox7a2/Cox7a1	6	0,0115606936416185	11	4	GO:0046034	0,832	5,43467281682462	15	regulation of oxidative phosphorylation	ATP metabolic process	BP
GO:0006082	organic acid metabolic process	54/519	658/11452	0,0000144072396094413	0,000776217740188667	0,000763642028205689	Sdhd/Idh3g/Nr1h3/Alkbh7/Etfb/Sdhb/Apip/Pdhx/Acsf3/Tha1/Mdh2/Mdh1/Fars2/Ndufs6/Nit2/Yars2/Eci1/Sdhaf2/Shmt2/Echs1/Pnkd/Scly/Fh1/Mpc2/Ptges2/Idh3b/Ahcyl1/Cyp2u1/Hadh/Gatb/Hmgcl/Lias/Sirt4/Acads/Ndufab1/Plp1/Got2/Acad8/Mpi/Acaa1a/Acaa2/Kyat1/Hpdl/Pars2/Sephs2/Suclg1/Foxk1/Sdhc/Hadhb/Bckdha/Fabp4/Prkag1/Sars/Mpst	54	0,104046242774566	52	12	GO:0006082	0,986	38,2172283106622	51	organic acid metabolic process	organic acid metabolic process	BP
GO:0006091	generation of precursor metabolites and energy	60/519	296/11452	1,94065843625731e-23	9,70883691967584e-21	9,5515414464213e-21	Sdhd/Tbrg4/Oxa1l/Idh3g/Atp5d/Trap1/Sdhb/Ndufs2/Mdh2/Mdh1/Uqcrb/Ndufs6/Ndufs4/Ppif/Dnajc15/Ndufb9/Adsl/Cyc1/Atp5o/Ndufa5/Ndufv3/Ndufv2/Cox7a2l/Sdhaf2/Ndufb8/Atp5b/Shmt2/Sirt3/Uqcrc1/Ndufb3/Sdhaf4/Ndufa10/Fh1/Ndufa8/Idh3b/Adh5/Stoml2/Hmgcl/Ndufc2/Coq7/Coq9/Cox4i1/Mpi/Cox7a2/Noa1/Ndufv1/Uqcrfs1/Coq10a/Cox10/Tefm/Suclg1/Foxk1/Immp2l/Sdhc/Uqcr10/Ndufs8/Uqcrh/Ndufb6/Cox7a1/Sco2	60	0,115606936416185	13	3	GO:0045333	0,926	1027,29678402431	15	generation of precursor metabolites and energy	cellular respiration	BP
GO:0006099	tricarboxylic acid cycle	10/519	27/11452	0,000000140848495397709	0,0000107228571931039	0,0000105491333051877	Sdhd/Idh3g/Sdhb/Mdh2/Mdh1/Sdhaf2/Fh1/Idh3b/Suclg1/Sdhc	10	0,0192678227360308	31	3	GO:0045333	0,871	84,8119755610119	44	tricarboxylic acid cycle	cellular respiration	BP
GO:0006101	citrate metabolic process	10/519	28/11452	0,000000210280723293706	0,0000156681509143523	0,0000154143069953034	Sdhd/Idh3g/Sdhb/Mdh2/Mdh1/Sdhaf2/Fh1/Idh3b/Suclg1/Sdhc	10	0,0192678227360308	5	12	GO:0006082	0,583	37,1584682869362	6	citrate metabolic process	organic acid metabolic process	BP
GO:0006107	oxaloacetate metabolic process	4/519	10/11452	0,000703746406561115	0,0254074218121343	0,0249957893507817	Mdh2/Mdh1/Nit2/Got2	4	0,00770712909441233	11	12	GO:0006082	0,623	6,10060692401994	15	oxaloacetate metabolic process	organic acid metabolic process	BP
GO:0006119	oxidative phosphorylation	34/519	84/11452	3,2073455849984e-24	1,87202070644406e-21	1,84169159643855e-21	Sdhd/Ndufs2/Uqcrb/Ndufs6/Ppif/Dnajc15/Ndufb9/Cyc1/Atp5o/Ndufv3/Ndufv2/Cox7a2l/Sdhaf2/Ndufb8/Atp5b/Shmt2/Uqcrc1/Ndufa10/Ndufa8/Stoml2/Ndufc2/Coq7/Coq9/Cox4i1/Cox7a2/Ndufv1/Uqcrfs1/Tefm/Sdhc/Uqcr10/Ndufs8/Uqcrh/Ndufb6/Cox7a1	34	0,0655105973025048	6	3	GO:0045333	0,939	769,806352767434	6	oxidative phosphorylation	cellular respiration	BP
GO:0006120	mitochondrial electron transport, NADH to ubiquinone	12/519	21/11452	1,34089504865369e-11	0,00000000130439290566256	0,00000000128326008603612	Ndufs6/Dnajc15/Ndufb9/Ndufv2/Ndufb8/Ndufa10/Ndufa8/Ndufc2/Coq9/Ndufv1/Ndufs8/Ndufb6	12	0,023121387283237	17	3	GO:0045333	0,836	223,642436162297	19	mitochondrial electron transport, NADH to ubiquinone	cellular respiration	BP
GO:0006122	mitochondrial electron transport, ubiquinol to cytochrome c	6/519	11/11452	0,00000320182905567552	0,000196715883385538	0,000193528836550803	Uqcrb/Cyc1/Uqcrc1/Uqcrfs1/Uqcr10/Uqcrh	6	0,0115606936416185	13	3	GO:0045333	0,818	35,2311855686763	17	mitochondrial electron transport, ubiquinol to cytochrome c	cellular respiration	BP
GO:0006163	purine nucleotide metabolic process	55/519	347/11452	1,92295273652075e-16	2,32213120113644e-14	2,28450973017511e-14	Sdhd/Atp5f1/Atp5d/Pdhx/Ndufs2/Atp5e/Atp5g3/Uqcrb/Ndufs6/Ppif/Dnajc15/Ndufb9/Adsl/Cyc1/Atp5j/Atp5o/Ndufv3/Ndufv2/Cox7a2l/Sdhaf2/Ndufb8/Atp5b/Shmt2/Atp5a1/Uqcrc1/Atp5c1/Ndufa10/Mpc2/Ndufa8/Stoml2/Ppcs/Hmgcl/Nmnat1/Ndufc2/Coq7/Coq9/Cox4i1/Mpi/Cox7a2/Mcee/Atp5h/Nudt1/Acaa2/Ndufv1/Uqcrfs1/Atp5j2/Tefm/Suclg1/Foxk1/Sdhc/Uqcr10/Ndufs8/Uqcrh/Ndufb6/Cox7a1	55	0,10597302504817	4	10	GO:0006163	0,996	257,696933502695	5	purine nucleotide metabolic process	purine nucleotide metabolic process	BP
GO:0006164	purine nucleotide biosynthetic process	20/519	183/11452	0,000235268095986504	0,00895553121896455	0,00881044025359072	Atp5f1/Atp5d/Pdhx/Atp5e/Atp5g3/Adsl/Cyc1/Atp5j/Atp5o/Atp5b/Atp5a1/Atp5c1/Mpc2/Stoml2/Ppcs/Ndufc2/Mpi/Atp5h/Atp5j2/Foxk1	20	0,0385356454720617	21	10	GO:0006163	0,927	12,7685134691712	23	purine nucleotide biosynthetic process	purine nucleotide metabolic process	BP
GO:0006412	translation	58/519	501/11452	3,0370569216854e-11	0,00000000287453333506547	0,00000000282796224884105	Mrpl10/Mrpl2/Mrpl4/Mettl17/Trap1/Mrpl49/Rpl10/Mrps25/C1qbp/Fars2/Mrpl36/Mrpl13/Yars2/Mrpl39/Mrpl14/Mrps18a/Mrps18b/Mrpl16/Mrpl21/Mrpl11/Shmt2/Mrpl30/Mrpl44/Mrrf/Caprin1/Gatb/Dph2/Mrpl37/Nsun4/Mrpl51/Mrps11/Rpusd4/Mrpl15/Mrps17/Mrps2/Noa1/Mrpl41/Mrpl47/Mtg2/Rpl22l1/Mrpl12/Ythdf2/Mrps35/Tsfm/Mrps27/Dhx9/Pars2/Ppp1r15b/Mrps7/Mrps16/Rpusd3/Mrpl35/Mrpl18/Mrps9/Pstk/Chchd1/Sars/Tufm	58	0,111753371868979	256	7	GO:0006412	0,992	404,554363366909	266	translation	translation	BP
GO:0006518	peptide metabolic process	61/519	630/11452	0,0000000118197612958543	0,000000985542953763853	0,000000969575907802787	Mrpl10/Mrpl2/Mrpl4/Mettl17/Trap1/Mrpl49/Rpl10/Mrps25/C1qbp/Gga3/Fars2/Mrpl36/Mrpl13/Yars2/Mrpl39/Mrpl14/Mrps18a/Mrps18b/Mrpl16/Mrpl21/Mrpl11/Shmt2/Mrpl30/Mrpl44/Mrrf/Caprin1/Gatb/Dph2/Mrpl37/Nsun4/Mrpl51/Mrps11/Rpusd4/Mrpl15/Mrps17/Mrps2/Noa1/Mrpl41/Mrpl47/Mtg2/Rpl22l1/Mrpl12/Ythdf2/Mrps35/Tsfm/Mrps27/Dhx9/Pars2/Ppp1r15b/Mrps7/Mrps16/Rpusd3/Mrpl35/Immp2l/Mrpl18/Mrps9/Pstk/Chchd1/Ethe1/Sars/Tufm	61	0,117533718689788	14	7	GO:0006412	0,968	95,2064562284088	17	peptide metabolic process	translation	BP
GO:0006520	cellular amino acid metabolic process	21/519	192/11452	0,000163677486136301	0,00636887284943695	0,00626568903069138	Apip/Tha1/Fars2/Nit2/Yars2/Shmt2/Scly/Fh1/Ahcyl1/Gatb/Hmgcl/Sirt4/Got2/Acad8/Kyat1/Hpdl/Pars2/Sephs2/Bckdha/Sars/Mpst	21	0,0404624277456647	22	12	GO:0006082	0,868	14,9054430382608	25	cellular amino acid metabolic process	organic acid metabolic process	BP
GO:0006626	protein targeting to mitochondrion	12/519	64/11452	0,0000251373259467096	0,00127581036906343	0,00125514062278536	Timm44/Tomm40l/Timm9/Dnajc15/Pmpcb/Grpel1/Sirt4/Uqcrc2/Parl/Ndufa13/Immp2l/Tomm5	12	0,023121387283237	21	14	GO:0006626	0,999	25,5023628581438	22	protein targeting to mitochondrion	protein targeting to mitochondrion	BP
GO:0006627	protein processing involved in protein targeting to mitochondrion	4/519	7/11452	0,000130835675389156	0,00526651189899799	0,00518118772593718	Pmpcb/Sirt4/Uqcrc2/Immp2l	4	0,00770712909441233	6	13	GO:0034982	0,957	9,30184245683167	9	protein processing involved in protein targeting to mitochondrion	mitochondrial protein processing	BP
GO:0006743	ubiquinone metabolic process	7/519	17/11452	0,00000493258968042593	0,000292778458658502	0,000288035076253953	Ndufa9/Coq6/Coq7/Coq9/Pdss2/Coq10a/Coq5	7	0,0134874759152216	1	5	GO:0009117	0,506	0	1	ubiquinone metabolic process	nucleotide metabolic process	BP
GO:0006744	ubiquinone biosynthetic process	7/519	16/11452	0,00000301907500559399	0,000188800011956967	0,000185741212280247	Ndufa9/Coq6/Coq7/Coq9/Pdss2/Coq10a/Coq5	7	0,0134874759152216	15	5	GO:0009117	0,504	37,555676114324	22	ubiquinone biosynthetic process	nucleotide metabolic process	BP
GO:0006753	nucleoside phosphate metabolic process	65/519	443/11452	1,58956689651282e-17	2,42028837895126e-15	2,38107663720205e-15	Sdhd/Atp5f1/Idh3g/Atp5d/Pdhx/Ndufs2/Atp5e/Atp5g3/Mdh2/Mdh1/Uqcrb/Ndufs6/Ppif/Dnajc15/Ndufb9/Adsl/Cyc1/Atp5j/Atp5o/Ndufv3/Ndufv2/Cox7a2l/Sdhaf2/Prdx5/Ndufb8/Atp5b/Shmt2/Atp5a1/Uqcrc1/Atp5c1/Ndufa10/Mpc2/Ndufa8/Idh3b/Stoml2/Ppcs/Hmgcl/Cda/Nmnat1/Ndufc2/Coq7/Dhodh/Coq9/Cox4i1/Fdx1/Mpi/Cox7a2/Nt5m/Mcee/Atp5h/Nudt1/Acaa2/Ndufv1/Uqcrfs1/Atp5j2/Flad1/Tefm/Suclg1/Foxk1/Sdhc/Uqcr10/Ndufs8/Uqcrh/Ndufb6/Cox…	65	0,1252408477842	2	5	GO:0009117	0,989	148,077961344249	2	nucleoside phosphate metabolic process	nucleotide metabolic process	BP
GO:0006754	ATP biosynthetic process	16/519	101/11452	0,0000112954325119009	0,000627882613598048	0,000617710118821249	Atp5f1/Atp5d/Atp5e/Atp5g3/Cyc1/Atp5j/Atp5o/Atp5b/Atp5a1/Atp5c1/Stoml2/Ndufc2/Mpi/Atp5h/Atp5j2/Foxk1	16	0,0308285163776493	23	5	GO:0009117	0,806	32,1500482253093	23	ATP biosynthetic process	nucleotide metabolic process	BP
GO:0006778	porphyrin-containing compound metabolic process	7/519	32/11452	0,000471988669272703	0,0173989928399264	0,0171171070862001	Blvra/Hmox2/Tmem14c/Alad/Alas1/Cox10/Iba57	7	0,0134874759152216	5	16	GO:0042168	0,976	4,98242612389109	5	porphyrin-containing compound metabolic process	heme metabolic process	BP
GO:0006839	mitochondrial transport	27/519	157/11452	0,00000000181137160004129	0,0000001547176425206	0,000000152211020460466	Alkbh7/Timm44/Letm1/Tomm40l/Timm9/Slc25a29/Tmem14c/Ppif/Dnajc15/Cyc1/Atp5o/Afg3l2/Atp5b/Rhot2/Mpc2/Stoml2/Pmpcb/Grpel1/Sirt4/Uqcrc2/Slc25a4/Parl/Ndufa13/Acaa2/Immp2l/Mrpl18/Tomm5	27	0,0520231213872832	14	11	GO:0006839	0,998	122,405727180483	15	mitochondrial transport	mitochondrial transport	BP
GO:0007005	mitochondrion organization	83/519	404/11452	8,49751703036668e-33	2,97583046403441e-29	2,92761823583054e-29	Ndufa9/Oxa1l/Poldip2/Ndufa11/Alkbh7/Timm44/Atp5d/Mtfp1/Letm1/Tomm40l/Ndufa1/Fmc1/Timm9/Uqcrb/Ndufs6/Ptcd2/Ndufs4/Ppif/Dnajc15/Ndufb9/Mrpl39/Ndufa5/Ndufaf7/Cox7a2l/Afg3l2/Sdhaf2/Prdx3/Ndufb8/Apool/Rhot2/Higd2a/Ndufb3/Sdhaf4/Bcs1l/Ndufa10/Miga2/Ndufa8/Ndufb5/Stoml2/Hmgcl/Pmpcb/Grpel1/Sirt4/Triap1/Ndufc2/Coq7/Ndufab1/Uqcrc2/Ndufb11/Slc25a4/Dhodh/Rab3a/Cox7a2/Mrpl15/Parl/Ndufb7/Oma1/Ndufa3/Ndufa13/Ac…	83	0,159922928709056	82	1	GO:0007005	0,994	3585,98995308364	98	mitochondrion organization	mitochondrion organization	BP
GO:0007006	mitochondrial membrane organization	17/519	89/11452	0,000000403380587955726	0,0000288293636534888	0,0000283622913937506	Oxa1l/Alkbh7/Mtfp1/Letm1/Timm9/Ppif/Afg3l2/Apool/Rhot2/Slc25a4/Oma1/Ndufa13/Acaa2/Dnajc11/Tmem11/Micos13/Chchd3	17	0,0327552986512524	7	1	GO:0007005	0,849	40,1112360477543	7	mitochondrial membrane organization	mitochondrion organization	BP
GO:0007007	inner mitochondrial membrane organization	10/519	30/11452	0,00000044348167163946	0,0000310614562816278	0,0000305582212900201	Letm1/Timm9/Afg3l2/Apool/Oma1/Ndufa13/Dnajc11/Tmem11/Micos13/Chchd3	10	0,0192678227360308	7	1	GO:0007005	0,771	39,5410191186047	7	inner mitochondrial membrane organization	mitochondrion organization	BP
GO:0009060	aerobic respiration	21/519	63/11452	1,89900090577906e-13	2,01524277940554e-11	1,98259329014829e-11	Sdhd/Oxa1l/Idh3g/Atp5d/Sdhb/Mdh2/Mdh1/Uqcrb/Adsl/Sdhaf2/Shmt2/Sirt3/Fh1/Idh3b/Cox4i1/Cox10/Suclg1/Sdhc/Uqcr10/Ndufs8/Uqcrh	21	0,0404624277456647	28	3	GO:0045333	0,976	381,195575310417	30	aerobic respiration	cellular respiration	BP
GO:0009069	serine family amino acid metabolic process	6/519	26/11452	0,000891693549504841	0,0312271081036595	0,0307211893424142	Tha1/Shmt2/Scly/Ahcyl1/Sephs2/Mpst	6	0,0115606936416185	2	12	GO:0006082	0,715	1,57097275388996	2	serine family amino acid metabolic process	organic acid metabolic process	BP
GO:0009117	nucleotide metabolic process	65/519	437/11452	7,81029913936786e-18	1,24325761754847e-15	1,22311526713641e-15	Sdhd/Atp5f1/Idh3g/Atp5d/Pdhx/Ndufs2/Atp5e/Atp5g3/Mdh2/Mdh1/Uqcrb/Ndufs6/Ppif/Dnajc15/Ndufb9/Adsl/Cyc1/Atp5j/Atp5o/Ndufv3/Ndufv2/Cox7a2l/Sdhaf2/Prdx5/Ndufb8/Atp5b/Shmt2/Atp5a1/Uqcrc1/Atp5c1/Ndufa10/Mpc2/Ndufa8/Idh3b/Stoml2/Ppcs/Hmgcl/Cda/Nmnat1/Ndufc2/Coq7/Dhodh/Coq9/Cox4i1/Fdx1/Mpi/Cox7a2/Nt5m/Mcee/Atp5h/Nudt1/Acaa2/Ndufv1/Uqcrfs1/Atp5j2/Flad1/Tefm/Suclg1/Foxk1/Sdhc/Uqcr10/Ndufs8/Uqcrh/Ndufb6/Cox…	65	0,1252408477842	27	5	GO:0009117	0,995	732,243023949544	27	nucleotide metabolic process	nucleotide metabolic process	BP
GO:0009123	nucleoside monophosphate metabolic process	48/519	236/11452	5,64792781901176e-19	1,2361902013862e-16	1,21616235208062e-16	Sdhd/Atp5f1/Atp5d/Ndufs2/Atp5e/Atp5g3/Uqcrb/Ndufs6/Ppif/Dnajc15/Ndufb9/Adsl/Cyc1/Atp5j/Atp5o/Ndufv3/Ndufv2/Cox7a2l/Sdhaf2/Ndufb8/Atp5b/Shmt2/Atp5a1/Uqcrc1/Atp5c1/Ndufa10/Ndufa8/Stoml2/Nmnat1/Ndufc2/Coq7/Coq9/Cox4i1/Mpi/Cox7a2/Nt5m/Atp5h/Ndufv1/Uqcrfs1/Atp5j2/Tefm/Foxk1/Sdhc/Uqcr10/Ndufs8/Uqcrh/Ndufb6/Cox7a1	48	0,092485549132948	1	5	GO:0009117	0,814	0	0	nucleoside monophosphate metabolic process	nucleotide metabolic process	BP
GO:0009124	nucleoside monophosphate biosynthetic process	17/519	131/11452	0,0000853758820592157	0,00369118937001695	0,00363138742014052	Atp5f1/Atp5d/Atp5e/Atp5g3/Adsl/Cyc1/Atp5j/Atp5o/Atp5b/Atp5a1/Atp5c1/Stoml2/Ndufc2/Mpi/Atp5h/Atp5j2/Foxk1	17	0,0327552986512524	1	5	GO:0009117	0,788	0	1	nucleoside monophosphate biosynthetic process	nucleotide metabolic process	BP
GO:0009126	purine nucleoside monophosphate metabolic process	47/519	225/11452	4,26006121674068e-19	9,9458229206839e-17	9,78468797360859e-17	Sdhd/Atp5f1/Atp5d/Ndufs2/Atp5e/Atp5g3/Uqcrb/Ndufs6/Ppif/Dnajc15/Ndufb9/Adsl/Cyc1/Atp5j/Atp5o/Ndufv3/Ndufv2/Cox7a2l/Sdhaf2/Ndufb8/Atp5b/Shmt2/Atp5a1/Uqcrc1/Atp5c1/Ndufa10/Ndufa8/Stoml2/Nmnat1/Ndufc2/Coq7/Coq9/Cox4i1/Mpi/Cox7a2/Atp5h/Ndufv1/Uqcrfs1/Atp5j2/Tefm/Foxk1/Sdhc/Uqcr10/Ndufs8/Uqcrh/Ndufb6/Cox7a1	47	0,0905587668593449	1	5	GO:0009117	0,792	0	0	purine nucleoside monophosphate metabolic process	nucleotide metabolic process	BP
GO:0009127	purine nucleoside monophosphate biosynthetic process	17/519	122/11452	0,0000341346984392842	0,00161540153965369	0,00158922998565828	Atp5f1/Atp5d/Atp5e/Atp5g3/Adsl/Cyc1/Atp5j/Atp5o/Atp5b/Atp5a1/Atp5c1/Stoml2/Ndufc2/Mpi/Atp5h/Atp5j2/Foxk1	17	0,0327552986512524	1	5	GO:0009117	0,762	0	0	purine nucleoside monophosphate biosynthetic process	nucleotide metabolic process	BP
GO:0009141	nucleoside triphosphate metabolic process	48/519	241/11452	1,4057664272387e-18	2,46149701409497e-16	2,42161764018541e-16	Sdhd/Atp5f1/Atp5d/Ndufs2/Atp5e/Atp5g3/Uqcrb/Ndufs6/Ppif/Dnajc15/Ndufb9/Cyc1/Atp5j/Atp5o/Ndufv3/Ndufv2/Cox7a2l/Sdhaf2/Ndufb8/Atp5b/Shmt2/Atp5a1/Uqcrc1/Atp5c1/Ndufa10/Ndufa8/Stoml2/Nmnat1/Ndufc2/Coq7/Coq9/Cox4i1/Mpi/Cox7a2/Atp5h/Nudt1/Ndufv1/Uqcrfs1/Atp5j2/Tefm/Suclg1/Foxk1/Sdhc/Uqcr10/Ndufs8/Uqcrh/Ndufb6/Cox7a1	48	0,092485549132948	1	5	GO:0009117	0,856	0	0	nucleoside triphosphate metabolic process	nucleotide metabolic process	BP
GO:0009142	nucleoside triphosphate biosynthetic process	17/519	120/11452	0,0000274605210690094	0,00137381063976673	0,001351553164795	Atp5f1/Atp5d/Atp5e/Atp5g3/Cyc1/Atp5j/Atp5o/Atp5b/Atp5a1/Atp5c1/Stoml2/Ndufc2/Mpi/Atp5h/Atp5j2/Suclg1/Foxk1	17	0,0327552986512524	9	5	GO:0009117	0,829	17,9984828826132	9	nucleoside triphosphate biosynthetic process	nucleotide metabolic process	BP
GO:0009144	purine nucleoside triphosphate metabolic process	47/519	228/11452	7,53612072224349e-19	1,46619415384982e-16	1,44243994876625e-16	Sdhd/Atp5f1/Atp5d/Ndufs2/Atp5e/Atp5g3/Uqcrb/Ndufs6/Ppif/Dnajc15/Ndufb9/Cyc1/Atp5j/Atp5o/Ndufv3/Ndufv2/Cox7a2l/Sdhaf2/Ndufb8/Atp5b/Shmt2/Atp5a1/Uqcrc1/Atp5c1/Ndufa10/Ndufa8/Stoml2/Nmnat1/Ndufc2/Coq7/Coq9/Cox4i1/Mpi/Cox7a2/Atp5h/Nudt1/Ndufv1/Uqcrfs1/Atp5j2/Tefm/Foxk1/Sdhc/Uqcr10/Ndufs8/Uqcrh/Ndufb6/Cox7a1	47	0,0905587668593449	1	5	GO:0009117	0,832	0	0	purine nucleoside triphosphate metabolic process	nucleotide metabolic process	BP
GO:0009145	purine nucleoside triphosphate biosynthetic process	16/519	110/11452	0,0000338252772864168	0,00161540153965369	0,00158922998565828	Atp5f1/Atp5d/Atp5e/Atp5g3/Cyc1/Atp5j/Atp5o/Atp5b/Atp5a1/Atp5c1/Stoml2/Ndufc2/Mpi/Atp5h/Atp5j2/Foxk1	16	0,0308285163776493	1	5	GO:0009117	0,808	0	0	purine nucleoside triphosphate biosynthetic process	nucleotide metabolic process	BP
GO:0009150	purine ribonucleotide metabolic process	54/519	331/11452	1,01343077117955e-16	1,26751234309671e-14	1,24697703536491e-14	Sdhd/Atp5f1/Atp5d/Pdhx/Ndufs2/Atp5e/Atp5g3/Uqcrb/Ndufs6/Ppif/Dnajc15/Ndufb9/Adsl/Cyc1/Atp5j/Atp5o/Ndufv3/Ndufv2/Cox7a2l/Sdhaf2/Ndufb8/Atp5b/Shmt2/Atp5a1/Uqcrc1/Atp5c1/Ndufa10/Mpc2/Ndufa8/Stoml2/Ppcs/Hmgcl/Nmnat1/Ndufc2/Coq7/Coq9/Cox4i1/Mpi/Cox7a2/Mcee/Atp5h/Acaa2/Ndufv1/Uqcrfs1/Atp5j2/Tefm/Suclg1/Foxk1/Sdhc/Uqcr10/Ndufs8/Uqcrh/Ndufb6/Cox7a1	54	0,104046242774566	1	8	GO:0019693	0,988	0	0	purine ribonucleotide metabolic process	ribose phosphate metabolic process	BP
GO:0009152	purine ribonucleotide biosynthetic process	20/519	172/11452	0,000100688986752785	0,00430015648302749	0,0042304884934771	Atp5f1/Atp5d/Pdhx/Atp5e/Atp5g3/Adsl/Cyc1/Atp5j/Atp5o/Atp5b/Atp5a1/Atp5c1/Mpc2/Stoml2/Ppcs/Ndufc2/Mpi/Atp5h/Atp5j2/Foxk1	20	0,0385356454720617	1	8	GO:0019693	0,918	0	1	purine ribonucleotide biosynthetic process	ribose phosphate metabolic process	BP
GO:0009156	ribonucleoside monophosphate biosynthetic process	17/519	126/11452	0,0000519306696322904	0,00236183383184781	0,00232356912790822	Atp5f1/Atp5d/Atp5e/Atp5g3/Adsl/Cyc1/Atp5j/Atp5o/Atp5b/Atp5a1/Atp5c1/Stoml2/Ndufc2/Mpi/Atp5h/Atp5j2/Foxk1	17	0,0327552986512524	5	5	GO:0009117	0,777	11,1048303412698	5	ribonucleoside monophosphate biosynthetic process	nucleotide metabolic process	BP
GO:0009161	ribonucleoside monophosphate metabolic process	47/519	228/11452	7,53612072224349e-19	1,46619415384982e-16	1,44243994876625e-16	Sdhd/Atp5f1/Atp5d/Ndufs2/Atp5e/Atp5g3/Uqcrb/Ndufs6/Ppif/Dnajc15/Ndufb9/Adsl/Cyc1/Atp5j/Atp5o/Ndufv3/Ndufv2/Cox7a2l/Sdhaf2/Ndufb8/Atp5b/Shmt2/Atp5a1/Uqcrc1/Atp5c1/Ndufa10/Ndufa8/Stoml2/Nmnat1/Ndufc2/Coq7/Coq9/Cox4i1/Mpi/Cox7a2/Atp5h/Ndufv1/Uqcrfs1/Atp5j2/Tefm/Foxk1/Sdhc/Uqcr10/Ndufs8/Uqcrh/Ndufb6/Cox7a1	47	0,0905587668593449	1	5	GO:0009117	0,801	0	0	ribonucleoside monophosphate metabolic process	nucleotide metabolic process	BP
GO:0009165	nucleotide biosynthetic process	23/519	220/11452	0,000160644096142244	0,00632107443472065	0,00621866501092329	Atp5f1/Atp5d/Pdhx/Atp5e/Atp5g3/Adsl/Cyc1/Atp5j/Atp5o/Atp5b/Atp5a1/Atp5c1/Mpc2/Stoml2/Ppcs/Nmnat1/Ndufc2/Dhodh/Mpi/Atp5h/Atp5j2/Flad1/Foxk1	23	0,0443159922928709	9	5	GO:0009117	0,93	10,626922032027	11	nucleotide biosynthetic process	nucleotide metabolic process	BP
GO:0009167	purine ribonucleoside monophosphate metabolic process	47/519	224/11452	3,51421850136067e-19	8,79056656554647e-17	8,64814823680712e-17	Sdhd/Atp5f1/Atp5d/Ndufs2/Atp5e/Atp5g3/Uqcrb/Ndufs6/Ppif/Dnajc15/Ndufb9/Adsl/Cyc1/Atp5j/Atp5o/Ndufv3/Ndufv2/Cox7a2l/Sdhaf2/Ndufb8/Atp5b/Shmt2/Atp5a1/Uqcrc1/Atp5c1/Ndufa10/Ndufa8/Stoml2/Nmnat1/Ndufc2/Coq7/Coq9/Cox4i1/Mpi/Cox7a2/Atp5h/Ndufv1/Uqcrfs1/Atp5j2/Tefm/Foxk1/Sdhc/Uqcr10/Ndufs8/Uqcrh/Ndufb6/Cox7a1	47	0,0905587668593449	1	5	GO:0009117	0,79	0	0	purine ribonucleoside monophosphate metabolic process	nucleotide metabolic process	BP
GO:0009168	purine ribonucleoside monophosphate biosynthetic process	17/519	122/11452	0,0000341346984392842	0,00161540153965369	0,00158922998565828	Atp5f1/Atp5d/Atp5e/Atp5g3/Adsl/Cyc1/Atp5j/Atp5o/Atp5b/Atp5a1/Atp5c1/Stoml2/Ndufc2/Mpi/Atp5h/Atp5j2/Foxk1	17	0,0327552986512524	6	5	GO:0009117	0,762	13,9644318490276	6	purine ribonucleoside monophosphate biosynthetic process	nucleotide metabolic process	BP
GO:0009199	ribonucleoside triphosphate metabolic process	46/519	225/11452	2,55770576956557e-18	4,26527885953268e-16	4,19617593172337e-16	Sdhd/Atp5f1/Atp5d/Ndufs2/Atp5e/Atp5g3/Uqcrb/Ndufs6/Ppif/Dnajc15/Ndufb9/Cyc1/Atp5j/Atp5o/Ndufv3/Ndufv2/Cox7a2l/Sdhaf2/Ndufb8/Atp5b/Shmt2/Atp5a1/Uqcrc1/Atp5c1/Ndufa10/Ndufa8/Stoml2/Nmnat1/Ndufc2/Coq7/Coq9/Cox4i1/Mpi/Cox7a2/Atp5h/Ndufv1/Uqcrfs1/Atp5j2/Tefm/Foxk1/Sdhc/Uqcr10/Ndufs8/Uqcrh/Ndufb6/Cox7a1	46	0,0886319845857418	1	5	GO:0009117	0,832	0	0	ribonucleoside triphosphate metabolic process	nucleotide metabolic process	BP
GO:0009201	ribonucleoside triphosphate biosynthetic process	16/519	112/11452	0,0000424077439887554	0,00195410420327133	0,00192244523649856	Atp5f1/Atp5d/Atp5e/Atp5g3/Cyc1/Atp5j/Atp5o/Atp5b/Atp5a1/Atp5c1/Stoml2/Ndufc2/Mpi/Atp5h/Atp5j2/Foxk1	16	0,0308285163776493	1	5	GO:0009117	0,819	0	0	ribonucleoside triphosphate biosynthetic process	nucleotide metabolic process	BP
GO:0009205	purine ribonucleoside triphosphate metabolic process	46/519	221/11452	1,20315896638155e-18	2,21761194750957e-16	2,18168382103424e-16	Sdhd/Atp5f1/Atp5d/Ndufs2/Atp5e/Atp5g3/Uqcrb/Ndufs6/Ppif/Dnajc15/Ndufb9/Cyc1/Atp5j/Atp5o/Ndufv3/Ndufv2/Cox7a2l/Sdhaf2/Ndufb8/Atp5b/Shmt2/Atp5a1/Uqcrc1/Atp5c1/Ndufa10/Ndufa8/Stoml2/Nmnat1/Ndufc2/Coq7/Coq9/Cox4i1/Mpi/Cox7a2/Atp5h/Ndufv1/Uqcrfs1/Atp5j2/Tefm/Foxk1/Sdhc/Uqcr10/Ndufs8/Uqcrh/Ndufb6/Cox7a1	46	0,0886319845857418	1	5	GO:0009117	0,819	0	0	purine ribonucleoside triphosphate metabolic process	nucleotide metabolic process	BP
GO:0009206	purine ribonucleoside triphosphate biosynthetic process	16/519	109/11452	0,0000301406118595692	0,00148665384129875	0,00146256816332646	Atp5f1/Atp5d/Atp5e/Atp5g3/Cyc1/Atp5j/Atp5o/Atp5b/Atp5a1/Atp5c1/Stoml2/Ndufc2/Mpi/Atp5h/Atp5j2/Foxk1	16	0,0308285163776493	1	5	GO:0009117	0,806	0	0	purine ribonucleoside triphosphate biosynthetic process	nucleotide metabolic process	BP
GO:0009259	ribonucleotide metabolic process	55/519	341/11452	8,69453725275299e-17	1,12771368367189e-14	1,10944329155012e-14	Sdhd/Atp5f1/Atp5d/Pdhx/Ndufs2/Atp5e/Atp5g3/Uqcrb/Ndufs6/Ppif/Dnajc15/Ndufb9/Adsl/Cyc1/Atp5j/Atp5o/Ndufv3/Ndufv2/Cox7a2l/Sdhaf2/Ndufb8/Atp5b/Shmt2/Atp5a1/Uqcrc1/Atp5c1/Ndufa10/Mpc2/Ndufa8/Stoml2/Ppcs/Hmgcl/Nmnat1/Ndufc2/Coq7/Dhodh/Coq9/Cox4i1/Mpi/Cox7a2/Mcee/Atp5h/Acaa2/Ndufv1/Uqcrfs1/Atp5j2/Tefm/Suclg1/Foxk1/Sdhc/Uqcr10/Ndufs8/Uqcrh/Ndufb6/Cox7a1	55	0,10597302504817	2	8	GO:0019693	0,994	134,845654418207	3	ribonucleotide metabolic process	ribose phosphate metabolic process	BP
GO:0009260	ribonucleotide biosynthetic process	21/519	181/11452	0,0000701672728799206	0,00311045303323395	0,0030600597486473	Atp5f1/Atp5d/Pdhx/Atp5e/Atp5g3/Adsl/Cyc1/Atp5j/Atp5o/Atp5b/Atp5a1/Atp5c1/Mpc2/Stoml2/Ppcs/Ndufc2/Dhodh/Mpi/Atp5h/Atp5j2/Foxk1	21	0,0404624277456647	1	8	GO:0019693	0,927	0	0	ribonucleotide biosynthetic process	ribose phosphate metabolic process	BP
GO:0010257	NADH dehydrogenase complex assembly	29/519	44/11452	6,12596307341667e-29	7,15104089436839e-26	7,03518496115535e-26	Ndufa9/Oxa1l/Ndufa11/Ndufa1/Ndufs4/Ndufb9/Ndufa5/Ndufaf7/Ndufb8/Ndufb3/Bcs1l/Ndufa10/Ndufa8/Ndufb5/Ndufc2/Ndufab1/Ndufb11/Ndufb7/Ndufa3/Ndufa13/Aifm1/Ndufc1/Foxred1/Ndufb10/Ndufaf6/Dmac2/Ndufs8/Ndufaf3/Ndufb6	29	0,0558766859344894	1	2	GO:0032981	0,999	0	1	NADH dehydrogenase complex assembly	mitochondrial respiratory chain complex I assembly	BP
GO:0015980	energy derivation by oxidation of organic compounds	47/519	213/11452	3,90213712827067e-20	1,080309591085e-17	1,06280720539277e-17	Sdhd/Tbrg4/Oxa1l/Idh3g/Atp5d/Trap1/Sdhb/Ndufs2/Mdh2/Mdh1/Uqcrb/Ndufs6/Ndufs4/Dnajc15/Ndufb9/Adsl/Cyc1/Ndufa5/Ndufv3/Ndufv2/Sdhaf2/Ndufb8/Shmt2/Sirt3/Uqcrc1/Sdhaf4/Ndufa10/Fh1/Ndufa8/Idh3b/Ndufc2/Coq7/Coq9/Cox4i1/Noa1/Ndufv1/Uqcrfs1/Coq10a/Cox10/Suclg1/Immp2l/Sdhc/Uqcr10/Ndufs8/Uqcrh/Ndufb6/Sco2	47	0,0905587668593449	1	3	GO:0045333	0,96	0	0	energy derivation by oxidation of organic compounds	cellular respiration	BP
GO:0015985	energy coupled proton transport, down electrochemical gradient	12/519	18/11452	9,59785316340295e-13	9,60333765092489e-11	9,44775139964447e-11	Atp5f1/Atp5d/Atp5e/Atp5g3/Cyc1/Atp5j/Atp5o/Atp5b/Atp5a1/Atp5c1/Stoml2/Atp5h	12	0,023121387283237	1	9	GO:0015986	1	0	0	energy coupled proton transport, down electrochemical gradient	ATP synthesis coupled proton transport	BP
GO:0015986	ATP synthesis coupled proton transport	12/519	18/11452	9,59785316340295e-13	9,60333765092489e-11	9,44775139964447e-11	Atp5f1/Atp5d/Atp5e/Atp5g3/Cyc1/Atp5j/Atp5o/Atp5b/Atp5a1/Atp5c1/Stoml2/Atp5h	12	0,023121387283237	18	9	GO:0015986	1	290,054196456201	18	ATP synthesis coupled proton transport	ATP synthesis coupled proton transport	BP
GO:0016054	organic acid catabolic process	16/519	152/11452	0,00144074956807027	0,048052428451258	0,0472739181583358	Etfb/Acsf3/Tha1/Eci1/Shmt2/Echs1/Scly/Hadh/Hmgcl/Acads/Got2/Acad8/Acaa1a/Acaa2/Hadhb/Bckdha	16	0,0308285163776493	1	12	GO:0006082	0,817	0	0	organic acid catabolic process	organic acid metabolic process	BP
GO:0016999	antibiotic metabolic process	15/519	87/11452	0,00000734192941253303	0,000421498963978535	0,000414670146112521	Sdhd/Idh3g/Sdhb/Mdh2/Mdh1/Sdhaf2/Prdx5/Prdx3/Fh1/Prdx6/Idh3b/Adh5/Cyp4b1/Suclg1/Sdhc	15	0,0289017341040462	2	17	GO:0016999	1	7,89633170280466	2	antibiotic metabolic process	antibiotic metabolic process	BP
GO:0017004	cytochrome complex assembly	7/519	30/11452	0,000308840349832193	0,0116296656463692	0,0114412503112707	Oxa1l/Uqcrb/Bcs1l/Cox10/Uqcr10/Smim20/Sco2	7	0,0134874759152216	2	2	GO:0032981	0,587	2,59377764516776	2	cytochrome complex assembly	mitochondrial respiratory chain complex I assembly	BP
GO:0019637	organophosphate metabolic process	73/519	741/11452	0,000000000160344314792314	0,0000000143980971898124	0,0000000141648297520984	Sdhd/Atp5f1/Idh3g/Atp5d/Pdhx/Ndufs2/Atp5e/Atp5g3/Mdh2/Mdh1/Uqcrb/Ndufs6/Ppif/Dnajc15/Fitm1/Ndufb9/Adsl/Cyc1/Atp5j/Atp5o/Ndufv3/Ndufv2/Cox7a2l/Sdhaf2/Prdx5/Pcyt2/Ndufb8/Atp5b/Shmt2/Atp5a1/Uqcrc1/Atp5c1/Ndufa10/Mpc2/Prdx6/Ndufa8/Idh3b/Pld1/Acp6/Stoml2/Ppcs/Hmgcl/Cda/Nmnat1/Ndufc2/Coq7/Dhodh/Coq9/Cox4i1/Fdx1/Mpi/Cox7a2/Nt5m/Mcee/Gde1/Atp5h/Nudt1/Acaa2/Ndufv1/Uqcrfs1/Atp5j2/Flad1/Pgp/Tefm/Suclg1/Foxk…	73	0,140655105973025	1	8	GO:0019693	0,884	0	1	organophosphate metabolic process	ribose phosphate metabolic process	BP
GO:0019693	ribose phosphate metabolic process	55/519	357/11452	6,91449572847441e-16	7,81114969068302e-14	7,68459915765594e-14	Sdhd/Atp5f1/Atp5d/Pdhx/Ndufs2/Atp5e/Atp5g3/Uqcrb/Ndufs6/Ppif/Dnajc15/Ndufb9/Adsl/Cyc1/Atp5j/Atp5o/Ndufv3/Ndufv2/Cox7a2l/Sdhaf2/Ndufb8/Atp5b/Shmt2/Atp5a1/Uqcrc1/Atp5c1/Ndufa10/Mpc2/Ndufa8/Stoml2/Ppcs/Hmgcl/Nmnat1/Ndufc2/Coq7/Dhodh/Coq9/Cox4i1/Mpi/Cox7a2/Mcee/Atp5h/Acaa2/Ndufv1/Uqcrfs1/Atp5j2/Tefm/Suclg1/Foxk1/Sdhc/Uqcr10/Ndufs8/Uqcrh/Ndufb6/Cox7a1	55	0,10597302504817	6	8	GO:0019693	0,996	307,825927211128	6	ribose phosphate metabolic process	ribose phosphate metabolic process	BP
GO:0019752	carboxylic acid metabolic process	53/519	619/11452	0,00000519501531006073	0,000303215726930545	0,000298303247540856	Sdhd/Idh3g/Nr1h3/Alkbh7/Etfb/Sdhb/Apip/Pdhx/Acsf3/Tha1/Mdh2/Mdh1/Fars2/Ndufs6/Nit2/Yars2/Eci1/Sdhaf2/Shmt2/Echs1/Pnkd/Scly/Fh1/Mpc2/Ptges2/Idh3b/Ahcyl1/Hadh/Gatb/Hmgcl/Lias/Sirt4/Acads/Ndufab1/Plp1/Got2/Acad8/Mpi/Acaa1a/Acaa2/Kyat1/Hpdl/Pars2/Sephs2/Suclg1/Foxk1/Sdhc/Hadhb/Bckdha/Fabp4/Prkag1/Sars/Mpst	53	0,102119460500963	16	12	GO:0006082	0,98	34,319299884479	16	carboxylic acid metabolic process	organic acid metabolic process	BP
GO:0022900	electron transport chain	31/519	75/11452	1,62930905553862e-22	7,13230039062031e-20	7,01674807733935e-20	Sdhd/Sdhb/Ndufs2/Uqcrb/Ndufs6/Ndufs4/Dnajc15/Ndufb9/Cyc1/Ndufa5/Ndufv3/Ndufv2/Sdhaf2/Ndufb8/Uqcrc1/Ndufb3/Ndufa10/Ndufa8/Ndufc2/Coq7/Coq9/Cox4i1/Ndufv1/Uqcrfs1/Immp2l/Sdhc/Uqcr10/Ndufs8/Uqcrh/Ndufb6/Sco2	31	0,0597302504816956	7	3	GO:0045333	0,809	713,368356205698	7	electron transport chain	cellular respiration	BP
GO:0022904	respiratory electron transport chain	29/519	72/11452	9,32005738863526e-21	3,62653788611119e-18	3,56778337228108e-18	Sdhd/Sdhb/Ndufs2/Uqcrb/Ndufs6/Dnajc15/Ndufb9/Cyc1/Ndufa5/Ndufv3/Ndufv2/Sdhaf2/Ndufb8/Uqcrc1/Ndufa10/Ndufa8/Ndufc2/Coq7/Coq9/Cox4i1/Ndufv1/Uqcrfs1/Immp2l/Sdhc/Uqcr10/Ndufs8/Uqcrh/Ndufb6/Sco2	29	0,0558766859344894	19	3	GO:0045333	0,929	895,613866408051	20	respiratory electron transport chain	cellular respiration	BP
GO:0032543	mitochondrial translation	26/519	75/11452	7,95386147449188e-17	1,07132395706425e-14	1,05396715004097e-14	Mrpl2/Mrps25/C1qbp/Yars2/Mrps18a/Mrps18b/Mrpl16/Shmt2/Mrpl44/Gatb/Nsun4/Mrpl51/Mrps11/Rpusd4/Mrps17/Mrps2/Noa1/Mrpl47/Mtg2/Mrps35/Tsfm/Mrps27/Mrps16/Rpusd3/Chchd1/Tufm	26	0,0500963391136802	35	6	GO:0032543	0,999	693,872793295587	40	mitochondrial translation	mitochondrial translation	BP
GO:0032981	mitochondrial respiratory chain complex I assembly	29/519	44/11452	6,12596307341667e-29	7,15104089436839e-26	7,03518496115535e-26	Ndufa9/Oxa1l/Ndufa11/Ndufa1/Ndufs4/Ndufb9/Ndufa5/Ndufaf7/Ndufb8/Ndufb3/Bcs1l/Ndufa10/Ndufa8/Ndufb5/Ndufc2/Ndufab1/Ndufb11/Ndufb7/Ndufa3/Ndufa13/Aifm1/Ndufc1/Foxred1/Ndufb10/Ndufaf6/Dmac2/Ndufs8/Ndufaf3/Ndufb6	29	0,0558766859344894	46	2	GO:0032981	1	2420,86046550298	57	mitochondrial respiratory chain complex I assembly	mitochondrial respiratory chain complex I assembly	BP
GO:0033013	tetrapyrrole metabolic process	9/519	38/11452	0,000037756046166699	0,0017629556490104	0,00173439353127868	Blvra/Hmox2/Tmem14c/Clybl/Mmadhc/Alad/Alas1/Cox10/Iba57	9	0,0173410404624277	1	16	GO:0042168	0,963	0	0	tetrapyrrole metabolic process	heme metabolic process	BP
GO:0033108	mitochondrial respiratory chain complex assembly	36/519	75/11452	8,17236527864077e-29	7,15490580145e-26	7,0389872518398e-26	Ndufa9/Oxa1l/Ndufa11/Ndufa1/Uqcrb/Ndufs4/Ndufb9/Ndufa5/Ndufaf7/Sdhaf2/Ndufb8/Ndufb3/Sdhaf4/Bcs1l/Ndufa10/Ndufa8/Ndufb5/Ndufc2/Ndufab1/Ndufb11/Ndufb7/Ndufa3/Ndufa13/Aifm1/Ndufc1/Foxred1/Ndufb10/Ndufaf6/Immp2l/Dmac2/Uqcr10/Ndufs8/Smim20/Ndufaf3/Ndufb6/Sco2	36	0,069364161849711	4	1	GO:0007005	0,828	876,541370254968	6	mitochondrial respiratory chain complex assembly	mitochondrion organization	BP
GO:0034622	cellular protein-containing complex assembly	63/519	781/11452	0,00000461560530984988	0,00027868706543266	0,000274171981472571	Ndufa9/Oxa1l/Ndufa11/Atp5d/Ruvbl2/Clint1/Rpl10/Tbp/Ndufa1/C1qbp/Fmc1/Uqcrb/Ndufs4/Ndufb9/Ndufa5/Ndufaf7/Cox7a2l/Sdhaf2/Mrpl11/Ndufb8/Higd2a/Ndufb3/Sdhaf4/Bcs1l/Ndufa10/Ndufa8/Ndufb5/Khdc4/Psip1/Nsun4/Rnf4/Cenpc1/Fkbp4/Mrps11/Ndufc2/Ndufab1/Ndufb11/Rab3a/Cox7a2/Ndufb7/Cpsf7/Ndufa3/Mrps2/Ndufa13/Aifm1/Ndufc1/Foxred1/Ndufb10/Cox10/Dhx9/Atpaf2/Mrps7/Ndufaf6/Vamp8/Immp2l/Dmac2/Uqcr10/Ndufs8/Smim20/Ndu…	63	0,121387283236994	22	2	GO:0032981	0,741	39,0621046194306	23	cellular protein-containing complex assembly	mitochondrial respiratory chain complex I assembly	BP
GO:0034982	mitochondrial protein processing	7/519	13/11452	0,000000510238101034423	0,0000350363496043637	0,0000344687162989817	Afg3l2/Stoml2/Pmpcb/Sirt4/Uqcrc2/Oma1/Immp2l	7	0,0134874759152216	6	13	GO:0034982	1	35,5687767311282	12	mitochondrial protein processing	mitochondrial protein processing	BP
GO:0042168	heme metabolic process	7/519	26/11452	0,00011683221150451	0,00487079053200947	0,0047918775470459	Blvra/Hmox2/Tmem14c/Alad/Alas1/Cox10/Iba57	7	0,0134874759152216	7	16	GO:0042168	1	10,4051635277081	8	heme metabolic process	heme metabolic process	BP
GO:0042181	ketone biosynthetic process	7/519	34/11452	0,000697386430169538	0,0254074218121343	0,0249957893507817	Ndufa9/Coq6/Coq7/Coq9/Pdss2/Coq10a/Coq5	7	0,0134874759152216	1	5	GO:0009117	0,545	0	0	ketone biosynthetic process	nucleotide metabolic process	BP
GO:0042407	cristae formation	7/519	16/11452	0,00000301907500559399	0,000188800011956967	0,000185741212280247	Letm1/Afg3l2/Apool/Oma1/Dnajc11/Micos13/Chchd3	7	0,0134874759152216	14	1	GO:0007005	0,736	36,5988718664904	21	cristae formation	mitochondrion organization	BP
GO:0042773	ATP synthesis coupled electron transport	25/519	53/11452	4,01028688866505e-20	1,080309591085e-17	1,06280720539277e-17	Sdhd/Ndufs2/Uqcrb/Ndufs6/Dnajc15/Ndufb9/Cyc1/Ndufv3/Ndufv2/Sdhaf2/Ndufb8/Uqcrc1/Ndufa10/Ndufa8/Ndufc2/Coq7/Coq9/Cox4i1/Ndufv1/Uqcrfs1/Sdhc/Uqcr10/Ndufs8/Uqcrh/Ndufb6	25	0,0481695568400771	6	3	GO:0045333	0,907	515,776750894341	6	ATP synthesis coupled electron transport	cellular respiration	BP
GO:0042775	mitochondrial ATP synthesis coupled electron transport	25/519	51/11452	1,19760248998963e-20	4,19400391994367e-18	4,12605573656426e-18	Sdhd/Ndufs2/Uqcrb/Ndufs6/Dnajc15/Ndufb9/Cyc1/Ndufv3/Ndufv2/Sdhaf2/Ndufb8/Uqcrc1/Ndufa10/Ndufa8/Ndufc2/Coq7/Coq9/Cox4i1/Ndufv1/Uqcrfs1/Sdhc/Uqcr10/Ndufs8/Uqcrh/Ndufb6	25	0,0481695568400771	11	3	GO:0045333	0,901	724,099698053639	12	mitochondrial ATP synthesis coupled electron transport	cellular respiration	BP
GO:0042776	mitochondrial ATP synthesis coupled proton transport	4/519	7/11452	0,000130835675389156	0,00526651189899799	0,00518118772593718	Cyc1/Atp5o/Atp5b/Stoml2	4	0,00770712909441233	5	9	GO:0015986	0,94	8,35532791238095	6	mitochondrial ATP synthesis coupled proton transport	ATP synthesis coupled proton transport	BP
GO:0043043	peptide biosynthetic process	58/519	515/11452	9,20669643137953e-11	0,00000000848469760597134	0,00000000834723474235601	Mrpl10/Mrpl2/Mrpl4/Mettl17/Trap1/Mrpl49/Rpl10/Mrps25/C1qbp/Fars2/Mrpl36/Mrpl13/Yars2/Mrpl39/Mrpl14/Mrps18a/Mrps18b/Mrpl16/Mrpl21/Mrpl11/Shmt2/Mrpl30/Mrpl44/Mrrf/Caprin1/Gatb/Dph2/Mrpl37/Nsun4/Mrpl51/Mrps11/Rpusd4/Mrpl15/Mrps17/Mrps2/Noa1/Mrpl41/Mrpl47/Mtg2/Rpl22l1/Mrpl12/Ythdf2/Mrps35/Tsfm/Mrps27/Dhx9/Pars2/Ppp1r15b/Mrps7/Mrps16/Rpusd3/Mrpl35/Mrpl18/Mrps9/Pstk/Chchd1/Sars/Tufm	58	0,111753371868979	4	7	GO:0006412	0,988	90,3127951815181	5	peptide biosynthetic process	translation	BP
GO:0043436	oxoacid metabolic process	53/519	646/11452	0,0000175200064523469	0,000929622160547254	0,000914561102368921	Sdhd/Idh3g/Nr1h3/Alkbh7/Etfb/Sdhb/Apip/Pdhx/Acsf3/Tha1/Mdh2/Mdh1/Fars2/Ndufs6/Nit2/Yars2/Eci1/Sdhaf2/Shmt2/Echs1/Pnkd/Scly/Fh1/Mpc2/Ptges2/Idh3b/Ahcyl1/Hadh/Gatb/Hmgcl/Lias/Sirt4/Acads/Ndufab1/Plp1/Got2/Acad8/Mpi/Acaa1a/Acaa2/Kyat1/Hpdl/Pars2/Sephs2/Suclg1/Foxk1/Sdhc/Hadhb/Bckdha/Fabp4/Prkag1/Sars/Mpst	53	0,102119460500963	1	12	GO:0006082	0,981	0	0	oxoacid metabolic process	organic acid metabolic process	BP
GO:0043461	proton-transporting ATP synthase complex assembly	4/519	7/11452	0,000130835675389156	0,00526651189899799	0,00518118772593718	Oxa1l/Atp5d/Fmc1/Atpaf2	4	0,00770712909441233	1	2	GO:0032981	0,523	0	1	proton-transporting ATP synthase complex assembly	mitochondrial respiratory chain complex I assembly	BP
GO:0043603	cellular amide metabolic process	69/519	784/11452	0,0000000580073023576518	0,00000472422262456969	0,00000464768422562042	Mrpl10/Mrpl2/Mrpl4/Mettl17/Trap1/Mrpl49/Rpl10/Pdhx/Mrps25/C1qbp/Gga3/Fars2/Mrpl36/Mrpl13/Nit2/Yars2/Mrpl39/Mrpl14/Mrps18a/Mrps18b/Mrpl16/Mrpl21/Mrpl11/Shmt2/Mrpl30/Mrpl44/Fh1/Mpc2/Mrrf/Caprin1/Gatb/Dph2/Mrpl37/Hmgcl/Nsun4/Mrpl51/Mrps11/Rpusd4/Mcee/Mrpl15/Mrps17/Mrps2/Noa1/Mrpl41/Acaa2/Mrpl47/Mtg2/Rpl22l1/Mrpl12/Ythdf2/Mrps35/Tsfm/Mrps27/Dhx9/Pars2/Ppp1r15b/Mrps7/Mrps16/Rpusd3/Suclg1/Mrpl35/Immp2l…	69	0,132947976878613	1	7	GO:0006412	0,941	0	0	cellular amide metabolic process	translation	BP
GO:0043604	amide biosynthetic process	61/519	595/11452	0,00000000130924274035175	0,000000114624201917796	0,000000112767144451876	Mrpl10/Mrpl2/Mrpl4/Mettl17/Trap1/Mrpl49/Rpl10/Pdhx/Mrps25/C1qbp/Fars2/Mrpl36/Mrpl13/Yars2/Mrpl39/Mrpl14/Mrps18a/Mrps18b/Mrpl16/Mrpl21/Mrpl11/Shmt2/Mrpl30/Mrpl44/Fh1/Mpc2/Mrrf/Caprin1/Gatb/Dph2/Mrpl37/Nsun4/Mrpl51/Mrps11/Rpusd4/Mrpl15/Mrps17/Mrps2/Noa1/Mrpl41/Mrpl47/Mtg2/Rpl22l1/Mrpl12/Ythdf2/Mrps35/Tsfm/Mrps27/Dhx9/Pars2/Ppp1r15b/Mrps7/Mrps16/Rpusd3/Mrpl35/Mrpl18/Mrps9/Pstk/Chchd1/Sars/Tufm	61	0,117533718689788	1	7	GO:0006412	0,974	0	3	amide biosynthetic process	translation	BP
GO:0043648	dicarboxylic acid metabolic process	11/519	66/11452	0,000166049268487397	0,00639015976091061	0,00628663106719782	Idh3g/Sdhb/Acsf3/Mdh2/Mdh1/Nit2/Shmt2/Fh1/Idh3b/Got2/Suclg1	11	0,0211946050096339	4	12	GO:0006082	0,751	6,67608703373896	5	dicarboxylic acid metabolic process	organic acid metabolic process	BP
GO:0043933	protein-containing complex subunit organization	96/519	1483/11452	0,000149080023454782	0,00593270729703008	0,00583658991348687	Ndufa9/Oxa1l/Ndufa11/Clpp/Atp5d/Ppp5c/Ruvbl2/Letm1/Igf1r/Clint1/Acot13/Ubqln4/Rpl10/Vps72/Apip/Tbp/Abca1/Ndufa1/C1qbp/Atp5g3/Fmc1/Uqcrb/Ndufs4/Dnajc15/Dhrs4/Ndufb9/Adsl/Cby1/Ndufa5/Ndufaf7/Cox7a2l/Sdhaf2/Mrpl11/Ndufb8/Shmt2/Ddit3/Clybl/Tk1/Higd2a/Ndufb3/Sdhaf4/Bcs1l/Ndufa10/Mrrf/Ndufa8/Ndufb5/Khdc4/Alad/Stoml2/Psip1/Hmgcl/Nsun4/Cda/Rnf4/Cenpc1/Acads/Fkbp4/Mrps11/Ndufc2/Ndufab1/Ndufb11/Rab3a/Cox7a…	96	0,184971098265896	1	2	GO:0032981	0,663	0	0	protein-containing complex subunit organization	mitochondrial respiratory chain complex I assembly	BP
GO:0044281	small molecule metabolic process	120/519	1263/11452	5,93189788687216e-16	6,92450213327543e-14	6,81231641534476e-14	Sdhd/Ndufa9/Atp5f1/Idh3g/Nr1h3/Alkbh7/Atp5d/Etfb/Sdhb/Apip/Pdhx/Ndufs2/Acsf3/Abca1/Atp5e/Tha1/Atp5g3/Mdh2/Mdh1/Coq6/Fars2/Uqcrb/Ndufs6/Ppif/Dnajc15/Dhrs4/Ndufb9/Adsl/Cyc1/Tsta3/Pmm2/Nit2/Yars2/Atp5j/Atp5o/Ndufv3/Ndufv2/Eci1/Cox7a2l/Sdhaf2/Prdx5/Ndufb8/Atp5b/Shmt2/Atp5a1/Echs1/Fuom/Clybl/Tk1/Uqcrc1/Atp5c1/Pnkd/Ndufa10/Scly/Fh1/Mpc2/Mmadhc/Ptges2/Ndufa8/Idh3b/Ahcyl1/Cyp2u1/Hadh/Gatb/Adh5/Stoml2/Ppc…	120	0,23121387283237	1	12	GO:0006082	0,894	0	0	small molecule metabolic process	organic acid metabolic process	BP
GO:0044743	protein transmembrane import into intracellular organelle	7/519	37/11452	0,00118656485012451	0,0403432049042333	0,0396895938115229	Timm44/Tomm40l/Timm9/Dnajc15/Pex10/Grpel1/Ndufa13	7	0,0134874759152216	1	14	GO:0006626	0,733	0	0	protein transmembrane import into intracellular organelle	protein targeting to mitochondrion	BP
GO:0045333	cellular respiration	47/519	142/11452	1,75913179381715e-28	1,23209590838953e-25	1,2121343918239e-25	Sdhd/Tbrg4/Oxa1l/Idh3g/Atp5d/Trap1/Sdhb/Ndufs2/Mdh2/Mdh1/Uqcrb/Ndufs6/Ndufs4/Dnajc15/Ndufb9/Adsl/Cyc1/Ndufa5/Ndufv3/Ndufv2/Sdhaf2/Ndufb8/Shmt2/Sirt3/Uqcrc1/Sdhaf4/Ndufa10/Fh1/Ndufa8/Idh3b/Ndufc2/Coq7/Coq9/Cox4i1/Noa1/Ndufv1/Uqcrfs1/Coq10a/Cox10/Suclg1/Immp2l/Sdhc/Uqcr10/Ndufs8/Uqcrh/Ndufb6/Sco2	47	0,0905587668593449	21	3	GO:0045333	0,998	1889,05307563548	26	cellular respiration	cellular respiration	BP
GO:0046034	ATP metabolic process	46/519	199/11452	1,32357618398091e-20	4,21378526936469e-18	4,14551660303304e-18	Sdhd/Atp5f1/Atp5d/Ndufs2/Atp5e/Atp5g3/Uqcrb/Ndufs6/Ppif/Dnajc15/Ndufb9/Cyc1/Atp5j/Atp5o/Ndufv3/Ndufv2/Cox7a2l/Sdhaf2/Ndufb8/Atp5b/Shmt2/Atp5a1/Uqcrc1/Atp5c1/Ndufa10/Ndufa8/Stoml2/Nmnat1/Ndufc2/Coq7/Coq9/Cox4i1/Mpi/Cox7a2/Atp5h/Ndufv1/Uqcrfs1/Atp5j2/Tefm/Foxk1/Sdhc/Uqcr10/Ndufs8/Uqcrh/Ndufb6/Cox7a1	46	0,0886319845857418	44	4	GO:0046034	0,998	1142,45445362422	48	ATP metabolic process	ATP metabolic process	BP
GO:0046390	ribose phosphate biosynthetic process	21/519	187/11452	0,000112500944626861	0,00474672660341285	0,0046698236114612	Atp5f1/Atp5d/Pdhx/Atp5e/Atp5g3/Adsl/Cyc1/Atp5j/Atp5o/Atp5b/Atp5a1/Atp5c1/Mpc2/Stoml2/Ppcs/Ndufc2/Dhodh/Mpi/Atp5h/Atp5j2/Foxk1	21	0,0404624277456647	2	8	GO:0019693	0,931	3,74240132189542	2	ribose phosphate biosynthetic process	ribose phosphate metabolic process	BP
GO:0046395	carboxylic acid catabolic process	16/519	152/11452	0,00144074956807027	0,048052428451258	0,0472739181583358	Etfb/Acsf3/Tha1/Eci1/Shmt2/Echs1/Scly/Hadh/Hmgcl/Acads/Got2/Acad8/Acaa1a/Acaa2/Hadhb/Bckdha	16	0,0308285163776493	2	12	GO:0006082	0,814	1,2046027702374	2	carboxylic acid catabolic process	organic acid metabolic process	BP
GO:0051262	protein tetramerization	14/519	118/11452	0,000883887720297048	0,0312271081036595	0,0307211893424142	Oxa1l/Igf1r/Acot13/Apip/Dhrs4/Adsl/Cby1/Shmt2/Tk1/Hmgcl/Cda/Acads/Cpsf7/Pdss2	14	0,0269749518304432	44	2	GO:0032981	0,567	8,57661832460454	44	protein tetramerization	mitochondrial respiratory chain complex I assembly	BP
GO:0055086	nucleobase-containing small molecule metabolic process	69/519	492/11452	1,70070111992126e-17	2,48160638415177e-15	2,44140121293959e-15	Sdhd/Atp5f1/Idh3g/Atp5d/Pdhx/Ndufs2/Atp5e/Atp5g3/Mdh2/Mdh1/Uqcrb/Ndufs6/Ppif/Dnajc15/Ndufb9/Adsl/Cyc1/Tsta3/Pmm2/Atp5j/Atp5o/Ndufv3/Ndufv2/Cox7a2l/Sdhaf2/Prdx5/Ndufb8/Atp5b/Shmt2/Atp5a1/Tk1/Uqcrc1/Atp5c1/Ndufa10/Mpc2/Ndufa8/Idh3b/Ahcyl1/Stoml2/Ppcs/Hmgcl/Cda/Nmnat1/Ndufc2/Coq7/Dhodh/Coq9/Cox4i1/Fdx1/Mpi/Cox7a2/Nt5m/Mcee/Atp5h/Nudt1/Acaa2/Ndufv1/Uqcrfs1/Atp5j2/Flad1/Tefm/Suclg1/Foxk1/Sdhc/Uqcr10/N…	69	0,132947976878613	1	5	GO:0009117	0,967	0	0	nucleobase-containing small molecule metabolic process	nucleotide metabolic process	BP
GO:0065003	protein-containing complex assembly	90/519	1304/11452	0,0000241929759313883	0,0012459382604665	0,00122575248023891	Ndufa9/Oxa1l/Ndufa11/Clpp/Atp5d/Ppp5c/Ruvbl2/Letm1/Igf1r/Clint1/Acot13/Rpl10/Apip/Tbp/Abca1/Ndufa1/C1qbp/Atp5g3/Fmc1/Uqcrb/Ndufs4/Dnajc15/Dhrs4/Ndufb9/Adsl/Cby1/Ndufa5/Ndufaf7/Cox7a2l/Sdhaf2/Mrpl11/Ndufb8/Shmt2/Ddit3/Clybl/Tk1/Higd2a/Ndufb3/Sdhaf4/Bcs1l/Ndufa10/Ndufa8/Ndufb5/Khdc4/Alad/Stoml2/Psip1/Hmgcl/Nsun4/Cda/Rnf4/Cenpc1/Acads/Fkbp4/Mrps11/Ndufc2/Ndufab1/Ndufb11/Rab3a/Cox7a2/Zbtb1/Ndufb7/Snx…	90	0,173410404624277	75	2	GO:0032981	0,68	36,4229361225744	77	protein-containing complex assembly	mitochondrial respiratory chain complex I assembly	BP
GO:0070071	proton-transporting two-sector ATPase complex assembly	4/519	11/11452	0,00106644958582679	0,0366147691133863	0,036021563409815	Oxa1l/Atp5d/Fmc1/Atpaf2	4	0,00770712909441233	1	2	GO:0032981	0,539	0	0	proton-transporting two-sector ATPase complex assembly	mitochondrial respiratory chain complex I assembly	BP
GO:0070129	regulation of mitochondrial translation	8/519	26/11452	0,0000127708836178718	0,000698806787965422	0,000687485231600237	C1qbp/Shmt2/Nsun4/Rpusd4/Mtg2/Tsfm/Mrps27/Rpusd3	8	0,0154142581888247	7	6	GO:0032543	0,932	19,3775328642978	8	regulation of mitochondrial translation	mitochondrial translation	BP
GO:0070131	positive regulation of mitochondrial translation	5/519	18/11452	0,000982631926038636	0,0340710594553198	0,0335190650747729	C1qbp/Nsun4/Rpusd4/Mrps27/Rpusd3	5	0,00963391136801541	19	6	GO:0032543	0,913	6,34200330989653	22	positive regulation of mitochondrial translation	mitochondrial translation	BP
GO:0070585	protein localization to mitochondrion	14/519	83/11452	0,0000191385979220505	0,00100034880482121	0,00098414188529256	Oxa1l/Timm44/Tomm40l/Timm9/Dnajc15/Ddit3/Pmpcb/Grpel1/Sirt4/Uqcrc2/Parl/Ndufa13/Immp2l/Tomm5	14	0,0269749518304432	9	14	GO:0006626	0,972	19,7730245283138	13	protein localization to mitochondrion	protein targeting to mitochondrion	BP
GO:0072350	tricarboxylic acid metabolic process	11/519	32/11452	0,0000000808122933862483	0,00000643192389633277	0,0000063277185706505	Sdhd/Idh3g/Sdhb/Mdh2/Mdh1/Sdhaf2/Fh1/Idh3b/Sirt4/Suclg1/Sdhc	11	0,0211946050096339	2	12	GO:0006082	0,643	18,6826207040232	2	tricarboxylic acid metabolic process	organic acid metabolic process	BP
GO:0072521	purine-containing compound metabolic process	56/519	375/11452	1,51167374526959e-15	1,6543379549794e-13	1,62753558166689e-13	Sdhd/Atp5f1/Atp5d/Pdhx/Ndufs2/Atp5e/Atp5g3/Uqcrb/Ndufs6/Ppif/Dnajc15/Ndufb9/Adsl/Cyc1/Atp5j/Atp5o/Ndufv3/Ndufv2/Cox7a2l/Sdhaf2/Ndufb8/Atp5b/Shmt2/Atp5a1/Uqcrc1/Atp5c1/Ndufa10/Mpc2/Ndufa8/Ahcyl1/Stoml2/Ppcs/Hmgcl/Nmnat1/Ndufc2/Coq7/Coq9/Cox4i1/Mpi/Cox7a2/Mcee/Atp5h/Nudt1/Acaa2/Ndufv1/Uqcrfs1/Atp5j2/Tefm/Suclg1/Foxk1/Sdhc/Uqcr10/Ndufs8/Uqcrh/Ndufb6/Cox7a1	56	0,107899807321773	1	10	GO:0006163	0,981	0	0	purine-containing compound metabolic process	purine nucleotide metabolic process	BP
GO:0072522	purine-containing compound biosynthetic process	20/519	188/11452	0,000336759139445481	0,0125460692163625	0,0123428069810197	Atp5f1/Atp5d/Pdhx/Atp5e/Atp5g3/Adsl/Cyc1/Atp5j/Atp5o/Atp5b/Atp5a1/Atp5c1/Mpc2/Stoml2/Ppcs/Ndufc2/Mpi/Atp5h/Atp5j2/Foxk1	20	0,0385356454720617	1	10	GO:0006163	0,91	0	0	purine-containing compound biosynthetic process	purine nucleotide metabolic process	BP
GO:0072655	establishment of protein localization to mitochondrion	14/519	79/11452	0,0000106363307888663	0,000600781135848544	0,000591047719388105	Oxa1l/Timm44/Tomm40l/Timm9/Dnajc15/Ddit3/Pmpcb/Grpel1/Sirt4/Uqcrc2/Parl/Ndufa13/Immp2l/Tomm5	14	0,0269749518304432	7	14	GO:0006626	0,982	20,1920650448008	7	establishment of protein localization to mitochondrion	protein targeting to mitochondrion	BP
GO:0140053	mitochondrial gene expression	30/519	100/11452	3,2651025895419e-17	4,5737557074303e-15	4,49965506339817e-15	Tbrg4/Mrpl2/Mrps25/C1qbp/Yars2/Mrps18a/Mrps18b/Mrpl16/Shmt2/Sirt3/Mrpl44/Gatb/Nsun4/Mrpl51/Mrps11/Rpusd4/Mrps17/Mrps2/Noa1/Mrpl47/Mtg2/Mrpl12/Mrps35/Tsfm/Mrps27/Tefm/Mrps16/Rpusd3/Chchd1/Tufm	30	0,0578034682080925	1	6	GO:0032543	0,967	0	0	mitochondrial gene expression	mitochondrial translation	BP
GO:1901135	carbohydrate derivative metabolic process	65/519	770/11452	0,000000666353559829417	0,0000448763493562042	0,0000441492955733134	Sdhd/Atp5f1/Atp5d/Pdhx/Ndufs2/Atp5e/Atp5g3/Uqcrb/Ndufs6/Ppif/Dnajc15/Ndufb9/Adsl/Cyc1/Tsta3/Pmm2/Atp5j/Atp5o/Ndufv3/Ndufv2/Cox7a2l/Sdhaf2/Rfng/Ndufb8/Atp5b/Shmt2/Atp5a1/Tk1/Uqcrc1/Atp5c1/Ndufa10/Mpc2/Ndufa8/Ahcyl1/Acp6/Stoml2/St3gal3/Ppcs/Hmgcl/Cda/Nmnat1/Ndufc2/Coq7/Dhodh/Coq9/Cox4i1/Mpi/Cox7a2/Nt5m/Mcee/Atp5h/Nudt1/Acaa2/Ndufv1/Uqcrfs1/Atp5j2/Tefm/Suclg1/Foxk1/Sdhc/Uqcr10/Ndufs8/Uqcrh/Ndufb6/Co…	65	0,1252408477842	3	15	GO:1901135	0,989	20,7692121926653	3	carbohydrate derivative metabolic process	carbohydrate derivative metabolic process	BP
GO:1901293	nucleoside phosphate biosynthetic process	24/519	223/11452	0,0000736960276274832	0,00322604360939308	0,00317377761085201	Atp5f1/Atp5d/Pdhx/Atp5e/Atp5g3/Adsl/Cyc1/Atp5j/Atp5o/Atp5b/Atp5a1/Atp5c1/Mpc2/Stoml2/Ppcs/Nmnat1/Ndufc2/Dhodh/Mpi/Atp5h/Atp5j2/Flad1/Suclg1/Foxk1	24	0,046242774566474	1	5	GO:0009117	0,925	0	0	nucleoside phosphate biosynthetic process	nucleotide metabolic process	BP
GO:1901566	organonitrogen compound biosynthetic process	95/519	1231/11452	0,0000000958426920944228	0,00000745869128254819	0,00000733785102280809	Atp5f1/Mrpl10/Mrpl2/Atp5d/Mrpl4/Mettl17/Trap1/Mrpl49/Rpl10/Apip/Pdhx/Mrps25/Abca1/Atp5e/Tha1/C1qbp/Atp5g3/Tmem14c/Fars2/Mrpl36/Mrpl13/Adsl/Cyc1/Pmm2/Yars2/Mrpl39/Atp5j/Atp5o/Mrpl14/Mrps18a/Mrps18b/Mrpl16/Mrpl21/Mrpl11/Rfng/Atp5b/Shmt2/Atp5a1/Atp5c1/Mrpl30/Mrpl44/Fh1/Mpc2/Mrrf/Caprin1/Gatb/Alad/Stoml2/St3gal3/Dph2/Mrpl37/Ppcs/Nsun4/Nmnat1/Mrpl51/Mrps11/Ndufc2/Got2/Dhodh/Rpusd4/Mpi/Alas1/Mrpl15/Mrp…	95	0,183044315992293	1	10	GO:0006163	0,443	0	0	organonitrogen compound biosynthetic process	purine nucleotide metabolic process	BP
GO:1901661	quinone metabolic process	7/519	24/11452	0,000066524362249832	0,00298677328972964	0,0029383837738691	Ndufa9/Coq6/Coq7/Coq9/Pdss2/Coq10a/Coq5	7	0,0134874759152216	1	5	GO:0009117	0,543	0	1	quinone metabolic process	nucleotide metabolic process	BP
GO:1901663	quinone biosynthetic process	7/519	16/11452	0,00000301907500559399	0,000188800011956967	0,000185741212280247	Ndufa9/Coq6/Coq7/Coq9/Pdss2/Coq10a/Coq5	7	0,0134874759152216	1	5	GO:0009117	0,511	0	0	quinone biosynthetic process	nucleotide metabolic process	BP
GO:1902600	proton transmembrane transport	14/519	64/11452	0,000000765076336312388	0,0000505527798069054	0,0000497337606504558	Atp5f1/Atp5d/Atp5e/Atp5g3/Ppif/Cyc1/Atp5j/Atp5o/Atp5b/Atp5a1/Atp5c1/Stoml2/Slc25a4/Atp5h	14	0,0269749518304432	29	9	GO:0015986	0,917	62,1528954206885	37	proton transmembrane transport	ATP synthesis coupled proton transport	BP
GO:1990542	mitochondrial transmembrane transport	15/519	67/11452	0,000000222892176031639	0,0000162618416763083	0,0000159983792138499	Timm44/Letm1/Tomm40l/Timm9/Slc25a29/Dnajc15/Cyc1/Atp5o/Afg3l2/Atp5b/Mpc2/Stoml2/Grpel1/Ndufa13/Mrpl18	15	0,0289017341040462	5	11	GO:0006839	0,923	36,90907124912	8	mitochondrial transmembrane transport	mitochondrial transport	BP
GO:0000275	mitochondrial proton-transporting ATP synthase complex, catalytic sector F(1)	5/520	5/11619	0,000000176266903489903	0,00000216158886911302	0,00000195309588354463	Atp5d/Atp5e/Atp5b/Atp5a1/Atp5c1	5	0,00961538461538462	6	7	GO:0005753	0,907	57,506154433486	10	mitochondrial proton-transporting ATP synthase complex, catalytic sector F(1)	mitochondrial proton-transporting ATP synthase complex	CC
GO:0000276	mitochondrial proton-transporting ATP synthase complex, coupling factor F(o)	6/520	9/11619	0,000000584686976038613	0,00000681160327084985	0,00000615459974777488	Atp5f1/Atp5g3/Atp5j/Atp5o/Atp5h/Atp5j2	6	0,0115384615384615	12	7	GO:0005753	0,929	66,3353591202465	14	mitochondrial proton-transporting ATP synthase complex, coupling factor F(o)	mitochondrial proton-transporting ATP synthase complex	CC
GO:0000313	organellar ribosome	42/520	89/11619	2,78071030645563e-33	8,63874001872216e-32	7,8055026146123e-32	Mrpl10/Mrpl2/Mrpl4/Mrpl49/Mrps25/Mrpl45/Mrpl36/Mrpl13/Mrpl39/Mrpl14/Mrps18a/Mrps18b/Mrpl16/Mrpl21/Mrpl11/Mrpl30/Mrpl44/Mrpl37/Nsun4/Mrpl51/Mrps11/Mrpl46/Ndufab1/Mrps31/Mrps22/Mrpl15/Mrps17/Mrps2/Mrpl41/Mrpl47/Mtg2/Mrpl12/Mrps35/Mrps28/Mrps27/Mrps7/Mrps16/Mrpl35/Mrpl18/Mrps9/Mrpl42/Chchd1	42	0,0807692307692308	1	4	GO:0005761	0,998	0	0	organellar ribosome	mitochondrial ribosome	CC
GO:0000314	organellar small ribosomal subunit	15/520	29/11619	2,06270306945363e-13	3,43292725130497e-12	3,10180912699794e-12	Mrps25/Mrps18a/Mrps18b/Mrps11/Mrps31/Mrps22/Mrps17/Mrps2/Mrps35/Mrps28/Mrps27/Mrps7/Mrps16/Mrps9/Mrpl42	15	0,0288461538461538	1	4	GO:0005761	0,915	0	0	organellar small ribosomal subunit	mitochondrial ribosome	CC
GO:0000315	organellar large ribosomal subunit	27/520	58/11619	1,38857447780807e-21	2,87977171883565e-20	2,60200742609952e-20	Mrpl10/Mrpl2/Mrpl4/Mrpl49/Mrpl45/Mrpl36/Mrpl13/Mrpl39/Mrpl14/Mrps18a/Mrpl16/Mrpl21/Mrpl11/Mrpl30/Mrpl44/Mrpl37/Nsun4/Mrpl51/Mrpl46/Ndufab1/Mrpl15/Mrpl41/Mrpl47/Mrpl12/Mrpl35/Mrpl18/Mrpl42	27	0,0519230769230769	1	4	GO:0005761	0,952	0	0	organellar large ribosomal subunit	mitochondrial ribosome	CC
GO:0005666	RNA polymerase III complex	4/520	17/11619	0,00592510536918261	0,0467982898650694	0,0422844272555405	Polr3d/Crcp/Polr3c/Polr2l	4	0,00769230769230769	18	5	GO:0005747	0,474	5,11101055606817	28	RNA polymerase III complex	mitochondrial respiratory chain complex I	CC
GO:0005739	mitochondrion	275/520	1513/11619	5,44316758039326e-112	2,53651609246326e-109	2,29186003384979e-109	Sdhd/Tbrg4/Ndufa9/Atp5f1/Top1mt/Oxa1l/Poldip2/Mrpl10/Clpb/Idh3g/Ndufa11/Clpp/Alkbh7/Mrpl2/Atg4d/Timmdc1/Timm44/Atp5d/Mrpl4/Mettl17/Etfb/Mtfp1/Letm1/Tomm40l/Trap1/Acot13/Mrpl49/Rdh13/Sdhb/Pdhx/Tango2/Ndufs2/Nit1/Cox6c/Mrps25/Slc25a11/Cmc2/Acsf3/Endog/Atp5e/Ndufa1/Mrm1/C1qbp/Atp5g3/Mrpl45/Mdh2/Fmc1/1700021F05Rik/Uqcr11/Mdh1/Slc25a19/Adck1/Timm9/Coq6/Slc25a29/Atp5mpl/Tmem14c/Fars2/Uqcrb/Ndufs6/Mrpl3…	275	0,528846153846154	1740	1	GO:0005739	0,956	87995,4206745283	2962	mitochondrion	mitochondrion	CC
GO:0005740	mitochondrial envelope	132/520	555/11619	5,72718459712291e-62	4,44811337043213e-60	4,01907691026169e-60	Sdhd/Ndufa9/Atp5f1/Oxa1l/Ndufa11/Timm44/Atp5d/Mtfp1/Letm1/Tomm40l/Trap1/Rdh13/Sdhb/Ndufs2/Cox6c/Slc25a11/Endog/Atp5e/Ndufa1/Atp5g3/Mdh2/Uqcr11/Slc25a19/Timm9/Coq6/Slc25a29/Atp5mpl/Tmem14c/Uqcrb/Ndufs6/Ndufs4/Ppif/Dnajc15/Ndufb9/Cyc1/Ndufb4/Atp5j/Atp5o/Ndufa5/Ndufv3/Ndufv2/Eci1/Cox7a2l/Afg3l2/Ndufb8/Atp5b/Shmt2/Atp5a1/Sirt3/Cox8b/Apool/Uqcrc1/Rhot2/Atp5c1/Higd2a/Ndufb3/Bcs1l/Ndufa10/Mpc2/Miga2/Ndu…	132	0,253846153846154	18	2	GO:0005743	0,939	10181,7363661647	18	mitochondrial envelope	mitochondrial inner membrane	CC
GO:0005743	mitochondrial inner membrane	125/520	378/11619	3,61715479477098e-77	5,61864711454426e-75	5,07670848388909e-75	Sdhd/Ndufa9/Atp5f1/Oxa1l/Ndufa11/Timm44/Atp5d/Mtfp1/Letm1/Trap1/Rdh13/Sdhb/Ndufs2/Cox6c/Slc25a11/Endog/Atp5e/Ndufa1/Atp5g3/Mdh2/Uqcr11/Slc25a19/Timm9/Coq6/Slc25a29/Atp5mpl/Tmem14c/Uqcrb/Ndufs6/Ndufs4/Ppif/Dnajc15/Ndufb9/Cyc1/Ndufb4/Atp5j/Atp5o/Ndufa5/Ndufv3/Ndufv2/Eci1/Cox7a2l/Afg3l2/Ndufb8/Atp5b/Shmt2/Atp5a1/Sirt3/Cox8b/Apool/Uqcrc1/Rhot2/Atp5c1/Higd2a/Ndufb3/Bcs1l/Ndufa10/Mpc2/Ndufa8/Ndufb5/Had…	125	0,240384615384615	415	2	GO:0005743	0,992	33234,605901515	491	mitochondrial inner membrane	mitochondrial inner membrane	CC
GO:0005746	mitochondrial respirasome	45/520	71/11619	1,80422374734716e-43	8,40768266263776e-42	7,59673156777751e-42	Sdhd/Ndufa9/Ndufa11/Sdhb/Ndufs2/Ndufa1/Uqcrb/Ndufs6/Ndufs4/Ndufb9/Cyc1/Ndufb4/Ndufa5/Ndufv3/Ndufv2/Cox7a2l/Ndufb8/Uqcrc1/Ndufb3/Ndufa10/Ndufa8/Ndufb5/Ndufa4/Ndufc2/Ndufab1/Uqcrc2/Ndufb11/Cox7b/Cox4i1/Cox7a2/Ndufb7/Ndufa3/Ndufa13/Ndufc1/Ndufv1/Uqcrfs1/Foxred1/Ndufb10/Dmac2/Sdhc/Uqcr10/Ndufs8/Uqcrh/Ndufb6/Cox7a1	45	0,0865384615384615	6	3	GO:0070469	0,964	3023,0247120472	6	mitochondrial respirasome	respirasome	CC
GO:0005747	mitochondrial respiratory chain complex I	29/520	45/11619	1,15866442673322e-28	2,84177696240884e-27	2,56767739996281e-27	Ndufa9/Ndufa11/Ndufs2/Ndufa1/Ndufs6/Ndufs4/Ndufb9/Ndufb4/Ndufa5/Ndufv3/Ndufv2/Ndufb8/Ndufb3/Ndufa10/Ndufa8/Ndufb5/Ndufc2/Ndufab1/Ndufb11/Ndufb7/Ndufa3/Ndufa13/Ndufc1/Ndufv1/Foxred1/Ndufb10/Dmac2/Ndufs8/Ndufb6	29	0,0557692307692308	52	5	GO:0005747	0,999	2784,48840688492	91	mitochondrial respiratory chain complex I	mitochondrial respiratory chain complex I	CC
GO:0005750	mitochondrial respiratory chain complex III	7/520	11/11619	0,0000000975221082629579	0,00000132060700233252	0,00000119322972878475	Uqcrb/Cyc1/Uqcrc1/Uqcrc2/Uqcrfs1/Uqcr10/Uqcrh	7	0,0134615384615385	12	8	GO:0070069	0,93	85,8915515566478	16	mitochondrial respiratory chain complex III	cytochrome complex	CC
GO:0005751	mitochondrial respiratory chain complex IV	4/520	10/11619	0,000671150216323783	0,00590105661899779	0,00533187858052658	Ndufa4/Uqcrc2/Cox4i1/Uqcrfs1	4	0,00769230769230769	12	8	GO:0070069	0,946	12,3468899516419	21	mitochondrial respiratory chain complex IV	cytochrome complex	CC
GO:0005753	mitochondrial proton-transporting ATP synthase complex	12/520	16/11619	8,81863010719051e-14	1,58056985767338e-12	1,42811823598227e-12	Atp5f1/Atp5d/Atp5e/Atp5g3/Atp5mpl/Atp5j/Atp5o/Atp5b/Atp5a1/Atp5c1/Atp5h/Atp5j2	12	0,0230769230769231	18	7	GO:0005753	1	402,536288760673	23	mitochondrial proton-transporting ATP synthase complex	mitochondrial proton-transporting ATP synthase complex	CC
GO:0005758	mitochondrial intermembrane space	9/520	65/11619	0,00229695401014434	0,0194614648859503	0,0175843369197653	Trap1/Timm9/Shmt2/Ndufa8/Stoml2/Triap1/Ndufb7/Aifm1/Timm8b	9	0,0173076923076923	73	2	GO:0005743	0,735	12,557833166951	88	mitochondrial intermembrane space	mitochondrial inner membrane	CC
GO:0005759	mitochondrial matrix	77/520	236/11619	2,71978498329428e-46	1,40824422468349e-44	1,27241402727218e-44	Tbrg4/Ndufa9/Top1mt/Poldip2/Mrpl10/Clpp/Alkbh7/Mrpl2/Timm44/Mrpl4/Etfb/Trap1/Mrpl49/Mrps25/C1qbp/Mrpl45/Mdh2/Mrpl36/Ppif/Dnajc15/Mrpl13/Mrpl39/Mrpl14/Mrps18a/Mrps18b/Mrpl16/Mrpl21/Mrpl11/Atp5b/Shmt2/Sirt3/Mrpl30/Mrpl44/Mrpl37/Nsun4/Pmpcb/Grpel1/Sirt4/Acads/Mrpl51/Mrps11/Mrpl46/Ndufab1/Uqcrc2/Mrps31/Fdx1/Mrps22/Alas1/Mrpl15/Mrps17/Mrps2/Nudt1/Mrpl41/Acaa2/Tfb1m/Mrpl47/Mtg2/Mrpl12/Mrps35/Mrps28/Tsf…	77	0,148076923076923	127	1	GO:0005739	0,691	9315,07357365374	162	mitochondrial matrix	mitochondrion	CC
GO:0005761	mitochondrial ribosome	42/520	89/11619	2,78071030645563e-33	8,63874001872216e-32	7,8055026146123e-32	Mrpl10/Mrpl2/Mrpl4/Mrpl49/Mrps25/Mrpl45/Mrpl36/Mrpl13/Mrpl39/Mrpl14/Mrps18a/Mrps18b/Mrpl16/Mrpl21/Mrpl11/Mrpl30/Mrpl44/Mrpl37/Nsun4/Mrpl51/Mrps11/Mrpl46/Ndufab1/Mrps31/Mrps22/Mrpl15/Mrps17/Mrps2/Mrpl41/Mrpl47/Mtg2/Mrpl12/Mrps35/Mrps28/Mrps27/Mrps7/Mrps16/Mrpl35/Mrpl18/Mrps9/Mrpl42/Chchd1	42	0,0807692307692308	21	4	GO:0005761	0,998	2937,79400467363	27	mitochondrial ribosome	mitochondrial ribosome	CC
GO:0005762	mitochondrial large ribosomal subunit	27/520	58/11619	1,38857447780807e-21	2,87977171883565e-20	2,60200742609952e-20	Mrpl10/Mrpl2/Mrpl4/Mrpl49/Mrpl45/Mrpl36/Mrpl13/Mrpl39/Mrpl14/Mrps18a/Mrpl16/Mrpl21/Mrpl11/Mrpl30/Mrpl44/Mrpl37/Nsun4/Mrpl51/Mrpl46/Ndufab1/Mrpl15/Mrpl41/Mrpl47/Mrpl12/Mrpl35/Mrpl18/Mrpl42	27	0,0519230769230769	61	4	GO:0005761	0,952	1569,68245834985	97	mitochondrial large ribosomal subunit	mitochondrial ribosome	CC
GO:0005763	mitochondrial small ribosomal subunit	15/520	29/11619	2,06270306945363e-13	3,43292725130497e-12	3,10180912699794e-12	Mrps25/Mrps18a/Mrps18b/Mrps11/Mrps31/Mrps22/Mrps17/Mrps2/Mrps35/Mrps28/Mrps27/Mrps7/Mrps16/Mrps9/Mrpl42	15	0,0288461538461538	32	4	GO:0005761	0,915	455,505087472399	56	mitochondrial small ribosomal subunit	mitochondrial ribosome	CC
GO:0005840	ribosome	47/520	200/11619	1,42134655650686e-21	2,87977171883565e-20	2,60200742609952e-20	Mrpl10/Mrpl2/Mrpl4/Mettl17/Mrpl49/Rpl10/Mrps25/Mrpl45/Mrpl36/Mrpl13/Mrpl39/Mrpl14/Mrps18a/Mrps18b/Mrpl16/Mrpl21/Mrpl11/Mrpl30/Mrpl44/Mrpl37/Nsun4/Mrps33/Mrpl51/Mrps11/Mrpl46/Ndufab1/Mrps31/Mrps22/Mrpl15/Mrps17/Mrps2/Mrpl41/Mrpl47/Mtg2/Rpl22l1/Mrpl12/Mrps35/Mrps28/Mrps27/Dhx9/Mrps7/Mrps16/Mrpl35/Mrpl18/Mrps9/Mrpl42/Chchd1	47	0,0903846153846154	171	4	GO:0005761	0,888	1963,27577980842	176	ribosome	mitochondrial ribosome	CC
GO:0009295	nucleoid	8/520	43/11619	0,000553121442012988	0,00495681907650101	0,00447871612965982	Top1mt/Poldip2/Atp5b/Shmt2/Tfb1m/Tefm/Hadhb/Tufm	8	0,0153846153846154	1	11	GO:0042645	1	0	0	nucleoid	mitochondrial nucleoid	CC
GO:0015934	large ribosomal subunit	29/520	108/11619	2,14490138061715e-15	3,99809617347037e-14	3,61246548314468e-14	Mrpl10/Mrpl2/Mrpl4/Mrpl49/Rpl10/Mrpl45/Mrpl36/Mrpl13/Mrpl39/Mrpl14/Mrps18a/Mrpl16/Mrpl21/Mrpl11/Mrpl30/Mrpl44/Mrpl37/Nsun4/Mrpl51/Mrpl46/Ndufab1/Mrpl15/Mrpl41/Mrpl47/Rpl22l1/Mrpl12/Mrpl35/Mrpl18/Mrpl42	29	0,0557692307692308	17	4	GO:0005761	0,815	508,59108130254	17	large ribosomal subunit	mitochondrial ribosome	CC
GO:0015935	small ribosomal subunit	15/520	64/11619	0,0000000991872212052322	0,00000132060700233252	0,00000119322972878475	Mrps25/Mrps18a/Mrps18b/Mrps11/Mrps31/Mrps22/Mrps17/Mrps2/Mrps35/Mrps28/Mrps27/Mrps7/Mrps16/Mrps9/Mrpl42	15	0,0288461538461538	17	4	GO:0005761	0,789	97,9308780202058	17	small ribosomal subunit	mitochondrial ribosome	CC
GO:0016469	proton-transporting two-sector ATPase complex	12/520	37/11619	0,0000000378405718068129	0,000000551053326936713	0,000000497902260615959	Atp5f1/Atp5d/Atp5e/Atp5g3/Atp5mpl/Atp5j/Atp5o/Atp5b/Atp5a1/Atp5c1/Atp5h/Atp5j2	12	0,0230769230769231	1	7	GO:0005753	0,929	0	0	proton-transporting two-sector ATPase complex	mitochondrial proton-transporting ATP synthase complex	CC
GO:0019866	organelle inner membrane	125/520	409/11619	1,66907875898093e-72	1,94447675421278e-70	1,75692500945361e-70	Sdhd/Ndufa9/Atp5f1/Oxa1l/Ndufa11/Timm44/Atp5d/Mtfp1/Letm1/Trap1/Rdh13/Sdhb/Ndufs2/Cox6c/Slc25a11/Endog/Atp5e/Ndufa1/Atp5g3/Mdh2/Uqcr11/Slc25a19/Timm9/Coq6/Slc25a29/Atp5mpl/Tmem14c/Uqcrb/Ndufs6/Ndufs4/Ppif/Dnajc15/Ndufb9/Cyc1/Ndufb4/Atp5j/Atp5o/Ndufa5/Ndufv3/Ndufv2/Eci1/Cox7a2l/Afg3l2/Ndufb8/Atp5b/Shmt2/Atp5a1/Sirt3/Cox8b/Apool/Uqcrc1/Rhot2/Atp5c1/Higd2a/Ndufb3/Bcs1l/Ndufa10/Mpc2/Ndufa8/Ndufb5/Had…	125	0,240384615384615	1	2	GO:0005743	0,985	0	1	organelle inner membrane	mitochondrial inner membrane	CC
GO:0030964	NADH dehydrogenase complex	29/520	45/11619	1,15866442673322e-28	2,84177696240884e-27	2,56767739996281e-27	Ndufa9/Ndufa11/Ndufs2/Ndufa1/Ndufs6/Ndufs4/Ndufb9/Ndufb4/Ndufa5/Ndufv3/Ndufv2/Ndufb8/Ndufb3/Ndufa10/Ndufa8/Ndufb5/Ndufc2/Ndufab1/Ndufb11/Ndufb7/Ndufa3/Ndufa13/Ndufc1/Ndufv1/Foxred1/Ndufb10/Dmac2/Ndufs8/Ndufb6	29	0,0557692307692308	2	5	GO:0005747	0,996	488,469055821003	2	NADH dehydrogenase complex	mitochondrial respiratory chain complex I	CC
GO:0031090	organelle membrane	152/520	1405/11619	4,6502144350659e-27	1,08349996337035e-25	9,78992512645452e-26	Sdhd/Ndufa9/Atp5f1/Oxa1l/Ndufa11/Timm44/Atp5d/Glg1/Pex19/Mtfp1/Letm1/Tomm40l/Trap1/Rdh13/Sdhb/Ndufs2/Cox6c/Slc25a11/Endog/Atp5e/Ndufa1/Cd46/Rab5a/Appbp2/Atp5g3/Mdh2/Sec63/Uqcr11/Slc25a19/Timm9/Coq6/Slc25a29/Atp5mpl/Tmem14c/Uqcrb/Ndufs6/Ndufs4/Ppif/Dnajc15/Dhrs4/Ndufb9/Cyc1/Ndufb4/Atp5j/Atp5o/Ndufa5/Ndufv3/Ndufv2/Eci1/Cox7a2l/Afg3l2/Rfng/Ndufb8/Atp5b/Shmt2/Atp5a1/Sirt3/Cox8b/Apool/Uqcrc1/Rhot2/Atp…	152	0,292307692307692	6	6	GO:0031090	0,964	1116,73159110943	6	organelle membrane	organelle membrane	CC
GO:0031300	intrinsic component of organelle membrane	18/520	194/11619	0,00271746856874936	0,02261322058995	0,0204320945018749	Oxa1l/Rab5a/Slc25a19/Afg3l2/Rfng/Apool/Rhot2/Mpc2/Pex10/Rab3a/Dnajc11/Tmem11/Slc38a9/Micos13/Micos10/Chchd3/Slc25a3/Sco2	18	0,0346153846153846	1	6	GO:0031090	0,747	0	1	intrinsic component of organelle membrane	organelle membrane	CC
GO:0031301	integral component of organelle membrane	16/520	173/11619	0,00471293096979432	0,037865962619382	0,0342136549531348	Oxa1l/Slc25a19/Afg3l2/Rfng/Apool/Rhot2/Mpc2/Pex10/Dnajc11/Tmem11/Slc38a9/Micos13/Micos10/Chchd3/Slc25a3/Sco2	16	0,0307692307692308	14	6	GO:0031090	0,738	5,33452688690182	17	integral component of organelle membrane	organelle membrane	CC
GO:0031304	intrinsic component of mitochondrial inner membrane	12/520	42/11619	0,00000018399446937054	0,0000021984980186326	0,00000198644501344712	Oxa1l/Slc25a19/Afg3l2/Apool/Mpc2/Dnajc11/Tmem11/Micos13/Micos10/Chchd3/Slc25a3/Sco2	12	0,0230769230769231	2	6	GO:0031090	0,596	22,1887068324966	3	intrinsic component of mitochondrial inner membrane	organelle membrane	CC
GO:0031305	integral component of mitochondrial inner membrane	12/520	41/11619	0,00000013692569783239	0,00000177242708860816	0,00000160147015008644	Oxa1l/Slc25a19/Afg3l2/Apool/Mpc2/Dnajc11/Tmem11/Micos13/Micos10/Chchd3/Slc25a3/Sco2	12	0,0230769230769231	32	6	GO:0031090	0,594	114,642959027653	45	integral component of mitochondrial inner membrane	organelle membrane	CC
GO:0031966	mitochondrial membrane	131/520	516/11619	3,4714804717651e-65	3,23541979968508e-63	2,92335197622325e-63	Sdhd/Ndufa9/Atp5f1/Oxa1l/Ndufa11/Timm44/Atp5d/Mtfp1/Letm1/Tomm40l/Trap1/Rdh13/Sdhb/Ndufs2/Cox6c/Slc25a11/Endog/Atp5e/Ndufa1/Atp5g3/Mdh2/Uqcr11/Slc25a19/Timm9/Coq6/Slc25a29/Atp5mpl/Tmem14c/Uqcrb/Ndufs6/Ndufs4/Ppif/Dnajc15/Ndufb9/Cyc1/Ndufb4/Atp5j/Atp5o/Ndufa5/Ndufv3/Ndufv2/Eci1/Cox7a2l/Afg3l2/Ndufb8/Atp5b/Shmt2/Atp5a1/Sirt3/Cox8b/Apool/Uqcrc1/Rhot2/Atp5c1/Higd2a/Ndufb3/Bcs1l/Ndufa10/Mpc2/Miga2/Ndu…	131	0,251923076923077	89	2	GO:0005743	0,951	17528,1643835558	97	mitochondrial membrane	mitochondrial inner membrane	CC
GO:0031967	organelle envelope	139/520	887/11619	3,62445033898913e-42	1,40749488164078e-40	1,27173696104882e-40	Sdhd/Ndufa9/Atp5f1/Oxa1l/Ndufa11/Timm44/Atp5d/Mtfp1/Letm1/Tomm40l/Trap1/Rdh13/Sdhb/Ndufs2/Cox6c/Slc25a11/Endog/Atp5e/Ndufa1/Atp5g3/Mdh2/Ccar1/Uqcr11/Slc25a19/Timm9/Coq6/Slc25a29/Atp5mpl/Tmem14c/Uqcrb/Ndufs6/Ndufs4/Ppif/Dnajc15/Ndufb9/Cyc1/Ndufb4/Atp5j/Atp5o/Ndufa5/Ndufv3/Ndufv2/Eci1/Cox7a2l/Afg3l2/Ndufb8/Atp5b/Shmt2/Atp5a1/Sirt3/Cox8b/Apool/Uqcrc1/Rhot2/Atp5c1/Higd2a/Ndufb3/Bcs1l/Ndufa10/Mpc2/Mig…	139	0,267307692307692	1	2	GO:0005743	0,885	0	0	organelle envelope	mitochondrial inner membrane	CC
GO:0031970	organelle envelope lumen	10/520	76/11619	0,00197753826700481	0,0170654228226711	0,0154194016920453	Trap1/Ccar1/Timm9/Shmt2/Ndufa8/Stoml2/Triap1/Ndufb7/Aifm1/Timm8b	10	0,0192307692307692	1	2	GO:0005743	0,67	0	0	organelle envelope lumen	mitochondrial inner membrane	CC
GO:0031975	envelope	139/520	887/11619	3,62445033898913e-42	1,40749488164078e-40	1,27173696104882e-40	Sdhd/Ndufa9/Atp5f1/Oxa1l/Ndufa11/Timm44/Atp5d/Mtfp1/Letm1/Tomm40l/Trap1/Rdh13/Sdhb/Ndufs2/Cox6c/Slc25a11/Endog/Atp5e/Ndufa1/Atp5g3/Mdh2/Ccar1/Uqcr11/Slc25a19/Timm9/Coq6/Slc25a29/Atp5mpl/Tmem14c/Uqcrb/Ndufs6/Ndufs4/Ppif/Dnajc15/Ndufb9/Cyc1/Ndufb4/Atp5j/Atp5o/Ndufa5/Ndufv3/Ndufv2/Eci1/Cox7a2l/Afg3l2/Ndufb8/Atp5b/Shmt2/Atp5a1/Sirt3/Cox8b/Apool/Uqcrc1/Rhot2/Atp5c1/Higd2a/Ndufb3/Bcs1l/Ndufa10/Mpc2/Mig…	139	0,267307692307692	1	2	GO:0005743	0,885	0	0	envelope	mitochondrial inner membrane	CC
GO:0032592	integral component of mitochondrial membrane	13/520	64/11619	0,00000400934735259321	0,0000434501364257776	0,0000392592152028711	Oxa1l/Slc25a19/Afg3l2/Apool/Rhot2/Mpc2/Dnajc11/Tmem11/Micos13/Micos10/Chchd3/Slc25a3/Sco2	13	0,025	9	6	GO:0031090	0,622	41,8068584604662	9	integral component of mitochondrial membrane	organelle membrane	CC
GO:0033177	proton-transporting two-sector ATPase complex, proton-transporting domain	6/520	17/11619	0,0000633187705807202	0,00061857563493676	0,000558911800259101	Atp5f1/Atp5g3/Atp5j/Atp5o/Atp5h/Atp5j2	6	0,0115384615384615	5	7	GO:0005753	0,864	16,5694209833286	5	proton-transporting two-sector ATPase complex, proton-transporting domain	mitochondrial proton-transporting ATP synthase complex	CC
GO:0033178	proton-transporting two-sector ATPase complex, catalytic domain	5/520	12/11619	0,000107347748254798	0,00100048101373471	0,000903981037935139	Atp5d/Atp5e/Atp5b/Atp5a1/Atp5c1	5	0,00961538461538462	2	7	GO:0005753	0,843	6,23745606678373	2	proton-transporting two-sector ATPase complex, catalytic domain	mitochondrial proton-transporting ATP synthase complex	CC
GO:0042645	mitochondrial nucleoid	8/520	43/11619	0,000553121442012988	0,00495681907650101	0,00447871612965982	Top1mt/Poldip2/Atp5b/Shmt2/Tfb1m/Tefm/Hadhb/Tufm	8	0,0153846153846154	47	11	GO:0042645	1	20,4523263389853	51	mitochondrial nucleoid	mitochondrial nucleoid	CC
GO:0043209	myelin sheath	21/520	182/11619	0,0000637159452295375	0,00061857563493676	0,000558911800259101	Atp5f1/Mdh2/Mdh1/Atp5o/Ndufv2/Prdx3/Atp5b/Atp5a1/Uqcrc1/Atp5c1/Ndufa10/Uqcrc2/Plp1/Slc25a4/Got2/Gnb5/Atp5h/Uqcrfs1/Phb/Slc25a3/Tufm	21	0,0403846153846154	197	10	GO:0043209	0,997	54,3914282407808	224	myelin sheath	myelin sheath	CC
GO:0044391	ribosomal subunit	42/520	168/11619	1,76491273509018e-20	3,42687222730009e-19	3,09633813173715e-19	Mrpl10/Mrpl2/Mrpl4/Mrpl49/Rpl10/Mrps25/Mrpl45/Mrpl36/Mrpl13/Mrpl39/Mrpl14/Mrps18a/Mrps18b/Mrpl16/Mrpl21/Mrpl11/Mrpl30/Mrpl44/Mrpl37/Nsun4/Mrpl51/Mrps11/Mrpl46/Ndufab1/Mrps31/Mrps22/Mrpl15/Mrps17/Mrps2/Mrpl41/Mrpl47/Rpl22l1/Mrpl12/Mrps35/Mrps28/Mrps27/Mrps7/Mrps16/Mrpl35/Mrpl18/Mrps9/Mrpl42	42	0,0807692307692308	1	4	GO:0005761	0,849	0	0	ribosomal subunit	mitochondrial ribosome	CC
GO:0045259	proton-transporting ATP synthase complex	12/520	17/11619	2,87728526766388e-13	4,46938311577123e-12	4,03829511251071e-12	Atp5f1/Atp5d/Atp5e/Atp5g3/Atp5mpl/Atp5j/Atp5o/Atp5b/Atp5a1/Atp5c1/Atp5h/Atp5j2	12	0,0230769230769231	5	7	GO:0005753	0,972	207,322770279646	5	proton-transporting ATP synthase complex	mitochondrial proton-transporting ATP synthase complex	CC
GO:0045261	proton-transporting ATP synthase complex, catalytic core F(1)	5/520	5/11619	0,000000176266903489903	0,00000216158886911302	0,00000195309588354463	Atp5d/Atp5e/Atp5b/Atp5a1/Atp5c1	5	0,00961538461538462	6	7	GO:0005753	0,887	57,506154433486	7	proton-transporting ATP synthase complex, catalytic core F(1)	mitochondrial proton-transporting ATP synthase complex	CC
GO:0045263	proton-transporting ATP synthase complex, coupling factor F(o)	6/520	10/11619	0,00000140638839264181	0,0000156042140707401	0,0000140991317558076	Atp5f1/Atp5g3/Atp5j/Atp5o/Atp5h/Atp5j2	6	0,0115384615384615	12	7	GO:0005753	0,913	57,4135778866938	12	proton-transporting ATP synthase complex, coupling factor F(o)	mitochondrial proton-transporting ATP synthase complex	CC
GO:0045271	respiratory chain complex I	29/520	45/11619	1,15866442673322e-28	2,84177696240884e-27	2,56767739996281e-27	Ndufa9/Ndufa11/Ndufs2/Ndufa1/Ndufs6/Ndufs4/Ndufb9/Ndufb4/Ndufa5/Ndufv3/Ndufv2/Ndufb8/Ndufb3/Ndufa10/Ndufa8/Ndufb5/Ndufc2/Ndufab1/Ndufb11/Ndufb7/Ndufa3/Ndufa13/Ndufc1/Ndufv1/Foxred1/Ndufb10/Dmac2/Ndufs8/Ndufb6	29	0,0557692307692308	1	5	GO:0005747	0,998	0	1	respiratory chain complex I	mitochondrial respiratory chain complex I	CC
GO:0045275	respiratory chain complex III	7/520	11/11619	0,0000000975221082629579	0,00000132060700233252	0,00000119322972878475	Uqcrb/Cyc1/Uqcrc1/Uqcrc2/Uqcrfs1/Uqcr10/Uqcrh	7	0,0134615384615385	1	8	GO:0070069	0,934	0	1	respiratory chain complex III	cytochrome complex	CC
GO:0045277	respiratory chain complex IV	7/520	14/11619	0,000000901410207386667	0,000010245296503468	0,00000925710097444587	Cox8b/Ndufa4/Uqcrc2/Cox7b/Cox4i1/Cox6b1/Uqcrfs1	7	0,0134615384615385	9	8	GO:0070069	0,967	54,699610215794	9	respiratory chain complex IV	cytochrome complex	CC
GO:0061617	MICOS complex	5/520	9/11619	0,0000191088684260641	0,000193581145359692	0,000174909550810655	Apool/Dnajc11/Micos13/Micos10/Chchd3	5	0,00961538461538462	9	6	GO:0031090	0,519	30,293983313719	13	MICOS complex	organelle membrane	CC
GO:0070069	cytochrome complex	13/520	24/11619	3,95987051895273e-12	5,95257955429668e-11	5,37843194424819e-11	Uqcrb/Cyc1/Cox8b/Uqcrc1/Ndufa4/Uqcrc2/Cox7b/Cox4i1/Cox6b1/Uqcrfs1/Cox10/Uqcr10/Uqcrh	13	0,025	3	8	GO:0070069	1	114,867224481425	3	cytochrome complex	cytochrome complex	CC
GO:0070469	respirasome	49/520	78/11619	5,38038755329278e-47	3,13407574979304e-45	2,83178292278567e-45	Sdhd/Ndufa9/Ndufa11/Sdhb/Ndufs2/Ndufa1/Uqcr11/Uqcrb/Ndufs6/Ndufs4/Ndufb9/Cyc1/Ndufb4/Ndufa5/Ndufv3/Ndufv2/Cox7a2l/Ndufb8/Cox8b/Uqcrc1/Ndufb3/Ndufa10/Ndufa8/Ndufb5/Ndufa4/Ndufc2/Ndufab1/Uqcrc2/Ndufb11/Cox7b/Cox4i1/Cox7a2/Ndufb7/Ndufa3/Ndufa13/Cox6b1/Ndufc1/Ndufv1/Higd1a/Uqcrfs1/Foxred1/Ndufb10/Dmac2/Sdhc/Uqcr10/Ndufs8/Uqcrh/Ndufb6/Cox7a1	49	0,0942307692307692	60	3	GO:0070469	0,998	8109,24357053427	60	respirasome	respirasome	CC
GO:0098573	intrinsic component of mitochondrial membrane	13/520	66/11619	0,00000574914274011663	0,0000608886481112352	0,0000550157200011161	Oxa1l/Slc25a19/Afg3l2/Apool/Rhot2/Mpc2/Dnajc11/Tmem11/Micos13/Micos10/Chchd3/Slc25a3/Sco2	13	0,025	1	6	GO:0031090	0,626	0	0	intrinsic component of mitochondrial membrane	organelle membrane	CC
GO:0098796	membrane protein complex	81/520	773/11619	2,71481357508878e-13	4,36242457238403e-12	3,94165310357717e-12	Sdhd/Ndufa9/Atp5f1/Ndufa11/Atp5d/Igf1r/Tomm40l/Sdhb/Ndufs2/Atp5e/Ndufa1/Atp5g3/Scn1b/Sec63/Utrn/Atp5mpl/Uqcrb/Ndufs6/Ndufs4/Ppif/Dnajc15/Ndufb9/Cyc1/Ndufb4/Atp5j/Atp5o/Ndufa5/Ndufv3/Ndufv2/Afg3l2/Ndufb8/Atp5b/Atp5a1/Cox8b/Apool/Uqcrc1/Atp5c1/Ndufb3/Ndufa10/Ndufa8/Mtx2/Ndufb5/Stoml2/Grpel1/Ndufa4/Ndufc2/Ndufab1/Uqcrc2/Ndufb11/Cox7b/Cox4i1/Ndufb7/Snx2/Atp5h/Ndufa3/Ndufa13/Cox6b1/Ndufc1/Ndufv1/Uqcrf…	81	0,155769230769231	1	7	GO:0005753	0,667	0	0	membrane protein complex	mitochondrial proton-transporting ATP synthase complex	CC
GO:0098798	mitochondrial protein-containing complex	113/520	246/11619	2,52401321570484e-88	5,88095079259227e-86	5,31371203306282e-86	Sdhd/Ndufa9/Atp5f1/Mrpl10/Ndufa11/Mrpl2/Atp5d/Mrpl4/Etfb/Tomm40l/Mrpl49/Sdhb/Ndufs2/Mrps25/Atp5e/Ndufa1/Atp5g3/Mrpl45/Timm9/Atp5mpl/Uqcrb/Ndufs6/Mrpl36/Ndufs4/Ppif/Dnajc15/Ndufb9/Mrpl13/Cyc1/Ndufb4/Mrpl39/Atp5j/Atp5o/Ndufa5/Mrpl14/Mrps18a/Ndufv3/Ndufv2/Mrps18b/Afg3l2/Mrpl16/Mrpl21/Mrpl11/Ndufb8/Atp5b/Atp5a1/Apool/Uqcrc1/Atp5c1/Ndufb3/Mrpl30/Mrpl44/Ndufa10/Ndufa8/Mtx2/Ndufb5/Mrpl37/Nsun4/Pmpcb/Grp…	113	0,217307692307692	1	1	GO:0005739	0,696	0	0	mitochondrial protein-containing complex	mitochondrion	CC
GO:0098799	outer mitochondrial membrane protein complex	4/520	14/11619	0,00277264362736124	0,0226675777254445	0,020481208697036	Tomm40l/Mtx2/Dnajc11/Tomm5	4	0,00769230769230769	1	1	GO:0005739	0,508	0	1	outer mitochondrial membrane protein complex	mitochondrion	CC
GO:0098800	inner mitochondrial membrane protein complex	62/520	116/11619	3,24742563043976e-53	2,16185763397847e-51	1,95333872507655e-51	Sdhd/Ndufa9/Atp5f1/Ndufa11/Atp5d/Sdhb/Ndufs2/Atp5e/Ndufa1/Atp5g3/Atp5mpl/Uqcrb/Ndufs6/Ndufs4/Dnajc15/Ndufb9/Cyc1/Ndufb4/Atp5j/Atp5o/Ndufa5/Ndufv3/Ndufv2/Afg3l2/Ndufb8/Atp5b/Atp5a1/Apool/Uqcrc1/Atp5c1/Ndufb3/Ndufa10/Ndufa8/Ndufb5/Grpel1/Ndufa4/Ndufc2/Ndufab1/Uqcrc2/Ndufb11/Cox4i1/Ndufb7/Atp5h/Ndufa3/Ndufa13/Ndufc1/Ndufv1/Uqcrfs1/Atp5j2/Foxred1/Dnajc11/Ndufb10/Micos13/Micos10/Chchd3/Immp2l/Dmac2/Sd…	62	0,119230769230769	1	1	GO:0005739	0,646	0	0	inner mitochondrial membrane protein complex	mitochondrion	CC
GO:0098803	respiratory chain complex	44/520	71/11619	7,00624497700807e-42	2,51146935329674e-40	2,26922914235079e-40	Sdhd/Ndufa9/Ndufa11/Sdhb/Ndufs2/Ndufa1/Uqcrb/Ndufs6/Ndufs4/Ndufb9/Cyc1/Ndufb4/Ndufa5/Ndufv3/Ndufv2/Ndufb8/Cox8b/Uqcrc1/Ndufb3/Ndufa10/Ndufa8/Ndufb5/Ndufa4/Ndufc2/Ndufab1/Uqcrc2/Ndufb11/Cox7b/Cox4i1/Ndufb7/Ndufa3/Ndufa13/Cox6b1/Ndufc1/Ndufv1/Uqcrfs1/Foxred1/Ndufb10/Dmac2/Sdhc/Uqcr10/Ndufs8/Uqcrh/Ndufb6	44	0,0846153846153846	1	3	GO:0070469	0,969	0	0	respiratory chain complex	respirasome	CC
GO:1902494	catalytic complex	80/520	1182/11619	0,0000944801628326045	0,000898525630203953	0,000811859616177053	Sdhd/Ndufa9/Polr3d/Ndufa11/Naa20/Ruvbl2/Etfb/Igf1r/Gtf2h1/Ubqln4/Sdhb/Pdhx/Ndufs2/Tbp/Ndufa1/Ppp1r12a/Uqcrb/Ndufs6/Ndufs4/Psme1/Ndufb9/Cyc1/Ndufb4/Ndufa5/Ndufv3/Ndufv2/Rpp21/Afg3l2/Ndufb8/Crcp/Uqcrc1/Exosc7/Ndufb3/Ndufa10/Scly/Ndufa8/Dync1i2/Ndufb5/Polr3c/Ppie/Gtf2h3/Ndufc2/Ndufab1/Uqcrc2/Ndufb11/Taf1/Naa10/Smarcc1/Ndufb7/Zfc3h1/Hdac11/Baz1a/Ndufa3/Ndufa13/Ndufc1/Ndufv1/Pdss2/Uqcrfs1/Polr2l/Foxre…	80	0,153846153846154	5	5	GO:0005747	0,673	14,9371556023702	5	catalytic complex	mitochondrial respiratory chain complex I	CC
GO:1990204	oxidoreductase complex	42/520	97/11619	2,37205970484165e-31	6,9086238903513e-30	6,24226238116223e-30	Sdhd/Ndufa9/Ndufa11/Etfb/Sdhb/Pdhx/Ndufs2/Ndufa1/Uqcrb/Ndufs6/Ndufs4/Ndufb9/Cyc1/Ndufb4/Ndufa5/Ndufv3/Ndufv2/Ndufb8/Uqcrc1/Ndufb3/Ndufa10/Ndufa8/Ndufb5/Ndufc2/Ndufab1/Uqcrc2/Ndufb11/Ndufb7/Ndufa3/Ndufa13/Ndufc1/Ndufv1/Uqcrfs1/Foxred1/Ndufb10/Dmac2/Sdhc/Uqcr10/Ndufs8/Bckdha/Uqcrh/Ndufb6	42	0,0807692307692308	1	5	GO:0005747	0,946	0	1	oxidoreductase complex	mitochondrial respiratory chain complex I	CC
GO:1990904	ribonucleoprotein complex	58/520	736/11619	0,0000158576018338689	0,000164214276768509	0,000148375221837369	Mrpl10/Mrpl2/Mrpl4/Ruvbl2/Mettl17/Mrpl49/Rpl10/Zmat5/Mrps25/Mrpl45/Mrpl36/Mrpl13/Mrpl39/Mrpl14/Mrps18a/Mrps18b/Rpp21/Mrpl16/Mrpl21/Mrpl11/Mcrip2/Mrpl30/Mrpl44/Caprin1/Khdc4/Mrpl37/Ppie/Nsun4/Mrps33/Mrpl51/Mrps11/Mrpl46/Ndufab1/Mrps31/Txnl4b/Mrps22/Mrpl15/Mrps17/Nfkbiz/Mrps2/Mrpl41/Mrpl47/Mtg2/Rpl22l1/Mrpl12/Ythdf2/Mrps35/Mrps28/Mrps27/Dhx9/Mrps7/Tefm/Mrps16/Mrpl35/Mrpl18/Mrps9/Mrpl42/Chchd1	58	0,111538461538462	166	9	GO:1990904	0,986	73,2195867501753	188	ribonucleoprotein complex	ribonucleoprotein complex	CC
GO:0000104	succinate dehydrogenase activity	4/508	5/11355	0,0000191010505263119	0,000656712308571296	0,000604148515393625	Sdhd/Sdhb/Sdhaf4/Sdhc	4	0,0078740157480315	3	7	GO:0008177	0,975	11,1279547177652	4	succinate dehydrogenase activity	succinate dehydrogenase (ubiquinone) activity	MF
GO:0003735	structural constituent of ribosome	35/508	134/11355	6,36092303743446e-18	2,43978467523045e-15	2,24450230364545e-15	Mrpl10/Mrpl2/Mrpl4/Mrpl49/Rpl10/Mrps25/Mrpl36/Mrpl13/Mrpl39/Mrpl14/Mrps18a/Mrps18b/Mrpl16/Mrpl21/Mrpl11/Mrpl30/Mrpl37/Mrpl51/Mrps11/Mrpl46/Mrps31/Mrps22/Mrpl15/Mrps17/Mrps2/Mrpl41/Mrpl47/Rpl22l1/Mrpl12/Mrps35/Mrps7/Mrps16/Mrpl35/Mrpl18/Mrps9	35	0,0688976377952756	152	2	GO:0003735	0,998	1072,74667664123	196	structural constituent of ribosome	structural constituent of ribosome	MF
GO:0003954	NADH dehydrogenase activity	12/508	26/11355	0,000000000307925685815707	0,0000000370537241931567	0,0000000340879136403002	Ndufa9/Ndufs2/Ndufs4/Ndufa5/Ndufv2/Ndufb8/Ndufa10/Ndufc2/Ndufb7/Ndufa13/Ndufv1/Ndufs8	12	0,0236220472440945	16	1	GO:0016491	0,605	153,108614897065	19	NADH dehydrogenase activity	oxidoreductase activity	MF
GO:0003988	acetyl-CoA C-acyltransferase activity	3/508	7/11355	0,002722054956761	0,0475224203405875	0,0437186867399194	Acaa1a/Acaa2/Hadhb	3	0,00590551181102362	9	14	GO:0003988	1	3,84645572758082	13	acetyl-CoA C-acyltransferase activity	acetyl-CoA C-acyltransferase activity	MF
GO:0004129	cytochrome-c oxidase activity	9/508	19/11355	0,0000000413965234296597	0,00000298882899162143	0,00000274960066148582	Cox6c/Cox7a2l/Cox8b/Ndufa4/Cox7b/Cox4i1/Cox7a2/Cox10/Cox7a1	9	0,0177165354330709	24	1	GO:0016491	0,579	96,9944840272768	31	cytochrome-c oxidase activity	oxidoreductase activity	MF
GO:0005198	structural molecule activity	38/508	417/11355	0,0000232313390206749	0,000729262033605534	0,000670891300780131	Mrpl10/Mrpl2/Mrpl4/Mrpl49/Rpl10/Mrps25/Mrpl36/Mrpl13/Mrpl39/Mrpl14/Mrps18a/Mrps18b/Mrpl16/Mrpl21/Mrpl11/Mrpl30/Tuba4a/Col24a1/Mrpl37/Mrpl51/Mrps11/Mrpl46/Plp1/Mrps31/Mrps22/Mrpl15/Mrps17/Mrps2/Mrpl41/Mrpl47/Rpl22l1/Mrpl12/Mrps35/Mrps7/Mrps16/Mrpl35/Mrpl18/Mrps9	38	0,0748031496062992	183	2	GO:0003735	0,856	51,2691542272459	188	structural molecule activity	structural constituent of ribosome	MF
GO:0008121	ubiquinol-cytochrome-c reductase activity	5/508	7/11355	0,00000342564255835716	0,000164887595142258	0,000151689856443745	Uqcr11/Uqcrb/Uqcrfs1/Uqcr10/Uqcrh	5	0,00984251968503937	7	6	GO:0008121	1	27,845325756168	9	ubiquinol-cytochrome-c reductase activity	ubiquinol-cytochrome-c reductase activity	MF
GO:0008137	NADH dehydrogenase (ubiquinone) activity	10/508	23/11355	0,0000000198926668426631	0,00000179531318255035	0,00000165161483917374	Ndufs4/Ndufa5/Ndufv2/Ndufb8/Ndufa10/Ndufc2/Ndufb7/Ndufa13/Ndufv1/Ndufs8	10	0,0196850393700787	27	1	GO:0016491	0,58	108,81173975289	32	NADH dehydrogenase (ubiquinone) activity	oxidoreductase activity	MF
GO:0008177	succinate dehydrogenase (ubiquinone) activity	4/508	5/11355	0,0000191010505263119	0,000656712308571296	0,000604148515393625	Sdhd/Sdhb/Sdhaf4/Sdhc	4	0,0078740157480315	5	7	GO:0008177	1	16,3021590012742	7	succinate dehydrogenase (ubiquinone) activity	succinate dehydrogenase (ubiquinone) activity	MF
GO:0008649	rRNA methyltransferase activity	5/508	18/11355	0,000926797191579673	0,0223049190773508	0,020519615013571	Mrm1/Nsun4/Mrm2/Tfb1m/Mrm3	5	0,00984251968503937	6	12	GO:0008649	1	4,88752637327039	6	rRNA methyltransferase activity	rRNA methyltransferase activity	MF
GO:0009055	electron transfer activity	21/508	60/11355	4,82251993765775e-14	1,16061979832963e-11	1,06772283532002e-11	Etfb/Sdhb/Cox6c/Uqcr11/Uqcrb/Cyc1/Cox7a2l/Cox8b/Ptges2/Ndufa4/Cox7b/Cox4i1/Fdx1/Cox7a2/Aifm1/Uqcrfs1/Cox10/Sdhc/Uqcr10/Uqcrh/Cox7a1	21	0,0413385826771654	44	1	GO:0016491	0,661	452,51720085968	51	electron transfer activity	oxidoreductase activity	MF
GO:0015078	proton transmembrane transporter activity	21/508	82/11355	4,40892891556449e-11	0,0000000079581166925939	0,00000000732114248873998	Atp5f1/Atp5d/Letm1/Cox6c/Atp5e/Atp5g3/Atp5j/Atp5o/Cox7a2l/Atp5b/Atp5a1/Cox8b/Atp5c1/Ndufa4/Cox7b/Cox4i1/Cox7a2/Atp2c1/Atp5h/Cox10/Cox7a1	21	0,0413385826771654	30	3	GO:0015078	0,997	223,107915233255	32	proton transmembrane transporter activity	proton transmembrane transporter activity	MF
GO:0015399	primary active transmembrane transporter activity	11/508	82/11355	0,00101403308362411	0,0236171576250518	0,0217268209088901	Atp5f1/Atp5d/Abca1/Atp5e/Atp5g3/Atp5o/Atp5b/Atp5a1/Atp5c1/Atp2c1/Atp5h	11	0,0216535433070866	1	8	GO:0019829	0,921	0	0	primary active transmembrane transporter activity	ATPase-coupled cation transmembrane transporter activity	MF
GO:0016491	oxidoreductase activity	71/508	515/11355	6,75840630257742e-18	2,43978467523045e-15	2,24450230364545e-15	Sdhd/Ndufa9/Blvra/Idh3g/Alkbh7/Hmox2/Etfb/Rdh13/Sdhb/Pdhx/Ndufs2/Cox6c/Mdh2/Uqcr11/Mdh1/Coq6/Uqcrb/Ndufs4/Dhrs4/Sdr39u1/Cyc1/Tsta3/Ndufa5/Ndufv2/Cox7a2l/Prdx5/Prdx3/Ndufb8/Cox8b/Sdhaf4/Ndufa10/Prdx6/Ptges2/Idh3b/Cyp2u1/Hadh/Adh5/Cyp4b1/Acads/Ndufa4/Ndufc2/Coq7/Cox7b/Dhodh/Cox4i1/Acad8/Fdx1/Cox7a2/Ndufb7/Dhrs11/Acaa1a/Ndufa13/Aifm1/Ndufv1/Uqcrfs1/Foxred1/Phf8/Cox10/Kdm5b/Hpdl/Msra/Sdhc/Hadhb/Uqcr1…	71	0,139763779527559	593	1	GO:0016491	0,967	1363,42734322813	602	oxidoreductase activity	oxidoreductase activity	MF
GO:0016614	oxidoreductase activity, acting on CH-OH group of donors	11/508	89/11355	0,00199732533021019	0,0379491812739936	0,0349116976000728	Idh3g/Rdh13/Mdh2/Mdh1/Dhrs4/Tsta3/Idh3b/Hadh/Adh5/Dhrs11/Hadhb	11	0,0216535433070866	2	1	GO:0016491	0,757	1,39923250057731	2	oxidoreductase activity, acting on CH-OH group of donors	oxidoreductase activity	MF
GO:0016616	oxidoreductase activity, acting on the CH-OH group of donors, NAD or NADP as acceptor	11/508	84/11355	0,00124132422038891	0,0280073777225249	0,0257656441797831	Idh3g/Rdh13/Mdh2/Mdh1/Dhrs4/Tsta3/Idh3b/Hadh/Adh5/Dhrs11/Hadhb	11	0,0216535433070866	33	1	GO:0016491	0,748	8,42994983193347	33	oxidoreductase activity, acting on the CH-OH group of donors, NAD or NADP as acceptor	oxidoreductase activity	MF
GO:0016627	oxidoreductase activity, acting on the CH-CH group of donors	9/508	48/11355	0,000235483117105702	0,00629699298334506	0,00579297648708373	Sdhd/Blvra/Sdhb/Sdhaf4/Acads/Dhodh/Acad8/Acaa1a/Sdhc	9	0,0177165354330709	25	7	GO:0008177	0,805	15,5916378129114	25	oxidoreductase activity, acting on the CH-CH group of donors	succinate dehydrogenase (ubiquinone) activity	MF
GO:0016635	oxidoreductase activity, acting on the CH-CH group of donors, quinone or related compound as acceptor	5/508	6/11355	0,0000010162477380311	0,0000544990870257573	0,0000501369352868535	Sdhd/Sdhb/Sdhaf4/Dhodh/Sdhc	5	0,00984251968503937	1	7	GO:0008177	0,986	0	0	oxidoreductase activity, acting on the CH-CH group of donors, quinone or related compound as acceptor	succinate dehydrogenase (ubiquinone) activity	MF
GO:0016651	oxidoreductase activity, acting on NAD(P)H	15/508	65/11355	0,000000122721871381719	0,00000738376592813342	0,00000679276323174251	Ndufa9/Ndufs2/Ndufs4/Dhrs4/Ndufa5/Ndufv2/Ndufb8/Ndufa10/Ndufc2/Ndufb7/Ndufa13/Aifm1/Ndufv1/Ndufs8/Ecsit	15	0,0295275590551181	12	1	GO:0016491	0,663	65,4389518371213	12	oxidoreductase activity, acting on NAD(P)H	oxidoreductase activity	MF
GO:0016655	oxidoreductase activity, acting on NAD(P)H, quinone or similar compound as acceptor	11/508	30/11355	0,0000000325138769072899	0,00000260833545856259	0,0000023995621436842	Ndufs4/Dhrs4/Ndufa5/Ndufv2/Ndufb8/Ndufa10/Ndufc2/Ndufb7/Ndufa13/Ndufv1/Ndufs8	11	0,0216535433070866	6	1	GO:0016491	0,601	55,8616799092692	6	oxidoreductase activity, acting on NAD(P)H, quinone or similar compound as acceptor	oxidoreductase activity	MF
GO:0016675	oxidoreductase activity, acting on a heme group of donors	9/508	20/11355	0,0000000722975895459846	0,00000474535087747281	0,00000436552909124558	Cox6c/Cox7a2l/Cox8b/Ndufa4/Cox7b/Cox4i1/Cox7a2/Cox10/Cox7a1	9	0,0177165354330709	1	1	GO:0016491	0,58	0	0	oxidoreductase activity, acting on a heme group of donors	oxidoreductase activity	MF
GO:0016679	oxidoreductase activity, acting on diphenols and related substances as donors	5/508	8/11355	0,00000879837219603355	0,000397026545346014	0,000365248214190603	Uqcr11/Uqcrb/Uqcrfs1/Uqcr10/Uqcrh	5	0,00984251968503937	2	6	GO:0008121	0,984	8,01834633153923	2	oxidoreductase activity, acting on diphenols and related substances as donors	ubiquinol-cytochrome-c reductase activity	MF
GO:0016829	lyase activity	18/508	131/11355	0,0000205912042314756	0,000675765884323881	0,000621677027275651	Apip/Tha1/Adsl/Eci1/Poll/Shmt2/Echs1/Clybl/Scly/Fh1/Alad/Hmgcl/Polb/Apmap/Kyat1/Fahd1/Cdyl/Hadhb	18	0,0354330708661417	145	4	GO:0016829	0,994	50,0171283249486	145	lyase activity	lyase activity	MF
GO:0016835	carbon-oxygen lyase activity	8/508	49/11355	0,00135543708674912	0,0287831051950843	0,0264792817875757	Apip/Eci1/Poll/Echs1/Fh1/Alad/Cdyl/Hadhb	8	0,015748031496063	1	4	GO:0016829	0,871	0	0	carbon-oxygen lyase activity	lyase activity	MF
GO:0016836	hydro-lyase activity	7/508	40/11355	0,00177438516341615	0,0346244888644989	0,0318531163048532	Apip/Eci1/Echs1/Fh1/Alad/Cdyl/Hadhb	7	0,0137795275590551	2	4	GO:0016829	0,862	1,47876084451646	4	hydro-lyase activity	lyase activity	MF
GO:0016853	isomerase activity	13/508	119/11355	0,00251926361229094	0,0454727082018515	0,0418330352461996	Top1mt/Ppif/Tsta3/Pmm2/Eci1/Fuom/Ptges2/Ppie/Fkbp4/Rpusd4/Mpi/Mcee/Rpusd3	13	0,0255905511811024	120	9	GO:0016853	0,996	8,62530244532678	119	isomerase activity	isomerase activity	MF
GO:0019829	ATPase-coupled cation transmembrane transporter activity	10/508	43/11355	0,0000148453294518059	0,000564122519168626	0,000518969688869227	Atp5f1/Atp5d/Atp5e/Atp5g3/Atp5o/Atp5b/Atp5a1/Atp5c1/Atp2c1/Atp5h	10	0,0196850393700787	4	8	GO:0019829	0,999	14,6303608857531	4	ATPase-coupled cation transmembrane transporter activity	ATPase-coupled cation transmembrane transporter activity	MF
GO:0019843	rRNA binding	9/508	67/11355	0,00283028265186324	0,0475224203405875	0,0437186867399194	Mrps18a/Mrpl16/Mrpl11/Nsun4/Mrps11/Mrps17/Mrps27/Mrps7/Mrpl18	9	0,0177165354330709	44	11	GO:0019843	0,999	6,62459269834098	45	rRNA binding	rRNA binding	MF
GO:0022853	active ion transmembrane transporter activity	10/508	43/11355	0,0000148453294518059	0,000564122519168626	0,000518969688869227	Atp5f1/Atp5d/Atp5e/Atp5g3/Atp5o/Atp5b/Atp5a1/Atp5c1/Atp2c1/Atp5h	10	0,0196850393700787	1	8	GO:0019829	0,864	0	0	active ion transmembrane transporter activity	ATPase-coupled cation transmembrane transporter activity	MF
GO:0042625	ATPase-coupled ion transmembrane transporter activity	10/508	43/11355	0,0000148453294518059	0,000564122519168626	0,000518969688869227	Atp5f1/Atp5d/Atp5e/Atp5g3/Atp5o/Atp5b/Atp5a1/Atp5c1/Atp2c1/Atp5h	10	0,0196850393700787	1	8	GO:0019829	0,799	0	2	ATPase-coupled ion transmembrane transporter activity	ATPase-coupled cation transmembrane transporter activity	MF
GO:0042626	ATPase-coupled transmembrane transporter activity	11/508	78/11355	0,000661557243150645	0,0170587260555273	0,0156933315950397	Atp5f1/Atp5d/Abca1/Atp5e/Atp5g3/Atp5o/Atp5b/Atp5a1/Atp5c1/Atp2c1/Atp5h	11	0,0216535433070866	55	8	GO:0019829	0,945	12,5269750034993	62	ATPase-coupled transmembrane transporter activity	ATPase-coupled cation transmembrane transporter activity	MF
GO:0044769	ATPase activity, coupled to transmembrane movement of ions, rotational mechanism	9/508	26/11355	0,00000105676900049945	0,0000544990870257573	0,0000501369352868535	Atp5f1/Atp5d/Atp5e/Atp5g3/Atp5o/Atp5b/Atp5a1/Atp5c1/Atp5h	9	0,0177165354330709	1	8	GO:0019829	0,794	0	0	ATPase activity, coupled to transmembrane movement of ions, rotational mechanism	ATPase-coupled cation transmembrane transporter activity	MF
GO:0046933	proton-transporting ATP synthase activity, rotational mechanism	9/508	12/11355	0,000000000130718748642997	0,0000000188757873040488	0,0000000173649537671013	Atp5f1/Atp5d/Atp5e/Atp5g3/Atp5o/Atp5b/Atp5a1/Atp5c1/Atp5h	9	0,0177165354330709	16	3	GO:0015078	0,827	165,417196898012	20	proton-transporting ATP synthase activity, rotational mechanism	proton transmembrane transporter activity	MF
GO:0048038	quinone binding	4/508	14/11355	0,00276842080382619	0,0475224203405875	0,0437186867399194	Sdhd/Ndufs2/Dhodh/Coq10a	4	0,0078740157480315	10	13	GO:0048038	1	4,0308995769229	11	quinone binding	quinone binding	MF
GO:0048039	ubiquinone binding	3/508	6/11355	0,00160877312136153	0,0331866912463721	0,0305304011903496	Sdhd/Dhodh/Coq10a	3	0,00590551181102362	6	13	GO:0048038	0,947	3,91955916749104	7	ubiquinone binding	quinone binding	MF
GO:0050136	NADH dehydrogenase (quinone) activity	10/508	23/11355	0,0000000198926668426631	0,00000179531318255035	0,00000165161483917374	Ndufs4/Ndufa5/Ndufv2/Ndufb8/Ndufa10/Ndufc2/Ndufb7/Ndufa13/Ndufv1/Ndufs8	10	0,0196850393700787	1	1	GO:0016491	0,58	0	0	NADH dehydrogenase (quinone) activity	oxidoreductase activity	MF
GO:0051287	NAD binding	8/508	51/11355	0,00176987955643219	0,0346244888644989	0,0318531163048532	Idh3g/Ndufs2/Mdh1/Sirt3/Hadh/Sirt4/Ndufv1/Hadhb	8	0,015748031496063	47	10	GO:0051287	0,999	8,21390850124856	47	NAD binding	NAD binding	MF
GO:0051536	iron-sulfur cluster binding	11/508	56/11355	0,000030783076232748	0,000889015241601761	0,000817857730646904	Ciao3/Sdhb/Ndufs2/Ndufv2/Lias/Ciapin1/Fdx1/Ndufv1/Uqcrfs1/Ndufs8/Cisd3	11	0,0216535433070866	62	5	GO:0051536	0,998	38,420133814801	63	iron-sulfur cluster binding	iron-sulfur cluster binding	MF
GO:0051537	2 iron, 2 sulfur cluster binding	6/508	19/11355	0,000128247972255345	0,00356134753724458	0,00327629435194828	Sdhb/Ndufv2/Ciapin1/Fdx1/Uqcrfs1/Cisd3	6	0,0118110236220472	26	5	GO:0051536	0,884	19,5309602828318	26	2 iron, 2 sulfur cluster binding	iron-sulfur cluster binding	MF
GO:0051539	4 iron, 4 sulfur cluster binding	7/508	38/11355	0,00129750023208865	0,0283877323505456	0,02611555491062	Ciao3/Sdhb/Ndufs2/Lias/Ciapin1/Ndufv1/Ndufs8	7	0,0137795275590551	39	5	GO:0051536	0,92	8,76618725235723	46	4 iron, 4 sulfur cluster binding	iron-sulfur cluster binding	MF
GO:0051540	metal cluster binding	11/508	56/11355	0,000030783076232748	0,000889015241601761	0,000817857730646904	Ciao3/Sdhb/Ndufs2/Ndufv2/Lias/Ciapin1/Fdx1/Ndufv1/Uqcrfs1/Ndufs8/Cisd3	11	0,0216535433070866	1	5	GO:0051536	0,998	0	0	metal cluster binding	iron-sulfur cluster binding	MF
GO:0140098	catalytic activity, acting on RNA	24/508	284/11355	0,00208545372090996	0,0386076304229998	0,0355174439377648	Polr3d/Mettl1/Tsen15/Endog/Mrm1/Fars2/Yars2/Rpp21/Crcp/Mrpl44/Xrn2/Gatb/Polr3c/Nsun4/Mrm2/Prorsd1/Tfb1m/Mrm3/Polr2l/Dhx9/Pars2/Trpt1/Isg20l2/Sars	24	0,047244094488189	1	12	GO:0008649	0,757	0	0	catalytic activity, acting on RNA	rRNA methyltransferase activity	MF
GO:0140102	catalytic activity, acting on a rRNA	5/508	18/11355	0,000926797191579673	0,0223049190773508	0,020519615013571	Mrm1/Nsun4/Mrm2/Tfb1m/Mrm3	5	0,00984251968503937	1	12	GO:0008649	1	0	0	catalytic activity, acting on a rRNA	rRNA methyltransferase activity	MF
