# Supplementary material for: Integrative Multi-Omics and Network Analyses Reveal Pathogenic and Protective Pathways in Centronuclear Myopathies
Source: Int J Mol Sci. 2025 Nov 28;26(23):11572. doi: 10.3390/ijms262311572 (PMC12691857; doi:10.3390/ijms262311572)
Supplement: Supplementary file 1 [file ijms-26-11572-s001.zip › 251120_U02_Supplementary/250819_SuppInfo_S3/enrich_analysis_blue_module.csv]

ID	Description	GeneRatio	BgRatio	pvalue	p.adjust	qvalue	geneID	Count	gene_ratio_score	term_size	cluster	parent	parentSimScore	score	size	term	parentTerm	ont
GO:0000165	MAPK cascade	108/1640	545/11452	0,000196055665665916	0,0118491142936838	0,0106430218504354	Tpd52l1/Sox9/Ddt/Tiam1/Tgfb1/Dvl3/Psap/Cd44/Fgfr4/Cdc42/Ctnnb1/Tsg101/Gadd45b/Mapkapk2/Avpi1/Arrb1/Map2k3/Atp6ap1/Ccn2/Timp3/Mapk9/Xbp1/Map2k6/Dnajc27/Nf1/Mink1/Gcnt2/Prxl2c/Peli2/Gdf10/Myc/Ptk2/Dlg1/App/Lbh/Xdh/Ptpn2/Lmnb1/Gdf11/Pdgfa/Stradb/Mstn/Rgs2/Atf3/Myoc/Traf2/Itgav/Mylk2/Dok5/Src/Fam83d/Notch2/Tlr2/Egf/Epha7/Dnaja1/Errfi1/Uchl1/Sbk2/Cib1/Pak4/Atp6ap2/Fgf13/Map3k15/Irak1/Dusp4/Fgfr1/Mt3/C…	108	0,0658536585365854	78	2	GO:0035556	0,806	16,1663786923564	89	MAPK cascade	intracellular signal transduction	BP
GO:0000768	syncytium formation by plasma membrane fusion	16/1640	44/11452	0,000227422420830236	0,0131877200709558	0,0118453742105793	Cd44/Myod1/Plekho1/Myog/Capn2/Nfatc2/Ptgfrn/Sbno2/Myf6/Vash2/Cd81/Cdon/Tcta/Mapk14/Sh3pxd2a/Cav3	16	0,00975609756097561	3	37	GO:0000768	0,999	3,88223422827425	6	syncytium formation by plasma membrane fusion	syncytium formation by plasma membrane fusion	BP
GO:0000902	cell morphogenesis	148/1640	767/11452	0,0000533044897833889	0,00487592015329404	0,00437961213355411	Fer/Cdh4/Rhoc/Tiam1/Dvl3/Nes/Cd44/Eif2ak4/Wdr1/Ephb3/Arpc2/Nsmf/Cdc42/Ctnnb1/Rhoa/Cdh23/Gdi1/Plekho1/Etv4/B4galt5/Zfyve27/Ywhah/Fyn/Lims1/Rhobtb1/Cobl/Adarb1/Cfap410/Mapk9/Cdkl3/Dbnl/Gna13/Id2/Mink1/Nin/Anxa7/Vcl/Clu/Rhobtb2/Rb1/Gdnf/Sdc2/Ptk2/Dlg1/App/Enah/Tnfrsf12a/Myl12a/Diaph1/Camk2a/Anxa1/Ablim1/Hexa/Parp6/Itga7/Baiap2/Hprt/Itgb1/Stau2/Raph1/Stradb/Actr3/Lamc2/Myoc/Kif5c/Abi2/Anapc2/Itgav/Ma…	148	0,0902439024390244	106	3	GO:0009653	0,766	24,9264660090703	112	cell morphogenesis	anatomical structure morphogenesis	BP
GO:0000904	cell morphogenesis involved in differentiation	107/1640	553/11452	0,000525739886954872	0,022959569643855	0,0206225710495847	Fer/Cdh4/Tiam1/Wdr1/Ephb3/Arpc2/Nsmf/Cdc42/Ctnnb1/Cdh23/Gdi1/Etv4/B4galt5/Zfyve27/Ywhah/Fyn/Lims1/Cobl/Adarb1/Mapk9/Cdkl3/Id2/Mink1/Nin/Vcl/Rb1/Gdnf/Sdc2/Ptk2/App/Enah/Tnfrsf12a/Camk2a/Ablim1/Hexa/Parp6/Baiap2/Hprt/Itgb1/Stau2/Raph1/Actr3/Lamc2/Myoc/Kif5c/Abi2/Anapc2/Itgav/Map1a/Src/Dclk1/Epha7/Dock7/Sema3a/Uchl1/Rufy3/Rilpl1/Cux1/Cib1/Sema4b/Akip1/Cttn/Fgf13/Hdac6/Nectin1/Trak1/Kank1/Ppp1r9a/Arh…	107	0,0652439024390244	11	3	GO:0009653	0,735	6,44180141844922	10	cell morphogenesis involved in differentiation	anatomical structure morphogenesis	BP
GO:0001553	luteinization	6/1640	9/11452	0,000486529504778124	0,0215249556721772	0,0193339829349738	Stat5a/Sgpl1/Runx1/Schip1/Plekha1/Fzd4	6	0,00365853658536585	9	34	GO:0001553	1	6,10626615073008	11	luteinization	luteinization	BP
GO:0001771	immunological synapse formation	6/1640	9/11452	0,000486529504778124	0,0215249556721772	0,0193339829349738	Dlg1/Msn/Cd81/Lgals3/Dock8/Nck2	6	0,00365853658536585	11	32	GO:0001771	1	6,66394636593573	11	immunological synapse formation	immunological synapse formation	BP
GO:0001932	regulation of protein phosphorylation	179/1640	987/11452	0,000294848460550201	0,015404678657601	0,0138366739899858	Fer/Axin2/Tpd52l1/Itga5/Sox9/Ddt/Tiam1/Tgfb1/Dvl3/Mmd/Psap/Hspb1/Cd44/Eif2ak4/Fgfr4/Mlxipl/Mprip/Cdc42/Ctnnb1/Rhoa/Gprc5b/Card14/Tsg101/Gadd45b/Tab2/H2afy/Sdc4/Erbb3/Avpi1/Arrb1/Map2k3/Atp6ap1/Fyn/Ccn2/Timp3/Prmt2/Adarb1/Ppp2ca/Mapk9/Xbp1/Tom1l1/Prkar1a/Map2k6/Dnajc27/Nf1/Mink1/Map3k14/Rps6ka5/Gcnt2/Prxl2c/Peli2/Gdf10/Clu/Rb1/Gdnf/Xrcc6/Emp2/Ptk2/Dlg1/Tnk2/App/Cdkn1a/Lbh/Xdh/Mlst8/Map3k8/Ptpn2/Ld…	179	0,109146341463415	75	10	GO:0001934	0,936	14,1812341562546	79	regulation of protein phosphorylation	positive regulation of protein phosphorylation	BP
GO:0001934	positive regulation of protein phosphorylation	132/1640	652/11452	0,0000131948769210528	0,00173042199718824	0,00155428656269826	Axin2/Tpd52l1/Itga5/Sox9/Ddt/Tiam1/Tgfb1/Dvl3/Mmd/Psap/Cd44/Fgfr4/Mprip/Cdc42/Ctnnb1/Rhoa/Gprc5b/Card14/Gadd45b/Tab2/Sdc4/Erbb3/Avpi1/Arrb1/Map2k3/Atp6ap1/Fyn/Ccn2/Ppp2ca/Mapk9/Xbp1/Tom1l1/Map2k6/Dnajc27/Mink1/Map3k14/Rps6ka5/Gcnt2/Prxl2c/Peli2/Gdf10/Clu/Gdnf/Xrcc6/Emp2/Ptk2/Dlg1/Tnk2/App/Cdkn1a/Xdh/Mlst8/Map3k8/Lmnb1/Gdf11/Nab2/Itgb1/Pdgfa/Stradb/Mstn/Cnot9/Traf2/Ehd4/Tpx2/Dok5/Src/Notch2/Tlr2/E…	132	0,0804878048780488	211	10	GO:0001934	0,993	40,8229260803841	234	positive regulation of protein phosphorylation	positive regulation of protein phosphorylation	BP
GO:0002573	myeloid leukocyte differentiation	37/1640	149/11452	0,00044017641060526	0,0201321224553176	0,0180829228140539	Tgfb1/Relb/Stat5a/Lbr/Ctnnb1/Atp6ap1/Id2/Nf1/Fos/Rb1/Myc/Tfrc/App/Runx1/Ptpn2/Car2/Src/Notch2/Tlr2/Pir/Ubash3b/Anxa2/Cebpa/Sbno2/Klf10/Nme1/Cd81/Inpp4b/Ostm1/L3mbtl3/Tcta/Cited2/Cdk6/Rbp1/Mapk14/Sh3pxd2a/Ceacam1	37	0,0225609756097561	6	1	GO:0048468	0,504	5,15451682229509	6	myeloid leukocyte differentiation	cell development	BP
GO:0002931	response to ischemia	11/1640	27/11452	0,000715904625303695	0,0286536891049501	0,0257370999790363	Nol3/Rcan1/Camk2a/Uchl1/Cib1/Cx3cl1/Panx1/Hk1/Egr1/Trp53/Bves	11	0,00670731707317073	34	30	GO:0002931	1	8,39376729602431	36	response to ischemia	response to ischemia	BP
GO:0003008	system process	188/1640	941/11452	0,000000440719443925196	0,000298322991592965	0,000267957421906519	Alox12/Itga5/Sox9/Hip1r/Tiam1/Tgfb1/Crtc1/Psap/Eif2ak4/Wdr1/Fgfr4/Mrvi1/P2rx5/Cdc42/Atp1a2/Rhoa/Vdac3/Myod1/Otog/Cdh23/Myl2/Camta1/Nol3/Anxa6/Myh11/Slc22a5/Map2k3/Fyn/Ccn2/Mdm2/Adarb1/Vdac1/Map2k6/Id2/Nf1/Myh3/Lgmn/Amph/Slc4a7/Camk2g/Gdnf/Myc/Hoxc10/Emp2/Dgat1/Ptk2/Ntan1/Crybg3/Dlg1/Popdc2/App/Rcan1/Runx1/Adcy6/Slc26a6/Ehd3/Aqp4/Diaph1/Rin1/Capn1/Hexa/Baiap2/Ric8a/Eps8l2/Itgb1/Mstn/Chrnd/Hdac4/Rg…	188	0,114634146341463	1	19	GO:0006936	0,72	0	0	system process	muscle contraction	BP
GO:0003012	muscle system process	71/1640	299/11452	0,00000743094662345328	0,00109960821730947	0,000987681778880422	Tiam1/Mrvi1/Atp1a2/Rhoa/Myod1/Myl2/Nol3/Anxa6/Myh11/Map2k3/Ccn2/Map2k6/Myh3/Camk2g/Gdnf/Ptk2/Dlg1/Ehd3/Mstn/Chrnd/Hdac4/Rgs2/Tnnt2/Tnni1/Myog/Myoc/Gsn/Chrna1/Mylk2/Lmna/Myoz2/Tmem38b/Pde4b/Trim63/Errfi1/Atp2a2/Kcnj8/Csrp3/Cttn/Sorbs2/Bbs2/Nfatc3/Mlip/Npy1r/Myom3/Tbce/Myl6b/Abcc8/Npnt/Chrnb1/Pkp2/Sln/Shc1/Pla2g6/Trim72/Actn2/Myh7/Gper1/Camk2d/Kcnn2/Lmcd1/Adra2b/Myl3/Myl4/Akap6/Cav3/Kcnma1/Tnnt1/Ac…	71	0,0432926829268293	2	19	GO:0006936	0,965	6,0679994473916	2	muscle system process	muscle contraction	BP
GO:0003013	circulatory system process	64/1640	312/11452	0,00157541649921581	0,0473955301475192	0,042571254734365	Alox12/Tgfb1/Mrvi1/Cdc42/Atp1a2/Rhoa/Myl2/Map2k3/Fyn/Ccn2/Mdm2/Map2k6/Id2/Emp2/Ptk2/Dlg1/Popdc2/Adcy6/Ehd3/Capn1/Hdac4/Rgs2/Tnnt2/Smtnl1/Src/Wwtr1/Tmem38b/Pde4b/Sema3a/Atp2a2/Kcnj8/Csrp3/Atp6ap2/Bbs2/Cx3cl1/P2ry2/Dusp5/Npy1r/Atg5/Hrc/Amot/Pkp2/Shc1/Pla2g6/Agtr1a/Nav2/Myh7/Yap1/Gper1/Camk2d/Kcnn2/Adra2b/Myl3/Myl4/Akap6/Cav3/Kcnma1/Gpx1/Tnnt1/Actc1/Scn2b/Bves/Ceacam1/Tnnc1	64	0,0390243902439024	1	19	GO:0006936	0,612	0	0	circulatory system process	muscle contraction	BP
GO:0003015	heart process	39/1640	156/11452	0,000269695433485068	0,0146045471140834	0,0131179858847137	Cdc42/Atp1a2/Myl2/Map2k3/Fyn/Ccn2/Mdm2/Map2k6/Dlg1/Popdc2/Ehd3/Hdac4/Rgs2/Tnnt2/Src/Wwtr1/Tmem38b/Pde4b/Sema3a/Atp2a2/Kcnj8/Csrp3/Atg5/Hrc/Pkp2/Myh7/Yap1/Camk2d/Kcnn2/Myl3/Myl4/Akap6/Cav3/Gpx1/Tnnt1/Actc1/Scn2b/Bves/Tnnc1	39	0,023780487804878	6	19	GO:0006936	0,574	6,03662391737097	8	heart process	muscle contraction	BP
GO:0006468	protein phosphorylation	223/1640	1271/11452	0,000387767103441448	0,0181545419959288	0,0163066354461881	Fer/Axin2/Tpd52l1/Itga5/Sox9/Stk38l/Ddt/Tiam1/Tgfb1/Dvl3/Rps6ka1/Mmd/Stat5a/Psap/Hspb1/Cd44/Eif2ak4/Fgfr4/Mlxipl/Mprip/Ephb3/Cdc42/Ctnnb1/Rhoa/Gprc5b/Card14/Tsg101/Gadd45b/Tab2/H2afy/Mapkapk2/Sdc4/Nek8/Erbb3/Avpi1/Arrb1/Map2k3/Atp6ap1/Fyn/Ccn2/Timp3/Mknk2/Prmt2/Adarb1/Sptbn1/Ppp2ca/Mapk9/Cdkl3/Xbp1/Tom1l1/Prkar1a/Map2k6/Dnajc27/Nf1/Mink1/Map3k14/Rps6ka5/Gcnt2/Prxl2c/Dapk1/Camk2g/Peli2/Gdf10/Clu/R…	223	0,135975609756098	561	10	GO:0001934	0,859	19,186220829365	719	protein phosphorylation	positive regulation of protein phosphorylation	BP
GO:0006612	protein targeting to membrane	26/1640	86/11452	0,000112807580651842	0,00848438348258129	0,00762077878181331	Arpc2/Zdhhc24/Gdi1/Myo1c/Fyn/Cacnb1/Sec61a2/Actr3/Srp9/Hspa5/Stom/Macf1/C2cd5/Cib1/Micall1/Zdhhc14/Tcaf1/Zdhhc18/Tram2/Golga7b/Dusp18/Vps37c/Kcnb1/Mtcl1/Erbb2/Prnp	26	0,0158536585365854	43	13	GO:0090314	0,906	16,1378575113597	45	protein targeting to membrane	positive regulation of protein targeting to membrane	BP
GO:0006811	ion transport	172/1640	880/11452	0,00000582235644889931	0,000916547227967429	0,000823254121146694	Kcnn3/Bbc3/Slc25a42/Tgfb1/Slc2a3/Psap/Wdr1/Fgfr4/P2rx5/Slc4a3/Slc5a6/Ctnnb1/Atp1a2/Rhoa/Vdac3/Mcu/Slc38a3/Cdh23/Nol3/Atp6v0e/Plcg1/Slc12a4/Jph2/Anxa6/Myo1b/Slc22a5/Ywhah/Atp6ap1/Fyn/Ccn2/Micu1/Ppp2ca/Mapk9/Vdac1/Xbp1/Map2k6/Nf1/Cacng1/Mink1/Cacnb1/Atp6v1d/Dapk1/Ap3b1/Slc4a7/Camk2g/Micu2/Gdnf/Ank/Atp6v1c1/Myc/Slc25a17/Atp13a3/Dlg1/Tfrc/Snx4/Fhl1/Slc38a1/Kcnk5/Slc26a6/Nfkbie/Slc37a1/Sik1/Ehd3/Diaph…	172	0,104878048780488	601	7	GO:0006811	0,972	59,0494536110448	603	ion transport	ion transport	BP
GO:0006812	cation transport	134/1640	631/11452	0,000000817256983749378	0,000335801094959518	0,00030162072054275	Kcnn3/Bbc3/Slc25a42/Tgfb1/P2rx5/Slc5a6/Ctnnb1/Atp1a2/Rhoa/Mcu/Slc38a3/Cdh23/Nol3/Atp6v0e/Plcg1/Slc12a4/Jph2/Anxa6/Myo1b/Slc22a5/Ywhah/Atp6ap1/Fyn/Ccn2/Micu1/Ppp2ca/Vdac1/Xbp1/Cacng1/Mink1/Cacnb1/Dapk1/Ap3b1/Slc4a7/Camk2g/Micu2/Gdnf/Atp6v1c1/Atp13a3/Dlg1/Tfrc/Snx4/Fhl1/Slc38a1/Kcnk5/Nfkbie/Sik1/Ehd3/Diaph1/Camk2a/Cd63/Slc40a1/Chrnd/Rgs2/Steap3/Stom/Itgav/Chrna1/Kcnab1/Egf/Kcnq5/Slc44a1/Tmem38b/Pde…	134	0,0817073170731707	81	7	GO:0006811	0,908	53,0326761047229	89	cation transport	ion transport	BP
GO:0006816	calcium ion transport	59/1640	256/11452	0,000105502550901376	0,00830403217501643	0,00745878499395773	Bbc3/Tgfb1/Ctnnb1/Atp1a2/Rhoa/Mcu/Cdh23/Nol3/Plcg1/Jph2/Anxa6/Fyn/Ccn2/Micu1/Ppp2ca/Vdac1/Cacng1/Cacnb1/Camk2g/Micu2/Ehd3/Diaph1/Camk2a/Itgav/Egf/Tmem38b/Pde4b/Epb41/Nipsnap2/Atp2a2/Cx3cl1/Rrad/Nfatc3/Panx1/Ubash3b/Anxa2/Myo5a/Serpine1/Atg5/Hrc/Orai2/Tspo/Gck/Sln/Pla2g6/Prkce/Mettl21c/Catsper4/Agtr1a/Lgals3/Gper1/Camk2d/Kcnn4/Bak1/Hspa2/Akap6/Cav3/Ahnak/Prnp	59	0,0359756097560976	147	7	GO:0006811	0,797	21,6053700855428	183	calcium ion transport	ion transport	BP
GO:0006915	apoptotic process	254/1640	1359/11452	0,00000124425276365739	0,000339984852899287	0,000305378623966268	Tpd52l1/Alox12/Itga5/Sox9/Hip1r/Timp1/Bcap31/Bbc3/Peg3/Angptl4/Tiam1/Tgfb1/Rps6ka1/Dnase2a/Stat3/Stat5a/Nes/Hspb1/Cd44/Snx6/Tmbim1/Nsmf/Cdc42/Stambp/Ctnnb1/Rhoa/Fhl2/Tle1/Pttg1ip/Tnfrsf22/Card14/Ube2z/Nol3/Elmo3/Gadd45b/Rxra/Ctsz/Plcg1/Rarb/Elmo2/Erbb3/Anxa6/Gabarap/Arrb1/Ywhah/E2f2/Dpep1/Fyn/Perp/Lims1/Ahi1/Ccn2/Timp3/Sgpl1/Mdm2/Mknk2/Phlda1/Tmbim4/Prmt2/Dip2a/Adarb1/Ppp2ca/Mapk9/Vdac1/Xbp1/Map2…	254	0,154878048780488	567	4	GO:0006915	0,974	76,279421770483	597	apoptotic process	apoptotic process	BP
GO:0006928	movement of cell or subcellular component	254/1640	1325/11452	0,000000139551230019567	0,00018892445520049	0,000169694295703793	Fer/Cdh4/Alox12/Itga5/Sox9/Timp1/Ddt/Rhoc/Tiam1/Tgfb1/Stat3/Stat5a/Hspb1/Cd44/Wdr1/Fgfr4/Ephb3/Arpc2/Nsmf/Cdc42/Ctnnb1/Chrd/Atp1a2/Rhoa/Vav2/Kif11/Ttll5/Elmo3/Plekho1/Plcg1/Sdc4/Tnfaip1/Elmo2/Etv4/Myo1c/Anxa6/Myo1b/Map2k3/Dpep1/Fyn/Ptprk/Rhobtb1/Ccn2/Cfap54/Sgpl1/Mdm2/Adarb1/Pex13/Ogdh/Xbp1/Myo19/Gna13/Rffl/Nf1/Mink1/Actr10/Lgmn/Klc1/Gcnt2/Pdcd6/Ap3b1/Dlg5/Vcl/Rhobtb2/Gdnf/Sdc2/Lrp12/Myc/Ttll1/Em…	254	0,154878048780488	1	39	GO:0098840	0,551	0	0	movement of cell or subcellular component	protein transport along microtubule	BP
GO:0006936	muscle contraction	51/1640	205/11452	0,0000383888284460653	0,00365991520776642	0,00328738136552221	Mrvi1/Atp1a2/Rhoa/Myl2/Anxa6/Myh11/Map2k3/Ccn2/Map2k6/Myh3/Gdnf/Dlg1/Ehd3/Chrnd/Hdac4/Rgs2/Tnnt2/Tnni1/Chrna1/Mylk2/Tmem38b/Pde4b/Trim63/Atp2a2/Kcnj8/Csrp3/Cttn/Bbs2/Npy1r/Myom3/Myl6b/Npnt/Chrnb1/Pkp2/Shc1/Pla2g6/Actn2/Myh7/Gper1/Camk2d/Kcnn2/Adra2b/Myl3/Myl4/Akap6/Cav3/Kcnma1/Tnnt1/Actc1/Scn2b/Tnnc1	51	0,0310975609756098	48	19	GO:0006936	0,997	22,9820562671976	60	muscle contraction	muscle contraction	BP
GO:0006937	regulation of muscle contraction	29/1640	102/11452	0,000156954991470029	0,0104159640907905	0,00935574851115469	Mrvi1/Atp1a2/Rhoa/Anxa6/Ccn2/Dlg1/Ehd3/Hdac4/Rgs2/Tnnt2/Tnni1/Mylk2/Tmem38b/Pde4b/Atp2a2/Cttn/Fgf13/Npnt/Pkp2/Shc1/Myh7/Gper1/Adra2b/Myl3/Akap6/Cav3/Kcnma1/Tnnt1/Tnnc1	29	0,0176829268292683	22	19	GO:0006936	0,93	12,1462988465552	24	regulation of muscle contraction	muscle contraction	BP
GO:0006941	striated muscle contraction	32/1640	119/11452	0,000229873842221524	0,0131877200709558	0,0118453742105793	Atp1a2/Myl2/Map2k3/Ccn2/Map2k6/Myh3/Dlg1/Ehd3/Chrnd/Hdac4/Rgs2/Tnnt2/Chrna1/Mylk2/Tmem38b/Pde4b/Atp2a2/Kcnj8/Csrp3/Chrnb1/Pkp2/Myh7/Camk2d/Kcnn2/Myl3/Myl4/Akap6/Cav3/Tnnt1/Actc1/Scn2b/Tnnc1	32	0,0195121951219512	13	19	GO:0006936	0,942	9,06392026744883	15	striated muscle contraction	muscle contraction	BP
GO:0006949	syncytium formation	16/1640	46/11452	0,000408247494130974	0,0188150699446254	0,0168999298660544	Cd44/Myod1/Plekho1/Myog/Capn2/Nfatc2/Ptgfrn/Sbno2/Myf6/Vash2/Cd81/Cdon/Tcta/Mapk14/Sh3pxd2a/Cav3	16	0,00975609756097561	3	3	GO:0009653	0,545	3,27093144194543	3	syncytium formation	anatomical structure morphogenesis	BP
GO:0007010	cytoskeleton organization	186/1640	983/11452	0,0000190037628224023	0,00229707983115788	0,00206326567786082	Fer/Sox9/Hip1r/Tubb6/Tubb5/Aif1l/Spag5/Rhoc/Tgfb1/Flii/Sh2b2/Wdr1/Arpc2/Pfdn2/Cdc42/Ctnnb1/Rhoa/Mid1ip1/Kif11/Ttll5/Myl2/Tppp3/Prune1/Sdc4/Tnfaip1/Elmo2/Myo1c/Myo1b/Gabarap/Arrb1/Ywhah/Rhobtb1/Ccn2/Cobl/Cfap410/Sptbn1/Prkar1a/Pfn4/Nf1/Mink1/Nin/Clmn/Ctsl/Tppp/Rhobtb2/Pdlim2/Ttll1/Nubp1/Emp2/Ptk2/Dlg1/Itgb5/Enah/Mlst8/Diaph1/Spire1/Anxa1/Cdc42bpg/Capn1/Ablim1/Sbds/Baiap2/Itgb1/Pdgfa/Stau2/Stradb/D…	186	0,113414634146341	107	12	GO:0007010	0,982	32,5387372186038	120	cytoskeleton organization	cytoskeleton organization	BP
GO:0007015	actin filament organization	72/1640	327/11452	0,0000922792393446628	0,00761753867224418	0,00684216799043354	Fer/Hip1r/Aif1l/Rhoc/Wdr1/Arpc2/Cdc42/Rhoa/Sdc4/Tnfaip1/Myo1c/Myo1b/Arrb1/Rhobtb1/Ccn2/Cobl/Sptbn1/Pfn4/Rhobtb2/Emp2/Dlg1/Itgb5/Enah/Mlst8/Diaph1/Spire1/Capn1/Baiap2/Actr3/Tnnt2/Myoc/Prkcq/Abi2/Gsn/Src/Tpm3/Tlr2/Gba2/Add1/Rufy3/Cttn/Sorbs2/Pdlim3/Cx3cl1/Kank1/Ppp1r9a/Cdc42ep3/Myom3/Ppfia1/Ctnna1/Mical2/Prex1/Plekhh2/S100a10/Arf6/Prkce/S1pr1/Shroom2/Synpo2/Actn2/Ezr/Actr3b/Capg/Sptan1/Cav3/Cfl2/Nc…	72	0,0439024390243902	111	12	GO:0007010	0,844	21,1302920202469	122	actin filament organization	cytoskeleton organization	BP
GO:0007166	cell surface receptor signaling pathway	281/1640	1561/11452	0,00000792284259519075	0,00114105790482651	0,0010249124038034	Fer/Axin2/Itga5/Sox9/Hip1r/Timp1/Tulp3/Ltbp1/Emd/Tiam1/Tgfb1/Dvl3/Stat3/Stat5a/Hspb1/Sh2b2/Cd44/Fgfr4/Ctr9/Snx6/P2rx5/Ephb3/Tmbim1/Ctnnb1/Chrd/Rhoa/Tle1/Gprc5b/Tnfrsf22/Adgrl1/Card14/Tsg101/Nol3/Mapkapk2/Plcg1/Myo1c/Erbb3/Gabarap/Zfyve27/Arrb1/Fyn/Perp/Ptprk/Lims1/Ahi1/Ccn2/Socs2/Timp3/Sgpl1/Mknk2/Prmt2/Cfap410/Sptbn1/Xbp1/Tom1l1/Stxbp4/Rffl/Nf1/Txndc17/Mink1/Nxn/Rps6ka5/Lgmn/Fos/Traf3/Gcnt2/Caml…	281	0,171341463414634	155	9	GO:0007166	0,964	43,6732274451383	169	cell surface receptor signaling pathway	cell surface receptor signaling pathway	BP
GO:0007167	enzyme linked receptor protein signaling pathway	125/1640	638/11452	0,000104566911849959	0,00830403217501643	0,00745878499395773	Fer/Sox9/Hip1r/Ltbp1/Tiam1/Tgfb1/Stat3/Stat5a/Hspb1/Sh2b2/Fgfr4/Snx6/Ephb3/Ctnnb1/Chrd/Tsg101/Mapkapk2/Plcg1/Myo1c/Erbb3/Zfyve27/Fyn/Ptprk/Ahi1/Ccn2/Socs2/Sgpl1/Sptbn1/Xbp1/Tom1l1/Stxbp4/Lgmn/Fos/Gcnt2/Caml/Pdcd6/Fst/Gdf10/Gdnf/Ptk2/Itgb5/App/Xdh/Cidea/Ptpn2/Ldlrad4/Pdcd4/Afap1l2/Hexa/Cd63/Gdf11/Pdgfa/Mstn/Cnot9/Myoc/Prkcq/Hspa5/Gfra4/Dok5/Src/Schip1/Smad9/Wwtr1/Slc33a1/Notch2/Egf/Rnf115/Epha7/Np…	125	0,0762195121951219	6	9	GO:0007166	0,825	7,75716849467268	6	enzyme linked receptor protein signaling pathway	cell surface receptor signaling pathway	BP
GO:0007169	transmembrane receptor protein tyrosine kinase signaling pathway	83/1640	416/11452	0,000846356738006409	0,0318277153309188	0,0285880498171054	Fer/Sox9/Hip1r/Tiam1/Tgfb1/Stat3/Stat5a/Hspb1/Sh2b2/Fgfr4/Ephb3/Ctnnb1/Tsg101/Mapkapk2/Plcg1/Myo1c/Erbb3/Zfyve27/Fyn/Ahi1/Ccn2/Socs2/Sgpl1/Xbp1/Tom1l1/Stxbp4/Lgmn/Caml/Pdcd6/Gdnf/Ptk2/App/Xdh/Ptpn2/Afap1l2/Cd63/Pdgfa/Mstn/Cnot9/Myoc/Prkcq/Gfra4/Dok5/Src/Schip1/Egf/Rnf115/Epha7/Errfi1/C2cd5/Csrp3/Mvp/Col4a5/Vegfd/Fgfr1/Casp3/Cdh13/Sesn3/Ubash3b/Kank1/Cspg4/Jcad/Pdk2/Plekha1/Cilp/Shc1/Sipa1l1/Trim7…	83	0,050609756097561	93	9	GO:0007166	0,761	10,160236385645	106	transmembrane receptor protein tyrosine kinase signaling pathway	cell surface receptor signaling pathway	BP
GO:0007173	epidermal growth factor receptor signaling pathway	22/1640	73/11452	0,000388891799292315	0,0181545419959288	0,0163066354461881	Fer/Sox9/Hip1r/Tgfb1/Tsg101/Plcg1/Erbb3/Caml/Ptk2/App/Ptpn2/Afap1l2/Cnot9/Src/Egf/Rnf115/Errfi1/Cdh13/Shc1/Gper1/Ceacam1/Rab7	22	0,0134146341463415	41	9	GO:0007166	0,616	11,2563278541057	56	epidermal growth factor receptor signaling pathway	cell surface receptor signaling pathway	BP
GO:0007264	small GTPase mediated signal transduction	80/1640	391/11452	0,00047677262145805	0,0213726746665532	0,0191972022414897	Sipa1l2/Rhoc/Tiam1/Rasa4/Sh2b2/Cdc42/Stambp/Arpp19/Rhoa/Vav2/Gdi1/Tnfaip1/Arrb1/Rhobtb1/Rufy1/Dbnl/Gna13/Dnajc27/Nf1/Rab15/Gdi2/Rhobtb2/Arl6/Arhgap31/Itsn1/Tiam2/Rab27b/Arhgap19/Rab40b/Baiap2/Eps8l2/Dock9/Arhgef9/Itgb1/Ralgps2/Myoc/Abi2/Src/Rab33b/Nras/Notch2/Gpsm2/Rab13/Rit1/Cavin4/Dock7/Cnksr1/Mfn2/Rasa3/Arhgef7/Cdh13/Usp28/Kank1/Arhgap44/Hacd3/Iqsec1/Cdc42ep3/Rap2b/Cdon/Rap1gap2/Prex1/Madd/Amo…	80	0,0487804878048781	91	2	GO:0035556	0,748	12,5824623949291	96	small GTPase mediated signal transduction	intracellular signal transduction	BP
GO:0007399	nervous system development	281/1640	1525/11452	0,00000107264346146841	0,000339984852899287	0,000305378623966268	Cdh4/Sox9/Luzp1/Tulp3/Tiam1/Tgfb1/Pafah1b2/Dvl3/Crtc1/Coq8b/Mmd/Stat3/Psap/Dnajb11/Nes/Hspb1/Sh2b2/Cd44/Eif2ak4/Wdr1/Fgfr4/Ephb3/Tbcb/Nsmf/Cdc42/Ctnnb1/Chrd/Rhoa/Gprc5b/Cdh23/Adgrl1/Gdi1/Prune1/Rxra/Ctsz/Atxn10/Sdc4/Rarb/Etv4/B4galt5/Erbb3/Zfyve27/Ywhah/Fyn/Ptprk/Ahi1/Socs2/Cobl/Mdm2/Adarb1/Pex13/Mapk9/Cdkl3/Ogdh/Dbnl/Xbp1/Id2/Ncoa1/Nf1/Mink1/Nin/Clmn/Dpf3/Fos/Id4/Serinc5/Slc4a7/Dlg5/Camk2g/Vcl/C…	281	0,171341463414634	412	5	GO:0007399	0,954	72,4375634808156	429	nervous system development	nervous system development	BP
GO:0007416	synapse assembly	28/1640	101/11452	0,00032103730212376	0,0164628901369374	0,0147871727038823	Ephb3/Adgrl1/Dbnl/Dlg5/Ptk2/App/Arhgef9/Stau2/Actr3/Tlr2/Epha7/Gnpat/Nectin1/Kirrel3/Amigo3/Ppp1r9a/Lrrn1/Plxnb2/Magi2/Dnm3/Cux2/Sipa1l1/Mdga1/Arf6/Lrtm1/Lrtm2/Musk/Colq	28	0,0170731707317073	51	25	GO:0051963	0,949	12,5065497763991	73	synapse assembly	regulation of synapse assembly	BP
GO:0007517	muscle organ development	81/1640	328/11452	0,000000313486733871797	0,000298322991592965	0,000267957421906519	Emd/Tgfb1/Klf5/Ctnnb1/Rhoa/Myod1/Myl2/Rxra/Jph2/Erbb3/Popdc3/Adarb1/Xbp1/Nf1/Fos/Nln/Rb1/Myc/Popdc2/Rcan1/Ankrd1/Ankrd2/Mstn/Des/Chrnd/Hdac4/Rgs2/Tnnt2/Tnni1/Myog/Atf3/Smtnl1/Chrna1/Mylk2/Nras/Lmna/Myoz2/Cavin4/Hivep3/Pax7/Csrp3/Hdac6/Mtm1/Coprs/Fgfr1/Frg1/Sap30/Nfatc3/Cryab/Scx/Myf6/Myom3/Kcnk2/Zbtb42/Egr2/Cdon/Egr1/Ncam1/Myl6b/Cited2/Zfp609/Pkp2/Trim72/Foxo4/S1pr1/Mettl21c/Prkaa1/Myh7/Yap1/Mapk…	81	0,049390243902439	67	8	GO:0007517	0,997	52,2552205636237	70	muscle organ development	muscle organ development	BP
GO:0007519	skeletal muscle tissue development	47/1640	158/11452	0,000000401523010273318	0,000298322991592965	0,000267957421906519	Emd/Tgfb1/Klf5/Ctnnb1/Rhoa/Myod1/Popdc3/Nf1/Fos/Nln/Rb1/Myc/Popdc2/Rcan1/Ankrd1/Ankrd2/Mstn/Chrnd/Hdac4/Myog/Atf3/Chrna1/Mylk2/Nras/Myoz2/Hivep3/Pax7/Hdac6/Mtm1/Sap30/Nfatc3/Scx/Myf6/Egr2/Cdon/Egr1/Myl6b/Cited2/Mettl21c/Prkaa1/Mapk14/Cfl2/Gpx1/Bves/Klhl40/Klhl41/Med20	47	0,0286585365853659	61	8	GO:0007517	0,945	51,0892566773948	75	skeletal muscle tissue development	muscle organ development	BP
GO:0007586	digestion	17/1640	45/11452	0,00008407973366907	0,00720424958488525	0,00647094659123982	Sox9/Hip1r/Slc22a5/Dgat1/Slc26a6/Ugcg/Aco1/Epb41/Abcg2/Ldlr/Tlr4/Abcb1a/Madd/Ucn2/Ezr/Kcnn4/Kcnma1	17	0,0103658536585366	15	27	GO:0007586	0,999	12,429749928362	15	digestion	digestion	BP
GO:0008064	regulation of actin polymerization or depolymerization	37/1640	145/11452	0,000247844645359367	0,0138649620201451	0,0124536813535946	Fer/Hip1r/Wdr1/Arpc2/Rhoa/Myo1c/Rhobtb1/Sptbn1/Pfn4/Rhobtb2/Dlg1/Mlst8/Spire1/Capn1/Baiap2/Actr3/Abi2/Gsn/Tlr2/Gba2/Add1/Cttn/Kank1/Ppp1r9a/Cdc42ep3/Prex1/Plekhh2/Arf6/Prkce/Shroom2/Actn2/Actr3b/Capg/Sptan1/Cfl2/Nck2/Pdxp	37	0,0225609756097561	8	11	GO:0030036	0,848	7,17920158736682	8	regulation of actin polymerization or depolymerization	actin cytoskeleton organization	BP
GO:0008104	protein localization	328/1640	1987/11452	0,0014216978425351	0,0445531143338892	0,0400181614935805	Xpo6/Axin2/Mid2/Sox9/Lman2l/Tulp3/Ltbp1/Emd/Bcap31/Spag5/Bbc3/Tiam1/Tgfb1/Tbc1d8/Dvl3/Mmd/Stat3/Ap1s1/Hspb1/Klf5/Mprip/Snx6/Tmbim1/Arpc2/Zdhhc24/Cdc42/Ctnnb1/Pttg1ip/Ube2g2/Mcu/Exoc3l2/Tsg101/Nol3/Gdi1/Pdzd11/H2afy/Plcg1/Vps53/Myo1c/Ywhab/Myo1b/Derl2/Gabarap/Cog1/Zfyve27/Arrb1/Ywhah/Fyn/Ptprk/Lims1/Ahi1/Mdm2/Vps13d/Pex13/Erlec1/Sptbn1/Ppp2ca/Mapk9/Rufy1/Xbp1/Tom1l1/Stxbp4/Pfn4/Dnajc27/Rffl/Nf1/Rp…	328	0,2	96	13	GO:0090314	0,583	8,33235673111786	107	protein localization	positive regulation of protein targeting to membrane	BP
GO:0008154	actin polymerization or depolymerization	41/1640	166/11452	0,000251193455203392	0,0139371188382931	0,0125184935052182	Fer/Hip1r/Wdr1/Arpc2/Rhoa/Myo1c/Rhobtb1/Cobl/Sptbn1/Pfn4/Rhobtb2/Dlg1/Enah/Mlst8/Diaph1/Spire1/Capn1/Baiap2/Actr3/Abi2/Gsn/Tlr2/Gba2/Add1/Cttn/Kank1/Ppp1r9a/Cdc42ep3/Mical2/Prex1/Plekhh2/Arf6/Prkce/Shroom2/Actn2/Actr3b/Capg/Sptan1/Cfl2/Nck2/Pdxp	41	0,025	12	12	GO:0007010	0,779	8,5582516908218	14	actin polymerization or depolymerization	cytoskeleton organization	BP
GO:0008219	cell death	274/1640	1507/11452	0,0000046817034634975	0,000792261268610364	0,00071161892645162	Axin2/Tpd52l1/Alox12/Itga5/Sox9/Hip1r/Timp1/Bcap31/Bbc3/Peg3/Angptl4/Tiam1/Tgfb1/Rps6ka1/Dnase2a/Stat3/Stat5a/Psap/Nes/Hspb1/Cd44/Snx6/Tmbim1/Nsmf/Cdc42/Stambp/Ctnnb1/Rhoa/Fhl2/Tle1/Pttg1ip/Tnfrsf22/Card14/Ube2z/Nol3/Elmo3/Gadd45b/Rxra/Ctsz/Plcg1/Rarb/Elmo2/Erbb3/Anxa6/Gabarap/Arrb1/Ywhah/E2f2/Atp6ap1/Dpep1/Fyn/Perp/Lims1/Ahi1/Ccn2/Timp3/Sgpl1/Mdm2/Mknk2/Phlda1/Tmbim4/Prmt2/Dip2a/Adarb1/Ppp2ca/Ma…	274	0,167073170731707	37	4	GO:0006915	0,949	34,7262591150081	38	cell death	apoptotic process	BP
GO:0008284	positive regulation of cell population proliferation	116/1640	618/11452	0,00101045330670223	0,0358102535762691	0,0321652152081129	Fer/Alox12/Sox9/Timp1/Tiam1/Tgfb1/Stat3/Stat5a/Fgfr4/Mlxipl/Mvd/Cdc42/Ctnnb1/Chrd/Ctsz/Plcg1/Rarb/Erbb3/Derl2/Arrb1/Ccn2/Mdm2/Xbp1/Stxbp4/Id2/Nf1/Lgmn/Gcnt2/Id4/Pdcd6/Aggf1/Rnaseh2b/Tsc22d1/Clu/Gdnf/Myc/Emp2/Trp63/Ptk2/Dlg1/Tfrc/Cdkn1a/Lbh/Anxa1/Gpam/Itgb1/Pdgfa/Cd28/Hdac4/Lamc2/Atf3/Optn/Il2ra/Prkcq/Itgav/Tpd52/Nfatc2/Wwtr1/Nras/Notch2/Egf/Nbn/Akirin2/Pax7/Mfn2/Cib1/Vegfd/Irak1/Ikbkb/Fgfr1/Hpgd/…	116	0,0707317073170732	540	26	GO:0008284	0,99	13,1550080019009	687	positive regulation of cell population proliferation	positive regulation of cell population proliferation	BP
GO:0009653	anatomical structure morphogenesis	352/1640	1886/11452	0,00000000638757017450693	0,0000144124875037458	0,0000129454755536674	Fer/Axin2/Cdh4/Alox12/Itga5/Sox9/Hoxb6/Luzp1/Meox1/Tulp3/Rhoc/Angptl4/Tiam1/Tgfb1/Dvl3/Rps6ka1/Coq8b/Stat3/Stat5a/Nes/Hspb1/Cd44/Eif2ak4/Wdr1/Klf5/Fgfr4/Ctr9/Ephb3/Tmbim1/Arpc2/Nsmf/Cdc42/Ctnnb1/Chrd/Rhoa/Fhl2/Myod1/Vav2/Plcd1/Cdh23/Myl2/Gdi1/Plekho1/Rxra/Ctsz/Plcg1/Sdc4/Nek8/Rarb/Etv4/B4galt5/Anxa6/Zfyve27/Ywhah/E2f2/Fyn/Perp/Lims1/Rhobtb1/Ahi1/Ccn2/Sgpl1/Ptprb/Cobl/Mdm2/Adarb1/Cfap410/Mapk9/Cdk…	352	0,214634146341463	43	3	GO:0009653	0,949	88,1542884734244	46	anatomical structure morphogenesis	anatomical structure morphogenesis	BP
GO:0009719	response to endogenous stimulus	171/1640	927/11452	0,000169714645531887	0,0107837151790745	0,00968606711312938	Fer/Sox9/Timp1/Ltbp1/Tgfb1/Stat3/Stat5a/Sh2b2/Cd44/Fgfr4/Snx6/Arpc2/Nsmf/Ctnnb1/Chrd/Atp1a2/Rhoa/Fhl2/Myod1/Plcd1/Rxra/Plcg1/Rarb/Myo1c/Slc2a4/Ywhah/Fyn/Ptprk/Ccn2/Socs2/Timp3/Mdm2/Prmt2/Xbp1/Shmt1/Stxbp4/Ncoa1/Dnmt3a/Cacnb1/Lgmn/Fos/Gcnt2/Fst/Gdnf/Trp63/Ptk2/Klhl22/Itgb5/App/Runx1/Adcy6/Slc26a6/Lpin2/Lbh/Diaph1/Cidea/Ptpn2/Ldlrad4/Camk2a/Anxa1/Ankrd1/Capn1/Pdcd4/Gpam/Itgb1/Paqr8/Mstn/Cnot9/Actr3…	171	0,104268292682927	1	31	GO:0032870	0,865	0	0	response to endogenous stimulus	cellular response to hormone stimulus	BP
GO:0009725	response to hormone	92/1640	473/11452	0,00106806720757109	0,0367239582930641	0,0329859161503664	Fer/Timp1/Tgfb1/Stat3/Stat5a/Sh2b2/Nsmf/Ctnnb1/Atp1a2/Rhoa/Fhl2/Myod1/Plcd1/Rxra/Rarb/Myo1c/Slc2a4/Ywhah/Socs2/Timp3/Prmt2/Xbp1/Stxbp4/Ncoa1/Gdnf/Trp63/Ptk2/Adcy6/Slc26a6/Lpin2/Lbh/Ptpn2/Camk2a/Anxa1/Capn1/Gpam/Paqr8/Mstn/Cnot9/Myog/Prkcq/Sord/Fam210b/Car2/Src/Ncoa3/Rab13/Ugcg/Dnaja1/Trim63/Atp2a2/Anxa3/Adipor2/C2cd5/Timp4/Csrp3/Msn/Ikbkb/Sorbs2/Bbs2/Mt3/Slc27a1/Sesn3/Kank1/Rbfox2/Myo5a/Egr2/Egr1…	92	0,0560975609756098	39	31	GO:0032870	0,963	7,54462887089466	40	response to hormone	cellular response to hormone stimulus	BP
GO:0009888	tissue development	235/1640	1315/11452	0,000082039372265889	0,00711954501112568	0,00639486388944366	Axin2/Alox12/Itga5/Sox9/Luzp1/Meox1/Tulp3/Emd/Tiam1/Tgfb1/Dvl3/Stat5a/Psap/Cd44/Wdr1/Klf5/Fgfr4/Ctr9/P2rx5/Cdc42/Ctnnb1/Chrd/Rhoa/Fhl2/Myod1/Cdh23/Myl2/Tsg101/Rxra/H2afy/Ctsz/Sdc4/Rarb/Etv4/Jph2/Erbb3/Anxa6/Myh11/Popdc3/Ahi1/Ccn2/Cobl/Mdm2/Adarb1/Ppp2ca/Hnrnpab/Xbp1/Gna13/Prkar1a/Id2/Nf1/Fos/Gcnt2/Id4/Ctsl/Pdcd6/Nln/Slc4a7/Fst/Dlg5/Anxa7/Vcl/Rb1/Gdnf/Ank/Myc/Trp63/Dlg1/Popdc2/Rcan1/Runx1/Enah/Cdk…	235	0,143292682926829	44	22	GO:0060537	0,76	17,4525364508659	47	tissue development	muscle tissue development	BP
GO:0009966	regulation of signal transduction	333/1640	1946/11452	0,0000871365362331936	0,00737284017203109	0,00662237675372271	Fer/Axin2/Mid2/Tpd52l1/Sox9/Hip1r/S100a4/Timp1/Tulp3/Ddt/Ltbp1/Emd/Sipa1l2/Bcap31/Bbc3/Tiam1/Tgfb1/Dvl3/Stat3/Psap/Hspb1/Rasa4/Sh2b2/Cd44/Fgfr4/Snx6/Tmbim1/Cdc42/Stambp/Ctnnb1/Chrd/Arpp19/Rhoa/Fhl2/Tle1/Gprc5b/Pttg1ip/Vav2/Tnfrsf22/Tsg101/Camta1/Nol3/Gadd45b/Nek8/Tnfaip1/Myo1c/Jph2/Erbb3/Ywhab/Avpi1/Arrb1/Map2k3/Atp6ap1/Fyn/Lims1/Ccn2/Socs2/Timp3/Mdm2/Tmbim4/Prmt2/Sptbn1/Ppp2ca/Mapk9/Xbp1/Map2k6/…	333	0,203048780487805	37	2	GO:0035556	0,604	16,4187760926503	38	regulation of signal transduction	intracellular signal transduction	BP
GO:0010466	negative regulation of peptidase activity	31/1640	109/11452	0,000093923303689405	0,00765984147799497	0,00688016489676605	Timp1/Rps6ka1/Cstb/Cd44/Nol3/Arrb1/Dpep1/Timp3/Mdm2/Rffl/Papln/Cast/App/Serpinb8/Src/Serpini1/Dnajb6/Rnf34/Timp4/Herpud1/Birc3/Cryab/Siah2/Serpine1/Mrtfa/Serpinb6b/Wfikkn2/Serpinb1a/Sfn/Serpinb6a/Gpx1	31	0,0189024390243902	118	20	GO:0010951	0,962	21,3560934312603	121	negative regulation of peptidase activity	negative regulation of endopeptidase activity	BP
GO:0010562	positive regulation of phosphorus metabolic process	150/1640	745/11452	0,00000455766523117728	0,000791047075636898	0,000710528323219433	Axin2/Tpd52l1/Itga5/Sox9/Ddt/Tiam1/Tgfb1/Dvl3/Mmd/Stat3/Psap/Cd44/Fgfr4/Mlxipl/Mprip/Nsmf/Cdc42/Ctnnb1/Rhoa/Gprc5b/Vav2/Plcd1/Card14/Camta1/Gadd45b/Tab2/Sdc4/Erbb3/Avpi1/Arrb1/Map2k3/Atp6ap1/Fyn/Ccn2/Ppp2ca/Mapk9/Xbp1/Tom1l1/Map2k6/Dnajc27/Mink1/Map3k14/Rps6ka5/Entpd5/Gcnt2/Prxl2c/Peli2/Gdf10/Clu/Gdnf/Myc/Xrcc6/Emp2/Ptk2/Dlg1/Tnk2/App/Cdkn1a/Xdh/Mlst8/Map3k8/Lmnb1/Pfkfb1/Gdf11/Nab2/Itgb1/Pdgfa/St…	150	0,0914634146341463	1	10	GO:0001934	0,973	0	0	positive regulation of phosphorus metabolic process	positive regulation of protein phosphorylation	BP
GO:0010720	positive regulation of cell development	92/1640	458/11452	0,000358105841714128	0,0171916201600208	0,0154417270753326	Cdh4/Tiam1/Tgfb1/Dvl3/Crtc1/Mmd/Hspb1/Arpc2/Nsmf/Ctnnb1/Rhoa/Gprc5b/Myod1/Gdi1/Rarb/Zfyve27/Atp6ap1/Fyn/Lims1/Ahi1/Socs2/Cobl/Mapk9/Cdkl3/Id2/Ncoa1/Nf1/Nin/Dlg5/Myc/Xrcc6/Ptk2/Rrn3/App/Runx1/Itsn1/Tnfrsf12a/Ankrd1/Parp6/Baiap2/Itgb1/Stau2/Actr3/Rgs2/Myog/Myoc/Hspa5/Anapc2/Aurka/Serpini1/Tlr2/Sema3a/Xrcc2/Add1/Rufy3/Cux1/Cib1/Syt3/Ikbkb/Tenm3/Fgfr1/Cx3cl1/Fez1/Trak1/Ppp1r9a/P2ry2/Tle6/Gdpd5/Myf6/T…	92	0,0560975609756098	2	1	GO:0048468	0,732	2,15853432854848	2	positive regulation of cell development	cell development	BP
GO:0010941	regulation of cell death	230/1640	1224/11452	0,00000290077993135197	0,000577511157509455	0,000518727705371175	Axin2/Tpd52l1/Alox12/Itga5/Sox9/Hip1r/Timp1/Bcap31/Bbc3/Angptl4/Tgfb1/Rps6ka1/Stat3/Stat5a/Psap/Nes/Hspb1/Cd44/Snx6/Tmbim1/Nsmf/Cdc42/Stambp/Ctnnb1/Rhoa/Fhl2/Tle1/Pttg1ip/Tnfrsf22/Card14/Ube2z/Nol3/Gadd45b/Rxra/Ctsz/Plcg1/Rarb/Erbb3/Arrb1/Ywhah/Dpep1/Fyn/Lims1/Ahi1/Ccn2/Timp3/Mdm2/Phlda1/Tmbim4/Prmt2/Dip2a/Ppp2ca/Mapk9/Xbp1/Map2k6/Ncoa1/Klf11/Dnmt3a/Rffl/Nf1/Lgmn/Fos/Traf3/Zfp346/Dapk1/Pdcd6/Cast…	230	0,140243902439024	9	4	GO:0006915	0,896	23,0433733698048	11	regulation of cell death	apoptotic process	BP
GO:0010942	positive regulation of cell death	112/1640	536/11452	0,0000144966195777489	0,00185146448909024	0,0016630084345795	Axin2/Tpd52l1/Alox12/Hip1r/Bcap31/Bbc3/Tgfb1/Cd44/Cdc42/Ctnnb1/Rhoa/Ube2z/Gadd45b/Rxra/Ctsz/Plcg1/Rarb/Arrb1/Fyn/Ccn2/Timp3/Phlda1/Prmt2/Ppp2ca/Mapk9/Xbp1/Map2k6/Ncoa1/Klf11/Dnmt3a/Nf1/Fos/Zfp346/Dapk1/Pdcd6/Tsc22d1/Clu/Trim35/Myc/Trp63/Cdkn1a/Tnfrsf12a/Xdh/Ptpn2/Camk2a/Anxa1/Ankrd1/Capn1/Pdcd4/Itgb1/Bok/Hdac4/Steap3/Capn2/Atf3/Atf6/Optn/Gsn/Nacc2/Traf2/Frzb/Src/Zmat3/Notch2/Bcl10/Epha7/Dnaja1/Un…	112	0,0682926829268293	59	4	GO:0006915	0,777	30,4448198132401	60	positive regulation of cell death	apoptotic process	BP
GO:0010951	negative regulation of endopeptidase activity	27/1640	88/11452	0,0000632356880004246	0,0056321364746694	0,00505885504003397	Timp1/Rps6ka1/Cd44/Nol3/Arrb1/Dpep1/Timp3/Mdm2/Rffl/Cast/Serpinb8/Src/Serpini1/Dnajb6/Rnf34/Timp4/Herpud1/Birc3/Cryab/Siah2/Serpine1/Mrtfa/Serpinb6b/Serpinb1a/Sfn/Serpinb6a/Gpx1	27	0,0164634146341463	84	20	GO:0010951	0,999	22,4175899370636	95	negative regulation of endopeptidase activity	negative regulation of endopeptidase activity	BP
GO:0010959	regulation of metal ion transport	57/1640	266/11452	0,000962438754068693	0,0348382242047646	0,0312921263354955	Tgfb1/Ctnnb1/Atp1a2/Rhoa/Nol3/Plcg1/Jph2/Ywhah/Fyn/Ppp2ca/Cacng1/Cacnb1/Dlg1/Fhl1/Sik1/Ehd3/Diaph1/Camk2a/Cd63/Stom/Kcnab1/Egf/Tmem38b/Pde4b/Epb41/Nipsnap2/Ikbkb/Cx3cl1/Rrad/Nfatc3/Ubash3b/Anxa2/Myo5a/Serpine1/Atg5/Hrc/Ptpn3/Abcc8/Tspo/Gck/Sln/Pla2g6/Prkce/Mettl21c/Agtr1a/Lgals3/Actn2/Gper1/Camk2d/Bak1/Hspa2/Dpp6/Akap6/Cav3/Ahnak/Scn2b/Prnp	57	0,0347560975609756	1	7	GO:0006811	0,778	0	0	regulation of metal ion transport	ion transport	BP
GO:0010975	regulation of neuron projection development	86/1640	439/11452	0,00122955793841328	0,0404023188598034	0,0362898653667609	Cdh4/Tiam1/Dvl3/Crtc1/Hspb1/Ephb3/Nsmf/Rhoa/Gprc5b/Gdi1/Ctsz/Zfyve27/Ywhah/Fyn/Ahi1/Cobl/Mdm2/Cdkl3/Nf1/Nin/Dlg5/Sdc2/Ptk2/Rrn3/Itsn1/Adcy6/Tnfrsf12a/Ankrd1/Parp6/Baiap2/Itgb1/Stau2/Actr3/Rgs2/Abi2/Hspa5/Anapc2/Serpini1/Epha7/Sema3a/Rufy3/Cux1/Cib1/Sema4b/Syt3/Cttn/Fgf13/Ikbkb/Tenm3/Fgfr1/Cx3cl1/Fez1/Trak1/Amigo3/Kank1/Ppp1r9a/P2ry2/Cspg4/Arhgap44/Zswim4/Lzts1/Tbc1d24/Spg20/Plxnb2/Apbb1/Nme1/Wdr3…	86	0,0524390243902439	38	6	GO:0030030	0,822	7,06456853398975	42	regulation of neuron projection development	cell projection organization	BP
GO:0012501	programmed cell death	256/1640	1391/11452	0,00000396664694586328	0,000725681977744555	0,000651816579212128	Tpd52l1/Alox12/Itga5/Sox9/Hip1r/Timp1/Bcap31/Bbc3/Peg3/Angptl4/Tiam1/Tgfb1/Rps6ka1/Dnase2a/Stat3/Stat5a/Nes/Hspb1/Cd44/Snx6/Tmbim1/Nsmf/Cdc42/Stambp/Ctnnb1/Rhoa/Fhl2/Tle1/Pttg1ip/Tnfrsf22/Card14/Ube2z/Nol3/Elmo3/Gadd45b/Rxra/Ctsz/Plcg1/Rarb/Elmo2/Erbb3/Anxa6/Gabarap/Arrb1/Ywhah/E2f2/Dpep1/Fyn/Perp/Lims1/Ahi1/Ccn2/Timp3/Sgpl1/Mdm2/Mknk2/Phlda1/Tmbim4/Prmt2/Dip2a/Adarb1/Ppp2ca/Mapk9/Vdac1/Xbp1/Map2…	256	0,15609756097561	30	4	GO:0006915	0,965	33,5185061873645	31	programmed cell death	apoptotic process	BP
GO:0014706	striated muscle tissue development	85/1640	357/11452	0,000000845949414080748	0,000335801094959518	0,00030162072054275	Emd/Tgfb1/Klf5/Cdc42/Ctnnb1/Rhoa/Fhl2/Myod1/Myl2/Rxra/Rarb/Jph2/Erbb3/Myh11/Popdc3/Prkar1a/Id2/Nf1/Fos/Nln/Rb1/Myc/Popdc2/Rcan1/Sik1/Ankrd1/Ankrd2/Itgb1/Mstn/Chrnd/Hdac4/Rgs2/Tnnt2/Tnni1/Myog/Atf3/Chrna1/Mylk2/Nras/Lmna/Myoz2/Cavin4/Hivep3/Pax7/Csrp3/Hdac6/Mtm1/Fgfr1/Sap30/Sorbs2/Nfatc3/Scx/Myf6/Myom3/Kcnk2/Egr2/Cdon/Atg5/Egr1/Ncam1/Hnrnpu/Myl6b/Cited2/Pgm5/Pkp2/S1pr1/Mettl21c/Prkaa1/Actn2/Myh7/Y…	85	0,0518292682926829	5	22	GO:0060537	0,99	19,4228665565574	5	striated muscle tissue development	muscle tissue development	BP
GO:0014888	striated muscle adaptation	14/1640	42/11452	0,00148902491529699	0,0456072834916079	0,0409650293439173	Myod1/Tnni1/Myog/Myoc/Gsn/Lmna/Myoz2/Errfi1/Atp2a2/Nfatc3/Mlip/Myh7/Tnnt1/Tnnc1	14	0,00853658536585366	1	19	GO:0006936	0,779	0	0	striated muscle adaptation	muscle contraction	BP
GO:0016310	phosphorylation	265/1640	1567/11452	0,00111103561887953	0,0378712699635382	0,0340164457642654	Fer/Axin2/Tpd52l1/Itga5/Sox9/Stk38l/Ddt/Coasy/Tiam1/Tgfb1/Dvl3/Rps6ka1/Itpkc/Mmd/Stat3/Stat5a/Psap/Hspb1/Cd44/Eif2ak4/Fgfr4/Mlxipl/Mprip/Ephb3/Cdc42/Ctnnb1/Rhoa/Gprc5b/Vav2/Card14/Tsg101/Gadd45b/Tab2/H2afy/Mapkapk2/Sdc4/Nek8/Erbb3/Avpi1/Arrb1/Map2k3/Atp6ap1/Fyn/Ccn2/Socs2/Timp3/Mknk2/Prmt2/Adarb1/Sptbn1/Ppp2ca/Mapk9/Cdkl3/Ogdh/Xbp1/Tom1l1/Prkar1a/Map2k6/Dnajc27/Nf1/Mink1/Map3k14/Rps6ka5/Entpd5/Gc…	265	0,161585365853659	606	10	GO:0001934	0,822	12,9496039527329	610	phosphorylation	positive regulation of protein phosphorylation	BP
GO:0016358	dendrite development	51/1640	220/11452	0,000259785471069735	0,0141813536586374	0,0127378682589031	Tiam1/Crtc1/Ephb3/Nsmf/Cdc42/Rhoa/Ywhah/Fyn/Cobl/Cdkl3/Mink1/Dlg5/Sdc2/App/Itsn1/Spire1/Camk2a/Parp6/Baiap2/Hprt/Itgb1/Stau2/Actr3/Abi2/Anapc2/Map1a/Dclk1/Sema3a/Cux1/Pak4/Hdac6/Trappc4/Trak1/Ppp1r9a/Arhgap44/Rbfox2/Lzts1/Tbc1d24/Srcin1/Camk1d/Prex1/Dnm3/Cux2/Sipa1l1/Arf6/Rapgef4/Map1b/Btbd3/Rapgef2/Nck2/Celsr2	51	0,0310975609756098	44	6	GO:0030030	0,765	12,9273499797538	51	dendrite development	cell projection organization	BP
GO:0016477	cell migration	186/1640	1010/11452	0,0000950749862735292	0,0076614593105419	0,00688161805408402	Fer/Alox12/Itga5/Sox9/Timp1/Ddt/Rhoc/Tiam1/Tgfb1/Stat3/Stat5a/Hspb1/Cd44/Wdr1/Fgfr4/Ephb3/Arpc2/Nsmf/Cdc42/Ctnnb1/Chrd/Rhoa/Vav2/Elmo3/Plekho1/Plcg1/Sdc4/Tnfaip1/Elmo2/Myo1c/Anxa6/Map2k3/Dpep1/Fyn/Ptprk/Rhobtb1/Ccn2/Sgpl1/Mdm2/Adarb1/Pex13/Ogdh/Xbp1/Gna13/Rffl/Nf1/Mink1/Lgmn/Gcnt2/Pdcd6/Dlg5/Vcl/Rhobtb2/Gdnf/Sdc2/Lrp12/Myc/Emp2/Ptk2/Itgb5/App/Tnfrsf12a/Pla2g7/Diaph1/Ldlrad4/Camk2a/Anxa1/Capn1/Sbd…	186	0,113414634146341	253	17	GO:0016477	0,982	24,7682140268978	285	cell migration	cell migration	BP
GO:0019220	regulation of phosphate metabolic process	215/1640	1202/11452	0,000162140858468249	0,0105531872208806	0,00947900403352841	Fer/Axin2/Tpd52l1/Itga5/Sox9/Ddt/Tiam1/Tgfb1/Dvl3/Mmd/Stat3/Psap/Hspb1/Cd44/Eif2ak4/Fgfr4/Mlxipl/Mprip/Nsmf/Cdc42/Ctnnb1/Arpp19/Rhoa/Gprc5b/Vav2/Plcd1/Card14/Tsg101/Camta1/Gadd45b/Tab2/H2afy/Hsd11b1/Sdc4/Erbb3/Ywhab/Avpi1/Arrb1/Map2k3/Atp6ap1/Fyn/Ccn2/Timp3/Prmt2/Adarb1/Ppp2ca/Mapk9/Xbp1/Tom1l1/Prkar1a/Map2k6/Dnajc27/Nf1/Mink1/Map3k14/Rps6ka5/Entpd5/Gcnt2/Prxl2c/Zcchc9/Peli2/Gdf10/Clu/Rb1/Gdnf/My…	215	0,13109756097561	1	10	GO:0001934	0,906	0	0	regulation of phosphate metabolic process	positive regulation of protein phosphorylation	BP
GO:0019725	cellular homeostasis	110/1640	584/11452	0,0011956975784325	0,0396748868059292	0,0356364768473999	Bcap31/Bbc3/Tiam1/Tgfb1/Mlxipl/Slc4a3/Atp1a2/Mcu/Plcd1/Cdh23/Nol3/Plcg1/Slc12a4/Jph2/Anxa6/Arrb1/Atp6ap1/Fyn/Micu1/Ppp2ca/Xbp1/Stxbp4/Pdia6/Gna13/Mink1/Nxn/Slc4a7/Anxa7/Micu2/Myc/Nubp1/Atp13a3/Ptk2/Tfrc/App/Slc26a6/Gnb3/Aqp4/Diaph1/Slc40a1/Mstn/Bok/Itgav/Chrna1/Map1a/Car2/Aco1/Tmem38b/Unc13b/Fggy/Add1/Slc30a9/Atp2a2/Aacs/Csrp3/Dgat2/Slc9a9/Heph/Mtm1/Gsr/Mt3/Mt2/Mt1/Herpud1/Cx3cl1/Ubash3b/P2ry2/Pf…	110	0,0670731707317073	10	35	GO:0050801	0,812	4,52264151438666	10	cellular homeostasis	ion homeostasis	BP
GO:0022008	neurogenesis	223/1640	1167/11452	0,00000119174660819912	0,000339984852899287	0,000305378623966268	Cdh4/Sox9/Tulp3/Tiam1/Tgfb1/Dvl3/Crtc1/Mmd/Stat3/Dnajb11/Hspb1/Cd44/Eif2ak4/Wdr1/Ephb3/Nsmf/Cdc42/Ctnnb1/Rhoa/Gprc5b/Cdh23/Gdi1/Prune1/Ctsz/Atxn10/Sdc4/Rarb/Etv4/B4galt5/Erbb3/Zfyve27/Ywhah/Fyn/Ptprk/Ahi1/Socs2/Cobl/Mdm2/Adarb1/Pex13/Mapk9/Cdkl3/Ogdh/Dbnl/Xbp1/Id2/Ncoa1/Nf1/Mink1/Nin/Clmn/Id4/Slc4a7/Dlg5/Vcl/Clu/Rb1/Gdnf/Sdc2/Lrp12/Myc/Xrcc6/Hoxc10/Ptk2/Rrn3/App/Runx1/Itsn1/Adcy6/Enah/Tnfrsf12a/D…	223	0,135975609756098	66	5	GO:0007399	0,884	50,4047839925793	75	neurogenesis	nervous system development	BP
GO:0022407	regulation of cell-cell adhesion	55/1640	260/11452	0,00159529955347681	0,0475762102264263	0,0427335438287297	Alox12/Tgfb1/Stat5a/Cd44/Ephb3/Rhoa/Adam19/Sdc4/Xbp1/Prkar1a/Mink1/Gcnt2/Ap3b1/Dlg5/Ptk2/Dlg1/Tfrc/Runx1/Ptpn2/Anxa1/Capn1/Gpam/Cd28/Il2ra/Prkcq/Jag1/Src/Bcl10/Epha7/Irak1/Tenm3/Casp3/Cx3cl1/Ubash3b/Egr3/Cd300a/Cyld/Cd81/Cited2/Magi2/Zfp609/Mdga1/Il20rb/Ccdc88b/Lgals3/Dock8/Mapk14/Erbb2/Zfp35/Nck2/Lgals1/Celsr2/Ceacam1/Ass1/Prnp	55	0,0335365853658537	13	14	GO:0098609	0,928	4,48685981505716	17	regulation of cell-cell adhesion	cell-cell adhesion	BP
GO:0022600	digestive system process	16/1640	42/11452	0,000120502207015544	0,00849666082591894	0,00763180644431779	Sox9/Hip1r/Slc22a5/Dgat1/Slc26a6/Ugcg/Aco1/Epb41/Abcg2/Ldlr/Tlr4/Abcb1a/Madd/Ezr/Kcnn4/Kcnma1	16	0,00975609756097561	1	27	GO:0007586	0,991	0	0	digestive system process	digestion	BP
GO:0022603	regulation of anatomical structure morphogenesis	142/1640	783/11452	0,00126013068198342	0,0409129885652149	0,0367485552484128	Cdh4/Alox12/Itga5/Sox9/Rhoc/Tiam1/Tgfb1/Dvl3/Stat3/Hspb1/Cd44/Wdr1/Fgfr4/Ephb3/Tmbim1/Arpc2/Nsmf/Cdc42/Ctnnb1/Rhoa/Myod1/Gdi1/Plekho1/Rxra/Plcg1/Zfyve27/Ywhah/E2f2/Fyn/Lims1/Ahi1/Cfap410/Mapk9/Cdkl3/Xbp1/Myo19/Gna13/Nf1/Nin/Pdcd6/Aggf1/Anxa7/Gdnf/Sdc2/Myc/Emp2/Ptk2/Dlg1/Runx1/Tnfrsf12a/Myl12a/Xdh/Diaph1/Anxa1/Parp6/Itga7/Baiap2/Itgb1/Pdgfa/Stau2/Actr3/Myog/Capn2/Myoc/Abi2/Anapc2/Jag1/Nfatc2/Src/N…	142	0,0865853658536585	1	15	GO:0045595	0,757	0	0	regulation of anatomical structure morphogenesis	regulation of cell differentiation	BP
GO:0022604	regulation of cell morphogenesis	79/1640	399/11452	0,00140098415317317	0,0443143071627533	0,0398036619219294	Cdh4/Rhoc/Tiam1/Dvl3/Cd44/Wdr1/Ephb3/Arpc2/Nsmf/Cdc42/Rhoa/Gdi1/Plekho1/Zfyve27/Ywhah/Fyn/Lims1/Cfap410/Mapk9/Cdkl3/Gna13/Nin/Anxa7/Sdc2/Ptk2/Dlg1/Tnfrsf12a/Myl12a/Diaph1/Anxa1/Parp6/Itga7/Baiap2/Stau2/Actr3/Myoc/Abi2/Anapc2/Src/Sh3d19/Epha7/Sema3a/Epb41/Rufy3/Cux1/Cib1/Sema4b/Syt3/Cttn/Fgf13/Msn/Trak1/Kank1/Ppp1r9a/Arhgap44/Zswim4/Lzts1/Tbc1d24/Cdc42ep3/Spg20/Plxnb2/Wdr36/Srcin1/Myo9a/Prex1/Dnm3…	79	0,0481707317073171	27	15	GO:0045595	0,657	6,03745649068331	28	regulation of cell morphogenesis	regulation of cell differentiation	BP
GO:0030001	metal ion transport	108/1640	486/11452	0,00000109355345927942	0,000339984852899287	0,000305378623966268	Kcnn3/Bbc3/Tgfb1/Slc5a6/Ctnnb1/Atp1a2/Rhoa/Mcu/Slc38a3/Cdh23/Nol3/Plcg1/Slc12a4/Jph2/Anxa6/Myo1b/Slc22a5/Ywhah/Fyn/Ccn2/Micu1/Ppp2ca/Vdac1/Cacng1/Cacnb1/Ap3b1/Slc4a7/Camk2g/Micu2/Dlg1/Tfrc/Fhl1/Slc38a1/Kcnk5/Sik1/Ehd3/Diaph1/Camk2a/Cd63/Slc40a1/Steap3/Stom/Itgav/Kcnab1/Egf/Kcnq5/Tmem38b/Pde4b/Kcnq4/Epb41/Slc30a9/Nipsnap2/Atp2a2/Kcnj8/Slc9a9/Fgf13/Heph/Ikbkb/Slc10a7/Mt3/Cx3cl1/Rrad/Nfatc3/Panx1/Ne…	108	0,0658536585365854	27	7	GO:0006811	0,88	39,6514642696732	27	metal ion transport	ion transport	BP
GO:0030029	actin filament-based process	129/1640	601/11452	0,000000726378002483965	0,000335801094959518	0,00030162072054275	Fer/Hip1r/Aif1l/Rhoc/Tgfb1/Flii/Sh2b2/Wdr1/Arpc2/Cdc42/Atp1a2/Rhoa/Myl2/Sdc4/Tnfaip1/Myo1c/Myo1b/Arrb1/Rhobtb1/Ccn2/Cobl/Sptbn1/Myo19/Prkar1a/Pfn4/Nf1/Mink1/Ctsl/Rhobtb2/Pdlim2/Emp2/Dlg1/Itgb5/Enah/Mlst8/Diaph1/Spire1/Anxa1/Cdc42bpg/Capn1/Baiap2/Itgb1/Pdgfa/Stau2/Pam/Actr3/Tnnt2/Csrp1/Myoc/Prkcq/Abi2/Gsn/Smtnl1/Mylk2/Epb41l1/Src/Notch2/Rab13/Tpm3/Tlr2/Myoz2/Cavin4/Gba2/Pde4b/Epb41/Add1/Dnajb6/Ruf…	129	0,0786585365853659	4	11	GO:0030036	0,977	16,7299466329939	4	actin filament-based process	actin cytoskeleton organization	BP
GO:0030030	cell projection organization	213/1640	1101/11452	0,000000855766879121362	0,000335801094959518	0,00030162072054275	Fer/Cdh4/Def8/Aif1l/Tiam1/Dvl3/Crtc1/Nes/Hspb1/Cd44/Eif2ak4/Klf5/Ephb3/Arpc2/Nsmf/Cdc42/Ctnnb1/Rhoa/Gprc5b/Vdac3/Vav2/Ttll5/Cdh23/Gdi1/Plekho1/Ctsz/Atxn10/Sdc4/Nek8/Etv4/B4galt5/Zfyve27/Ywhah/Fyn/Ptprk/Ahi1/Cfap54/Cobl/Mdm2/Adarb1/Cfap410/Mapk9/Cdkl3/Dbnl/Nf1/Mink1/Nin/Clmn/Atp6v1d/Lgmn/Dlg5/Vcl/Clu/Rb1/Gdnf/Sdc2/Lrp12/Ttll1/Nubp1/Emp2/Ptk2/Rrn3/Arl6/App/Itsn1/Adcy6/Enah/Tnfrsf12a/Ehd3/Dync2li1/D…	213	0,129878048780488	184	6	GO:0030030	0,978	62,9343950074284	185	cell projection organization	cell projection organization	BP
GO:0030036	actin cytoskeleton organization	112/1640	539/11452	0,0000187748293361303	0,00229707983115788	0,00206326567786082	Fer/Hip1r/Aif1l/Rhoc/Tgfb1/Flii/Sh2b2/Wdr1/Arpc2/Cdc42/Rhoa/Myl2/Sdc4/Tnfaip1/Myo1c/Myo1b/Arrb1/Rhobtb1/Ccn2/Cobl/Sptbn1/Prkar1a/Pfn4/Nf1/Mink1/Ctsl/Rhobtb2/Pdlim2/Emp2/Dlg1/Itgb5/Enah/Mlst8/Diaph1/Spire1/Anxa1/Cdc42bpg/Capn1/Baiap2/Itgb1/Pdgfa/Stau2/Pam/Actr3/Tnnt2/Csrp1/Myoc/Prkcq/Abi2/Gsn/Smtnl1/Epb41l1/Src/Notch2/Rab13/Tpm3/Tlr2/Myoz2/Cavin4/Gba2/Epb41/Add1/Dnajb6/Rufy3/Csrp3/Cttn/Arhgef7/Ikb…	112	0,0682926829268293	171	11	GO:0030036	0,991	35,8034170003528	203	actin cytoskeleton organization	actin cytoskeleton organization	BP
GO:0030048	actin filament-based movement	24/1640	87/11452	0,000901235779879639	0,0333358742841819	0,0299426969490066	Atp1a2/Myo1c/Myo1b/Myo19/Emp2/Dlg1/Tnnt2/Mylk2/Pde4b/Kcnj8/Myo5a/Apbb1/Myl6b/Pkp2/Frmd6/Myh7/Camk2d/Kcnn2/Akap6/Cav3/Syne2/Actc1/Scn2b/Tnnc1	24	0,0146341463414634	18	11	GO:0030036	0,784	6,30618247475159	21	actin filament-based movement	actin cytoskeleton organization	BP
GO:0030162	regulation of proteolysis	100/1640	490/11452	0,000108682497744374	0,00831081979112159	0,00746488171517495	Alox12/Hip1r/Timp1/Bcap31/Bbc3/Rps6ka1/Stat3/Cstb/Cd44/Fgfr4/Rhoa/Ube2g2/Nol3/Ctsz/Derl2/Arrb1/Dpep1/Fyn/Perp/Ccn2/Timp3/Mdm2/Erlec1/Ppp2ca/Mapk9/Xbp1/Rffl/Lgmn/Papln/Traf3/Caml/Dapk1/Pdcd6/Cast/Clu/Myc/Trp63/Ptk2/App/Xdh/Dele1/Bok/Serpinb8/Cd55/Gsn/Psmd14/Map1a/Chac1/Aurka/Src/Serpini1/Egf/Sh3d19/Bcl10/Epha7/Akirin2/Rnf19b/Inpp5b/Dnajb6/Rnf34/Edem1/Timp4/Det1/Hdac6/Mtm1/N4bp1/Herpud1/Gabarapl2/B…	100	0,0609756097560976	20	20	GO:0010951	0,858	12,9651747262862	22	regulation of proteolysis	negative regulation of endopeptidase activity	BP
GO:0030182	neuron differentiation	188/1640	965/11452	0,00000255627492957437	0,000540732031196529	0,00048569223661913	Cdh4/Sox9/Tulp3/Tiam1/Dvl3/Crtc1/Mmd/Stat3/Hspb1/Cd44/Eif2ak4/Ephb3/Nsmf/Cdc42/Ctnnb1/Rhoa/Gprc5b/Cdh23/Gdi1/Ctsz/Atxn10/Sdc4/Rarb/Etv4/B4galt5/Zfyve27/Ywhah/Fyn/Ptprk/Ahi1/Socs2/Cobl/Mdm2/Adarb1/Mapk9/Cdkl3/Ogdh/Dbnl/Xbp1/Id2/Ncoa1/Nf1/Mink1/Nin/Clmn/Id4/Slc4a7/Dlg5/Vcl/Clu/Rb1/Gdnf/Sdc2/Lrp12/Hoxc10/Ptk2/Rrn3/App/Runx1/Itsn1/Adcy6/Enah/Tnfrsf12a/Diaph1/Spire1/Camk2a/Ankrd1/Ablim1/Hexa/Parp6/Gdf…	188	0,114634146341463	158	5	GO:0007399	0,85	54,0351321081623	181	neuron differentiation	nervous system development	BP
GO:0030832	regulation of actin filament length	37/1640	146/11452	0,000287081152824292	0,0153504582603744	0,0137879725547461	Fer/Hip1r/Wdr1/Arpc2/Rhoa/Myo1c/Rhobtb1/Sptbn1/Pfn4/Rhobtb2/Dlg1/Mlst8/Spire1/Capn1/Baiap2/Actr3/Abi2/Gsn/Tlr2/Gba2/Add1/Cttn/Kank1/Ppp1r9a/Cdc42ep3/Prex1/Plekhh2/Arf6/Prkce/Shroom2/Actn2/Actr3b/Capg/Sptan1/Cfl2/Nck2/Pdxp	37	0,0225609756097561	4	11	GO:0030036	0,849	4,56112439773127	6	regulation of actin filament length	actin cytoskeleton organization	BP
GO:0031175	neuron projection development	151/1640	753/11452	0,00000534347956935062	0,000861190790593675	0,000773532280515518	Cdh4/Tiam1/Dvl3/Crtc1/Hspb1/Cd44/Eif2ak4/Ephb3/Nsmf/Cdc42/Ctnnb1/Rhoa/Gprc5b/Cdh23/Gdi1/Ctsz/Atxn10/Sdc4/Etv4/B4galt5/Zfyve27/Ywhah/Fyn/Ptprk/Ahi1/Cobl/Mdm2/Adarb1/Mapk9/Cdkl3/Dbnl/Nf1/Mink1/Nin/Clmn/Dlg5/Vcl/Clu/Rb1/Gdnf/Sdc2/Lrp12/Ptk2/Rrn3/App/Itsn1/Adcy6/Enah/Tnfrsf12a/Diaph1/Spire1/Camk2a/Ankrd1/Ablim1/Parp6/Baiap2/Hprt/Itgb1/Stau2/Raph1/Stradb/Actr3/Rgs2/Myoc/Kif5c/Abi2/Hspa5/Anapc2/Map1a/A…	151	0,0920731707317073	166	5	GO:0007399	0,798	48,0200494083128	188	neuron projection development	nervous system development	BP
GO:0031344	regulation of cell projection organization	108/1640	573/11452	0,00129017865741612	0,0413896650808045	0,0371767120241234	Fer/Cdh4/Def8/Tiam1/Dvl3/Crtc1/Hspb1/Cd44/Klf5/Ephb3/Arpc2/Nsmf/Cdc42/Rhoa/Gprc5b/Vdac3/Gdi1/Ctsz/Zfyve27/Ywhah/Fyn/Ahi1/Cobl/Mdm2/Cdkl3/Nf1/Nin/Dlg5/Sdc2/Ptk2/Rrn3/Itsn1/Adcy6/Tnfrsf12a/Dync2li1/Ankrd1/Parp6/Baiap2/Eps8l2/Itgb1/Stau2/Mstn/Hdac4/Actr3/Rgs2/Prkcq/Abi2/Hspa5/Anapc2/Src/Serpini1/Epha7/Sema3a/Rufy3/Cux1/Cib1/Sema4b/Syt3/Cttn/Fgf13/Ikbkb/Tenm3/Fgfr1/Cx3cl1/Fez1/Trak1/Amigo3/Kank1/Ppp1…	108	0,0658536585365854	3	6	GO:0030030	0,852	2,10163210579156	5	regulation of cell projection organization	cell projection organization	BP
GO:0031399	regulation of protein modification process	221/1640	1279/11452	0,000973148262200609	0,0350385137597655	0,0314720289052112	Fer/Axin2/Tpd52l1/Itga5/Sox9/Ddt/Tiam1/Tgfb1/Dvl3/Mmd/Psap/Hspb1/Cd44/Eif2ak4/Fgfr4/Mlxipl/Mprip/Ctr9/Nsmf/Cdc42/Ctnnb1/Arpp19/Rhoa/Gprc5b/Pttg1ip/Card14/Tsg101/Camta1/Gadd45b/Tab2/H2afy/Sdc4/Erbb3/Ywhab/Avpi1/Arrb1/Map2k3/Atp6ap1/Fyn/Ccn2/Timp3/Prmt2/Adarb1/Ppp2ca/Mapk9/Xbp1/Tom1l1/Prkar1a/Map2k6/Dnajc27/Nf1/Mink1/Nxn/Map3k14/Rps6ka5/Gcnt2/Prxl2c/Caml/Pdcd6/Peli2/Gdf10/Clu/Rb1/Gdnf/Derl1/Xrcc6/E…	221	0,134756097560976	1	20	GO:0010951	0,652	0	0	regulation of protein modification process	negative regulation of endopeptidase activity	BP
GO:0031401	positive regulation of protein modification process	153/1640	844/11452	0,00083649098521894	0,0318101543761068	0,0285722763490514	Axin2/Tpd52l1/Itga5/Sox9/Ddt/Tiam1/Tgfb1/Dvl3/Mmd/Psap/Cd44/Fgfr4/Mprip/Ctr9/Nsmf/Cdc42/Ctnnb1/Rhoa/Gprc5b/Pttg1ip/Card14/Camta1/Gadd45b/Tab2/Sdc4/Erbb3/Avpi1/Arrb1/Map2k3/Atp6ap1/Fyn/Ccn2/Ppp2ca/Mapk9/Xbp1/Tom1l1/Map2k6/Dnajc27/Mink1/Map3k14/Rps6ka5/Gcnt2/Prxl2c/Pdcd6/Peli2/Gdf10/Clu/Gdnf/Derl1/Xrcc6/Emp2/Ptk2/Dlg1/Tnk2/App/Cdkn1a/Xdh/Mlst8/Map3k8/Lmnb1/Gdf11/Nab2/Itgb1/Pdgfa/Stradb/Mstn/Cnot9/H…	153	0,0932926829268293	4	20	GO:0010951	0,621	3,10850067321152	5	positive regulation of protein modification process	negative regulation of endopeptidase activity	BP
GO:0032268	regulation of cellular protein metabolic process	299/1640	1796/11452	0,00141983688794118	0,0445531143338892	0,0400181614935805	Fer/Axin2/Tpd52l1/Alox12/Itga5/Sox9/Hip1r/Timp1/Ddt/Bcap31/Bbc3/Tiam1/Tgfb1/Dvl3/Rps6ka1/Mmd/Stat3/Psap/Hspb1/Cstb/Cd44/Eif2ak4/Fgfr4/Mlxipl/Mprip/Ctr9/Nsmf/Cdc42/Ctnnb1/Arpp19/Rhoa/Gprc5b/Pttg1ip/Ube2g2/Card14/Tsg101/Camta1/Nol3/Gadd45b/Tab2/Rxra/H2afy/Ctsz/Sdc4/Erbb3/Ywhab/Derl2/Ybx2/Avpi1/Arrb1/Map2k3/Atp6ap1/Dpep1/Fyn/Perp/Ccn2/Timp3/Mdm2/Mknk2/Prmt2/Adarb1/Erlec1/Ppp2ca/Mapk9/Xbp1/Shmt1/Tom1…	299	0,182317073170732	6	20	GO:0010951	0,684	3,2709115185109	8	regulation of cellular protein metabolic process	negative regulation of endopeptidase activity	BP
GO:0032271	regulation of protein polymerization	40/1640	174/11452	0,00135393568001302	0,0432301444245667	0,0388298534645243	Fer/Hip1r/Arpc2/Rhoa/Tppp3/Prune1/Myo1c/Rhobtb1/Sptbn1/Pfn4/Nin/Tppp/Rhobtb2/Dlg1/Mlst8/Spire1/Capn1/Baiap2/Actr3/Abi2/Gsn/Tlr2/Gba2/Add1/Cttn/Kank1/Ppp1r9a/Cdc42ep3/Cdk5rap2/Prex1/Eml2/Arf6/Prkce/Map1b/Actr3b/Capg/Sptan1/Gda/Cav3/Nck2	40	0,024390243902439	1	36	GO:0051128	0,713	0	0	regulation of protein polymerization	regulation of cellular component organization	BP
GO:0032273	positive regulation of protein polymerization	27/1640	106/11452	0,00166295499505916	0,0493707998313835	0,0443454665349109	Fer/Hip1r/Arpc2/Rhoa/Tppp3/Myo1c/Rhobtb1/Nin/Tppp/Rhobtb2/Dlg1/Mlst8/Spire1/Baiap2/Actr3/Abi2/Gsn/Cttn/Cdc42ep3/Cdk5rap2/Arf6/Prkce/Map1b/Actr3b/Gda/Cav3/Nck2	27	0,0164634146341463	5	36	GO:0051128	0,668	2,7473430510054	7	positive regulation of protein polymerization	regulation of cellular component organization	BP
GO:0032386	regulation of intracellular transport	71/1640	331/11452	0,000237226263690636	0,0134939880581674	0,0121204679263787	Fer/Emd/Bcap31/Spag5/Tgfb1/Arpc2/Cdc42/Ube2g2/Nol3/Gdi1/Myo1c/Derl2/Slc2a4/Fyn/Mdm2/Erlec1/Ppp2ca/Xbp1/Dnajc27/Nf1/Snx4/Rbm22/Camk2a/Actr3/Tnnt2/Prkcq/Stom/Napb/Mylk2/Src/Unc13b/Stx18/Rufy3/Atp2a2/Edem1/C2cd5/D6Wsu163e/Cib1/Syp/Msn/Cryab/Fez1/Anxa2/P2ry2/Arhgap44/Uaca/Cd300a/Tcaf1/Ldlrap1/Mavs/Cd81/Inpp4b/Hrc/Oaz2/Ubac2/Prkce/Sfn/Kcnb1/Prkaa1/Mtcl1/Actn2/Ezr/Map1b/Chmp3/Mapk14/Erbb2/Ncs1/Bves/Sep…	71	0,0432926829268293	4	29	GO:0090316	0,929	4,8470052481785	4	regulation of intracellular transport	positive regulation of intracellular protein transport	BP
GO:0032388	positive regulation of intracellular transport	39/1640	157/11452	0,000310257105722072	0,0160315293788756	0,0143997191052687	Emd/Bcap31/Spag5/Tgfb1/Arpc2/Cdc42/Myo1c/Fyn/Mdm2/Xbp1/Snx4/Rbm22/Actr3/Prkcq/Stom/Unc13b/Stx18/Rufy3/Edem1/C2cd5/Cib1/Msn/Fez1/Anxa2/Uaca/Tcaf1/Ldlrap1/Mavs/Cd81/Oaz2/Sfn/Kcnb1/Prkaa1/Mtcl1/Actn2/Ezr/Mapk14/Erbb2/Prnp	39	0,023780487804878	6	29	GO:0090316	0,979	5,77325490330541	6	positive regulation of intracellular transport	positive regulation of intracellular protein transport	BP
GO:0032870	cellular response to hormone stimulus	76/1640	371/11452	0,000629813475827785	0,0263160951720881	0,0236374440310675	Fer/Tgfb1/Stat3/Stat5a/Sh2b2/Nsmf/Ctnnb1/Atp1a2/Rhoa/Myod1/Rarb/Myo1c/Slc2a4/Ywhah/Socs2/Prmt2/Xbp1/Stxbp4/Ncoa1/Gdnf/Trp63/Ptk2/Adcy6/Slc26a6/Lpin2/Lbh/Ptpn2/Camk2a/Anxa1/Gpam/Mstn/Cnot9/Myog/Prkcq/Fam210b/Car2/Src/Ncoa3/Rab13/Ugcg/Dnaja1/Trim63/Adipor2/C2cd5/Csrp3/Msn/Sorbs2/Bbs2/Mt3/Slc27a1/Sesn3/Kank1/Rbfox2/Myo5a/Pdk2/Abhd2/Hnrnpu/Cuzd1/Mars/Gck/Shc1/Trim72/Foxo4/Prkce/Zfp36l2/Trarg1/Mettl21…	76	0,0463414634146341	28	31	GO:0032870	0,995	8,31618370321842	29	cellular response to hormone stimulus	cellular response to hormone stimulus	BP
GO:0032879	regulation of localization	330/1640	1907/11452	0,0000374590204726808	0,00365991520776642	0,00328738136552221	Fer/Alox12/Itga5/Sox9/Hip1r/Timp1/Ddt/Emd/Bcap31/Spag5/Bbc3/Rhoc/Tiam1/Tgfb1/Dvl3/Mmd/Stat3/Stat5a/Hspb1/Sh2b2/Wdr1/Fgfr4/Tmbim1/Arpc2/Nsmf/Cdc42/Ctnnb1/Chrd/Atp1a2/Rhoa/Ube2g2/Mcu/Slc38a3/Plcd1/Tsg101/Nol3/Gdi1/H2afy/Plcg1/Sdc4/Exosc10/Myo1c/Jph2/Erbb3/Anxa6/Derl2/Slc2a4/Arrb1/Map2k3/Ywhah/Atp6ap1/Dpep1/Fyn/Ptprk/Ahi1/Mdm2/Adarb1/Erlec1/Sptbn1/Ppp2ca/Mapk9/Rufy1/Xbp1/Stxbp4/Gna13/Map2k6/Dnajc27/…	330	0,201219512195122	1	29	GO:0090316	0,621	0	0	regulation of localization	positive regulation of intracellular protein transport	BP
GO:0032970	regulation of actin filament-based process	68/1640	310/11452	0,000160996729768548	0,0105531872208806	0,00947900403352841	Fer/Hip1r/Rhoc/Tgfb1/Wdr1/Arpc2/Cdc42/Atp1a2/Rhoa/Sdc4/Myo1c/Rhobtb1/Ccn2/Sptbn1/Pfn4/Ctsl/Rhobtb2/Dlg1/Mlst8/Spire1/Capn1/Baiap2/Stau2/Pam/Actr3/Tnnt2/Myoc/Prkcq/Abi2/Gsn/Mylk2/Notch2/Tlr2/Gba2/Pde4b/Add1/Atp2a2/Csrp3/Cttn/Fgf13/Cx3cl1/Kank1/Ppp1r9a/Arhgap44/Cdc42ep3/Ppfia1/Prex1/Plekhh2/Pkp2/S100a10/Arf6/Prkce/S1pr1/Shroom2/Frmd6/Synpo2/Actn2/Actr3b/Capg/Sptan1/Akap6/Cav3/Cfl2/Nck2/Rhog/Fzd10/T…	68	0,0414634146341463	5	11	GO:0030036	0,887	6,28809359632741	5	regulation of actin filament-based process	actin cytoskeleton organization	BP
GO:0032989	cellular component morphogenesis	171/1640	864/11452	0,00000283314090136799	0,000577511157509455	0,000518727705371175	Fer/Cdh4/Rhoc/Tiam1/Dvl3/Nes/Cd44/Eif2ak4/Wdr1/Ephb3/Arpc2/Nsmf/Cdc42/Ctnnb1/Rhoa/Cdh23/Myl2/Gdi1/Plekho1/Etv4/B4galt5/Zfyve27/Ywhah/Fyn/Lims1/Rhobtb1/Cobl/Adarb1/Cfap410/Mapk9/Cdkl3/Dbnl/Gna13/Prkar1a/Id2/Mink1/Nin/Anxa7/Vcl/Clu/Rhobtb2/Rb1/Gdnf/Sdc2/Ptk2/Dlg1/App/Enah/Tnfrsf12a/Myl12a/Diaph1/Camk2a/Anxa1/Ablim1/Hexa/Parp6/Itga7/Baiap2/Hprt/Itgb1/Stau2/Raph1/Stradb/Actr3/Tnnt2/Csrp1/Lamc2/Myoc/K…	171	0,104268292682927	1	3	GO:0009653	0,743	0	0	cellular component morphogenesis	anatomical structure morphogenesis	BP
GO:0032990	cell part morphogenesis	98/1640	491/11452	0,000294933590995658	0,015404678657601	0,0138366739899858	Cdh4/Tiam1/Dvl3/Nes/Cd44/Eif2ak4/Ephb3/Nsmf/Cdc42/Ctnnb1/Gdi1/Plekho1/Etv4/B4galt5/Zfyve27/Ywhah/Fyn/Cobl/Adarb1/Cdkl3/Dbnl/Mink1/Nin/Vcl/Clu/Gdnf/Sdc2/Ptk2/App/Enah/Tnfrsf12a/Camk2a/Ablim1/Parp6/Baiap2/Hprt/Itgb1/Stau2/Raph1/Stradb/Actr3/Kif5c/Abi2/Anapc2/Map1a/Aurka/Src/Dclk1/Epha7/Dock7/Sema3a/Uchl1/Rufy3/Cux1/Sema4b/Syt3/Cttn/Fgf13/Hdac6/Mtm1/Nectin1/Kirrel3/Fez1/Trak1/Kank1/Ppp1r9a/Arhgap44/…	98	0,0597560975609756	1	3	GO:0009653	0,731	0	1	cell part morphogenesis	anatomical structure morphogenesis	BP
GO:0033674	positive regulation of kinase activity	70/1640	347/11452	0,00154935947449991	0,0470296604613896	0,0422426260312083	Axin2/Tpd52l1/Tiam1/Tgfb1/Dvl3/Mmd/Cd44/Cdc42/Rhoa/Gprc5b/Vav2/Gadd45b/Tab2/Sdc4/Erbb3/Avpi1/Arrb1/Map2k3/Ppp2ca/Tom1l1/Map2k6/Mink1/Map3k14/Clu/Xrcc6/Emp2/Ptk2/Dlg1/Cdkn1a/Map3k8/Pfkfb1/Nab2/Pdgfa/Stradb/Traf2/Tpx2/Src/Egf/Nbn/Sbk2/Cib1/Pak4/Map3k15/Irak1/Fgfr1/Slc27a1/Ppp1r9a/Cspg4/Cd300a/Gadd45a/Cd81/Egr1/Srcin1/Tlr4/Madd/Shc1/Agtr1a/Fzd4/Tlr6/Tcim/Adra2b/Akap6/Rapgef2/Erbb2/Strada/Ccnyl1/Map3…	70	0,0426829268292683	14	21	GO:0043281	0,665	4,65159327179636	14	positive regulation of kinase activity	regulation of cysteine-type endopeptidase activity involved in apoptotic process	BP
GO:0034220	ion transmembrane transport	105/1640	505/11452	0,0000333405406211021	0,00341942605248849	0,00307137101479244	Kcnn3/Bbc3/Slc25a42/Tgfb1/Wdr1/P2rx5/Slc5a6/Atp1a2/Vdac3/Mcu/Slc38a3/Nol3/Atp6v0e/Plcg1/Slc12a4/Jph2/Anxa6/Ywhah/Atp6ap1/Fyn/Micu1/Ppp2ca/Vdac1/Cacng1/Mink1/Cacnb1/Dapk1/Micu2/Ank/Atp6v1c1/Myc/Dlg1/Fhl1/Slc38a1/Kcnk5/Slc37a1/Ehd3/Diaph1/Cd63/Slc40a1/Chrnd/Rgs2/Steap3/Stom/Slc25a12/Itgav/Chrna1/Kcnab1/Kcnq5/Tmem38b/Pde4b/Kcnq4/Nipsnap2/Atp2a2/Anxa3/Kcnj8/Slc9a9/Ikbkb/Cx3cl1/Rrad/Panx1/Ubash3b/Atp6…	105	0,0640243902439024	72	7	GO:0006811	0,868	26,0080606261802	79	ion transmembrane transport	ion transport	BP
GO:0034613	cellular protein localization	240/1640	1381/11452	0,000408600278011513	0,0188150699446254	0,0168999298660544	Xpo6/Axin2/Mid2/Sox9/Tulp3/Emd/Bcap31/Spag5/Bbc3/Tiam1/Tgfb1/Tbc1d8/Dvl3/Stat3/Ap1s1/Hspb1/Klf5/Mprip/Snx6/Tmbim1/Arpc2/Zdhhc24/Cdc42/Ctnnb1/Pttg1ip/Ube2g2/Exoc3l2/Tsg101/Nol3/Gdi1/Pdzd11/H2afy/Myo1c/Ywhab/Derl2/Zfyve27/Ywhah/Fyn/Ptprk/Ahi1/Mdm2/Vps13d/Pex13/Erlec1/Sptbn1/Ppp2ca/Xbp1/Tom1l1/Stxbp4/Pfn4/Dnajc27/Rffl/Nf1/Rph3al/Cacnb1/Rab15/Clmn/Atp6v1d/Klc1/Id4/Pdcd6/Ap3b1/Camk2g/Vcl/Rb1/Derl1/Syn…	240	0,146341463414634	60	13	GO:0090314	0,637	12,1902153297107	67	cellular protein localization	positive regulation of protein targeting to membrane	BP
GO:0034762	regulation of transmembrane transport	73/1640	351/11452	0,000509436112278388	0,0223920327533273	0,020112802354887	Tgfb1/Sh2b2/Wdr1/Atp1a2/Nol3/Plcg1/Jph2/Erbb3/Ywhah/Fyn/Ahi1/Ppp2ca/Stxbp4/Cacng1/Mink1/Cacnb1/Dapk1/Myc/Dlg1/Fhl1/Slc26a6/Ehd3/Diaph1/Cd63/Rgs2/Stom/Car2/Kcnab1/Kcnq5/Tmem38b/Pde4b/Kcnq4/Azin2/Nipsnap2/Anxa3/Adipor2/Kcnj8/C2cd5/Ikbkb/Cx3cl1/Rrad/Ubash3b/Myo5a/Arl6ip5/Tcaf1/Hk1/Clic4/Azin1/Atg5/Ptpn3/Abcc8/Abcb1a/Oaz2/Sln/Pla2g6/Prkce/Kcng4/Mettl21c/Catsper4/Agtr1a/Kcnb1/Actn2/Mapk14/Gper1/Camk2d…	73	0,0445121951219512	1	7	GO:0006811	0,521	0	0	regulation of transmembrane transport	ion transport	BP
GO:0034765	regulation of ion transmembrane transport	60/1640	278/11452	0,000593094592448693	0,0249357596042559	0,0223976094539631	Tgfb1/Wdr1/Atp1a2/Nol3/Plcg1/Jph2/Ywhah/Fyn/Ppp2ca/Cacng1/Mink1/Cacnb1/Dapk1/Dlg1/Fhl1/Ehd3/Diaph1/Cd63/Rgs2/Stom/Kcnab1/Kcnq5/Tmem38b/Pde4b/Kcnq4/Nipsnap2/Anxa3/Kcnj8/Ikbkb/Cx3cl1/Rrad/Ubash3b/Myo5a/Arl6ip5/Tcaf1/Hk1/Clic4/Atg5/Ptpn3/Abcc8/Abcb1a/Sln/Pla2g6/Prkce/Kcng4/Mettl21c/Catsper4/Agtr1a/Kcnb1/Actn2/Gper1/Camk2d/Hspa2/Dpp6/Akap6/Cav3/Kcnma1/Ahnak/Scn2b/Prnp	60	0,0365853658536585	140	7	GO:0006811	0,79	12,7008994924112	141	regulation of ion transmembrane transport	ion transport	BP
GO:0035556	intracellular signal transduction	340/1640	1805/11452	0,00000000435768880108521	0,0000144124875037458	0,0000129454755536674	Fer/Mid2/Tpd52l1/Sox9/S100a4/Def8/Stk38l/Ddt/Sipa1l2/Bcap31/Bbc3/Rhoc/Tiam1/Tgfb1/Relb/Dvl3/Rps6ka1/Stat3/Stat5a/Psap/Hspb1/Rasa4/Sh2b2/Cd44/Fgfr4/Ctr9/Mrvi1/Arpc2/Cdc42/Stambp/Ctnnb1/Arpp19/Rhoa/Fhl2/Tle1/Gprc5b/Pttg1ip/Vav2/Mcu/Plcd1/Adgrl1/Tsg101/Camta1/Nol3/Gdi1/Gadd45b/Mapkapk2/Plcg1/Nek8/Tnfaip1/Jph2/Erbb3/Avpi1/Arrb1/Map2k3/E2f2/Atp6ap1/Fyn/Perp/Lims1/Rhobtb1/Ccn2/Socs2/Timp3/Mdm2/Mknk2/Tm…	340	0,207317073170732	428	2	GO:0035556	0,968	142,012569831276	490	intracellular signal transduction	intracellular signal transduction	BP
GO:0035914	skeletal muscle cell differentiation	24/1640	65/11452	0,00000493629760122976	0,000814970694212787	0,000732016815011633	Emd/Klf5/Myod1/Fos/Nln/Rb1/Myc/Ankrd1/Ankrd2/Myog/Atf3/Mylk2/Hivep3/Pax7/Sap30/Scx/Myf6/Egr2/Cdon/Egr1/Cited2/Klhl40/Klhl41/Med20	24	0,0146341463414634	55	8	GO:0007517	0,876	38,2341414135879	63	skeletal muscle cell differentiation	muscle organ development	BP
GO:0038127	ERBB signaling pathway	25/1640	82/11452	0,000130698134806435	0,00902750688270162	0,00810861897574618	Fer/Sox9/Hip1r/Tgfb1/Tsg101/Plcg1/Erbb3/Lgmn/Caml/Ptk2/App/Ptpn2/Afap1l2/Cnot9/Myoc/Src/Egf/Rnf115/Errfi1/Mvp/Cdh13/Shc1/Gper1/Ceacam1/Rab7	25	0,0152439024390244	3	9	GO:0007166	0,621	4,59187297446352	3	ERBB signaling pathway	cell surface receptor signaling pathway	BP
GO:0040007	growth	146/1640	792/11452	0,000529782284003554	0,0229668670336012	0,0206291256558273	H19/Cdh4/Sox9/Bbc3/Tiam1/Tgfb1/Stat3/Stat5a/Psap/Cd44/Eif2ak4/Klf5/Ctr9/P2rx5/Ctnnb1/Rhoa/Sertad1/Myod1/Brms1l/Myl2/Tsg101/Gdi1/Rxra/H3f3b/Rarb/Anxa6/Derl2/Zfyve27/Ahi1/Socs2/Sgpl1/Cobl/Prmt2/Adarb1/Cdkl3/Xbp1/Prkar1a/Nin/Lgmn/Vcl/Rb1/Nubp1/Ptk2/Klhl22/Dlg1/App/Cdkn1a/Fhl1/Tnfrsf12a/Anxa1/Gpam/Sbds/Itgb1/Raph1/Mstn/Chrnd/Actr3/Rgs2/Gpd2/Anapc2/Frzb/Ube2e3/Chrna1/Rtf1/Aurka/Src/Zmat3/Zfp639/Actl6a…	146	0,0890243902439024	1	24	GO:0042246	0,751	0	0	growth	tissue regeneration	BP
GO:0040011	locomotion	227/1640	1196/11452	0,00000159154837929543	0,00039900707331299	0,000358393116522822	Fer/Mid2/Cdh4/Alox12/Itga5/Sox9/Timp1/Ddt/Rhoc/Tiam1/Tgfb1/Stat3/Stat5a/Hspb1/Cd44/Wdr1/Fgfr4/Ephb3/Arpc2/Nsmf/Cdc42/Ctnnb1/Chrd/Atp1a2/Rhoa/Vav2/Ttll5/Tsg101/Elmo3/Plekho1/Plcg1/Sdc4/Tnfaip1/Elmo2/Etv4/Myo1c/Anxa6/Map2k3/Dpep1/Fyn/Ptprk/Rhobtb1/Ccn2/Cfap54/Sgpl1/Mdm2/Adarb1/Pex13/Ogdh/Xbp1/Gna13/Id2/Rffl/Nf1/Mink1/Lgmn/Gcnt2/Pdcd6/Dlg5/Vcl/Trim35/Rhobtb2/Gdnf/Sdc2/Lrp12/Myc/Ttll1/Emp2/Ptk2/Itgb5…	227	0,138414634146341	11	16	GO:0040011	0,976	27,7036823895297	11	locomotion	locomotion	BP
GO:0042060	wound healing	54/1640	250/11452	0,00106658386059775	0,0367239582930641	0,0329859161503664	Alox12/Timp1/Tgfb1/Cd44/Klf5/P2rx5/Myod1/Sdc4/Anxa6/Xbp1/Gna13/Nf1/Ap3b1/Cdkn1a/Tnfrsf12a/Anxa1/Papss2/Hps1/Cd151/Pdgfa/Mstn/Prkcq/Procr/Ptgfrn/Notch2/Spaar/Macf1/Pax7/Tec/Adipor2/Cx3cl1/Ubash3b/Anxa2/Kank1/Fntb/Tspan8/Myf6/Rap2b/Serpine1/Cd81/Ninj1/Tlr4/Abcc8/Mustn1/Trim72/Prkce/C1galt1c1/Yap1/Mapk14/Cadm4/Erbb2/Cav3/Gpx1/Ceacam1	54	0,0329268292682927	74	28	GO:0042060	0,997	8,86366244135775	77	wound healing	wound healing	BP
GO:0042246	tissue regeneration	18/1640	47/11452	0,0000422525076909622	0,00397232256333504	0,00356798953834792	Klf5/P2rx5/Myod1/Cdkn1a/Anxa1/Mstn/Ptgfrn/Spaar/Pax7/Tec/Myf6/Serpine1/Cd81/Ninj1/Mustn1/Yap1/Mapk14/Gpx1	18	0,0109756097560976	11	24	GO:0042246	1	13,8228765851957	11	tissue regeneration	tissue regeneration	BP
GO:0042325	regulation of phosphorylation	196/1640	1089/11452	0,000229893775797428	0,0131877200709558	0,0118453742105793	Fer/Axin2/Tpd52l1/Itga5/Sox9/Ddt/Tiam1/Tgfb1/Dvl3/Mmd/Stat3/Psap/Hspb1/Cd44/Eif2ak4/Fgfr4/Mlxipl/Mprip/Cdc42/Ctnnb1/Rhoa/Gprc5b/Vav2/Card14/Tsg101/Gadd45b/Tab2/H2afy/Sdc4/Erbb3/Avpi1/Arrb1/Map2k3/Atp6ap1/Fyn/Ccn2/Timp3/Prmt2/Adarb1/Ppp2ca/Mapk9/Xbp1/Tom1l1/Prkar1a/Map2k6/Dnajc27/Nf1/Mink1/Map3k14/Rps6ka5/Entpd5/Gcnt2/Prxl2c/Peli2/Gdf10/Clu/Rb1/Gdnf/Myc/Xrcc6/Emp2/Ptk2/Dlg1/Tnk2/App/Cdkn1a/Lbh/Xdh…	196	0,119512195121951	18	10	GO:0001934	0,922	10,2138855415003	19	regulation of phosphorylation	positive regulation of protein phosphorylation	BP
GO:0042327	positive regulation of phosphorylation	143/1640	694/11452	0,00000208177847594491	0,000485915810471418	0,000436455625301554	Axin2/Tpd52l1/Itga5/Sox9/Ddt/Tiam1/Tgfb1/Dvl3/Mmd/Psap/Cd44/Fgfr4/Mlxipl/Mprip/Cdc42/Ctnnb1/Rhoa/Gprc5b/Vav2/Card14/Gadd45b/Tab2/Sdc4/Erbb3/Avpi1/Arrb1/Map2k3/Atp6ap1/Fyn/Ccn2/Ppp2ca/Mapk9/Xbp1/Tom1l1/Map2k6/Dnajc27/Mink1/Map3k14/Rps6ka5/Entpd5/Gcnt2/Prxl2c/Peli2/Gdf10/Clu/Gdnf/Myc/Xrcc6/Emp2/Ptk2/Dlg1/Tnk2/App/Cdkn1a/Xdh/Mlst8/Map3k8/Lmnb1/Pfkfb1/Gdf11/Nab2/Itgb1/Pdgfa/Stradb/Mstn/Cnot9/Myog/Tra…	143	0,0871951219512195	36	10	GO:0001934	0,983	39,3430165444077	38	positive regulation of phosphorylation	positive regulation of protein phosphorylation	BP
GO:0042391	regulation of membrane potential	55/1640	244/11452	0,000324309660508716	0,0165056548269436	0,0148255844803984	Alox12/Crtc1/Wdr1/P2rx5/Ywhah/Popdc3/Myc/Dlg1/Popdc2/App/Fhl1/Kcnk5/Ehd3/Baiap2/Chrnd/Bok/Myoc/Chrna1/Src/Unc13b/Atp2a2/Kcnj8/Fgf13/Cx3cl1/Ppp1r9a/Kctd7/Scn7a/Arl6ip5/Tbc1d24/Spg20/Kcnk2/Ptpn3/Chrnb1/Tspo/Pkp2/Cux2/S1pr2/Prkce/Rapgef4/Kcnb1/Actn2/Mllt11/Camk2d/Kcnn4/Kcnn2/Bak1/Dpp6/Akap6/Cav3/Kcnma1/Scn2b/Slc17a7/Bves/Scn2a/Xirp1	55	0,0335365853658537	116	23	GO:0042391	0,995	15,1013621057122	162	regulation of membrane potential	regulation of membrane potential	BP
GO:0042592	homeostatic process	217/1640	1249/11452	0,000807835089235403	0,0310695211308775	0,0279070303554048	Alox12/Sox9/Hoxb6/Def8/Bcap31/Bbc3/Angptl4/Tiam1/Tgfb1/Crtc1/Dnase2a/Stat3/Stat5a/Trmt10a/Sh2b2/Cd44/Fgfr4/Mlxipl/Ampd3/Slc4a3/Ctnnb1/Atp1a2/Gprc5b/Mcu/Plcd1/Cdh23/Nol3/Plcg1/Exosc10/Slc12a4/Jph2/Anxa6/Ybx2/Slc2a4/Slc22a5/Arrb1/Atp6ap1/Fyn/Ccn2/Micu1/Ppp2ca/Xbp1/Stxbp4/Pdia6/Gna13/Map2k6/Id2/Nf1/Mink1/Nxn/Rph3al/Mia2/Gcnt2/Slc4a7/Anxa7/Micu2/Rb1/Myc/Xrcc6/Hoxc10/Nubp1/Trp63/Atp13a3/Dgat1/Ptk2/Rrn…	217	0,132317073170732	6	35	GO:0050801	0,886	4,07276796397629	6	homeostatic process	ion homeostasis	BP
GO:0042692	muscle cell differentiation	70/1640	326/11452	0,000253485387615791	0,013949939746108	0,0125300094040976	Sox9/Tgfb1/Wdr1/Klf5/Ctnnb1/Fhl2/Myod1/Myl2/Plekho1/Rxra/H3f3b/Rarb/Myh11/Popdc3/Xbp1/Prkar1a/Nln/Rb1/Popdc2/Rcan1/Sik1/Pdcd4/Ankrd2/Itgb1/Hdac4/Rgs2/Tnnt2/Csrp1/Myog/Capn2/Mylk2/Nfatc2/Ptgfrn/Lmna/Myoz2/Cavin4/Uchl1/Atp2a2/Csrp3/Hdac6/Sorbs2/Nfatc3/Myf6/Myom3/Cd81/Cdon/Atg5/Hnrnpu/Npnt/Chrnb1/Pgm5/Mrtfa/Trim72/Foxo4/Wfikkn2/Actn2/Mapk14/Gper1/Camk2d/Akap6/Cav3/Cfl2/Gpx1/Tnnt1/Actc1/Flnc/Bves/Klh…	70	0,0426829268292683	16	8	GO:0007517	0,858	9,54494674056474	18	muscle cell differentiation	muscle organ development	BP
GO:0042981	regulation of apoptotic process	211/1640	1095/11452	0,0000013058954314347	0,000339984852899287	0,000305378623966268	Tpd52l1/Alox12/Itga5/Sox9/Hip1r/Timp1/Bcap31/Bbc3/Angptl4/Tgfb1/Rps6ka1/Stat3/Stat5a/Nes/Hspb1/Cd44/Snx6/Tmbim1/Nsmf/Cdc42/Stambp/Ctnnb1/Rhoa/Fhl2/Tle1/Pttg1ip/Tnfrsf22/Card14/Ube2z/Nol3/Gadd45b/Rxra/Ctsz/Plcg1/Rarb/Erbb3/Arrb1/Ywhah/Dpep1/Fyn/Lims1/Ahi1/Ccn2/Timp3/Mdm2/Phlda1/Tmbim4/Prmt2/Dip2a/Ppp2ca/Mapk9/Xbp1/Map2k6/Ncoa1/Klf11/Rffl/Nf1/Lgmn/Traf3/Zfp346/Dapk1/Pdcd6/Cast/Dlg5/Gdf10/Tsc22d1/Cl…	211	0,128658536585366	212	4	GO:0006915	0,919	64,443872046093	218	regulation of apoptotic process	apoptotic process	BP
GO:0043065	positive regulation of apoptotic process	100/1640	491/11452	0,000117793820580693	0,00849666082591894	0,00763180644431779	Tpd52l1/Alox12/Hip1r/Bcap31/Bbc3/Tgfb1/Cd44/Cdc42/Ctnnb1/Rhoa/Ube2z/Gadd45b/Rxra/Ctsz/Plcg1/Rarb/Arrb1/Ccn2/Timp3/Phlda1/Prmt2/Ppp2ca/Mapk9/Xbp1/Map2k6/Ncoa1/Klf11/Nf1/Zfp346/Dapk1/Pdcd6/Tsc22d1/Clu/Trim35/Myc/Trp63/Tnfrsf12a/Xdh/Ptpn2/Camk2a/Anxa1/Ankrd1/Capn1/Pdcd4/Itgb1/Bok/Hdac4/Steap3/Capn2/Atf3/Atf6/Optn/Gsn/Nacc2/Traf2/Frzb/Src/Zmat3/Notch2/Bcl10/Epha7/Dnaja1/Unc13b/Mfn2/Arhgef7/Hpgd/Casp3…	100	0,0609756097560976	352	4	GO:0006915	0,798	25,1433248126749	409	positive regulation of apoptotic process	apoptotic process	BP
GO:0043066	negative regulation of apoptotic process	126/1640	646/11452	0,000120192749600455	0,00849666082591894	0,00763180644431779	Alox12/Itga5/Sox9/Hip1r/Timp1/Angptl4/Rps6ka1/Stat3/Stat5a/Nes/Hspb1/Cd44/Snx6/Tmbim1/Stambp/Ctnnb1/Rhoa/Fhl2/Tle1/Pttg1ip/Tnfrsf22/Card14/Ube2z/Nol3/Rarb/Erbb3/Arrb1/Ywhah/Dpep1/Fyn/Lims1/Ahi1/Mdm2/Tmbim4/Xbp1/Rffl/Lgmn/Dapk1/Cast/Tsc22d1/Clu/Rb1/Gdnf/Myc/Adamts20/Trp63/Ptk2/Rrn3/Bfar/Itsn1/Cdkn1a/Msh2/Cidea/Ddb1/Pdcd4/Gpam/Pa2g4/Itgb1/Slc40a1/Stradb/Bok/Optn/Prkcq/Fam129b/Hspa5/Traf2/Itgav/Aurk…	126	0,0768292682926829	550	4	GO:0006915	0,856	27,0570095662098	650	negative regulation of apoptotic process	apoptotic process	BP
GO:0043067	regulation of programmed cell death	213/1640	1114/11452	0,00000205481328502276	0,000485915810471418	0,000436455625301554	Tpd52l1/Alox12/Itga5/Sox9/Hip1r/Timp1/Bcap31/Bbc3/Angptl4/Tgfb1/Rps6ka1/Stat3/Stat5a/Nes/Hspb1/Cd44/Snx6/Tmbim1/Nsmf/Cdc42/Stambp/Ctnnb1/Rhoa/Fhl2/Tle1/Pttg1ip/Tnfrsf22/Card14/Ube2z/Nol3/Gadd45b/Rxra/Ctsz/Plcg1/Rarb/Erbb3/Arrb1/Ywhah/Dpep1/Fyn/Lims1/Ahi1/Ccn2/Timp3/Mdm2/Phlda1/Tmbim4/Prmt2/Dip2a/Ppp2ca/Mapk9/Xbp1/Map2k6/Ncoa1/Klf11/Rffl/Nf1/Lgmn/Traf3/Zfp346/Dapk1/Pdcd6/Cast/Dlg5/Gdf10/Tsc22d1/Cl…	213	0,129878048780488	5	4	GO:0006915	0,908	17,6698221785796	5	regulation of programmed cell death	apoptotic process	BP
GO:0043068	positive regulation of programmed cell death	103/1640	495/11452	0,000038319693113063	0,00365991520776642	0,00328738136552221	Tpd52l1/Alox12/Hip1r/Bcap31/Bbc3/Tgfb1/Cd44/Cdc42/Ctnnb1/Rhoa/Ube2z/Gadd45b/Rxra/Ctsz/Plcg1/Rarb/Arrb1/Ccn2/Timp3/Phlda1/Prmt2/Ppp2ca/Mapk9/Xbp1/Map2k6/Ncoa1/Klf11/Nf1/Zfp346/Dapk1/Pdcd6/Tsc22d1/Clu/Trim35/Myc/Trp63/Cdkn1a/Tnfrsf12a/Xdh/Ptpn2/Camk2a/Anxa1/Ankrd1/Capn1/Pdcd4/Itgb1/Bok/Hdac4/Steap3/Capn2/Atf3/Atf6/Optn/Gsn/Nacc2/Traf2/Frzb/Src/Zmat3/Notch2/Bcl10/Epha7/Dnaja1/Unc13b/Mfn2/Hdac6/Arhge…	103	0,0628048780487805	10	4	GO:0006915	0,789	13,6696957915882	11	positive regulation of programmed cell death	apoptotic process	BP
GO:0043069	negative regulation of programmed cell death	126/1640	662/11452	0,000348683604940456	0,0171200328197585	0,0153774264358297	Alox12/Itga5/Sox9/Hip1r/Timp1/Angptl4/Rps6ka1/Stat3/Stat5a/Nes/Hspb1/Cd44/Snx6/Tmbim1/Stambp/Ctnnb1/Rhoa/Fhl2/Tle1/Pttg1ip/Tnfrsf22/Card14/Ube2z/Nol3/Rarb/Erbb3/Arrb1/Ywhah/Dpep1/Fyn/Lims1/Ahi1/Mdm2/Tmbim4/Xbp1/Rffl/Lgmn/Dapk1/Cast/Tsc22d1/Clu/Rb1/Gdnf/Myc/Adamts20/Trp63/Ptk2/Rrn3/Bfar/Itsn1/Cdkn1a/Msh2/Cidea/Ddb1/Pdcd4/Gpam/Pa2g4/Itgb1/Slc40a1/Stradb/Bok/Optn/Prkcq/Fam129b/Hspa5/Traf2/Itgav/Aurk…	126	0,0768292682926829	15	4	GO:0006915	0,845	8,45048696394246	18	negative regulation of programmed cell death	apoptotic process	BP
GO:0043085	positive regulation of catalytic activity	143/1640	787/11452	0,00111896203171925	0,0378712699635382	0,0340164457642654	Axin2/Tpd52l1/Alox12/Hip1r/Bcap31/Bbc3/Rhoc/Tiam1/Tgfb1/Tbc1d8/Dvl3/Mmd/Stat3/Psap/Dnajb11/Cd44/Fgfr4/Cdc42/Ctnnb1/Rhoa/Mid1ip1/Gprc5b/Vav2/Gadd45b/Tab2/Sdc4/Erbb3/Ywhab/Avpi1/Arrb1/Map2k3/Fyn/Perp/Lims1/Ccn2/Ppp2ca/Mapk9/Tom1l1/Gna13/Map2k6/Nf1/Mink1/Map3k14/Lgmn/Dapk1/Pdcd6/Serinc5/Clu/Gdnf/Myc/Xrcc6/Emp2/Ptk2/Parn/Dlg1/Rfc4/Cdkn1a/Serinc2/Xdh/Msh2/Map3k8/Pfkfb1/Nab2/Dock9/Itgb1/Pdgfa/Stradb/Bo…	143	0,0871951219512195	39	21	GO:0043281	0,725	7,40480116327371	40	positive regulation of catalytic activity	regulation of cysteine-type endopeptidase activity involved in apoptotic process	BP
GO:0043269	regulation of ion transport	85/1640	416/11452	0,000336489717149248	0,0169977529506213	0,0152675931363241	Tgfb1/Wdr1/Fgfr4/Ctnnb1/Atp1a2/Rhoa/Slc38a3/Nol3/Plcg1/Jph2/Ywhah/Fyn/Ppp2ca/Mapk9/Map2k6/Cacng1/Mink1/Cacnb1/Dapk1/Gdnf/Dlg1/Snx4/Fhl1/Sik1/Ehd3/Diaph1/Camk2a/Cd63/Rgs2/Stom/Car2/Kcnab1/Egf/Kcnq5/Tmem38b/Pde4b/Kcnq4/Epb41/Nipsnap2/Anxa3/Kcnj8/Syt3/Ikbkb/Fgfr1/Cx3cl1/Rrad/Nfatc3/Ubash3b/Anxa2/P2ry2/Myo5a/Cd300a/Arl6ip5/Tcaf1/Hk1/Clic4/Serpine1/Atg5/Hrc/Ptpn3/Abcc8/Abcb1a/Tspo/Gck/Sln/Pla2g6/Prkce…	85	0,0518292682926829	9	7	GO:0006811	0,832	6,88063995997363	9	regulation of ion transport	ion transport	BP
GO:0043281	regulation of cysteine-type endopeptidase activity involved in apoptotic process	42/1640	149/11452	0,00000747259240600319	0,00109960821730947	0,000987681778880422	Alox12/Hip1r/Bcap31/Bbc3/Rps6ka1/Cd44/Rhoa/Nol3/Arrb1/Dpep1/Ccn2/Mdm2/Ppp2ca/Mapk9/Rffl/Dapk1/Pdcd6/Myc/Trp63/Xdh/Dele1/Bok/Gsn/Src/Bcl10/Epha7/Dnajb6/Rnf34/Herpud1/Birc3/Cryab/Uaca/Arl6ip5/Siah2/Nod1/Mrtfa/Sfn/Gper1/Bak1/Gpx1/Map3k5/Col4a3	42	0,025609756097561	12	21	GO:0043281	0,998	21,7535504732956	15	regulation of cysteine-type endopeptidase activity involved in apoptotic process	regulation of cysteine-type endopeptidase activity involved in apoptotic process	BP
GO:0043297	apical junction assembly	14/1640	38/11452	0,00047560196205839	0,0213726746665532	0,0191972022414897	Rhoc/Wdr1/Rhoa/Myo1c/Dlg5/Vcl/Dlg1/Itgb1/Abi2/Rab13/Ikbkb/Pdcd6ip/Ctnna1/Pkp2	14	0,00853658536585366	8	25	GO:0051963	0,757	5,80033471732826	11	apical junction assembly	regulation of synapse assembly	BP
GO:0043408	regulation of MAPK cascade	96/1640	504/11452	0,00167900283993272	0,0495541908879401	0,0445101906631225	Tpd52l1/Ddt/Tiam1/Tgfb1/Dvl3/Psap/Cd44/Fgfr4/Cdc42/Ctnnb1/Tsg101/Gadd45b/Avpi1/Arrb1/Map2k3/Atp6ap1/Ccn2/Timp3/Mapk9/Xbp1/Map2k6/Dnajc27/Nf1/Mink1/Gcnt2/Prxl2c/Peli2/Gdf10/Dlg1/App/Lbh/Xdh/Ptpn2/Lmnb1/Gdf11/Pdgfa/Mstn/Rgs2/Atf3/Myoc/Traf2/Mylk2/Dok5/Src/Fam83d/Notch2/Tlr2/Egf/Epha7/Dnaja1/Errfi1/Uchl1/Sbk2/Cib1/Pak4/Atp6ap2/Map3k15/Irak1/Dusp4/Fgfr1/Mt3/Cx3cl1/Myd88/Cspg4/Jcad/Eda2r/Cd300a/Dusp5/…	96	0,0585365853658537	68	2	GO:0035556	0,791	7,18504181471212	71	regulation of MAPK cascade	intracellular signal transduction	BP
GO:0044057	regulation of system process	80/1640	376/11452	0,000130005647779744	0,00902750688270162	0,00810861897574618	Hip1r/Fgfr4/Mrvi1/Atp1a2/Rhoa/Myl2/Nol3/Anxa6/Slc22a5/Ccn2/Mdm2/Camk2g/Emp2/Dgat1/Ptk2/Dlg1/Popdc2/App/Runx1/Ehd3/Baiap2/Mstn/Hdac4/Rgs2/Tnnt2/Tnni1/Myog/Smtnl1/Mylk2/Src/Lmna/Tmem38b/Unc13b/Pde4b/Trim63/Sema3a/Epb41/Errfi1/Atp2a2/Abcg2/Csrp3/Cttn/Fgf13/Fgfr1/Cx3cl1/Mlip/Dusp5/Npy1r/Tbc1d24/Hrc/Tlr4/Ncam1/Abcc8/Abcb1a/Madd/Npnt/Pkp2/Sln/Cux2/Shc1/S1pr2/Rapgef4/Agtr1a/Ucn2/Rab11fip5/Myh7/Gper1/Cam…	80	0,0487804878048781	1	19	GO:0006936	0,617	0	0	regulation of system process	muscle contraction	BP
GO:0044093	positive regulation of molecular function	187/1640	1054/11452	0,000680199343592307	0,0275704751902774	0,0247641437667139	Fer/Axin2/Mid2/Tpd52l1/Alox12/Hip1r/Calm1/Bcap31/Bbc3/Rhoc/Tiam1/Tgfb1/Tbc1d8/Dvl3/Crtc1/Mmd/Stat3/Psap/Dnajb11/Cd44/Fgfr4/Cdc42/Ctnnb1/Rhoa/Mid1ip1/Gprc5b/Vav2/Card14/Gadd45b/Tab2/Sdc4/Jph2/Erbb3/Ywhab/Avpi1/Arrb1/Map2k3/Fyn/Perp/Lims1/Ccn2/Ppp2ca/Mapk9/Tom1l1/Gna13/Map2k6/Nf1/Mink1/Map3k14/Rps6ka5/Lgmn/Dapk1/Pdcd6/Serinc5/Clu/Rb1/Gdnf/Myc/Derl1/Xrcc6/Emp2/Ptk2/Parn/Dlg1/Rfc4/App/Cdkn1a/Serinc2/…	187	0,114024390243902	1	21	GO:0043281	0,665	0	1	positive regulation of molecular function	regulation of cysteine-type endopeptidase activity involved in apoptotic process	BP
GO:0045216	cell-cell junction organization	25/1640	95/11452	0,00148867444806746	0,0456072834916079	0,0409650293439173	Cdh4/Rhoc/Tgfb1/Wdr1/Rhoa/Myo1c/Perp/Lims1/Dlg5/Vcl/Dlg1/Itgb1/Abi2/Rab13/Ikbkb/Cdh13/Gnpat/Nectin1/Pdcd6ip/Ctnna1/Abcc8/Pkp2/Pard6b/Shroom2/Ceacam1	25	0,0152439024390244	25	25	GO:0051963	0,712	5,78814794739792	29	cell-cell junction organization	regulation of synapse assembly	BP
GO:0045595	regulation of cell differentiation	240/1640	1304/11452	0,00000839163264109636	0,00118339502807461	0,00106294013453887	Axin2/Cdh4/Sox9/Tiam1/Tgfb1/Dvl3/Crtc1/Mmd/Stat3/Stat5a/Dnajb11/Hspb1/Cd44/Eif2ak4/Wdr1/Klf5/Ctr9/Ephb3/Arpc2/Nsmf/Ctnnb1/Chrd/Rhoa/Gprc5b/Myod1/Gdi1/Prune1/H2afy/Ctsz/Rarb/Zfyve27/Ywhah/Atp6ap1/Fyn/Lims1/Ahi1/Ccn2/Socs2/Cobl/Mdm2/Ppp2ca/Mapk9/Cdkl3/Xbp1/Id2/Ncoa1/Nf1/Nin/Fos/Gcnt2/Id4/Ap3b1/Nln/Fst/Dlg5/Gdf10/Clu/Rb1/Gdnf/Sdc2/Myc/Adamts20/Xrcc6/Emp2/Trp63/Ptk2/Rrn3/App/Runx1/Itsn1/Adcy6/Tmem176…	240	0,146341463414634	30	15	GO:0045595	0,981	29,1365938115127	34	regulation of cell differentiation	regulation of cell differentiation	BP
GO:0045596	negative regulation of cell differentiation	107/1640	538/11452	0,000181527932803597	0,0112730511664912	0,010125594783907	Axin2/Sox9/Tgfb1/Stat3/Stat5a/Dnajb11/Cd44/Eif2ak4/Klf5/Ctr9/Ctnnb1/Chrd/Rhoa/Gdi1/Ctsz/Rarb/Ywhah/Mdm2/Ppp2ca/Cdkl3/Xbp1/Id2/Nf1/Id4/Fst/Gdf10/Rb1/Myc/Trp63/Ptk2/App/Runx1/Adcy6/Tmem176a/Lbh/Xdh/Ptpn2/Ldlrad4/Anxa1/Pdcd4/Ankrd2/Gdf11/Itgb1/Mstn/Hdac4/Actr3/Rgs2/Frzb/Itgav/Jag1/Nfatc2/Ncoa3/Wwtr1/Nbn/Epha7/Npr2/Sema3a/Rufy3/Tmem176b/Csrp3/Cib1/Sema4b/Fgf13/Fgfr1/Mt3/Nfatc3/Ubash3b/Ldlr/Hmg20a/Ami…	107	0,0652439024390244	49	15	GO:0045595	0,868	14,7676771447501	54	negative regulation of cell differentiation	regulation of cell differentiation	BP
GO:0045597	positive regulation of cell differentiation	143/1640	763/11452	0,000288005347771835	0,0153504582603744	0,0137879725547461	Axin2/Cdh4/Sox9/Tiam1/Tgfb1/Dvl3/Crtc1/Mmd/Stat3/Stat5a/Hspb1/Klf5/Arpc2/Nsmf/Ctnnb1/Rhoa/Gprc5b/Myod1/Gdi1/H2afy/Rarb/Zfyve27/Atp6ap1/Fyn/Lims1/Ahi1/Ccn2/Socs2/Cobl/Mapk9/Cdkl3/Xbp1/Id2/Ncoa1/Nf1/Nin/Fos/Gcnt2/Id4/Ap3b1/Dlg5/Gdf10/Clu/Rb1/Gdnf/Myc/Adamts20/Xrcc6/Trp63/Ptk2/Rrn3/App/Runx1/Itsn1/Tnfrsf12a/Anxa1/Ankrd1/Parp6/Pa2g4/Baiap2/Itgb1/Stau2/Actr3/Rgs2/Myog/Capn2/Myoc/Il2ra/Hspa5/Anapc2/Frz…	143	0,0871951219512195	53	15	GO:0045595	0,898	13,0628788667861	59	positive regulation of cell differentiation	regulation of cell differentiation	BP
GO:0045664	regulation of neuron differentiation	108/1640	537/11452	0,000107424464933102	0,00831081979112159	0,00746488171517495	Cdh4/Sox9/Tiam1/Dvl3/Crtc1/Mmd/Hspb1/Eif2ak4/Ephb3/Nsmf/Rhoa/Gprc5b/Gdi1/Ctsz/Rarb/Zfyve27/Ywhah/Fyn/Ahi1/Socs2/Cobl/Mdm2/Cdkl3/Id2/Ncoa1/Nf1/Nin/Id4/Dlg5/Sdc2/Ptk2/Rrn3/App/Itsn1/Adcy6/Tnfrsf12a/Ankrd1/Parp6/Gdf11/Baiap2/Itgb1/Stau2/Actr3/Rgs2/Abi2/Hspa5/Anapc2/Jag1/Serpini1/Nbn/Epha7/Sema3a/Rufy3/Cux1/Cib1/Sema4b/Syt3/Cttn/Fgf13/Ikbkb/Tenm3/Fgfr1/Cx3cl1/Fez1/Hmg20a/Trak1/Amigo3/Kank1/Ppp1r9a/P2…	108	0,0658536585365854	34	5	GO:0007399	0,634	15,2616709954816	39	regulation of neuron differentiation	nervous system development	BP
GO:0045860	positive regulation of protein kinase activity	65/1640	318/11452	0,00159547935018448	0,0475762102264263	0,0427335438287297	Axin2/Tpd52l1/Tiam1/Tgfb1/Dvl3/Mmd/Rhoa/Gprc5b/Gadd45b/Tab2/Sdc4/Erbb3/Avpi1/Arrb1/Map2k3/Ppp2ca/Tom1l1/Map2k6/Mink1/Map3k14/Clu/Xrcc6/Emp2/Ptk2/Dlg1/Cdkn1a/Map3k8/Nab2/Pdgfa/Stradb/Traf2/Tpx2/Src/Egf/Sbk2/Cib1/Pak4/Map3k15/Irak1/Fgfr1/Slc27a1/Ppp1r9a/Cspg4/Cd300a/Gadd45a/Cd81/Egr1/Srcin1/Tlr4/Madd/Shc1/Agtr1a/Fzd4/Tlr6/Tcim/Adra2b/Akap6/Rapgef2/Erbb2/Strada/Ccnyl1/Map3k5/Ceacam1/Prnp/Fzd10	65	0,0396341463414634	62	21	GO:0043281	0,658	7,21958637106431	70	positive regulation of protein kinase activity	regulation of cysteine-type endopeptidase activity involved in apoptotic process	BP
GO:0045861	negative regulation of proteolysis	50/1640	199/11452	0,0000344930256395993	0,00348482523215593	0,00313011337147408	Timp1/Rps6ka1/Cstb/Cd44/Ube2g2/Nol3/Ctsz/Derl2/Arrb1/Dpep1/Timp3/Mdm2/Erlec1/Rffl/Papln/Caml/Cast/App/Serpinb8/Map1a/Chac1/Src/Serpini1/Dnajb6/Rnf34/Timp4/Hdac6/Mtm1/N4bp1/Herpud1/Gabarapl2/Birc3/Cryab/Ccar2/Siah2/Serpine1/Ptpn3/Ubac2/Mrtfa/Serpinb6b/Wfikkn2/Serpinb1a/Sfn/Bag5/Rpl11/Trp53/Serpinb6a/Gpx1/Klhl40/Taf9	50	0,0304878048780488	27	20	GO:0010951	0,932	19,9097359697873	27	negative regulation of proteolysis	negative regulation of endopeptidase activity	BP
GO:0045937	positive regulation of phosphate metabolic process	150/1640	745/11452	0,00000455766523117728	0,000791047075636898	0,000710528323219433	Axin2/Tpd52l1/Itga5/Sox9/Ddt/Tiam1/Tgfb1/Dvl3/Mmd/Stat3/Psap/Cd44/Fgfr4/Mlxipl/Mprip/Nsmf/Cdc42/Ctnnb1/Rhoa/Gprc5b/Vav2/Plcd1/Card14/Camta1/Gadd45b/Tab2/Sdc4/Erbb3/Avpi1/Arrb1/Map2k3/Atp6ap1/Fyn/Ccn2/Ppp2ca/Mapk9/Xbp1/Tom1l1/Map2k6/Dnajc27/Mink1/Map3k14/Rps6ka5/Entpd5/Gcnt2/Prxl2c/Peli2/Gdf10/Clu/Gdnf/Myc/Xrcc6/Emp2/Ptk2/Dlg1/Tnk2/App/Cdkn1a/Xdh/Mlst8/Map3k8/Lmnb1/Pfkfb1/Gdf11/Nab2/Itgb1/Pdgfa/St…	150	0,0914634146341463	1	10	GO:0001934	0,973	0	0	positive regulation of phosphate metabolic process	positive regulation of protein phosphorylation	BP
GO:0046903	secretion	131/1640	718/11452	0,00152954793709425	0,0466374323702298	0,0418903218807796	Fer/Hip1r/Tiam1/Tgfb1/Stat5a/Fgfr4/Mcu/Plcd1/Exoc3l2/Tsg101/Pdzd11/Plcg1/Sdc4/Erbb3/Arrb1/Atp6ap1/Ahi1/Ccn2/Socs2/Sptbn1/Mapk9/Xbp1/Stxbp4/Map2k6/Nf1/Rph3al/Mia2/Rab15/Glud1/Myc/Syngr1/Dgat1/Snx4/Runx1/Itsn1/Slc26a6/Xdh/Rab27b/Cidea/Camk2a/Anxa1/Ankrd1/Frmd8/Gpam/Pi4k2a/Hps1/Copg2/Pam/Steap3/Optn/Prkcq/Fam129b/Traf2/Itgav/Napb/Car2/Src/Rab33b/Notch2/Tlr2/Egf/Rorc/Tmem38b/Unc13b/Rnf19b/Atp2a2/Aacs…	131	0,0798780487804878	5	17	GO:0016477	0,451	2,85235447218217	5	secretion	cell migration	BP
GO:0048468	cell development	309/1640	1547/11452	3,31501264886191e-11	0,000000224393206201463	0,000000201552769050804	Fer/Axin2/Cdh4/Sox9/Tiam1/Tgfb1/Dvl3/Crtc1/Mmd/Stat3/Psap/Dnajb11/Hspb1/Cd44/Eif2ak4/Wdr1/Klf5/Ephb3/Arpc2/Nsmf/Cdc42/Ctnnb1/Rhoa/Fhl2/Gprc5b/Myod1/Pabpc4/Ttll5/Cdh23/Myl2/Gdi1/Prune1/Ctsz/Atxn10/H3f3b/Sdc4/Rarb/Etv4/B4galt5/Anxa6/Ybx2/Zfyve27/Myh11/Ywhah/Atp6ap1/Fyn/Ptprk/Lims1/Ahi1/Socs2/Cobl/Mdm2/Prmt2/Adarb1/Mapk9/Cdkl3/Ogdh/Dbnl/Xbp1/Prkar1a/Id2/Ncoa1/Nf1/Mink1/Nin/Clmn/Id4/Pdcd6/Slc4a7/Dlg5…	309	0,188414634146341	62	1	GO:0048468	0,971	182,456781004625	63	cell development	cell development	BP
GO:0048589	developmental growth	107/1640	556/11452	0,000642680742700648	0,0265262557764676	0,0238262129001216	H19/Cdh4/Sox9/Tiam1/Tgfb1/Stat3/Stat5a/Psap/Eif2ak4/Klf5/Ctr9/P2rx5/Ctnnb1/Myod1/Gdi1/Rxra/H3f3b/Rarb/Anxa6/Zfyve27/Socs2/Sgpl1/Cobl/Prmt2/Adarb1/Cdkl3/Prkar1a/Nin/Lgmn/Vcl/Ptk2/Dlg1/App/Cdkn1a/Tnfrsf12a/Anxa1/Gpam/Sbds/Itgb1/Raph1/Mstn/Chrnd/Actr3/Rgs2/Gpd2/Anapc2/Chrna1/Rtf1/Aurka/Ncoa3/Dclk1/Wwtr1/Ptgfrn/Notch2/Nbn/Epha7/Tal2/Tmem38b/Spaar/Sgip1/Pax7/Sema3a/Xrcc2/Add1/Evc/Tec/Rufy3/Sema4b/Syt3…	107	0,0652439024390244	34	24	GO:0042246	0,783	8,76229182032342	34	developmental growth	tissue regeneration	BP
GO:0048593	camera-type eye morphogenesis	24/1640	89/11452	0,00127490052921794	0,0410942937251248	0,0369114057983098	Sox9/Ctnnb1/Ahi1/Nf1/Slc4a7/Arl6/Gdf11/Abi2/Jag1/Notch2/Mfn2/Tspan12/Ift122/Rpgr/Tenm3/Nectin1/Tdrd7/Cdon/Cited2/Hmgn1/Shroom2/Bak1/Zhx2/Fjx1	24	0,0146341463414634	26	3	GO:0009653	0,587	6,26076375557873	26	camera-type eye morphogenesis	anatomical structure morphogenesis	BP
GO:0048666	neuron development	165/1640	825/11452	0,00000224144989105097	0,000505745810417468	0,000454267177919664	Cdh4/Tiam1/Dvl3/Crtc1/Hspb1/Cd44/Eif2ak4/Ephb3/Nsmf/Cdc42/Ctnnb1/Rhoa/Gprc5b/Cdh23/Gdi1/Ctsz/Atxn10/Sdc4/Etv4/B4galt5/Zfyve27/Ywhah/Fyn/Ptprk/Ahi1/Cobl/Mdm2/Adarb1/Mapk9/Cdkl3/Ogdh/Dbnl/Xbp1/Id2/Nf1/Mink1/Nin/Clmn/Slc4a7/Dlg5/Vcl/Clu/Rb1/Gdnf/Sdc2/Lrp12/Ptk2/Rrn3/App/Runx1/Itsn1/Adcy6/Enah/Tnfrsf12a/Diaph1/Spire1/Camk2a/Ankrd1/Ablim1/Hexa/Parp6/Baiap2/Hprt/Itgb1/Stau2/Raph1/Stradb/Actr3/Rgs2/Myoc…	165	0,100609756097561	65	5	GO:0007399	0,815	45,3508034647173	71	neuron development	nervous system development	BP
GO:0048667	cell morphogenesis involved in neuron differentiation	83/1640	419/11452	0,001058035812203	0,0367239582930641	0,0329859161503664	Cdh4/Tiam1/Ephb3/Nsmf/Cdc42/Cdh23/Gdi1/Etv4/B4galt5/Zfyve27/Ywhah/Fyn/Cobl/Adarb1/Cdkl3/Id2/Mink1/Nin/Vcl/Rb1/Gdnf/Sdc2/Ptk2/App/Enah/Tnfrsf12a/Camk2a/Ablim1/Hexa/Parp6/Baiap2/Hprt/Itgb1/Stau2/Raph1/Actr3/Kif5c/Abi2/Anapc2/Map1a/Dclk1/Epha7/Dock7/Sema3a/Uchl1/Rufy3/Cux1/Sema4b/Cttn/Fgf13/Hdac6/Nectin1/Trak1/Ppp1r9a/Arhgap44/Rbfox2/Zswim4/Lzts1/Tbc1d24/Spg20/Plxnb2/Apbb1/Egr2/Wdr36/Srcin1/Nexn/Tbc…	83	0,050609756097561	13	3	GO:0009653	0,717	5,28217970485932	16	cell morphogenesis involved in neuron differentiation	anatomical structure morphogenesis	BP
GO:0048699	generation of neurons	211/1640	1088/11452	0,000000807835637613444	0,000335801094959518	0,00030162072054275	Cdh4/Sox9/Tulp3/Tiam1/Tgfb1/Dvl3/Crtc1/Mmd/Stat3/Dnajb11/Hspb1/Cd44/Eif2ak4/Wdr1/Ephb3/Nsmf/Cdc42/Ctnnb1/Rhoa/Gprc5b/Cdh23/Gdi1/Prune1/Ctsz/Atxn10/Sdc4/Rarb/Etv4/B4galt5/Zfyve27/Ywhah/Fyn/Ptprk/Ahi1/Socs2/Cobl/Mdm2/Adarb1/Pex13/Mapk9/Cdkl3/Ogdh/Dbnl/Xbp1/Id2/Ncoa1/Nf1/Mink1/Nin/Clmn/Id4/Slc4a7/Dlg5/Vcl/Clu/Rb1/Gdnf/Sdc2/Lrp12/Myc/Xrcc6/Hoxc10/Ptk2/Rrn3/App/Runx1/Itsn1/Adcy6/Enah/Tnfrsf12a/Diaph1/…	211	0,128658536585366	13	5	GO:0007399	0,871	30,9540795015557	14	generation of neurons	nervous system development	BP
GO:0048738	cardiac muscle tissue development	46/1640	205/11452	0,00106464587838926	0,0367239582930641	0,0329859161503664	Tgfb1/Cdc42/Ctnnb1/Fhl2/Myod1/Myl2/Rxra/Rarb/Jph2/Erbb3/Myh11/Prkar1a/Id2/Popdc2/Sik1/Ankrd1/Itgb1/Rgs2/Tnnt2/Tnni1/Mylk2/Lmna/Cavin4/Csrp3/Fgfr1/Sorbs2/Myom3/Kcnk2/Atg5/Ncam1/Hnrnpu/Cited2/Pkp2/S1pr1/Actn2/Myh7/Yap1/Mapk14/Camk2d/Myl3/Akap6/Cav3/Actc1/Bves/Xirp1/Tnnc1	46	0,0280487804878049	29	22	GO:0060537	0,944	6,93450794327377	30	cardiac muscle tissue development	muscle tissue development	BP
GO:0048812	neuron projection morphogenesis	91/1640	453/11452	0,000384164392358759	0,0181545419959288	0,0163066354461881	Cdh4/Tiam1/Dvl3/Eif2ak4/Ephb3/Nsmf/Cdc42/Ctnnb1/Gdi1/Etv4/B4galt5/Zfyve27/Ywhah/Fyn/Cobl/Adarb1/Cdkl3/Dbnl/Mink1/Nin/Vcl/Clu/Gdnf/Sdc2/Ptk2/App/Enah/Tnfrsf12a/Camk2a/Ablim1/Parp6/Baiap2/Hprt/Itgb1/Stau2/Raph1/Stradb/Actr3/Kif5c/Abi2/Anapc2/Map1a/Aurka/Dclk1/Epha7/Dock7/Sema3a/Uchl1/Rufy3/Cux1/Sema4b/Syt3/Cttn/Fgf13/Hdac6/Nectin1/Kirrel3/Trak1/Ppp1r9a/Arhgap44/Rbfox2/Zswim4/Lzts1/Tbc1d24/Spg20/Plx…	91	0,0554878048780488	74	3	GO:0009653	0,727	13,0461902783307	85	neuron projection morphogenesis	anatomical structure morphogenesis	BP
GO:0048813	dendrite morphogenesis	35/1640	134/11452	0,000222391432621586	0,0131877200709558	0,0118453742105793	Tiam1/Ephb3/Nsmf/Cdc42/Ywhah/Fyn/Cdkl3/Mink1/Sdc2/Camk2a/Parp6/Baiap2/Hprt/Itgb1/Stau2/Actr3/Abi2/Anapc2/Dclk1/Sema3a/Cux1/Hdac6/Trak1/Ppp1r9a/Arhgap44/Rbfox2/Lzts1/Tbc1d24/Srcin1/Dnm3/Cux2/Sipa1l1/Btbd3/Rapgef2/Celsr2	35	0,0213414634146341	47	6	GO:0030030	0,72	13,6055048331817	56	dendrite morphogenesis	cell projection organization	BP
GO:0048858	cell projection morphogenesis	96/1640	470/11452	0,000143855954068336	0,0097376095308857	0,00874644200735486	Cdh4/Tiam1/Dvl3/Nes/Cd44/Eif2ak4/Ephb3/Nsmf/Cdc42/Ctnnb1/Gdi1/Plekho1/Etv4/B4galt5/Zfyve27/Ywhah/Fyn/Cobl/Adarb1/Cdkl3/Dbnl/Mink1/Nin/Vcl/Clu/Gdnf/Sdc2/Ptk2/App/Enah/Tnfrsf12a/Camk2a/Ablim1/Parp6/Baiap2/Hprt/Itgb1/Stau2/Raph1/Stradb/Actr3/Kif5c/Abi2/Anapc2/Map1a/Aurka/Src/Dclk1/Epha7/Dock7/Sema3a/Uchl1/Rufy3/Cux1/Sema4b/Syt3/Cttn/Fgf13/Hdac6/Nectin1/Kirrel3/Trak1/Kank1/Ppp1r9a/Arhgap44/Rbfox2/Zsw…	96	0,0585365853658537	4	3	GO:0009653	0,729	5,60939604059721	4	cell projection morphogenesis	anatomical structure morphogenesis	BP
GO:0048870	cell motility	199/1640	1069/11452	0,0000270861535793694	0,00295719634804438	0,00265619054455751	Fer/Alox12/Itga5/Sox9/Timp1/Ddt/Rhoc/Tiam1/Tgfb1/Stat3/Stat5a/Hspb1/Cd44/Wdr1/Fgfr4/Ephb3/Arpc2/Nsmf/Cdc42/Ctnnb1/Chrd/Rhoa/Vav2/Ttll5/Elmo3/Plekho1/Plcg1/Sdc4/Tnfaip1/Elmo2/Myo1c/Anxa6/Map2k3/Dpep1/Fyn/Ptprk/Rhobtb1/Ccn2/Cfap54/Sgpl1/Mdm2/Adarb1/Pex13/Ogdh/Xbp1/Gna13/Rffl/Nf1/Mink1/Lgmn/Gcnt2/Pdcd6/Dlg5/Vcl/Rhobtb2/Gdnf/Sdc2/Lrp12/Myc/Ttll1/Emp2/Ptk2/Itgb5/App/Enah/Tnfrsf12a/Pla2g7/Diaph1/Ldlrad…	199	0,121341463414634	23	17	GO:0016477	0,971	20,0560230695962	26	cell motility	cell migration	BP
GO:0048878	chemical homeostasis	135/1640	711/11452	0,000239799180429624	0,0135266721027344	0,0121498251417676	Alox12/Bcap31/Bbc3/Angptl4/Tiam1/Tgfb1/Stat3/Trmt10a/Sh2b2/Fgfr4/Mlxipl/Slc4a3/Atp1a2/Gprc5b/Mcu/Plcd1/Cdh23/Nol3/Plcg1/Slc12a4/Jph2/Anxa6/Slc2a4/Arrb1/Atp6ap1/Fyn/Micu1/Ppp2ca/Xbp1/Stxbp4/Gna13/Rph3al/Mia2/Slc4a7/Anxa7/Micu2/Myc/Nubp1/Trp63/Atp13a3/Dgat1/Ptk2/Tfrc/App/Adcy6/Fhl1/Slc26a6/Aqp4/Diaph1/Ptpn2/Ddb1/Gpam/Slc40a1/Bok/Steap3/Myoc/Itgav/Car2/Src/Ugcg/Aco1/Tmem38b/Unc13b/Acox3/Slc30a9/Atp2…	135	0,0823170731707317	4	35	GO:0050801	0,942	4,841559885655	4	chemical homeostasis	ion homeostasis	BP
GO:0050767	regulation of neurogenesis	131/1640	654/11452	0,00002438915876676	0,00289631957354734	0,0026015102684544	Cdh4/Sox9/Tiam1/Tgfb1/Dvl3/Crtc1/Mmd/Stat3/Dnajb11/Hspb1/Eif2ak4/Wdr1/Ephb3/Nsmf/Ctnnb1/Rhoa/Gprc5b/Gdi1/Prune1/Ctsz/Rarb/Zfyve27/Ywhah/Fyn/Ahi1/Socs2/Cobl/Mdm2/Cdkl3/Id2/Ncoa1/Nf1/Nin/Id4/Dlg5/Sdc2/Myc/Xrcc6/Ptk2/Rrn3/App/Itsn1/Adcy6/Tnfrsf12a/Camk2a/Ankrd1/Parp6/Gdf11/Baiap2/Itgb1/Stau2/Actr3/Rgs2/Slc45a3/Abi2/Hspa5/Anapc2/Jag1/Serpini1/Tlr2/Nbn/Epha7/Dock7/Sema3a/Xrcc2/Rufy3/Cux1/Cib1/Sema4b/S…	131	0,0798780487804878	41	18	GO:0050767	0,996	23,9236604750331	46	regulation of neurogenesis	regulation of neurogenesis	BP
GO:0050768	negative regulation of neurogenesis	51/1640	231/11452	0,000868330680628035	0,0322952218525888	0,0290079699902113	Sox9/Tgfb1/Stat3/Dnajb11/Eif2ak4/Ctnnb1/Rhoa/Gdi1/Ctsz/Ywhah/Mdm2/Cdkl3/Id2/Nf1/Id4/Ptk2/App/Adcy6/Gdf11/Itgb1/Actr3/Jag1/Nbn/Epha7/Sema3a/Rufy3/Cib1/Sema4b/Fgf13/Mt3/Ldlr/Hmg20a/Amigo3/Kank1/Cspg4/Spg20/Apbb1/Ctnna1/Rap1gap2/Cdk5rap2/Abcc8/Dnm3/Tspo/Arf6/Bag5/Bex1/Trp53/Rapgef2/Lgals1/Zhx2/Dleu2	51	0,0310975609756098	29	18	GO:0050767	0,906	7,48438301522347	35	negative regulation of neurogenesis	regulation of neurogenesis	BP
GO:0050790	regulation of catalytic activity	233/1640	1281/11452	0,0000268456873610398	0,00295719634804438	0,00265619054455751	Axin2/Tpd52l1/Alox12/Hip1r/Timp1/Bcap31/Bbc3/Rhoc/Angptl4/Tiam1/Tgfb1/Tbc1d8/Dvl3/Rps6ka1/Mmd/Stat3/Psap/Dnajb11/Hspb1/Rasa4/Cstb/Cd44/Fgfr4/Mprip/Ephb3/Tmbim1/Cdc42/Ctnnb1/Rhoa/Mid1ip1/Gprc5b/Vav2/Plcd1/Tsg101/Nol3/Gadd45b/Tab2/H2afy/Sdc4/Erbb3/Ywhab/Avpi1/Arrb1/Map2k3/Dpep1/Fyn/Perp/Lims1/Ccn2/Timp3/Mdm2/Adarb1/Ppp2ca/Mapk9/Tom1l1/Gna13/Prkar1a/Map2k6/Rffl/Nf1/Mink1/Map3k14/Lgmn/Papln/Dapk1/Pdc…	233	0,142073170731707	26	21	GO:0043281	0,77	20,8402423444327	26	regulation of catalytic activity	regulation of cysteine-type endopeptidase activity involved in apoptotic process	BP
GO:0050793	regulation of developmental process	338/1640	1844/11452	0,000000106226771937976	0,000179762254812039	0,000161464693345723	H19/Axin2/Cdh4/Alox12/Itga5/Sox9/Timp1/Tulp3/Rhoc/Tiam1/Tgfb1/Dvl3/Crtc1/Mmd/Stat3/Stat5a/Dnajb11/Hspb1/Cd44/Eif2ak4/Wdr1/Klf5/Fgfr4/Ctr9/P2rx5/Ephb3/Tmbim1/Arpc2/Nsmf/Cdc42/Ctnnb1/Chrd/Rhoa/Gprc5b/Myod1/Adgrl1/Gdi1/Prune1/Plekho1/Rxra/H2afy/Ctsz/Plcg1/Rarb/Etv4/Jph2/B4galt5/Erbb3/Zfyve27/Ywhah/E2f2/Atp6ap1/Fyn/Lims1/Ahi1/Ccn2/Socs2/Sgpl1/Cobl/Mdm2/Cfap410/Ppp2ca/Mapk9/Cdkl3/Xbp1/Myo19/Gna13/Id2/…	338	0,20609756097561	5	15	GO:0045595	0,89	22,5760415095971	5	regulation of developmental process	regulation of cell differentiation	BP
GO:0050801	ion homeostasis	94/1640	480/11452	0,000753019299732453	0,0297954916850187	0,0267626812594051	Alox12/Bcap31/Bbc3/Tgfb1/Trmt10a/Fgfr4/Mlxipl/Slc4a3/Atp1a2/Mcu/Plcd1/Cdh23/Nol3/Plcg1/Slc12a4/Jph2/Anxa6/Atp6ap1/Fyn/Micu1/Xbp1/Gna13/Slc4a7/Anxa7/Micu2/Myc/Nubp1/Atp13a3/Dgat1/Ptk2/Tfrc/App/Fhl1/Slc26a6/Diaph1/Gpam/Slc40a1/Bok/Steap3/Myoc/Itgav/Car2/Src/Aco1/Tmem38b/Slc30a9/Atp2a2/Csrp3/Dgat2/Slc9a9/Heph/Mt3/Mt2/Mt1/Herpud1/Cx3cl1/Ubash3b/P2ry2/Kctd7/Myo5a/Scn7a/Npy1r/Ttc7/Clic4/Slc9a7/Inpp4b/A…	94	0,0573170731707317	10	35	GO:0050801	0,991	5,36091666163804	14	ion homeostasis	ion homeostasis	BP
GO:0050803	regulation of synapse structure or activity	43/1640	185/11452	0,000719622861255948	0,0286536891049501	0,0257370999790363	Tubb5/Tiam1/Ephb3/Cdc42/Rhoa/Adgrl1/Fyn/Dlg5/Ptk2/App/Itsn1/Baiap2/Arhgef9/Stau2/Actr3/Abi2/Anapc2/Tlr2/Epha7/Sorbs2/Nectin1/Amigo3/Ppp1r9a/Arhgap44/Lrrn1/Srcin1/Abhd17c/Magi2/Dnm3/Cux2/Sipa1l1/Mdga1/Arf6/Lrtm1/Rapgef4/Mapk14/Lrtm2/Musk/Colq/Sept11/Arhgap22/Slc17a7/Prnp	43	0,026219512195122	11	23	GO:0042391	0,482	5,70769062879556	11	regulation of synapse structure or activity	regulation of membrane potential	BP
GO:0050807	regulation of synapse organization	42/1640	179/11452	0,000673076599337996	0,027446117475415	0,0246524441203314	Tubb5/Tiam1/Ephb3/Cdc42/Rhoa/Adgrl1/Fyn/Dlg5/Ptk2/App/Itsn1/Baiap2/Arhgef9/Stau2/Actr3/Abi2/Anapc2/Tlr2/Epha7/Sorbs2/Nectin1/Amigo3/Ppp1r9a/Arhgap44/Lrrn1/Srcin1/Abhd17c/Magi2/Dnm3/Cux2/Sipa1l1/Mdga1/Arf6/Lrtm1/Rapgef4/Mapk14/Lrtm2/Musk/Colq/Sept11/Arhgap22/Prnp	42	0,025609756097561	38	23	GO:0042391	0,481	8,86967854373223	50	regulation of synapse organization	regulation of membrane potential	BP
GO:0050808	synapse organization	62/1640	293/11452	0,000828227053269472	0,0316738357264467	0,0284498332422508	Tubb5/Tiam1/Ephb3/Cdc42/Ctnnb1/Rhoa/Adgrl1/Fyn/Dbnl/Cacnb1/Lgmn/Dlg5/Gdnf/Ptk2/App/Itsn1/Baiap2/Arhgef9/Stau2/Actr3/Abi2/Anapc2/Chrna1/Tlr2/Epha7/Unc13b/Nfia/Cttn/Hdac6/Col4a5/Arhgef7/Sorbs2/Gnpat/Nectin1/Kirrel3/Amigo3/Ppp1r9a/Arhgap44/Myo5a/Lrrn1/Plxnb2/Apbb1/Srcin1/Abhd17c/Stau1/Magi2/Dnm3/Chrnb1/Cux2/Sipa1l1/Mdga1/Arf6/Lrtm1/Rapgef4/Mapk14/Lrtm2/Musk/Colq/Sept11/Erbb2/Arhgap22/Prnp	62	0,0378048780487805	56	25	GO:0051963	0,854	9,04858207202815	71	synapse organization	regulation of synapse assembly	BP
GO:0050892	intestinal absorption	9/1640	18/11452	0,000354085477140816	0,0171200328197585	0,0153774264358297	Dgat1/Slc26a6/Ugcg/Aco1/Epb41/Abcg2/Ldlr/Abcb1a/Ezr	9	0,00548780487804878	19	27	GO:0007586	0,916	9,18813956973279	21	intestinal absorption	digestion	BP
GO:0051049	regulation of transport	227/1640	1237/11452	0,0000188484637760072	0,00229707983115788	0,00206326567786082	Fer/Hip1r/Emd/Bcap31/Spag5/Bbc3/Tiam1/Tgfb1/Sh2b2/Wdr1/Fgfr4/Arpc2/Cdc42/Ctnnb1/Atp1a2/Rhoa/Ube2g2/Mcu/Slc38a3/Plcd1/Tsg101/Nol3/Gdi1/Plcg1/Sdc4/Myo1c/Jph2/Erbb3/Derl2/Slc2a4/Arrb1/Ywhah/Atp6ap1/Fyn/Ahi1/Mdm2/Erlec1/Sptbn1/Ppp2ca/Mapk9/Rufy1/Xbp1/Stxbp4/Map2k6/Dnajc27/Nf1/Cacng1/Mink1/Rph3al/Cacnb1/Rab15/Dapk1/Glud1/Clu/Gdnf/Myc/Dgat1/Ptk2/Dlg1/Tnk2/Snx4/Runx1/Itsn1/Fhl1/Slc26a6/Sik1/Ehd3/Diaph1/…	227	0,138414634146341	1	29	GO:0090316	0,69	0	0	regulation of transport	positive regulation of intracellular protein transport	BP
GO:0051050	positive regulation of transport	127/1640	689/11452	0,00121654121572027	0,0401695975083439	0,0360808321540451	Hip1r/Emd/Bcap31/Spag5/Bbc3/Tgfb1/Fgfr4/Arpc2/Cdc42/Mcu/Slc38a3/Plcd1/Tsg101/Plcg1/Sdc4/Myo1c/Jph2/Erbb3/Arrb1/Atp6ap1/Fyn/Ahi1/Mdm2/Sptbn1/Mapk9/Xbp1/Map2k6/Rph3al/Glud1/Clu/Ptk2/Dlg1/Snx4/Runx1/Itsn1/Fhl1/Slc26a6/Ehd3/Rab27b/Rbm22/Camk2a/Anxa1/Ankrd1/Frmd8/Cd63/Cd151/Itgb1/Bok/Actr3/Prkcq/Stom/Car2/Src/Tlr2/Egf/Unc13b/Sgip1/Azin2/Add1/Stx18/Rufy3/Nipsnap2/Aacs/Edem1/Adipor2/C2cd5/Cib1/Syt3/Msn/…	127	0,0774390243902439	1	29	GO:0090316	0,795	0	1	positive regulation of transport	positive regulation of intracellular protein transport	BP
GO:0051094	positive regulation of developmental process	195/1640	1027/11452	0,00000932547343862353	0,00128824754502128	0,00115711996952717	Axin2/Cdh4/Alox12/Itga5/Sox9/Tiam1/Tgfb1/Dvl3/Crtc1/Mmd/Stat3/Stat5a/Hspb1/Klf5/Fgfr4/Ephb3/Arpc2/Nsmf/Cdc42/Ctnnb1/Rhoa/Gprc5b/Myod1/Adgrl1/Gdi1/H2afy/Plcg1/Rarb/B4galt5/Erbb3/Zfyve27/Atp6ap1/Fyn/Lims1/Ahi1/Ccn2/Socs2/Cobl/Mapk9/Cdkl3/Xbp1/Id2/Ncoa1/Nf1/Nin/Fos/Gcnt2/Id4/Pdcd6/Aggf1/Ap3b1/Fst/Dlg5/Gdf10/Clu/Rb1/Gdnf/Myc/Adamts20/Xrcc6/Trp63/Ptk2/Rrn3/Dlg1/Tfrc/App/Runx1/Itsn1/Tnfrsf12a/Lbh/Msh2/…	195	0,11890243902439	1	15	GO:0045595	0,804	0	0	positive regulation of developmental process	regulation of cell differentiation	BP
GO:0051128	regulation of cellular component organization	329/1640	1937/11452	0,000175558901696568	0,011003316718371	0,00988331594736234	Fer/Axin2/Cdh4/Sox9/Hip1r/Def8/Tubb5/Stk38l/Spag5/Bbc3/Rhoc/Tiam1/Tgfb1/Dvl3/Crtc1/Hspb1/Cd44/Wdr1/Klf5/Fgfr4/Ctr9/Ephb3/Arpc2/Pfdn2/Nsmf/Cdc42/Ctnnb1/Rhoa/Mid1ip1/Sertad1/Gprc5b/Vdac3/Myod1/Kif11/Adgrl1/Myl2/Tsg101/Nol3/Tppp3/Gdi1/Prune1/Plekho1/H2afy/Ctsz/H3f3b/Sdc4/Exosc10/Myo1c/Derl2/Slc2a4/Zfyve27/Arrb1/Ywhah/Fyn/Lims1/Rhobtb1/Ahi1/Ccn2/Socs2/Cobl/Mdm2/Vps13d/Cfap410/Sptbn1/Mapk9/Rufy1/Cdkl3…	329	0,200609756097561	3	36	GO:0051128	0,972	4,21386998383521	3	regulation of cellular component organization	regulation of cellular component organization	BP
GO:0051146	striated muscle cell differentiation	61/1640	256/11452	0,0000287379689518362	0,00303948924742156	0,00273010705042444	Tgfb1/Wdr1/Klf5/Fhl2/Myod1/Myl2/Plekho1/Rxra/Rarb/Myh11/Popdc3/Xbp1/Prkar1a/Nln/Rb1/Popdc2/Rcan1/Sik1/Ankrd2/Itgb1/Hdac4/Rgs2/Tnnt2/Csrp1/Myog/Capn2/Mylk2/Nfatc2/Ptgfrn/Lmna/Myoz2/Cavin4/Uchl1/Csrp3/Hdac6/Sorbs2/Nfatc3/Myf6/Myom3/Cd81/Cdon/Atg5/Hnrnpu/Chrnb1/Pgm5/Trim72/Wfikkn2/Actn2/Mapk14/Camk2d/Akap6/Cav3/Cfl2/Gpx1/Tnnt1/Actc1/Flnc/Bves/Klhl40/Klhl41/Xirp1	61	0,0371951219512195	17	8	GO:0007517	0,839	17,9520692057483	19	striated muscle cell differentiation	muscle organ development	BP
GO:0051174	regulation of phosphorus metabolic process	215/1640	1203/11452	0,000170462036365928	0,0107837151790745	0,00968606711312938	Fer/Axin2/Tpd52l1/Itga5/Sox9/Ddt/Tiam1/Tgfb1/Dvl3/Mmd/Stat3/Psap/Hspb1/Cd44/Eif2ak4/Fgfr4/Mlxipl/Mprip/Nsmf/Cdc42/Ctnnb1/Arpp19/Rhoa/Gprc5b/Vav2/Plcd1/Card14/Tsg101/Camta1/Gadd45b/Tab2/H2afy/Hsd11b1/Sdc4/Erbb3/Ywhab/Avpi1/Arrb1/Map2k3/Atp6ap1/Fyn/Ccn2/Timp3/Prmt2/Adarb1/Ppp2ca/Mapk9/Xbp1/Tom1l1/Prkar1a/Map2k6/Dnajc27/Nf1/Mink1/Map3k14/Rps6ka5/Entpd5/Gcnt2/Prxl2c/Zcchc9/Peli2/Gdf10/Clu/Rb1/Gdnf/My…	215	0,13109756097561	3	10	GO:0001934	0,906	4,2516297041544	3	regulation of phosphorus metabolic process	positive regulation of protein phosphorylation	BP
GO:0051240	positive regulation of multicellular organismal process	228/1640	1249/11452	0,0000259425665432054	0,00295719634804438	0,00265619054455751	Axin2/Cdh4/Alox12/Itga5/Sox9/Def8/Ddt/Tiam1/Tgfb1/Dvl3/Crtc1/Mmd/Stat3/Stat5a/Hspb1/Fgfr4/Ephb3/Tmbim1/Nsmf/Cdc42/Ctnnb1/Rhoa/Gprc5b/Myod1/Adgrl1/Gdi1/H2afy/Mapkapk2/Plcg1/Rarb/B4galt5/Erbb3/Ybx2/Zfyve27/Slc22a5/Map2k3/Atp6ap1/Fyn/Ahi1/Ccn2/Socs2/Cobl/Sptbn1/Mapk9/Cdkl3/Xbp1/Id2/Ncoa1/Nf1/Nin/Lgmn/Fos/Gcnt2/Id4/Pdcd6/Aggf1/Ap3b1/Fst/Dlg5/Gdf10/Clu/Rb1/Gdnf/Myc/Xrcc6/Trp63/Ptk2/Rrn3/Dlg1/Tfrc/Snx4…	228	0,139024390243902	1	18	GO:0050767	0,647	0	0	positive regulation of multicellular organismal process	regulation of neurogenesis	BP
GO:0051241	negative regulation of multicellular organismal process	158/1640	886/11452	0,0014313444636087	0,044648712784181	0,0401040292107875	H19/Axin2/Alox12/Sox9/Timp1/Tulp3/Tgfb1/Relb/Stat3/Stat5a/Dnajb11/Cd44/Eif2ak4/Klf5/Fgfr4/Ctr9/Mrvi1/Ctnnb1/Chrd/Atp1a2/Rhoa/Nol3/Gdi1/Ctsz/Rarb/Etv4/Arrb1/Ywhah/E2f2/Lims1/Socs2/Mdm2/Ppp2ca/Cdkl3/Map2k6/Id2/Nf1/Lgmn/Id4/Gdf10/Rb1/Laptm4b/Myc/Hoxc10/Trp63/Ptk2/App/Runx1/Adcy6/Tmem176a/Xdh/Aqp4/Cidea/Ptpn2/Ldlrad4/Anxa1/Pdcd4/Cd63/Gdf11/Itgb1/Pdgfa/Mstn/Hdac4/Actr3/Rgs2/Frzb/Jag1/Gfra4/Nfatc2/Proc…	158	0,0963414634146341	1	18	GO:0050767	0,614	0	0	negative regulation of multicellular organismal process	regulation of neurogenesis	BP
GO:0051246	regulation of protein metabolic process	324/1640	1938/11452	0,000640325279356922	0,0265262557764676	0,0238262129001216	Fer/Axin2/Tpd52l1/Alox12/Itga5/Sox9/Hip1r/Timp1/Ddt/Bcap31/Bbc3/Tiam1/Tgfb1/Dvl3/Rps6ka1/Mmd/Stat3/Stat5a/Psap/Hspb1/Cstb/Cd44/Eif2ak4/Fgfr4/Mlxipl/Mprip/Ctr9/Nsmf/Cdc42/Ctnnb1/Arpp19/Rhoa/Gprc5b/Pttg1ip/Ube2g2/Card14/Tsg101/Camta1/Nol3/Gadd45b/Tab2/Rxra/H2afy/Ctsz/Mapkapk2/Sdc4/Erbb3/Ywhab/Derl2/Ybx2/Avpi1/Arrb1/Map2k3/Atp6ap1/Dpep1/Fyn/Perp/Ccn2/Timp3/Mdm2/Mknk2/Prmt2/Adarb1/Erlec1/Ppp2ca/Mapk9…	324	0,197560975609756	12	20	GO:0010951	0,672	6,17448983440928	13	regulation of protein metabolic process	negative regulation of endopeptidase activity	BP
GO:0051336	regulation of hydrolase activity	124/1640	666/11452	0,000941516607116973	0,0344429092790462	0,0309370495518689	Alox12/Hip1r/Timp1/Bcap31/Bbc3/Rhoc/Angptl4/Tiam1/Tbc1d8/Dvl3/Rps6ka1/Stat3/Psap/Dnajb11/Rasa4/Cstb/Cd44/Mprip/Ephb3/Rhoa/Vav2/Plcd1/Nol3/Arrb1/Dpep1/Fyn/Perp/Lims1/Ccn2/Timp3/Mdm2/Ppp2ca/Mapk9/Gna13/Rffl/Nf1/Lgmn/Papln/Dapk1/Pdcd6/Cast/Zcchc9/Myc/Trp63/App/Rcan1/Xdh/Mlst8/Msh2/Dele1/Anxa1/Dock9/Itgb1/Bok/Serpinb8/Rgs2/Tnnt2/Gsn/Napb/Src/Serpini1/Bcl10/Epha7/Akirin2/Dock7/Dnajb6/Rnf34/Timp4/Rasa3…	124	0,075609756097561	1	21	GO:0043281	0,854	0	0	regulation of hydrolase activity	regulation of cysteine-type endopeptidase activity involved in apoptotic process	BP
GO:0051347	positive regulation of transferase activity	81/1640	407/11452	0,00104975834335408	0,0367239582930641	0,0329859161503664	Axin2/Tpd52l1/Tiam1/Tgfb1/Dvl3/Mmd/Cd44/Cdc42/Ctnnb1/Rhoa/Gprc5b/Vav2/Gadd45b/Tab2/Sdc4/Erbb3/Avpi1/Arrb1/Map2k3/Ppp2ca/Tom1l1/Map2k6/Mink1/Map3k14/Serinc5/Clu/Myc/Xrcc6/Emp2/Ptk2/Parn/Dlg1/Rfc4/Cdkn1a/Serinc2/Map3k8/Pfkfb1/Nab2/Pdgfa/Stradb/Prkcq/Traf2/Tpx2/Src/Egf/Nbn/Sbk2/Cib1/Pak4/Map3k15/Irak1/Fgfr1/Slc27a1/Ppp1r9a/Cspg4/Cct2/Cd300a/Parm1/Gadd45a/Cd81/Egr1/Srcin1/Tlr4/Hmgn1/Madd/Shc1/Agtr1a/…	81	0,049390243902439	1	21	GO:0043281	0,674	0	0	positive regulation of transferase activity	regulation of cysteine-type endopeptidase activity involved in apoptotic process	BP
GO:0051493	regulation of cytoskeleton organization	85/1640	430/11452	0,000989339614181713	0,0354330150708784	0,0318263748900784	Fer/Hip1r/Spag5/Rhoc/Tgfb1/Wdr1/Arpc2/Pfdn2/Cdc42/Ctnnb1/Rhoa/Mid1ip1/Kif11/Prune1/Sdc4/Myo1c/Rhobtb1/Ccn2/Sptbn1/Pfn4/Nin/Ctsl/Rhobtb2/Nubp1/Dlg1/Mlst8/Diaph1/Spire1/Capn1/Baiap2/Stau2/Pam/Actr3/Capn2/Myoc/Prkcq/Abi2/Gsn/Map1a/Tpx2/Notch2/Gpsm2/Tlr2/Gba2/Add1/Cib1/Cttn/Fgf13/Hdac6/Cx3cl1/Dync1li1/Pdcd6ip/Kank1/Ppp1r9a/Arhgap44/Cdc42ep3/Cyld/Ppfia1/Cdk5rap2/Prex1/Hnrnpu/Eml2/Plekhh2/S100a10/Arf6/…	85	0,0518292682926829	22	12	GO:0007010	0,851	6,50422356614028	23	regulation of cytoskeleton organization	cytoskeleton organization	BP
GO:0051674	localization of cell	199/1640	1069/11452	0,0000270861535793694	0,00295719634804438	0,00265619054455751	Fer/Alox12/Itga5/Sox9/Timp1/Ddt/Rhoc/Tiam1/Tgfb1/Stat3/Stat5a/Hspb1/Cd44/Wdr1/Fgfr4/Ephb3/Arpc2/Nsmf/Cdc42/Ctnnb1/Chrd/Rhoa/Vav2/Ttll5/Elmo3/Plekho1/Plcg1/Sdc4/Tnfaip1/Elmo2/Myo1c/Anxa6/Map2k3/Dpep1/Fyn/Ptprk/Rhobtb1/Ccn2/Cfap54/Sgpl1/Mdm2/Adarb1/Pex13/Ogdh/Xbp1/Gna13/Rffl/Nf1/Mink1/Lgmn/Gcnt2/Pdcd6/Dlg5/Vcl/Rhobtb2/Gdnf/Sdc2/Lrp12/Myc/Ttll1/Emp2/Ptk2/Itgb5/App/Enah/Tnfrsf12a/Pla2g7/Diaph1/Ldlrad…	199	0,121341463414634	1	17	GO:0016477	0,97	0	0	localization of cell	cell migration	BP
GO:0051924	regulation of calcium ion transport	43/1640	172/11452	0,000134240178131883	0,00917850268459307	0,00824424528325097	Tgfb1/Ctnnb1/Atp1a2/Rhoa/Nol3/Plcg1/Jph2/Fyn/Ppp2ca/Cacng1/Cacnb1/Ehd3/Diaph1/Camk2a/Egf/Tmem38b/Pde4b/Epb41/Nipsnap2/Cx3cl1/Rrad/Nfatc3/Ubash3b/Anxa2/Myo5a/Serpine1/Atg5/Hrc/Tspo/Sln/Pla2g6/Prkce/Mettl21c/Agtr1a/Lgals3/Gper1/Camk2d/Bak1/Hspa2/Akap6/Cav3/Ahnak/Prnp	43	0,026219512195122	37	7	GO:0006811	0,73	14,9863874811528	39	regulation of calcium ion transport	ion transport	BP
GO:0051960	regulation of nervous system development	147/1640	719/11452	0,00000235817027972993	0,000514917891080383	0,00046250565486316	Cdh4/Sox9/Tulp3/Tiam1/Tgfb1/Dvl3/Crtc1/Mmd/Stat3/Dnajb11/Hspb1/Eif2ak4/Wdr1/Ephb3/Nsmf/Ctnnb1/Chrd/Rhoa/Gprc5b/Adgrl1/Gdi1/Prune1/Rxra/Ctsz/Rarb/Zfyve27/Ywhah/Fyn/Ahi1/Socs2/Cobl/Mdm2/Cdkl3/Id2/Ncoa1/Nf1/Nin/Id4/Dlg5/Sdc2/Myc/Xrcc6/Ptk2/Rrn3/Dlg1/App/Itsn1/Adcy6/Tnfrsf12a/Camk2a/Ankrd1/Parp6/Gdf11/Baiap2/Arhgef9/Itgb1/Stau2/Actr3/Rgs2/Slc45a3/Abi2/Hspa5/Anapc2/Jag1/Serpini1/Tlr2/Egf/Nbn/Epha7/Doc…	147	0,0896341463414634	3	18	GO:0050767	0,974	11,8789289492089	3	regulation of nervous system development	regulation of neurogenesis	BP
GO:0051961	negative regulation of nervous system development	57/1640	250/11452	0,000185749314715236	0,0114303373755221	0,0102668712133512	Sox9/Tulp3/Tgfb1/Stat3/Dnajb11/Eif2ak4/Ctnnb1/Chrd/Rhoa/Gdi1/Ctsz/Ywhah/Mdm2/Cdkl3/Id2/Nf1/Id4/Ptk2/App/Adcy6/Gdf11/Itgb1/Actr3/Jag1/Tlr2/Nbn/Epha7/Sema3a/Rufy3/Ift122/Cib1/Sema4b/Fgf13/Mt3/Ldlr/Hmg20a/Amigo3/Kank1/Cspg4/Spg20/Apbb1/Ctnna1/Cpe/Rap1gap2/Cdk5rap2/Abcc8/Dnm3/Tspo/Mdga1/Arf6/Bag5/Bex1/Trp53/Rapgef2/Lgals1/Zhx2/Dleu2	57	0,0347560975609756	1	18	GO:0050767	0,869	0	0	negative regulation of nervous system development	regulation of neurogenesis	BP
GO:0051963	regulation of synapse assembly	22/1640	65/11452	0,0000578995158243061	0,0052256243015297	0,00469372074949041	Ephb3/Adgrl1/Dlg5/Ptk2/App/Arhgef9/Stau2/Actr3/Tlr2/Epha7/Nectin1/Amigo3/Ppp1r9a/Lrrn1/Cux2/Sipa1l1/Mdga1/Arf6/Lrtm1/Lrtm2/Musk/Colq	22	0,0134146341463415	13	25	GO:0051963	0,999	13,3554177604642	19	regulation of synapse assembly	regulation of synapse assembly	BP
GO:0052547	regulation of peptidase activity	62/1640	238/11452	0,00000113712467987167	0,000339984852899287	0,000305378623966268	Alox12/Hip1r/Timp1/Bcap31/Bbc3/Rps6ka1/Stat3/Cstb/Cd44/Rhoa/Nol3/Arrb1/Dpep1/Fyn/Perp/Ccn2/Timp3/Mdm2/Ppp2ca/Mapk9/Rffl/Lgmn/Papln/Dapk1/Pdcd6/Cast/Myc/Trp63/App/Xdh/Dele1/Bok/Serpinb8/Gsn/Src/Serpini1/Bcl10/Epha7/Akirin2/Dnajb6/Rnf34/Timp4/Herpud1/Birc3/Cryab/Uaca/Arl6ip5/Siah2/Serpine1/Nod1/Mrtfa/Serpinb6b/Wfikkn2/Serpinb1a/Sfn/Mapk14/Gper1/Bak1/Serpinb6a/Gpx1/Map3k5/Col4a3	62	0,0378048780487805	1	20	GO:0010951	0,911	0	1	regulation of peptidase activity	negative regulation of endopeptidase activity	BP
GO:0052548	regulation of endopeptidase activity	57/1640	207/11452	0,000000440185456734187	0,000298322991592965	0,000267957421906519	Alox12/Hip1r/Timp1/Bcap31/Bbc3/Rps6ka1/Stat3/Cd44/Rhoa/Nol3/Arrb1/Dpep1/Fyn/Perp/Ccn2/Timp3/Mdm2/Ppp2ca/Mapk9/Rffl/Lgmn/Dapk1/Pdcd6/Cast/Myc/Trp63/Xdh/Dele1/Bok/Serpinb8/Gsn/Src/Serpini1/Bcl10/Epha7/Akirin2/Dnajb6/Rnf34/Timp4/Herpud1/Birc3/Cryab/Uaca/Arl6ip5/Siah2/Serpine1/Nod1/Mrtfa/Serpinb6b/Serpinb1a/Sfn/Gper1/Bak1/Serpinb6a/Gpx1/Map3k5/Col4a3	57	0,0347560975609756	6	20	GO:0010951	0,935	22,267688684229	6	regulation of endopeptidase activity	negative regulation of endopeptidase activity	BP
GO:0055001	muscle cell development	43/1640	179/11452	0,000343850701874666	0,0171200328197585	0,0153774264358297	Wdr1/Fhl2/Myod1/Myl2/Myh11/Prkar1a/Popdc2/Rcan1/Itgb1/Hdac4/Rgs2/Tnnt2/Csrp1/Myog/Nfatc2/Lmna/Myoz2/Cavin4/Uchl1/Atp2a2/Csrp3/Sorbs2/Nfatc3/Myf6/Myom3/Atg5/Hnrnpu/Chrnb1/Pgm5/Wfikkn2/Actn2/Camk2d/Akap6/Cav3/Cfl2/Gpx1/Tnnt1/Actc1/Flnc/Bves/Klhl40/Klhl41/Xirp1	43	0,026219512195122	6	8	GO:0007517	0,8	5,59119621603376	6	muscle cell development	muscle organ development	BP
GO:0055002	striated muscle cell development	42/1640	164/11452	0,0000895231774839652	0,00748126405418469	0,0067197644333643	Wdr1/Fhl2/Myod1/Myl2/Myh11/Prkar1a/Popdc2/Rcan1/Itgb1/Hdac4/Rgs2/Tnnt2/Csrp1/Myog/Nfatc2/Lmna/Myoz2/Cavin4/Uchl1/Csrp3/Sorbs2/Nfatc3/Myf6/Myom3/Atg5/Hnrnpu/Chrnb1/Pgm5/Wfikkn2/Actn2/Camk2d/Akap6/Cav3/Cfl2/Gpx1/Tnnt1/Actc1/Flnc/Bves/Klhl40/Klhl41/Xirp1	42	0,025609756097561	1	8	GO:0007517	0,755	0	1	striated muscle cell development	muscle organ development	BP
GO:0055085	transmembrane transport	145/1640	761/11452	0,000118938001056948	0,00849666082591894	0,00763180644431779	Kcnn3/Bbc3/Slc25a42/Tgfb1/Slc2a3/Sh2b2/Wdr1/P2rx5/Slc5a6/Atp1a2/Vdac3/Mcu/Slc38a3/Nol3/Atp6v0e/Plcg1/Slc12a4/Jph2/Erbb3/Anxa6/Slc2a4/Slc22a5/Ywhah/Atp6ap1/Fyn/Ahi1/Micu1/Pex13/Ppp2ca/Vdac1/Stxbp4/Cacng1/Mink1/Cacnb1/Dapk1/Micu2/Ank/Atp6v1c1/Myc/Slc25a17/Dlg1/Fhl1/Slc38a1/Kcnk5/Slc26a6/Slc37a1/Ehd3/Diaph1/Cd63/Sec61a2/Slc40a1/Chrnd/Rgs2/Steap3/Slc45a3/Hspa5/Stom/Slc25a12/Itgav/Chrna1/Car2/Kcnab1/K…	145	0,0884146341463415	413	7	GO:0006811	0,589	25,8286196362779	414	transmembrane transport	ion transport	BP
GO:0060047	heart contraction	35/1640	148/11452	0,00157018060148999	0,0473955301475192	0,042571254734365	Cdc42/Atp1a2/Myl2/Map2k3/Ccn2/Mdm2/Map2k6/Dlg1/Popdc2/Ehd3/Hdac4/Rgs2/Tnnt2/Tmem38b/Pde4b/Sema3a/Atp2a2/Kcnj8/Csrp3/Atg5/Hrc/Pkp2/Myh7/Camk2d/Kcnn2/Myl3/Myl4/Akap6/Cav3/Gpx1/Tnnt1/Actc1/Scn2b/Bves/Tnnc1	35	0,0213414634146341	16	19	GO:0006936	0,572	4,86220974640939	21	heart contraction	muscle contraction	BP
GO:0060048	cardiac muscle contraction	27/1640	91/11452	0,000119585556903797	0,00849666082591894	0,00763180644431779	Atp1a2/Myl2/Map2k3/Ccn2/Map2k6/Dlg1/Ehd3/Hdac4/Rgs2/Tnnt2/Tmem38b/Pde4b/Atp2a2/Kcnj8/Csrp3/Pkp2/Myh7/Camk2d/Kcnn2/Myl3/Myl4/Akap6/Cav3/Tnnt1/Actc1/Scn2b/Tnnc1	27	0,0164634146341463	51	19	GO:0006936	0,917	16,8597181558414	59	cardiac muscle contraction	muscle contraction	BP
GO:0060284	regulation of cell development	152/1640	755/11452	0,00000394143326620705	0,000725681977744555	0,000651816579212128	Axin2/Cdh4/Sox9/Tiam1/Tgfb1/Dvl3/Crtc1/Mmd/Stat3/Dnajb11/Hspb1/Eif2ak4/Wdr1/Ephb3/Arpc2/Nsmf/Ctnnb1/Rhoa/Gprc5b/Myod1/Gdi1/Prune1/Ctsz/Rarb/Zfyve27/Ywhah/Atp6ap1/Fyn/Lims1/Ahi1/Socs2/Cobl/Mdm2/Mapk9/Cdkl3/Id2/Ncoa1/Nf1/Nin/Id4/Dlg5/Sdc2/Myc/Xrcc6/Ptk2/Rrn3/App/Runx1/Itsn1/Adcy6/Tnfrsf12a/Camk2a/Ankrd1/Parp6/Gdf11/Baiap2/Itgb1/Stau2/Hdac4/Actr3/Rgs2/Slc45a3/Myog/Myoc/Abi2/Hspa5/Anapc2/Frzb/Jag1/Au…	152	0,0926829268292683	2	1	GO:0048468	0,779	6,83090554685738	2	regulation of cell development	cell development	BP
GO:0060341	regulation of cellular localization	134/1640	724/11452	0,0007584047640301	0,0297954916850187	0,0267626812594051	Fer/Emd/Bcap31/Spag5/Bbc3/Tiam1/Tgfb1/Dvl3/Tmbim1/Arpc2/Cdc42/Ctnnb1/Ube2g2/Tsg101/Nol3/Gdi1/H2afy/Plcg1/Myo1c/Jph2/Derl2/Slc2a4/Arrb1/Fyn/Mdm2/Erlec1/Sptbn1/Ppp2ca/Xbp1/Stxbp4/Dnajc27/Nf1/Camk2g/Rb1/Gdnf/Dlg1/Snx4/Diaph1/Rbm22/Camk2a/Itgb1/Actr3/Tnnt2/Prkcq/Gsn/Stom/Inpp5e/Map1a/Napb/Mylk2/Src/Dclk1/Gpsm2/Egf/Lmna/Astn2/Dnaja1/Tmem38b/Unc13b/Epb41/Stx18/Rufy3/Atp2a2/Edem1/C2cd5/D6Wsu163e/Csrp3/C…	134	0,0817073170731707	7	29	GO:0090316	0,827	4,53050016343008	8	regulation of cellular localization	positive regulation of intracellular protein transport	BP
GO:0060537	muscle tissue development	90/1640	376/11452	0,000000313141883106981	0,000298322991592965	0,000267957421906519	Sox9/Emd/Tgfb1/Klf5/Cdc42/Ctnnb1/Rhoa/Fhl2/Myod1/Myl2/Rxra/Rarb/Jph2/Erbb3/Myh11/Popdc3/Prkar1a/Id2/Nf1/Fos/Nln/Rb1/Myc/Trp63/Dlg1/Popdc2/Rcan1/Sik1/Ankrd1/Ankrd2/Itgb1/Mstn/Chrnd/Hdac4/Rgs2/Tnnt2/Tnni1/Csrp1/Myog/Atf3/Chrna1/Mylk2/Schip1/Nras/Lmna/Myoz2/Cavin4/Hivep3/Pax7/Csrp3/Hdac6/Mtm1/Fgfr1/Sap30/Sorbs2/Nfatc3/Scx/Myf6/Myom3/Kcnk2/Egr2/Cdon/Atg5/Egr1/Ncam1/Hnrnpu/Myl6b/Cited2/Pgm5/Pkp2/S1pr1…	90	0,0548780487804878	5	22	GO:0060537	0,995	20,0018266994946	5	muscle tissue development	muscle tissue development	BP
GO:0060538	skeletal muscle organ development	47/1640	162/11452	0,000000892956080554193	0,000335801094959518	0,00030162072054275	Emd/Tgfb1/Klf5/Ctnnb1/Rhoa/Myod1/Popdc3/Nf1/Fos/Nln/Rb1/Myc/Popdc2/Rcan1/Ankrd1/Ankrd2/Mstn/Chrnd/Hdac4/Myog/Atf3/Chrna1/Mylk2/Nras/Myoz2/Hivep3/Pax7/Hdac6/Mtm1/Sap30/Nfatc3/Scx/Myf6/Egr2/Cdon/Egr1/Myl6b/Cited2/Mettl21c/Prkaa1/Mapk14/Cfl2/Gpx1/Bves/Klhl40/Klhl41/Med20	47	0,0286585365853659	4	8	GO:0007517	0,949	16,7299466329939	5	skeletal muscle organ development	muscle organ development	BP
GO:0061061	muscle structure development	119/1640	550/11452	0,00000130546588984762	0,000339984852899287	0,000305378623966268	Sox9/Emd/Tgfb1/Wdr1/Klf5/Ctnnb1/Rhoa/Fhl2/Myod1/Myl2/Nol3/Plekho1/Rxra/H3f3b/Rarb/Jph2/Erbb3/Myh11/Popdc3/Adarb1/Xbp1/Prkar1a/Nf1/Fos/Nln/Pdlim2/Rb1/Myc/Popdc2/Rcan1/Sik1/Ankrd1/Pdcd4/Ankrd2/Itgb1/Mstn/Des/Chrnd/Hdac4/Rgs2/Tnnt2/Tnni1/Csrp1/Myog/Capn2/Atf3/Smtnl1/Chrna1/Mylk2/Nfatc2/Nras/Ptgfrn/Lmna/Myoz2/Cavin4/Hivep3/Pax7/Uchl1/Atp2a2/Csrp3/Hdac6/Mtm1/Coprs/Fgfr1/Frg1/Sap30/Sorbs2/Pdlim3/Nfatc3…	119	0,0725609756097561	10	8	GO:0007517	0,907	27,7018779310589	10	muscle structure development	muscle organ development	BP
GO:0065009	regulation of molecular function	316/1640	1747/11452	0,00000115723550406988	0,000339984852899287	0,000305378623966268	Fer/Axin2/Mid2/Tpd52l1/Alox12/Hip1r/Timp1/Calm1/Bcap31/Bbc3/Rhoc/Angptl4/Tiam1/Tgfb1/Tbc1d8/Dvl3/Crtc1/Rps6ka1/Mmd/Stat3/Psap/Dnajb11/Hspb1/Rasa4/Cstb/Cd44/Eif2ak4/Fgfr4/Mprip/Ephb3/Tmbim1/Cdc42/Ctnnb1/Atp1a2/Rhoa/Mid1ip1/Gprc5b/Vav2/Plcd1/Card14/Tsg101/Nol3/Gadd45b/Tab2/H2afy/Ctsz/Plcg1/Sdc4/Jph2/Erbb3/Ywhab/Ybx2/Avpi1/Arrb1/Map2k3/Ywhah/Dpep1/Fyn/Perp/Lims1/Ccn2/Timp3/Mdm2/Prmt2/Adarb1/Ppp2ca/M…	316	0,192682926829268	1	21	GO:0043281	0,71	0	0	regulation of molecular function	regulation of cysteine-type endopeptidase activity involved in apoptotic process	BP
GO:0070050	neuron cellular homeostasis	8/1640	17/11452	0,00126323158666419	0,0409129885652149	0,0367485552484128	Mink1/Chrna1/Map1a/Fggy/Cx3cl1/P2ry2/Prkaa1/Slc17a7	8	0,0048780487804878	14	35	GO:0050801	0,577	5,08527693388273	14	neuron cellular homeostasis	ion homeostasis	BP
GO:0070588	calcium ion transmembrane transport	40/1640	168/11452	0,000657487102115244	0,0269729102679884	0,0242274035203678	Bbc3/Tgfb1/Atp1a2/Mcu/Nol3/Plcg1/Jph2/Fyn/Micu1/Ppp2ca/Vdac1/Cacng1/Cacnb1/Micu2/Ehd3/Diaph1/Itgav/Tmem38b/Pde4b/Nipsnap2/Atp2a2/Cx3cl1/Rrad/Panx1/Ubash3b/Myo5a/Atg5/Sln/Pla2g6/Prkce/Mettl21c/Catsper4/Agtr1a/Gper1/Camk2d/Hspa2/Akap6/Cav3/Ahnak/Prnp	40	0,024390243902439	95	7	GO:0006811	0,742	11,2115881884137	107	calcium ion transmembrane transport	ion transport	BP
GO:0070727	cellular macromolecule localization	242/1640	1390/11452	0,000344882602973223	0,0171200328197585	0,0153774264358297	Xpo6/Axin2/Mid2/Sox9/Tulp3/Emd/Bcap31/Spag5/Bbc3/Tiam1/Tgfb1/Tbc1d8/Dvl3/Stat3/Ap1s1/Hspb1/Klf5/Mprip/Snx6/Tmbim1/Arpc2/Zdhhc24/Cdc42/Ctnnb1/Pttg1ip/Ube2g2/Exoc3l2/Tsg101/Nol3/Gdi1/Pdzd11/H2afy/Exosc10/Myo1c/Ywhab/Derl2/Zfyve27/Ywhah/Fyn/Ptprk/Ahi1/Mdm2/Vps13d/Pex13/Erlec1/Sptbn1/Ppp2ca/Xbp1/Tom1l1/Stxbp4/Pfn4/Dnajc27/Rffl/Nf1/Rph3al/Cacnb1/Rab15/Clmn/Atp6v1d/Klc1/Id4/Pdcd6/Ap3b1/Camk2g/Vcl/Rb1/D…	242	0,147560975609756	1	13	GO:0090314	0,637	0	0	cellular macromolecule localization	positive regulation of protein targeting to membrane	BP
GO:0070887	cellular response to chemical stimulus	308/1640	1831/11452	0,000591307422963565	0,0249357596042559	0,0223976094539631	Fer/Sox9/Ddt/Ltbp1/Emd/Tiam1/Tgfb1/Stat3/Stat5a/Psap/Hspb1/Rasa4/Sh2b2/Cd44/Eif2ak4/Klf5/Fgfr4/Mlxipl/Ctr9/Snx6/Arpc2/Nsmf/Cdc42/Ctnnb1/Chrd/Atp1a2/Rhoa/Ube2g2/Myod1/Card14/Nol3/Rxra/Mapkapk2/Plcg1/Rarb/Elmo2/Myo1c/Derl2/Slc2a4/Zfyve27/Arrb1/Map2k3/Ywhah/Atp6ap1/Dpep1/Fyn/Ptprk/Lims1/Ccn2/Socs2/Timp3/Mdm2/Mknk2/Prmt2/Ppp2ca/Mapk9/Xbp1/Shmt1/Stxbp4/Id2/Ncoa1/Dnmt3a/Rffl/Txndc17/Cacnb1/Rps6ka5/Lgmn…	308	0,18780487804878	1	38	GO:1901653	0,674	0	0	cellular response to chemical stimulus	cellular response to peptide	BP
GO:0071495	cellular response to endogenous stimulus	150/1640	817/11452	0,000534656640678596	0,0229668670336012	0,0206291256558273	Fer/Sox9/Ltbp1/Tgfb1/Stat3/Stat5a/Sh2b2/Cd44/Fgfr4/Snx6/Arpc2/Nsmf/Ctnnb1/Chrd/Atp1a2/Rhoa/Myod1/Plcg1/Rarb/Myo1c/Slc2a4/Ywhah/Fyn/Ptprk/Ccn2/Socs2/Mdm2/Prmt2/Xbp1/Shmt1/Stxbp4/Ncoa1/Dnmt3a/Cacnb1/Lgmn/Fos/Gcnt2/Fst/Gdnf/Trp63/Ptk2/Klhl22/Itgb5/App/Runx1/Adcy6/Slc26a6/Lpin2/Lbh/Diaph1/Cidea/Ptpn2/Ldlrad4/Camk2a/Anxa1/Ankrd1/Pdcd4/Gpam/Mstn/Cnot9/Actr3/Myog/Capn2/Prkcq/Hspa5/Fam210b/Car2/Src/Ncoa3…	150	0,0914634146341463	1	31	GO:0032870	0,883	0	0	cellular response to endogenous stimulus	cellular response to hormone stimulus	BP
GO:0071805	potassium ion transmembrane transport	26/1640	96/11452	0,000761503923992942	0,0297954916850187	0,0267626812594051	Kcnn3/Atp1a2/Slc12a4/Dlg1/Fhl1/Kcnk5/Cd63/Kcnab1/Kcnq5/Tmem38b/Kcnq4/Kcnj8/Slc9a9/Slc9a7/Kcnk2/Abcc8/Kcng4/Kcnb1/Actn2/Kcnn4/Kcnn2/Dpp6/Akap6/Cav3/Kcnma1/Prnp	26	0,0158536585365854	101	7	GO:0006811	0,721	10,7449998479886	143	potassium ion transmembrane transport	ion transport	BP
GO:0072215	regulation of metanephros development	7/1640	13/11452	0,000946429476422306	0,0344429092790462	0,0309370495518689	Ctnnb1/Gdnf/Myc/Pdgfa/Wwtr1/Egr1/Yap1	7	0,00426829268292683	1	15	GO:0045595	0,457	0	0	regulation of metanephros development	regulation of cell differentiation	BP
GO:0072359	circulatory system development	163/1640	875/11452	0,000147334631266269	0,00987433781229082	0,00886925305048429	Axin2/Itga5/Sox9/Luzp1/Ltbp1/Angptl4/Tgfb1/Dvl3/Gys1/Stat3/Hspb1/Klf5/Ephb3/Hspb7/Cdc42/Ctnnb1/Rhoa/Fhl2/Myod1/Vav2/Plcd1/Adam19/Myl2/Tab2/Rxra/Plcg1/Nek8/Rarb/Jph2/Erbb3/Myh11/Slc22a5/E2f2/Popdc3/Ahi1/Ccn2/Sgpl1/Ptprb/Mdm2/Xbp1/Gna13/Prkar1a/Id2/Nf1/Nxn/Plcd3/Pdcd6/Aggf1/Slc4a7/Pdlim2/Rb1/Emp2/Ptk2/Popdc2/Ripply3/Runx1/Cdkn1a/Tnfrsf12a/Sik1/Xdh/Anxa1/Ankrd1/Pdcd4/Itga7/Ric8a/Itgb1/Pdgfa/Rgs2/Tnn…	163	0,099390243902439	5	33	GO:0072359	0,979	6,47315644942473	5	circulatory system development	circulatory system development	BP
GO:0072657	protein localization to membrane	88/1640	432/11452	0,000295849937285881	0,015404678657601	0,0138366739899858	Bbc3/Tiam1/Tgfb1/Tmbim1/Arpc2/Zdhhc24/Gdi1/Pdzd11/Myo1c/Zfyve27/Fyn/Sptbn1/Cacnb1/Rab15/Camk2g/Emp2/Arl6/Dlg1/Adcy6/Myl12a/Ehd3/Camk2a/Arhgef9/Itgb1/Sec61a2/Actr3/Srp9/Nme7/Optn/Hspa5/Gsn/Stom/Rab13/Tspan5/Macf1/Rilpl1/C2cd5/Ift122/Csrp3/Cib1/Gga2/Fgf13/Ikbkb/Sorbs2/Bbs2/Anxa2/Micall1/Arhgap44/Nsf/Zdhhc14/Myo5a/Tcaf1/Ttc7/Ldlrap1/Ppfia1/Zdhhc18/Cd81/Tspan14/Cpe/Wdr19/Rab3gap2/Magi2/Adam22/Tram2/P…	88	0,0536585365853659	24	13	GO:0090314	0,756	10,4386449584066	25	protein localization to membrane	positive regulation of protein targeting to membrane	BP
GO:0072659	protein localization to plasma membrane	51/1640	230/11452	0,000782982616288758	0,0302857675980492	0,0272030531830609	Tgfb1/Tmbim1/Zfyve27/Sptbn1/Rab15/Camk2g/Emp2/Arl6/Dlg1/Adcy6/Myl12a/Ehd3/Camk2a/Itgb1/Actr3/Optn/Rab13/Tspan5/Rilpl1/C2cd5/Csrp3/Cib1/Gga2/Fgf13/Ikbkb/Bbs2/Anxa2/Arhgap44/Nsf/Myo5a/Ttc7/Ldlrap1/Ppfia1/Cd81/Tspan14/Pkp2/S100a10/Arf6/Trarg1/Lgals3/Kcnb1/Actn2/Ezr/Gper1/Camk2d/Rab31/Dpp6/Rapgef2/Cav3/Rhog/Prnp	51	0,0310975609756098	145	13	GO:0090314	0,714	11,4795143794943	181	protein localization to plasma membrane	positive regulation of protein targeting to membrane	BP
GO:0090066	regulation of anatomical structure size	81/1640	403/11452	0,000774813586441777	0,0301420296932436	0,027073946009	Fer/Cdh4/Alox12/Hip1r/Wdr1/Mrvi1/Arpc2/Atp1a2/Rhoa/Gdi1/Slc12a4/Myo1c/Zfyve27/Rhobtb1/Sptbn1/Cdkl3/Pfn4/Anxa7/Rhobtb2/Ptk2/Dlg1/Adcy6/Gnb3/Tnfrsf12a/Mlst8/Aqp4/Spire1/Capn1/Baiap2/Actr3/Rgs2/Abi2/Gsn/Anapc2/Smtnl1/Tlr2/Epha7/Gba2/Sema3a/Add1/Rufy3/Sema4b/Cttn/Fgf13/Bbs2/Cx3cl1/Kank1/Ppp1r9a/P2ry2/Dusp5/Npy1r/Cdc42ep3/Spg20/Atg5/Wdr36/Rap1gap2/Prex1/Plekhh2/Shc1/Pla2g6/Arf6/Prkce/Shroom2/Lrrc8d/Ag…	81	0,049390243902439	1	23	GO:0042391	0,509	0	0	regulation of anatomical structure size	regulation of membrane potential	BP
GO:0090257	regulation of muscle system process	42/1640	181/11452	0,000854645801706422	0,0319618642638164	0,0287085440573207	Mrvi1/Atp1a2/Rhoa/Nol3/Anxa6/Ccn2/Camk2g/Ptk2/Dlg1/Ehd3/Mstn/Hdac4/Rgs2/Tnnt2/Tnni1/Myog/Mylk2/Lmna/Tmem38b/Pde4b/Trim63/Errfi1/Atp2a2/Cttn/Fgf13/Mlip/Abcc8/Npnt/Pkp2/Sln/Shc1/Myh7/Gper1/Camk2d/Lmcd1/Adra2b/Myl3/Akap6/Cav3/Kcnma1/Tnnt1/Tnnc1	42	0,025609756097561	1	19	GO:0006936	0,909	0	1	regulation of muscle system process	muscle contraction	BP
GO:0090313	regulation of protein targeting to membrane	13/1640	25/11452	0,00000979155867691635	0,00132558121368094	0,00119065353511303	Arpc2/Gdi1/Myo1c/Fyn/Actr3/Stom/C2cd5/Cib1/Tcaf1/Kcnb1/Mtcl1/Erbb2/Prnp	13	0,00792682926829268	1	13	GO:0090314	0,988	0	0	regulation of protein targeting to membrane	positive regulation of protein targeting to membrane	BP
GO:0090314	positive regulation of protein targeting to membrane	12/1640	21/11452	0,0000059754044846397	0,000919261658102866	0,000825692256059304	Arpc2/Myo1c/Fyn/Actr3/Stom/C2cd5/Cib1/Tcaf1/Kcnb1/Mtcl1/Erbb2/Prnp	12	0,00731707317073171	28	13	GO:0090314	1	30,7252641854422	32	positive regulation of protein targeting to membrane	positive regulation of protein targeting to membrane	BP
GO:0090316	positive regulation of intracellular protein transport	29/1640	109/11452	0,000536085831187618	0,0229668670336012	0,0206291256558273	Emd/Bcap31/Tgfb1/Arpc2/Cdc42/Myo1c/Fyn/Mdm2/Xbp1/Rbm22/Actr3/Prkcq/Stom/Rufy3/Edem1/C2cd5/Cib1/Uaca/Tcaf1/Mavs/Cd81/Oaz2/Sfn/Kcnb1/Prkaa1/Mtcl1/Mapk14/Erbb2/Prnp	29	0,0176829268292683	24	29	GO:0090316	0,999	8,53621271636683	24	positive regulation of intracellular protein transport	positive regulation of intracellular protein transport	BP
GO:0097190	apoptotic signaling pathway	94/1640	486/11452	0,0011398731985163	0,0380291409673698	0,0341582474636738	Tpd52l1/Hip1r/Bcap31/Bbc3/Tgfb1/Hspb1/Cd44/Tmbim1/Ctnnb1/Pttg1ip/Tnfrsf22/Nol3/Erbb3/Anxa6/Gabarap/E2f2/Fyn/Perp/Timp3/Sgpl1/Mdm2/Mknk2/Mapk9/Xbp1/Rffl/Nf1/Dapk1/Clu/Gdnf/Myc/Trp63/Rrn3/Cdkn1a/Tnfrsf12a/Msh2/Dele1/Ptpn2/Ankrd2/Cd28/Stradb/Bok/Steap3/Atf3/Gsn/Nacc2/Traf2/Itgav/Chac1/Src/Lmna/Bcl10/Nbn/Dnaja1/Mknk1/Rnf34/Cttn/Fgfr1/Casp3/Herpud1/Cx3cl1/Usp28/Ccar2/Eda2r/Uaca/Arl6ip5/Siah2/Cyld/Serp…	94	0,0573170731707317	48	4	GO:0006915	0,824	7,80460877682495	57	apoptotic signaling pathway	apoptotic process	BP
GO:0097191	extrinsic apoptotic signaling pathway	41/1640	178/11452	0,00114048095972464	0,0380291409673698	0,0341582474636738	Tgfb1/Tmbim1/Tnfrsf22/Nol3/Erbb3/Gabarap/Fyn/Timp3/Mknk2/Rffl/Nf1/Dapk1/Gdnf/Tnfrsf12a/Dele1/Stradb/Bok/Atf3/Traf2/Itgav/Src/Lmna/Bcl10/Mknk1/Rnf34/Cttn/Fgfr1/Cx3cl1/Siah2/Cyld/Serpine1/Tnfrsf23/Ctnna1/Madd/Lgals3/Yap1/Mllt11/Gper1/Bak1/Gpx1/Bcl2l2	41	0,025	45	4	GO:0006915	0,728	7,6744946579522	54	extrinsic apoptotic signaling pathway	apoptotic process	BP
GO:0097435	supramolecular fiber organization	112/1640	545/11452	0,0000310809915477206	0,00323672664286955	0,00290726813246372	Fer/Hip1r/Aif1l/Rhoc/Wdr1/Arpc2/Cdc42/Rhoa/Mid1ip1/Myl2/Tppp3/Prune1/Sdc4/Tnfaip1/Myo1c/Myo1b/Myh11/Arrb1/Rhobtb1/Ccn2/Cobl/Mdm2/Sptbn1/Prkar1a/Pfn4/Nf1/Nin/Tppp/Clu/Rhobtb2/Rb1/Emp2/Dlg1/Itgb5/App/Enah/Mlst8/Diaph1/Spire1/Capn1/Baiap2/Itgb1/Des/Actr3/Tnnt2/Csrp1/Myoc/Prkcq/Abi2/Gsn/Map1a/Src/Tpm3/Tlr2/Myoz2/Cavin4/Gba2/Add1/Dnajb6/Rufy3/Mfap5/Csrp3/Cib1/Cttn/Fgf13/Hdac6/Mtm1/Sorbs2/Pdlim3/Cx3cl1…	112	0,0682926829268293	11	12	GO:0007010	0,478	14,8659244358766	13	supramolecular fiber organization	cytoskeleton organization	BP
GO:0098609	cell-cell adhesion	95/1640	448/11452	0,0000358454182190843	0,00356820052830855	0,00320500209958871	Fer/Cdh4/Alox12/Itga5/Sox9/Tgfb1/Stat5a/Cd44/Ephb3/Cdc42/Ctnnb1/Rhoa/Adam19/Cdh23/Adgrl1/Sdc4/Elmo2/Perp/Lims1/Xbp1/Prkar1a/Mink1/Gcnt2/Ap3b1/Dlg5/Vcl/Ptk2/Dlg1/Tfrc/Itgb5/Runx1/Ptpn2/Anxa1/Capn1/Gpam/Itga7/Ric8a/Itgb1/Cd28/Serpinb8/Il2ra/Prkcq/Itgav/Jag1/Src/Bcl10/Epha7/Dnajb6/Anxa3/Msn/Irak1/Tenm3/Casp3/Cx3cl1/Cdh13/Nectin1/Ubash3b/Kirrel3/Amigo3/Lmo7/Egr3/Cd300a/Plxnb2/Cyld/Rap2b/Cd81/Ctnna1/C…	95	0,0579268292682927	145	14	GO:0098609	0,991	29,8131466667723	175	cell-cell adhesion	cell-cell adhesion	BP
GO:0098655	cation transmembrane transport	83/1640	392/11452	0,000116299282680903	0,00849666082591894	0,00763180644431779	Kcnn3/Bbc3/Tgfb1/Atp1a2/Mcu/Nol3/Atp6v0e/Plcg1/Slc12a4/Jph2/Ywhah/Atp6ap1/Fyn/Micu1/Ppp2ca/Vdac1/Cacng1/Mink1/Cacnb1/Dapk1/Micu2/Atp6v1c1/Dlg1/Fhl1/Kcnk5/Ehd3/Diaph1/Cd63/Slc40a1/Rgs2/Steap3/Stom/Itgav/Kcnab1/Kcnq5/Tmem38b/Pde4b/Kcnq4/Nipsnap2/Atp2a2/Anxa3/Kcnj8/Slc9a9/Ikbkb/Cx3cl1/Rrad/Panx1/Ubash3b/Atp6v1h/Slc25a37/Myo5a/Scn7a/Slc9a7/Kcnk2/Atg5/Ptpn3/Abcc8/Slc7a1/Sln/Pla2g6/Prkce/Kcng4/Mettl21c…	83	0,050609756097561	8	7	GO:0006811	0,833	8,91667169125666	8	cation transmembrane transport	ion transport	BP
GO:0098660	inorganic ion transmembrane transport	79/1640	382/11452	0,000366692158274706	0,0174798536574752	0,0157006219881001	Kcnn3/Bbc3/Tgfb1/Atp1a2/Mcu/Nol3/Atp6v0e/Plcg1/Slc12a4/Jph2/Ywhah/Atp6ap1/Fyn/Micu1/Ppp2ca/Vdac1/Cacng1/Cacnb1/Micu2/Ank/Atp6v1c1/Dlg1/Fhl1/Kcnk5/Slc37a1/Ehd3/Diaph1/Cd63/Slc40a1/Steap3/Stom/Itgav/Kcnab1/Kcnq5/Tmem38b/Pde4b/Kcnq4/Nipsnap2/Atp2a2/Kcnj8/Slc9a9/Cx3cl1/Rrad/Panx1/Ubash3b/Atp6v1h/Slc25a37/Myo5a/Scn7a/Slc9a7/Kcnk2/Atg5/Ptpn3/Abcc8/Sln/Pla2g6/Prkce/Kcng4/Mettl21c/Catsper4/Agtr1a/Kcnb1/A…	79	0,0481707317073171	1	7	GO:0006811	0,828	0	0	inorganic ion transmembrane transport	ion transport	BP
GO:0098662	inorganic cation transmembrane transport	77/1640	363/11452	0,000191045901822987	0,0116503577427009	0,0104644962439979	Kcnn3/Bbc3/Tgfb1/Atp1a2/Mcu/Nol3/Atp6v0e/Plcg1/Slc12a4/Jph2/Ywhah/Atp6ap1/Fyn/Micu1/Ppp2ca/Vdac1/Cacng1/Cacnb1/Micu2/Atp6v1c1/Dlg1/Fhl1/Kcnk5/Ehd3/Diaph1/Cd63/Slc40a1/Steap3/Stom/Itgav/Kcnab1/Kcnq5/Tmem38b/Pde4b/Kcnq4/Nipsnap2/Atp2a2/Kcnj8/Slc9a9/Cx3cl1/Rrad/Panx1/Ubash3b/Atp6v1h/Slc25a37/Myo5a/Scn7a/Slc9a7/Kcnk2/Atg5/Ptpn3/Abcc8/Sln/Pla2g6/Prkce/Kcng4/Mettl21c/Catsper4/Agtr1a/Kcnb1/Actn2/Atp6v1a…	77	0,0469512195121951	4	7	GO:0006811	0,822	5,18341540872368	6	inorganic cation transmembrane transport	ion transport	BP
GO:0098840	protein transport along microtubule	9/1640	18/11452	0,000354085477140816	0,0171200328197585	0,0153774264358297	Hspb1/Rab27b/Stau2/Kif5c/Map1a/Myo5a/Stau1/Hnrnpu/Kif5a	9	0,00548780487804878	2	39	GO:0098840	1	2,16296995197181	2	protein transport along microtubule	protein transport along microtubule	BP
GO:0099118	microtubule-based protein transport	9/1640	18/11452	0,000354085477140816	0,0171200328197585	0,0153774264358297	Hspb1/Rab27b/Stau2/Kif5c/Map1a/Myo5a/Stau1/Hnrnpu/Kif5a	9	0,00548780487804878	1	39	GO:0098840	1	0	0	microtubule-based protein transport	protein transport along microtubule	BP
GO:0099640	axo-dendritic protein transport	9/1640	16/11452	0,000109272117212265	0,00831081979112159	0,00746488171517495	Hspb1/Rab27b/Stau2/Kif5c/Map1a/Myo5a/Stau1/Hnrnpu/Kif5a	9	0,00548780487804878	1	39	GO:0098840	0,989	0	1	axo-dendritic protein transport	protein transport along microtubule	BP
GO:0110053	regulation of actin filament organization	47/1640	213/11452	0,00137272795350101	0,0436243920997575	0,0391839716304514	Fer/Hip1r/Rhoc/Wdr1/Arpc2/Rhoa/Sdc4/Myo1c/Rhobtb1/Ccn2/Sptbn1/Pfn4/Rhobtb2/Dlg1/Mlst8/Spire1/Capn1/Baiap2/Actr3/Myoc/Prkcq/Abi2/Gsn/Tlr2/Gba2/Add1/Cttn/Cx3cl1/Kank1/Ppp1r9a/Cdc42ep3/Ppfia1/Prex1/Plekhh2/S100a10/Arf6/Prkce/S1pr1/Shroom2/Synpo2/Actn2/Actr3b/Capg/Sptan1/Cfl2/Nck2/Pdxp	47	0,0286585365853659	2	12	GO:0007010	0,793	1,28255527672872	3	regulation of actin filament organization	cytoskeleton organization	BP
GO:0120035	regulation of plasma membrane bounded cell projection organization	108/1640	569/11452	0,00100578134364003	0,0358102535762691	0,0321652152081129	Fer/Cdh4/Def8/Tiam1/Dvl3/Crtc1/Hspb1/Cd44/Klf5/Ephb3/Arpc2/Nsmf/Cdc42/Rhoa/Gprc5b/Vdac3/Gdi1/Ctsz/Zfyve27/Ywhah/Fyn/Ahi1/Cobl/Mdm2/Cdkl3/Nf1/Nin/Dlg5/Sdc2/Ptk2/Rrn3/Itsn1/Adcy6/Tnfrsf12a/Dync2li1/Ankrd1/Parp6/Baiap2/Eps8l2/Itgb1/Stau2/Mstn/Hdac4/Actr3/Rgs2/Prkcq/Abi2/Hspa5/Anapc2/Src/Serpini1/Epha7/Sema3a/Rufy3/Cux1/Cib1/Sema4b/Syt3/Cttn/Fgf13/Ikbkb/Tenm3/Fgfr1/Cx3cl1/Fez1/Trak1/Amigo3/Kank1/Ppp1…	108	0,0658536585365854	2	6	GO:0030030	0,849	1,44929770372058	4	regulation of plasma membrane bounded cell projection organization	cell projection organization	BP
GO:0120036	plasma membrane bounded cell projection organization	208/1640	1069/11452	0,000000765009415163788	0,000335801094959518	0,00030162072054275	Fer/Cdh4/Def8/Aif1l/Tiam1/Dvl3/Crtc1/Hspb1/Cd44/Eif2ak4/Klf5/Ephb3/Arpc2/Nsmf/Cdc42/Ctnnb1/Rhoa/Gprc5b/Vdac3/Vav2/Ttll5/Cdh23/Gdi1/Plekho1/Ctsz/Atxn10/Sdc4/Nek8/Etv4/B4galt5/Zfyve27/Ywhah/Fyn/Ptprk/Ahi1/Cfap54/Cobl/Mdm2/Adarb1/Cfap410/Mapk9/Cdkl3/Dbnl/Nf1/Mink1/Nin/Clmn/Atp6v1d/Lgmn/Dlg5/Vcl/Clu/Rb1/Gdnf/Sdc2/Lrp12/Ttll1/Emp2/Ptk2/Rrn3/Arl6/App/Itsn1/Adcy6/Enah/Tnfrsf12a/Ehd3/Dync2li1/Diaph1/Spir…	208	0,126829268292683	1	6	GO:0030030	0,969	0	0	plasma membrane bounded cell projection organization	cell projection organization	BP
GO:0120039	plasma membrane bounded cell projection morphogenesis	95/1640	466/11452	0,000167269111798824	0,0107832820739642	0,00968567809273192	Cdh4/Tiam1/Dvl3/Cd44/Eif2ak4/Ephb3/Nsmf/Cdc42/Ctnnb1/Gdi1/Plekho1/Etv4/B4galt5/Zfyve27/Ywhah/Fyn/Cobl/Adarb1/Cdkl3/Dbnl/Mink1/Nin/Vcl/Clu/Gdnf/Sdc2/Ptk2/App/Enah/Tnfrsf12a/Camk2a/Ablim1/Parp6/Baiap2/Hprt/Itgb1/Stau2/Raph1/Stradb/Actr3/Kif5c/Abi2/Anapc2/Map1a/Aurka/Src/Dclk1/Epha7/Dock7/Sema3a/Uchl1/Rufy3/Cux1/Sema4b/Syt3/Cttn/Fgf13/Hdac6/Nectin1/Kirrel3/Trak1/Kank1/Ppp1r9a/Arhgap44/Rbfox2/Zswim4/…	95	0,0579268292682927	1	3	GO:0009653	0,729	0	0	plasma membrane bounded cell projection morphogenesis	anatomical structure morphogenesis	BP
GO:0140253	cell-cell fusion	16/1640	44/11452	0,000227422420830236	0,0131877200709558	0,0118453742105793	Cd44/Myod1/Plekho1/Myog/Capn2/Nfatc2/Ptgfrn/Sbno2/Myf6/Vash2/Cd81/Cdon/Tcta/Mapk14/Sh3pxd2a/Cav3	16	0,00975609756097561	1	37	GO:0000768	0,999	0	1	cell-cell fusion	syncytium formation by plasma membrane fusion	BP
GO:1901653	cellular response to peptide	50/1640	232/11452	0,00168377365995365	0,0495541908879401	0,0445101906631225	Fer/Stat3/Stat5a/Sh2b2/Snx6/Ctnnb1/Myo1c/Slc2a4/Fyn/Socs2/Mdm2/Xbp1/Stxbp4/Cacnb1/Lgmn/Ptk2/App/Adcy6/Slc26a6/Lpin2/Ptpn2/Camk2a/Gpam/Mstn/Prkcq/Car2/Src/Rab13/C2cd5/Csrp3/Sesn3/Kank1/Myo5a/Nod1/Pdk2/Tlr4/Mars/Gck/Shc1/Trim72/Foxo4/Trarg1/Agtr1a/Prkaa1/Tlr6/Actn2/Gper1/Rab31/Trp53/Prnp	50	0,0304878048780488	4	38	GO:1901653	0,997	2,36060309593162	4	cellular response to peptide	cellular response to peptide	BP
GO:1901701	cellular response to oxygen-containing compound	130/1640	711/11452	0,00146656532858543	0,0453295922794282	0,0407156036429197	Fer/Sox9/Tiam1/Tgfb1/Stat3/Stat5a/Psap/Sh2b2/Mlxipl/Ctr9/Snx6/Arpc2/Nsmf/Ctnnb1/Rhoa/Myod1/Nol3/Rarb/Myo1c/Slc2a4/Arrb1/Fyn/Ptprk/Socs2/Mdm2/Ppp2ca/Mapk9/Xbp1/Shmt1/Stxbp4/Dnmt3a/Cacnb1/Lgmn/Fos/Dapk1/Esd/Clu/Gdnf/Ptk2/Klhl22/App/Adcy6/Slc26a6/Lpin2/Aqp4/Ptpn2/Camk2a/Anxa1/Ankrd1/Capn1/Pdcd4/Gpam/Mstn/Myog/Capn2/Prkcq/Traf2/Fam210b/Car2/Src/Ncoa3/Rab13/Tlr2/Rorc/Bcl10/Unc13b/Spaar/Pde4b/Trim63/Ad…	130	0,0792682926829268	1	38	GO:1901653	0,847	0	0	cellular response to oxygen-containing compound	cellular response to peptide	BP
GO:1902041	regulation of extrinsic apoptotic signaling pathway via death domain receptors	13/1640	36/11452	0,000937868696995832	0,0344429092790462	0,0309370495518689	Tmbim1/Tnfrsf22/Nol3/Timp3/Rffl/Dapk1/Atf3/Rnf34/Serpine1/Tnfrsf23/Madd/Lgals3/Gpx1	13	0,00792682926829268	5	4	GO:0006915	0,61	3,44432092084462	6	regulation of extrinsic apoptotic signaling pathway via death domain receptors	apoptotic process	BP
GO:1902042	negative regulation of extrinsic apoptotic signaling pathway via death domain receptors	9/1640	19/11452	0,000587661444548184	0,0249357596042559	0,0223976094539631	Tmbim1/Tnfrsf22/Nol3/Rffl/Dapk1/Rnf34/Serpine1/Tnfrsf23/Gpx1	9	0,00548780487804878	28	4	GO:0006915	0,586	8,56435795076157	33	negative regulation of extrinsic apoptotic signaling pathway via death domain receptors	apoptotic process	BP
GO:1902531	regulation of intracellular signal transduction	219/1640	1193/11452	0,0000264087364772304	0,00295719634804438	0,00265619054455751	Mid2/Tpd52l1/Sox9/S100a4/Ddt/Sipa1l2/Bcap31/Bbc3/Tiam1/Tgfb1/Dvl3/Psap/Hspb1/Rasa4/Sh2b2/Cd44/Fgfr4/Cdc42/Stambp/Ctnnb1/Arpp19/Rhoa/Fhl2/Tle1/Gprc5b/Pttg1ip/Vav2/Tsg101/Camta1/Nol3/Gadd45b/Nek8/Tnfaip1/Jph2/Erbb3/Avpi1/Arrb1/Map2k3/Atp6ap1/Fyn/Lims1/Ccn2/Socs2/Timp3/Mdm2/Tmbim4/Prmt2/Mapk9/Xbp1/Map2k6/Dnajc27/Rffl/Nf1/Mink1/Map3k14/Entpd5/Gcnt2/Prxl2c/Pdcd6/Dlg5/Peli2/Gdf10/Clu/Ptk2/Rrn3/Klhl22/D…	219	0,133536585365854	7	2	GO:0035556	0,893	12,4469114446284	8	regulation of intracellular signal transduction	intracellular signal transduction	BP
GO:1902903	regulation of supramolecular fiber organization	64/1640	290/11452	0,000207404689063375	0,012424091506814	0,0111594735354453	Fer/Hip1r/Rhoc/Wdr1/Arpc2/Rhoa/Mid1ip1/Prune1/Sdc4/Myo1c/Rhobtb1/Ccn2/Sptbn1/Pfn4/Nin/Clu/Rhobtb2/Rb1/Dlg1/App/Mlst8/Spire1/Capn1/Baiap2/Actr3/Myoc/Prkcq/Abi2/Gsn/Map1a/Tlr2/Gba2/Add1/Cib1/Cttn/Fgf13/Hdac6/Cx3cl1/Cryab/Ldlr/Kank1/Ppp1r9a/Cdc42ep3/Ppfia1/Cdk5rap2/Prex1/Eml2/Plekhh2/S100a10/Arf6/Prkce/S1pr1/Shroom2/Synpo2/Actn2/Map1b/Actr3b/Capg/Sptan1/Gda/Cav3/Cfl2/Nck2/Pdxp	64	0,0390243902439024	1	12	GO:0007010	0,436	0	0	regulation of supramolecular fiber organization	cytoskeleton organization	BP
GO:1902905	positive regulation of supramolecular fiber organization	39/1640	167/11452	0,00113036233707026	0,0380291409673698	0,0341582474636738	Fer/Hip1r/Rhoc/Wdr1/Arpc2/Rhoa/Sdc4/Myo1c/Rhobtb1/Ccn2/Nin/Rhobtb2/Rb1/Dlg1/App/Mlst8/Spire1/Baiap2/Actr3/Myoc/Prkcq/Abi2/Gsn/Cttn/Cx3cl1/Cdc42ep3/Cdk5rap2/S100a10/Arf6/Prkce/Synpo2/Actn2/Map1b/Actr3b/Gda/Cav3/Cfl2/Nck2/Pdxp	39	0,023780487804878	1	12	GO:0007010	0,405	0	0	positive regulation of supramolecular fiber organization	cytoskeleton organization	BP
GO:1903169	regulation of calcium ion transmembrane transport	31/1640	103/11452	0,0000284379769069952	0,00303948924742156	0,00273010705042444	Tgfb1/Atp1a2/Nol3/Plcg1/Jph2/Fyn/Ppp2ca/Cacng1/Cacnb1/Ehd3/Diaph1/Tmem38b/Pde4b/Nipsnap2/Cx3cl1/Rrad/Ubash3b/Myo5a/Atg5/Sln/Pla2g6/Prkce/Mettl21c/Agtr1a/Gper1/Camk2d/Hspa2/Akap6/Cav3/Ahnak/Prnp	31	0,0189024390243902	7	7	GO:0006811	0,692	12,3298563933757	8	regulation of calcium ion transmembrane transport	ion transport	BP
GO:1903533	regulation of protein targeting	15/1640	42/11452	0,000444501842292361	0,0201935098689731	0,018138061752601	Arpc2/Nol3/Gdi1/Myo1c/Fyn/Actr3/Stom/C2cd5/Cib1/Tcaf1/Kcnb1/Prkaa1/Mtcl1/Erbb2/Prnp	15	0,00914634146341463	1	13	GO:0090314	0,964	0	1	regulation of protein targeting	positive regulation of protein targeting to membrane	BP
GO:1904062	regulation of cation transmembrane transport	47/1640	211/11452	0,00111425079481438	0,0378712699635382	0,0340164457642654	Tgfb1/Atp1a2/Nol3/Plcg1/Jph2/Ywhah/Fyn/Ppp2ca/Cacng1/Mink1/Cacnb1/Dapk1/Dlg1/Fhl1/Ehd3/Diaph1/Cd63/Rgs2/Stom/Kcnab1/Tmem38b/Pde4b/Nipsnap2/Anxa3/Ikbkb/Cx3cl1/Rrad/Ubash3b/Myo5a/Atg5/Ptpn3/Abcc8/Sln/Pla2g6/Prkce/Mettl21c/Agtr1a/Actn2/Gper1/Camk2d/Hspa2/Dpp6/Akap6/Cav3/Ahnak/Scn2b/Prnp	47	0,0286585365853659	1	7	GO:0006811	0,761	0	0	regulation of cation transmembrane transport	ion transport	BP
GO:1904152	regulation of retrograde protein transport, ER to cytosol	6/1640	10/11452	0,00106878708579312	0,0367239582930641	0,0329859161503664	Bcap31/Ube2g2/Derl2/Erlec1/Edem1/Ubac2	6	0,00365853658536585	1	29	GO:0090316	0,794	0	0	regulation of retrograde protein transport, ER to cytosol	positive regulation of intracellular protein transport	BP
GO:1905475	regulation of protein localization to membrane	39/1640	147/11452	0,0000692896075510111	0,00609118640925707	0,00547117940143049	Bbc3/Tgfb1/Tmbim1/Arpc2/Gdi1/Myo1c/Fyn/Sptbn1/Camk2g/Dlg1/Camk2a/Itgb1/Actr3/Gsn/Stom/C2cd5/Csrp3/Cib1/Sorbs2/Arhgap44/Myo5a/Tcaf1/Ldlrap1/Ppfia1/Cd81/Magi2/Arf6/Rapgef4/Lgals3/Kcnb1/Mtcl1/Ezr/Gper1/Camk2d/Musk/Dpp6/Erbb2/Rhog/Prnp	39	0,023780487804878	6	13	GO:0090314	0,867	8,79314150390701	6	regulation of protein localization to membrane	positive regulation of protein targeting to membrane	BP
GO:1905477	positive regulation of protein localization to membrane	26/1640	77/11452	0,0000132932403388667	0,00173042199718824	0,00155428656269826	Bbc3/Tgfb1/Arpc2/Myo1c/Fyn/Sptbn1/Dlg1/Itgb1/Actr3/Stom/C2cd5/Cib1/Myo5a/Tcaf1/Cd81/Arf6/Lgals3/Kcnb1/Mtcl1/Ezr/Gper1/Musk/Dpp6/Erbb2/Rhog/Prnp	26	0,0158536585365854	2	13	GO:0090314	0,913	5,28719099219595	2	positive regulation of protein localization to membrane	positive regulation of protein targeting to membrane	BP
GO:1905941	positive regulation of gonad development	6/1640	7/11452	0,0000525750995297387	0,00487508011940823	0,00437885760466865	Sox9/Runx1/Src/Sema3a/Cited2/Abcb1a	6	0,00365853658536585	1	34	GO:0001553	0,649	0	0	positive regulation of gonad development	luteinization	BP
GO:1990778	protein localization to cell periphery	59/1640	276/11452	0,000842442071518303	0,0318277153309188	0,0285880498171054	Tgfb1/Tmbim1/Pdzd11/Zfyve27/Sptbn1/Rab15/Camk2g/Nubp1/Emp2/Arl6/Dlg1/Adcy6/Myl12a/Ehd3/Camk2a/Itgb1/Actr3/Optn/Gpsm2/Rab13/Tspan5/Epb41/Rilpl1/C2cd5/Csrp3/Cib1/Gga2/Fgf13/Ikbkb/Bbs2/Anxa2/Arhgap44/Nsf/Myo5a/Ttc7/Ldlrap1/Ppfia1/Cd81/Tspan14/Wdr19/Magi2/Adam22/Pkp2/S100a10/Arf6/Trarg1/Rapgef4/Lgals3/Kcnb1/Actn2/Ezr/Gper1/Camk2d/Rab31/Dpp6/Rapgef2/Cav3/Rhog/Prnp	59	0,0359756097560976	2	13	GO:0090314	0,563	1,55375281120041	2	protein localization to cell periphery	positive regulation of protein targeting to membrane	BP
GO:2000026	regulation of multicellular organismal development	272/1640	1456/11452	0,000000498314819322028	0,000306644819271892	0,000275432191043448	Axin2/Cdh4/Alox12/Itga5/Sox9/Timp1/Tulp3/Tiam1/Tgfb1/Dvl3/Crtc1/Mmd/Stat3/Stat5a/Dnajb11/Hspb1/Cd44/Eif2ak4/Wdr1/Klf5/Fgfr4/Ctr9/P2rx5/Ephb3/Nsmf/Cdc42/Ctnnb1/Chrd/Rhoa/Gprc5b/Myod1/Adgrl1/Gdi1/Prune1/Rxra/H2afy/Ctsz/Plcg1/Rarb/Etv4/Jph2/B4galt5/Erbb3/Zfyve27/Ywhah/E2f2/Atp6ap1/Fyn/Lims1/Ahi1/Ccn2/Socs2/Cobl/Mdm2/Ppp2ca/Cdkl3/Xbp1/Id2/Ncoa1/Nf1/Nin/Fos/Gcnt2/Id4/Pdcd6/Aggf1/Ap3b1/Nln/Fst/Dlg5/Rb1…	272	0,165853658536585	1	18	GO:0050767	0,85	0	0	regulation of multicellular organismal development	regulation of neurogenesis	BP
GO:2000116	regulation of cysteine-type endopeptidase activity	46/1640	164/11452	0,00000323988783594365	0,000626594307471501	0,000562814801215354	Alox12/Hip1r/Bcap31/Bbc3/Rps6ka1/Cd44/Rhoa/Nol3/Arrb1/Dpep1/Fyn/Perp/Ccn2/Mdm2/Ppp2ca/Mapk9/Rffl/Lgmn/Dapk1/Pdcd6/Cast/Myc/Trp63/Xdh/Dele1/Bok/Gsn/Src/Bcl10/Epha7/Dnajb6/Rnf34/Herpud1/Birc3/Cryab/Uaca/Arl6ip5/Siah2/Nod1/Mrtfa/Sfn/Gper1/Bak1/Gpx1/Map3k5/Col4a3	46	0,0280487804878049	1	21	GO:0043281	0,988	0	1	regulation of cysteine-type endopeptidase activity	regulation of cysteine-type endopeptidase activity involved in apoptotic process	BP
GO:2001056	positive regulation of cysteine-type endopeptidase activity	26/1640	99/11452	0,00124904462793349	0,040844362736627	0,0366869146755344	Alox12/Hip1r/Bcap31/Bbc3/Rhoa/Arrb1/Fyn/Perp/Ccn2/Ppp2ca/Mapk9/Lgmn/Dapk1/Pdcd6/Myc/Xdh/Bok/Gsn/Bcl10/Uaca/Arl6ip5/Nod1/Gper1/Bak1/Map3k5/Col4a3	26	0,0158536585365854	10	21	GO:0043281	0,954	4,44158066938325	14	positive regulation of cysteine-type endopeptidase activity	regulation of cysteine-type endopeptidase activity involved in apoptotic process	BP
GO:2001236	regulation of extrinsic apoptotic signaling pathway	31/1640	126/11452	0,00145039482958898	0,0450354247774668	0,0404513787334907	Tmbim1/Tnfrsf22/Nol3/Fyn/Timp3/Rffl/Nf1/Dapk1/Gdnf/Tnfrsf12a/Stradb/Atf3/Traf2/Itgav/Src/Lmna/Bcl10/Rnf34/Cttn/Fgfr1/Cx3cl1/Siah2/Cyld/Serpine1/Tnfrsf23/Ctnna1/Madd/Lgals3/Yap1/Gper1/Gpx1	31	0,0189024390243902	6	4	GO:0006915	0,687	3,24830962782305	6	regulation of extrinsic apoptotic signaling pathway	apoptotic process	BP
GO:2001237	negative regulation of extrinsic apoptotic signaling pathway	21/1640	71/11452	0,00068917569100871	0,0277680372168926	0,0249415964365057	Tmbim1/Tnfrsf22/Nol3/Fyn/Rffl/Dapk1/Gdnf/Stradb/Itgav/Src/Lmna/Rnf34/Cttn/Cx3cl1/Siah2/Serpine1/Tnfrsf23/Ctnna1/Lgals3/Yap1/Gpx1	21	0,0128048780487805	42	4	GO:0006915	0,652	9,05469750722084	48	negative regulation of extrinsic apoptotic signaling pathway	apoptotic process	BP
GO:0001725	stress fiber	22/1674	81/11619	0,00195218268982033	0,0304245830526715	0,0266365344172108	Sh2b2/Mprip/Myh11/Vcl/Pdlim2/Ptk2/Enah/Myl12a/Ablim1/Tpm3/Pdlim3/Anxa2/Amot/Pgm5/Synpo2/Myh7/Sept11/Sept9/Myl9/Shroom4/Sept5/Xirp1	22	0,013142174432497	87	2	GO:0005856	0,575	10,274301743918	109	stress fiber	cytoskeleton	CC
GO:0001726	ruffle	37/1674	125/11619	0,00000878807902446524	0,000453684579638018	0,00039719804538208	Itga5/Hip1r/S100a6/Aif1l/Tiam1/Sh2b2/Arpc2/Rhoa/Plekho1/Plcg1/Myo1c/Cobl/Dbnl/Tnfrsf12a/Diaph1/Eps8l2/Itgb1/Actr3/Gsn/Inpp5e/Itgav/Src/C2cd5/Cttn/Mtm1/Anxa2/Kank1/Jcad/Myo5a/Nme1/Plekha1/Cdk6/Amot/Arf6/Ezr/Tln2/Pdxp	37	0,0221027479091995	85	5	GO:0001726	0,998	49,6568178772178	94	ruffle	ruffle	CC
GO:0005856	cytoskeleton	291/1674	1544/11619	0,000000140533204534975	0,0000128978252162099	0,0000112919662591261	Fer/Axin2/Mid2/Hip1r/Sync/Tubb6/Tulp3/Tubb5/Stk38l/Aif1l/Emd/Spag5/Tiam1/Flii/Relb/Rps6ka1/Trmt10a/Nes/Hspb1/Sh2b2/Wdr1/Mprip/Tbcb/Hspb7/Arpc2/Nsmf/Cdc42/Ctnnb1/Rhoa/Mid1ip1/Pou6f1/Ubxn11/Mplkip/Kif11/Ttll5/Cdh23/Myl2/Tsg101/Tppp3/H2afy/Mapkapk2/Nek8/Myo1c/Myo1b/Gabarap/Myh11/Fyn/Sept10/Rhobtb1/Ahi1/Cfap54/Cobl/Cfap410/Sptbn1/Nudcd2/Ppp2ca/Dbnl/Myo19/Prkar1a/Map2k6/Pfn4/Myh3/Nin/Actr10/Atp6v1d/Kl…	291	0,173835125448029	1252	2	GO:0005856	0,949	170,516968606927	1270	cytoskeleton	cytoskeleton	CC
GO:0005911	cell-cell junction	73/1674	323/11619	0,0000414874704027373	0,00126920927972818	0,00111118487979261	Cdh4/Itga5/Tiam1/Wdr1/Fgfr4/Cdc42/Ctnnb1/Atp1a2/Rhoa/Tjap1/Pdzd11/Plcg1/Anxa6/Ywhah/Ptprk/Lims1/Ahi1/Dlg5/Vcl/Pdlim2/Pdzd2/Ptk2/Dlg1/App/Aqp4/Itgb1/Des/Actr3/Abi2/Rab13/Slc2a1/Mxra8/Add1/Tec/Atp2a2/Fgf13/Pdlim3/Cdh13/Panx1/Nectin1/Pdcd6ip/Lmo7/Jcad/Rap2b/Clic4/Ctnna1/Ncam1/Magi2/Pvr/Abcb1a/Sh3kbp1/Amot/Pgm5/Pkp2/Pard6b/Shroom2/Frmd6/Fzd4/Tln2/Camk2d/Cadm4/Sptan1/Akap6/Rapgef2/Cav3/Shroom4/Ahnak/B…	73	0,0436081242532855	212	6	GO:0014704	0,814	44,9391860708494	250	cell-cell junction	intercalated disc	CC
GO:0005912	adherens junction	57/1674	230/11619	0,0000186641290651008	0,000723026541021328	0,000633005267849691	Cdh4/Itga5/Aif1l/Arpc2/Ctnnb1/Sdc4/Anxa6/Lims1/Ahi1/Klf11/Dlg5/Vcl/Pdlim2/Ptk2/Dlg1/Itgb5/Enah/Itga7/Itgb1/Des/Actr3/Capn2/Abi2/Fam129b/Gsn/Itgav/Jag1/Ubox5/Add1/Atp2a2/Cttn/Msn/Arhgef7/Pdlim3/Cdh13/Nectin1/Rexo2/Lmo7/Jcad/Ppfia1/Ctnna1/Nexn/Pvr/Smpx/Pgm5/Pkp2/Shroom2/Synpo2/Actn2/Ezr/Tln2/Sptan1/Cav3/Syne2/Shroom4/Ceacam1/Xirp1	57	0,0340501792114695	58	6	GO:0014704	0,685	40,0559133437659	64	adherens junction	intercalated disc	CC
GO:0005916	fascia adherens	6/1674	12/11619	0,00375160295442048	0,0484191256304893	0,042390645225113	Ctnnb1/Vcl/Des/Tln2/Sptan1/Xirp1	6	0,003584229390681	13	6	GO:0014704	0,89	4,43526026215644	16	fascia adherens	intercalated disc	CC
GO:0005938	cell cortex	55/1674	234/11619	0,000121678748777187	0,00358952308892703	0,00314260527856871	Hip1r/Emd/Rhoc/Wdr1/Nsmf/Cdc42/Ctnnb1/Rhoa/Exoc3l2/Ctsz/Sept10/Ccn2/Cobl/Sptbn1/Dbnl/Pfn4/Pdlim2/Myl12a/Spire1/Arhgef9/Actr3/Lamc2/Gsn/Traf2/Gpsm2/Tpm3/Unc13b/Slc2a1/Macf1/Cnksr1/Epb41/C2cd5/Cttn/Mpp1/Anxa2/Ppp1r9a/Tle6/Exoc1/Actr1b/Plekhh2/Gck/Arf6/Pard6b/Tmem201/Shroom2/Stxbp6/Cdc42se1/Phldb1/Actn2/Sptan1/Sept11/Sept9/Shroom4/Sept5/Rhog	55	0,0328554360812425	128	11	GO:0005938	0,996	29,0046862504384	140	cell cortex	cell cortex	CC
GO:0009898	cytoplasmic side of plasma membrane	28/1674	112/11619	0,00204357975752015	0,0312592014761416	0,0273672376884278	Fer/S100a6/Tiam1/Rhoa/Fyn/Gna13/Traf3/Dlg1/Gnb3/Esyt1/Rgs2/Traf2/Src/Kcnab1/Epb41/Errfi1/Atp2a2/Msn/Rasa3/Ikbkb/Exoc1/Cyld/Ldlrap1/Ptpn3/Pgm5/Gng7/Ezr/Shroom4	28	0,016726403823178	59	16	GO:0009898	0,998	9,23599574229666	68	cytoplasmic side of plasma membrane	cytoplasmic side of plasma membrane	CC
GO:0009986	cell surface	91/1674	481/11619	0,00322081316931728	0,0426328146518916	0,0373247657268377	Cdh4/Itga5/Tgfb1/Cd44/Arpc2/Gprc5b/Tnfrsf22/Ctsz/Sdc4/Il13ra1/Slc2a4/Ptprk/Dip2a/Ctsl/Enox1/Clu/Sdc2/Emp2/Tfrc/Itgb5/App/Tnfrsf12a/Fam234a/Aqp4/Anxa1/Itga7/Cd63/Cd151/Itgb1/Pdgfa/Cd28/Pam/Cd55/Capn2/Il2ra/Hspa5/Itgav/Chrna1/Gfra4/Notch2/Tlr2/Rorc/Mxra8/Anxa4/Atp6ap2/Msn/Gsr/Cx3cl1/Cdh13/Cryab/Ldlr/Anxa2/Lmo7/Entpd6/Tspan8/Stab2/Clic4/Tnfrsf23/Kcnk2/Tspan14/Cdon/Tlr4/Adgrg6/Ncam1/Hnrnpu/Pvr/Abcb1a…	91	0,0543608124253286	686	14	GO:0009986	0,987	12,2623855578942	864	cell surface	cell surface	CC
GO:0014069	postsynaptic density	56/1674	268/11619	0,00223897376344227	0,032168623486066	0,0281634310372465	Hip1r/Tiam1/Crtc1/Stat3/Hspb1/Nsmf/Ctnnb1/Adgrl1/Arrb1/Fyn/Sptbn1/Ppp2ca/Dbnl/Nf1/Cast/Dlg5/Camk2g/Pdzd2/Dlg1/Camk2a/Ablim1/Baiap2/Arhgef9/Map1a/Mylk2/Epb41l1/Src/Dclk1/Epha7/Pde4b/Macf1/Epb41/Add1/Plekha5/Syp/Sorbs2/Cryab/Myd88/Ppp1r9a/Arhgap44/Nsf/Iqsec1/Lzts1/Srcin1/Abhd17c/Magi2/Dnm3/Adam22/Sipa1l1/Rapgef4/Actn2/Map1b/Gper1/Nck2/Prnp/Rps13	56	0,033452807646356	328	3	GO:0030054	0,637	12,9054313034763	404	postsynaptic density	cell junction	CC
GO:0014704	intercalated disc	21/1674	53/11619	0,00000580061086165105	0,000319420304781585	0,000279650502593282	Ctnnb1/Atp1a2/Anxa6/Ywhah/Vcl/Ptk2/Itgb1/Des/Slc2a1/Atp2a2/Fgf13/Ctnna1/Pgm5/Pkp2/Tln2/Camk2d/Sptan1/Akap6/Cav3/Scn2a/Xirp1	21	0,0125448028673835	58	6	GO:0014704	0,999	49,6165078164099	74	intercalated disc	intercalated disc	CC
GO:0015629	actin cytoskeleton	92/1674	407/11619	0,00000426527795229712	0,00025165139918553	0,000220319244603618	Fer/Hip1r/Stk38l/Aif1l/Trmt10a/Sh2b2/Wdr1/Mprip/Hspb7/Arpc2/Pou6f1/Myl2/Myo1c/Myo1b/Gabarap/Myh11/Fyn/Cobl/Sptbn1/Dbnl/Myo19/Myh3/Actr10/Dapk1/Vcl/Pdlim2/Ptk2/Itsn1/Kansl2/Enah/Myl12a/Anxa1/Ablim1/Baiap2/Hdac4/Actr3/Tnnt2/Tnni1/Csrp1/Abi2/Gsn/Smtnl1/Src/Tpm3/Myoz2/Slc2a1/Macf1/Epb41/Add1/Cttn/Pdlim3/Cryab/Anxa2/Pdcd6ip/Ppp1r9a/Myo5a/Cdc42ep3/Myom3/Actr1b/Ctnna1/Srcin1/Myo9a/Myl6b/Plekhh2/Amot/Pgm…	92	0,0549581839904421	203	2	GO:0005856	0,726	68,8285737047175	238	actin cytoskeleton	cytoskeleton	CC
GO:0016323	basolateral plasma membrane	37/1674	141/11619	0,000152699531927941	0,00420432711241599	0,00368086240121038	Cd44/Ctnnb1/Slc38a3/Pdzd11/Myo1c/Erbb3/Slc22a5/Arrb1/Slc4a7/Ptk2/Dlg1/Tfrc/Slc26a6/Aqp4/Slc40a1/Car2/Slc2a1/Epb41/Msn/Heph/Hpgd/Ldlr/Anxa2/Abcc4/P2ry2/Ldlrap1/Cd81/Nod1/Itga9/Rapgef4/Agtr1a/Ezr/Kcnn4/Erbb2/Shroom4/Ceacam1/Hspa1a	37	0,0221027479091995	205	10	GO:0016323	0,998	30,0580703298528	250	basolateral plasma membrane	basolateral plasma membrane	CC
GO:0016324	apical plasma membrane	41/1674	175/11619	0,000904335751488852	0,0155621110568707	0,013624532045457	Hip1r/Cd44/Erbb3/Anxa6/Slc22a5/Slc4a7/Emp2/Ptk2/Cldnd1/Slc26a6/Rab27b/Anxa1/Cd55/Jag1/Slc2a1/Abcg2/Anxa4/Atp6ap2/Msn/P2ry2/Lmo7/Pfkm/Lzts1/Exoc1/Kcnk2/Cd81/Prkab2/Abcb1a/Pard6b/Shroom2/Rapgef4/Prkaa1/Ezr/Atp6v1a/Kcnn4/Rapgef2/Erbb2/Kcnma1/Shroom4/Ceacam1/Hspa1a	41	0,0244922341696535	313	7	GO:0045177	0,966	18,7821332482048	397	apical plasma membrane	apical part of cell	CC
GO:0016459	myosin complex	15/1674	49/11619	0,00283439338160358	0,0383804743148288	0,0336018680442047	Myl2/Myo1c/Myo1b/Myh11/Myo19/Myh3/Myl12a/Myo5a/Myo9a/Myl6b/Mybph/Myh7/Myl3/Myl4/Myl9	15	0,00896057347670251	46	2	GO:0005856	0,551	7,67544409222068	48	myosin complex	cytoskeleton	CC
GO:0030016	myofibril	54/1674	184/11619	0,000000113335521459165	0,0000117018925906588	0,000010244934637164	Sync/Hspb1/Ctnnb1/Fhl2/Myod1/Myl2/Sdc4/Jph2/Sptbn1/Vcl/Pdlim2/Myl12a/Ankrd1/Ankrd2/Des/Hdac4/Tnnt2/Tnni1/Csrp1/Smtnl1/Myoz2/Cavin4/Pde4b/Slc2a1/Dnajb6/Kcnj8/Timp4/Csrp3/Mtm1/Pdlim3/Cryab/Myom3/Nexn/Smpx/Pgm5/Grk3/Synpo2/Fbxl22/Actn2/Myh7/Kcnn2/Sptan1/Myl3/Myl4/Cav3/Cfl2/Syne2/Tnnt1/Myl9/Actc1/Ahnak/Klhl40/Klhl41/Tnnc1	54	0,032258064516129	41	4	GO:0043292	0,989	90,3218630728488	53	myofibril	contractile fiber	CC
GO:0030017	sarcomere	49/1674	162/11619	0,000000157159965636036	0,0000129814131615366	0,000011365146988627	Sync/Hspb1/Ctnnb1/Fhl2/Jph2/Sptbn1/Vcl/Pdlim2/Myl12a/Ankrd1/Ankrd2/Des/Hdac4/Tnnt2/Tnni1/Csrp1/Smtnl1/Myoz2/Cavin4/Pde4b/Slc2a1/Dnajb6/Timp4/Csrp3/Mtm1/Pdlim3/Cryab/Myom3/Nexn/Smpx/Pgm5/Grk3/Synpo2/Fbxl22/Actn2/Myh7/Kcnn2/Sptan1/Myl3/Myl4/Cav3/Cfl2/Syne2/Tnnt1/Myl9/Actc1/Klhl40/Klhl41/Tnnc1	49	0,0292712066905615	40	4	GO:0043292	0,97	88,0890475007036	49	sarcomere	contractile fiber	CC
GO:0030018	Z disc	33/1674	107/11619	0,000010238753976244	0,000497482987316325	0,000435543280599357	Sync/Hspb1/Ctnnb1/Fhl2/Jph2/Vcl/Pdlim2/Myl12a/Des/Hdac4/Csrp1/Myoz2/Cavin4/Pde4b/Slc2a1/Dnajb6/Csrp3/Pdlim3/Cryab/Myom3/Nexn/Pgm5/Grk3/Synpo2/Fbxl22/Actn2/Myh7/Kcnn2/Sptan1/Cav3/Cfl2/Syne2/Myl9	33	0,0197132616487455	132	4	GO:0043292	0,908	53,2775898525725	175	Z disc	contractile fiber	CC
GO:0030054	cell junction	152/1674	736/11619	0,00000123286969672184	0,0000848625307910198	0,0000742966211971845	Fer/Cdh4/Itga5/Aif1l/Tiam1/Flii/Wdr1/Fgfr4/Arpc2/Nsmf/Cdc42/Ctnnb1/Atp1a2/Rhoa/Tjap1/Adgrl1/Pdzd11/Prune1/Plcg1/Sdc4/Anxa6/Ywhah/Dpep1/Perp/Ptprk/Lims1/Ahi1/Dbnl/Klf11/Mink1/Amph/Dlg5/Vcl/Pdlim2/Pdzd2/Syngr1/Ptk2/Dlg1/Tnk2/Arhgap31/Itgb5/App/Itsn1/Enah/Aqp4/Atat1/Camk2a/Pi4k2a/Itga7/Arhgef9/Itgb1/Des/Chrnd/Actr3/Capn2/Abi2/Fam129b/Gsn/Itgav/Chrna1/Jag1/Ubox5/Snph/Schip1/Rab13/Unc13b/Nfia/Slc2a1/E…	152	0,0908004778972521	817	3	GO:0030054	0,932	111,148338960669	828	cell junction	cell junction	CC
GO:0030175	filopodium	20/1674	72/11619	0,00229775882043328	0,032168623486066	0,0281634310372465	Kcnn3/Myo1b/App/Enah/Itgb1/Abi2/Itgav/Rufy3/Cib1/Fgf13/Msn/Mtm1/Ppp1r9a/Myo5a/Apbb1/Srcin1/Arf6/Actn2/Ezr/Syne2	20	0,01194743130227	63	1	GO:0042995	0,548	9,2299007402828	71	filopodium	cell projection	CC
GO:0030424	axon	90/1674	453/11619	0,000734409943272371	0,0137868775714313	0,0120703261011512	Calm1/Tiam1/Tgfb1/Ap1s1/Hspb1/Arpc2/Rhoa/Adgrl1/Gdi1/Rxra/Ctsz/Zfyve27/Ptprk/Cobl/Sptbn1/Ppp2ca/Nf1/Nin/Klc1/Amph/Clu/Myc/Dlg1/Tnk2/App/Itsn1/Slc38a1/Camk2a/Stau2/Optn/Myoc/Kif5c/Map1a/Tpx2/Mylk2/Aurka/Car2/Kcnab1/Tpm3/Unc13b/Azin2/Sema3a/Uchl1/Rufy3/Anxa3/Cib1/Cttn/Fgf13/Syp/Hdac6/Arhgef7/Nectin1/Kirrel3/Cryab/Fez1/Trak1/Ppp1r9a/Myo5a/Scn7a/Gdpd5/Dagla/Npy1r/Apbb1/Ldlrap1/Ppfia1/Kcnk2/Srcin1/Nex…	90	0,0537634408602151	424	1	GO:0042995	0,724	20,9416790839478	520	axon	cell projection	CC
GO:0030425	dendrite	91/1674	460/11619	0,000793358484787727	0,0145625357429925	0,0127494100362379	Hip1r/Ltbp1/Tiam1/Crtc1/Hspb1/Arpc2/Nsmf/Cdc42/Ctnnb1/Atp1a2/Rhoa/Atxn10/Zfyve27/Arrb1/Fyn/Ptprk/Cobl/Dbnl/Nf1/Nin/Clu/Trp63/Ptk2/Dlg1/Tnk2/Itsn1/Gnb3/Camk2a/Rin1/Pi4k2a/Baiap2/Itgb1/Stau2/Capn2/Kif5c/Abi2/Map1a/Mylk2/Acad9/Kcnab1/Epha7/Pde4b/Azin2/Sema3a/Add1/Rufy3/Anxa3/Gabarapl1/Cib1/Fgf13/Hdac6/Sorbs2/Nectin1/Kirrel3/Cryab/Trappc4/Fez1/Trak1/Ppp1r9a/Arhgap44/Nsf/Myo5a/Lzts1/Apbb1/Ppfia1/Cpe/R…	91	0,0543608124253286	519	13	GO:0030425	0,99	21,0920375166654	613	dendrite	dendrite	CC
GO:0031252	cell leading edge	72/1674	307/11619	0,0000126204975140079	0,000576138819958646	0,000504405975929132	Fer/Itga5/Hip1r/S100a6/Aif1l/Tiam1/Sh2b2/Cd44/Arpc2/Cdc42/Ctnnb1/Rhoa/Plekho1/Plcg1/Myo1c/Ptprk/Cobl/Sptbn1/Dbnl/Amph/Ptk2/Arhgap31/Itgb5/App/Itsn1/Enah/Tnfrsf12a/Diaph1/Cdc42bpg/Ablim1/Eps8l2/Itgb1/Raph1/Actr3/Abi2/Gsn/Inpp5e/Itgav/Src/Rab13/Rufy3/Gabarapl1/C2cd5/Cib1/Cttn/Hdac6/Mtm1/Arhgef7/Anxa2/Nradd/Kank1/Ppp1r9a/Arhgap44/Jcad/Myo5a/Apbb1/Nme1/Ctnna1/Srcin1/Plekha1/Cdk6/Plekhh2/Amot/Arf6/Kcn…	72	0,043010752688172	66	5	GO:0001726	0,899	43,9670095133525	68	cell leading edge	ruffle	CC
GO:0031253	cell projection membrane	43/1674	194/11619	0,0022052907293414	0,032168623486066	0,0281634310372465	Itga5/Hip1r/Aif1l/Tiam1/Cd44/Arpc2/Slc5a6/Ctnnb1/Rhoa/Plekho1/Myo1c/Slc22a5/Sptbn1/Gna13/Dlg1/Adcy6/Slc26a6/Ehd3/Aqp4/Diaph1/Eps8l2/Itgb1/Itgav/Src/Evc/Gabarapl1/C2cd5/Msn/Nradd/Kank1/Jcad/Nme1/Plekha1/Abcb1a/Arf6/Phlpp1/Kcnb1/Ezr/Gper1/Syne2/Bves/Ceacam1/Pdxp	43	0,0256869772998805	14	10	GO:0016323	0,635	5,8791805743376	16	cell projection membrane	basolateral plasma membrane	CC
GO:0031256	leading edge membrane	31/1674	101/11619	0,0000209208568168605	0,00075133164046638	0,000657786207468336	Itga5/Hip1r/Aif1l/Tiam1/Cd44/Arpc2/Cdc42/Rhoa/Plekho1/Myo1c/Ptprk/Sptbn1/Amph/Diaph1/Eps8l2/Itgb1/Itgav/Src/Gabarapl1/C2cd5/Nradd/Kank1/Arhgap44/Jcad/Nme1/Plekha1/Kcnb1/Dock8/Gper1/Syne2/Pdxp	31	0,0185185185185185	8	5	GO:0001726	0,824	20,2962388266937	9	leading edge membrane	ruffle	CC
GO:0031594	neuromuscular junction	26/1674	78/11619	0,0000192573654993574	0,000723026541021328	0,000633005267849691	Kcnn3/Sync/Prkar1a/Syngr1/Dlg1/App/Itga7/Itgb1/Des/Chrnd/Hdac4/Prkcq/Chrna1/Epha7/Unc13b/Syp/Col4a5/Ppp1r9a/Apbb1/Chrnb1/Prkce/Camk2d/Musk/Colq/Dlgap4/Cav3	26	0,015531660692951	98	3	GO:0030054	0,533	45,2303011106412	127	neuromuscular junction	cell junction	CC
GO:0031674	I band	40/1674	119/11619	0,0000000948266517922953	0,0000111895449114908	0,00000979637741072284	Sync/Hspb1/Ctnnb1/Fhl2/Jph2/Vcl/Pdlim2/Myl12a/Ankrd1/Ankrd2/Des/Hdac4/Csrp1/Smtnl1/Myoz2/Cavin4/Pde4b/Slc2a1/Dnajb6/Csrp3/Mtm1/Pdlim3/Cryab/Myom3/Nexn/Pgm5/Grk3/Synpo2/Fbxl22/Actn2/Myh7/Kcnn2/Sptan1/Myl3/Cav3/Cfl2/Syne2/Myl9/Actc1/Klhl40	40	0,02389486260454	22	4	GO:0043292	0,921	75,7746134739019	30	I band	contractile fiber	CC
GO:0032279	asymmetric synapse	56/1674	269/11619	0,00244113585456501	0,033606303597845	0,0294221110892309	Hip1r/Tiam1/Crtc1/Stat3/Hspb1/Nsmf/Ctnnb1/Adgrl1/Arrb1/Fyn/Sptbn1/Ppp2ca/Dbnl/Nf1/Cast/Dlg5/Camk2g/Pdzd2/Dlg1/Camk2a/Ablim1/Baiap2/Arhgef9/Map1a/Mylk2/Epb41l1/Src/Dclk1/Epha7/Pde4b/Macf1/Epb41/Add1/Plekha5/Syp/Sorbs2/Cryab/Myd88/Ppp1r9a/Arhgap44/Nsf/Iqsec1/Lzts1/Srcin1/Abhd17c/Magi2/Dnm3/Adam22/Sipa1l1/Rapgef4/Actn2/Map1b/Gper1/Nck2/Prnp/Rps13	56	0,033452807646356	21	3	GO:0030054	0,64	6,61098506523616	21	asymmetric synapse	cell junction	CC
GO:0032432	actin filament bundle	23/1674	87/11619	0,00229360609631755	0,032168623486066	0,0281634310372465	Sh2b2/Mprip/Myh11/Vcl/Pdlim2/Ptk2/Enah/Myl12a/Ablim1/Tpm3/Pdlim3/Cryab/Anxa2/Amot/Pgm5/Synpo2/Myh7/Sept11/Sept9/Myl9/Shroom4/Sept5/Xirp1	23	0,0137395459976105	10	2	GO:0005856	0,582	5,12960192170721	13	actin filament bundle	cytoskeleton	CC
GO:0032587	ruffle membrane	19/1674	56/11619	0,000190609803199992	0,00477102113464222	0,0041769995151003	Itga5/Hip1r/Aif1l/Tiam1/Arpc2/Rhoa/Plekho1/Myo1c/Diaph1/Eps8l2/Itgb1/Itgav/Src/C2cd5/Kank1/Jcad/Nme1/Plekha1/Pdxp	19	0,0113500597371565	71	5	GO:0001726	0,943	22,9709224588511	83	ruffle membrane	ruffle	CC
GO:0034702	ion channel complex	32/1674	125/11619	0,000661023078303548	0,0134017048134737	0,0117331097321989	Calm1/Mcu/Micu1/Cacng1/Cacnb1/Micu2/Dlg1/Slc26a6/Chrnd/Chrna1/Kcnab1/Kcnq5/Pde4b/Kcnq4/Kcnj8/Cttn/Herpud1/Scn7a/Clic4/Kcnk2/Abcc8/Chrnb1/Kcng4/Lrrc8d/Catsper4/Kcnb1/Hspa2/Dpp6/Akap6/Kcnma1/Scn2b/Scn2a	32	0,019115890083632	8	18	GO:0034702	0,995	7,29370252210655	14	ion channel complex	ion channel complex	CC
GO:0034703	cation channel complex	25/1674	97/11619	0,00221820250959118	0,032168623486066	0,0281634310372465	Calm1/Mcu/Micu1/Cacng1/Cacnb1/Micu2/Kcnab1/Kcnq5/Pde4b/Kcnq4/Kcnj8/Cttn/Herpud1/Scn7a/Kcnk2/Abcc8/Kcng4/Catsper4/Kcnb1/Hspa2/Dpp6/Akap6/Kcnma1/Scn2b/Scn2a	25	0,0149342891278375	15	18	GO:0034702	0,971	6,03287998255508	15	cation channel complex	ion channel complex	CC
GO:0036477	somatodendritic compartment	127/1674	653/11619	0,000168608997971338	0,00435221976013515	0,00381034150020753	Kcnn3/Hip1r/Srr/Ltbp1/Tiam1/Tgfb1/Crtc1/Hspb1/Arpc2/Nsmf/Cdc42/Ctnnb1/Atp1a2/Rhoa/Gdi1/Atxn10/Zfyve27/Arrb1/Fyn/Ptprk/Cobl/Mapk9/Dbnl/Nf1/Nin/Klc1/Ctsl/Clu/Sdc2/Trp63/Ptk2/Dlg1/Tnk2/Itsn1/Gnb3/Pde10a/Camk2a/Rin1/Pi4k2a/Baiap2/Asl/Itgb1/Stau2/Pam/Capn2/Optn/Kif5c/Abi2/Map1a/Snph/Tpx2/Mylk2/Aurka/Acad9/Kcnab1/Serpini1/Epha7/Pde4b/Azin2/Tmem50a/Sema3a/Add1/Uchl1/Rufy3/Anxa3/Gabarapl1/Cib1/Rrm1/Fgf13…	127	0,0758661887694146	21	13	GO:0030425	0,911	16,9753029852016	21	somatodendritic compartment	dendrite	CC
GO:0042383	sarcolemma	38/1674	135/11619	0,0000238225133906491	0,000819891502528175	0,000717809942955086	Alox12/Sync/Atp1a2/Anxa6/Slc2a4/Popdc3/Cacng1/Cacnb1/Vcl/Ptk2/Dlg1/Popdc2/Adcy6/Aqp4/Anxa1/Itga7/Itgb1/Des/Prkcq/Slc2a1/Kcnj8/Cib1/Msn/Anxa2/Mlip/Abcc8/Pgm5/Trim72/Prkce/Ezr/Camk2d/Kcnn2/Akap6/Cav3/Flnc/Ahnak/Bves/Scn2a	38	0,022700119474313	121	8	GO:0042383	0,998	45,6794236843953	156	sarcolemma	sarcolemma	CC
GO:0042641	actomyosin	27/1674	92/11619	0,00016249439815868	0,00432968944771192	0,00379061635093423	Sh2b2/Wdr1/Mprip/Myh11/Vcl/Pdlim2/Ptk2/Enah/Myl12a/Ablim1/Hdac4/Tpm3/Pdlim3/Anxa2/Pdcd6ip/Myo5a/Amot/Pgm5/Synpo2/Myh7/Sept11/Sept9/Myl9/Shroom4/Actc1/Sept5/Xirp1	27	0,0161290322580645	12	2	GO:0005856	0,582	13,881525233708	14	actomyosin	cytoskeleton	CC
GO:0042995	cell projection	304/1674	1565/11619	0,00000000272060802168965	0,000000561805556478913	0,000000491857292342313	Fer/Itga5/Kcnn3/Hip1r/S100a4/S100a6/Calm1/Tulp3/Aif1l/Ltbp1/Rhoc/Tiam1/Tgfb1/Slc2a3/Crtc1/Ap1s1/Hspb1/Sh2b2/Cd44/Wdr1/Ephb3/Arpc2/Nsmf/Slc5a6/Cdc42/Ctnnb1/Atp1a2/Rhoa/Ttll5/Cdh23/Adgrl1/Gdi1/Plekho1/Rxra/Ctsz/Atxn10/Plcg1/Nek8/Myo1c/Myo1b/Gabarap/Zfyve27/Slc22a5/Arrb1/Dpep1/Fyn/Ptprk/Rhobtb1/Ahi1/Cfap54/Cobl/Cfap410/Sptbn1/Ppp2ca/Mapk9/Cfap36/Dbnl/Gna13/Prkar1a/Ncoa1/Nf1/Mink1/Nin/Atp6v1d/Fos/Klc…	304	0,181600955794504	966	1	GO:0042995	0,939	268,518529477363	973	cell projection	cell projection	CC
GO:0043005	neuron projection	182/1674	947/11619	0,0000132525878682982	0,000576138819958646	0,000504405975929132	Kcnn3/Hip1r/S100a4/Calm1/Ltbp1/Rhoc/Tiam1/Tgfb1/Crtc1/Ap1s1/Hspb1/Ephb3/Arpc2/Nsmf/Cdc42/Ctnnb1/Atp1a2/Rhoa/Cdh23/Adgrl1/Gdi1/Rxra/Ctsz/Atxn10/Plcg1/Myo1c/Zfyve27/Arrb1/Fyn/Ptprk/Ahi1/Cobl/Cfap410/Sptbn1/Ppp2ca/Mapk9/Dbnl/Ncoa1/Nf1/Nin/Fos/Klc1/Amph/Ctsl/Slc4a7/Camk2g/Clu/Pdzd2/Myc/Trp63/Ptk2/Dlg1/Tnk2/App/Itsn1/Slc38a1/Gnb3/Diaph1/Camk2a/Rin1/Pi4k2a/Baiap2/Eps8l2/Asl/Itgb1/Stau2/Chrnd/Pam/Rgs2/C…	182	0,108721624850657	529	1	GO:0042995	0,838	65,8089090912251	621	neuron projection	cell projection	CC
GO:0043292	contractile fiber	59/1674	196/11619	0,0000000106115163337615	0,0000015044214373392	0,00000131711167000387	Sync/Hspb1/Ctnnb1/Fhl2/Myod1/Myl2/Sdc4/Jph2/Myh11/Sptbn1/Myh3/Vcl/Pdlim2/Myl12a/Ankrd1/Ankrd2/Des/Hdac4/Tnnt2/Tnni1/Csrp1/Smtnl1/Myoz2/Cavin4/Pde4b/Slc2a1/Trim63/Dnajb6/Kcnj8/Timp4/Csrp3/Mtm1/Frg1/Pdlim3/Cryab/Myom3/Nexn/Npnt/Smpx/Pgm5/Grk3/Synpo2/Fbxl22/Actn2/Myh7/Kcnn2/Sptan1/Myl3/Myl4/Cav3/Cfl2/Syne2/Tnnt1/Myl9/Actc1/Ahnak/Klhl40/Klhl41/Tnnc1	59	0,0352449223416965	19	4	GO:0043292	0,995	99,8253906320554	21	contractile fiber	contractile fiber	CC
GO:0044291	cell-cell contact zone	26/1674	71/11619	0,00000270293694847231	0,000171740455341395	0,000150357707174128	Tiam1/Ctnnb1/Atp1a2/Anxa6/Ywhah/Vcl/Ptk2/Itgb1/Des/Slc2a1/Atp2a2/Fgf13/Nectin1/Rap2b/Ctnna1/Pgm5/Pkp2/Tln2/Camk2d/Cadm4/Sptan1/Akap6/Cav3/Ahnak/Scn2a/Xirp1	26	0,015531660692951	21	6	GO:0014704	0,982	43,1597110692324	24	cell-cell contact zone	intercalated disc	CC
GO:0044297	cell body	98/1674	514/11619	0,00178101174743112	0,0288454059485903	0,0252539746230171	Kcnn3/Hip1r/Srr/Tubb5/Ltbp1/Tiam1/Tgfb1/Crtc1/Hspb1/Arpc2/Nsmf/Gdi1/Atxn10/Gabarap/Fyn/Ptprk/Cobl/Mapk9/Klc1/Ctsl/Sdc2/Tnk2/Itsn1/Gnb3/Pde10a/Camk2a/Rin1/Pi4k2a/Baiap2/Asl/Stau2/Pam/Capn2/Optn/Kif5c/Map1a/Snph/Tpx2/Mylk2/Aurka/Kcnab1/Serpini1/Tlr2/Epha7/Azin2/Tmem50a/Uchl1/Rufy3/Anxa3/Gabarapl1/Cib1/Rrm1/Atp6ap2/Hdac6/Arhgef7/Sorbs2/Casp3/Cx3cl1/Cryab/Fez1/Polr2m/Nradd/Ppp1r9a/Cct2/Myo5a/Gdpd5/Lz…	98	0,0585424133811231	112	15	GO:0044297	0,99	11,1892779216255	113	cell body	cell body	CC
GO:0045121	membrane raft	59/1674	264/11619	0,000300199923953483	0,0070847182053022	0,00620262700018174	Tubb5/Slc2a3/Ctnnb1/Atp1a2/Gprc5b/Plcd1/Sdc4/Myo1c/Slc2a4/Arid3a/Fyn/Ppp2ca/Prkar1a/Vcl/Emp2/Dlg1/App/Adcy6/Pi4k2a/Itgb1/Cd28/Cd55/Capn2/Stom/Traf2/Src/Tlr2/Bcl10/Cavin4/Slc2a1/Add1/Hdac6/Casp3/Slc27a1/Cdh13/Birc3/Ldlr/Anxa2/Rap2b/Hk1/Ctnna1/Cpe/Tlr4/S100a10/Grk3/Tuba1c/Usp48/Mdga1/Tlr6/Ezr/Kcnn4/Akap6/Erbb2/Cav3/Kcnma1/Ahnak/Bves/Prnp/Hspa1a	59	0,0352449223416965	280	12	GO:0045121	0,995	26,0389995232595	319	membrane raft	membrane raft	CC
GO:0045177	apical part of cell	60/1674	246/11619	0,0000191090228040617	0,000723026541021328	0,000633005267849691	Hip1r/Srr/Cd44/Cdc42/Ctnnb1/Cdh23/Hsd11b1/Erbb3/Anxa6/Myo1b/Slc22a5/Dpep1/Nin/Lgmn/Ctsl/Slc4a7/Pdzd2/Atp6v1c1/Emp2/Ptk2/Cldnd1/App/Slc26a6/Dync2li1/Rab27b/Anxa1/Cd55/Jag1/Car2/Gpsm2/Slc2a1/Abcg2/Anxa4/Atp6ap2/Msn/Ldlr/P2ry2/Lmo7/Pfkm/Lzts1/Exoc1/Clic4/Kcnk2/Cd81/Prkab2/Abcb1a/Pard6b/Shroom2/Rapgef4/Prkaa1/Ezr/Atp6v1a/Kcnn4/Adgrf5/Rapgef2/Erbb2/Kcnma1/Shroom4/Ceacam1/Hspa1a	60	0,03584229390681	123	7	GO:0045177	0,995	47,4717756245725	135	apical part of cell	apical part of cell	CC
GO:0045202	synapse	175/1674	917/11619	0,000029812654921475	0,000985010118605535	0,000862370270781194	Itga5/Kcnn3/Hip1r/Calm1/Sync/Tiam1/Slc2a3/Dvl3/Crtc1/Stat3/Ap1s1/Hspb1/Arpc2/Nsmf/Cdc42/Ctnnb1/Atp1a2/Rhoa/Vdac3/Cdh23/Adgrl1/Pdzd11/Plcg1/Erbb3/Slc2a4/Arrb1/Ywhah/Fyn/Mdm2/Sptbn1/Ppp2ca/Hnrnpab/Vdac1/Dbnl/Prkar1a/Nf1/Mink1/Cacnb1/Rab15/Gdi2/Amph/Cast/Slc4a7/Dlg5/Camk2g/Nufip1/Clu/Pdzd2/Sdc2/Syngr1/Ptk2/Dlg1/Itgb5/App/Itsn1/Enah/Rab27b/Camk2a/Anxa1/Ablim1/Pi4k2a/Itga7/Baiap2/Arhgef9/Itgb1/Slc40a1…	175	0,104540023894863	711	3	GO:0030054	0,884	59,358771364109	859	synapse	cell junction	CC
GO:0048471	perinuclear region of cytoplasm	101/1674	503/11619	0,000239436181255061	0,00581689075637295	0,00509265190471291	Tpd52l1/Tpd52l2/Hip1r/S100a4/S100a6/Ltbp1/Bcap31/Ctnnb1/Tppp3/Atxn10/Vps53/Ywhab/Anxa6/Myo1b/Slc2a4/Gabarap/Fyn/Lims1/Ccn2/Cobl/Cpd/Lgmn/Wrnip1/Tppp/Aggf1/Clu/Myc/Dlg1/Tfrc/App/Cdkn1a/Nfkbie/Ehd3/Rab40b/Asl/Itgb1/Pam/Actr3/Lamc2/Capn2/Optn/Gsn/Stom/Ehd4/Aurka/Tpd52/Procr/Src/Ncoa3/Lmna/Bcl10/Pde4b/Azin2/Add1/Dnajb6/Atp2a2/Osbpl3/Anxa4/Cib1/Mvp/Dgat2/Akip1/Syp/Hdac6/Msn/Heph/Fgfr1/Cx3cl1/Cdh13/Pde…	101	0,0603345280764636	638	9	GO:0048471	0,993	32,2697765852295	690	perinuclear region of cytoplasm	perinuclear region of cytoplasm	CC
GO:0070161	anchoring junction	57/1674	236/11619	0,0000412387140048948	0,00126920927972818	0,00111118487979261	Cdh4/Itga5/Aif1l/Arpc2/Ctnnb1/Sdc4/Anxa6/Lims1/Ahi1/Klf11/Dlg5/Vcl/Pdlim2/Ptk2/Dlg1/Itgb5/Enah/Itga7/Itgb1/Des/Actr3/Capn2/Abi2/Fam129b/Gsn/Itgav/Jag1/Ubox5/Add1/Atp2a2/Cttn/Msn/Arhgef7/Pdlim3/Cdh13/Nectin1/Rexo2/Lmo7/Jcad/Ppfia1/Ctnna1/Nexn/Pvr/Smpx/Pgm5/Pkp2/Shroom2/Synpo2/Actn2/Ezr/Tln2/Sptan1/Cav3/Syne2/Shroom4/Ceacam1/Xirp1	57	0,0340501792114695	1	6	GO:0014704	0,787	0	0	anchoring junction	intercalated disc	CC
GO:0097386	glial cell projection	9/1674	20/11619	0,000976523034437277	0,0164613882947998	0,0144118437090958	Fyn/App/Aqp4/Itgb1/Tmem50a/Scn7a/Kcnk2/Lgals3/Ezr	9	0,00537634408602151	12	17	GO:0097386	1	7,90446790264952	12	glial cell projection	glial cell projection	CC
GO:0097447	dendritic tree	91/1674	461/11619	0,000852421704098608	0,014980858033733	0,0131156486162541	Hip1r/Ltbp1/Tiam1/Crtc1/Hspb1/Arpc2/Nsmf/Cdc42/Ctnnb1/Atp1a2/Rhoa/Atxn10/Zfyve27/Arrb1/Fyn/Ptprk/Cobl/Dbnl/Nf1/Nin/Clu/Trp63/Ptk2/Dlg1/Tnk2/Itsn1/Gnb3/Camk2a/Rin1/Pi4k2a/Baiap2/Itgb1/Stau2/Capn2/Kif5c/Abi2/Map1a/Mylk2/Acad9/Kcnab1/Epha7/Pde4b/Azin2/Sema3a/Add1/Rufy3/Anxa3/Gabarapl1/Cib1/Fgf13/Hdac6/Sorbs2/Nectin1/Kirrel3/Cryab/Trappc4/Fez1/Trak1/Ppp1r9a/Arhgap44/Nsf/Myo5a/Lzts1/Apbb1/Ppfia1/Cpe/R…	91	0,0543608124253286	3	13	GO:0030425	0,989	3,65691378470314	3	dendritic tree	dendrite	CC
GO:0097512	cardiac myofibril	5/1674	7/11619	0,00100545481025254	0,016610113465372	0,0145420516767052	Hspb1/Myl2/Des/Tnnt2/Cryab	5	0,0029868578255675	9	4	GO:0043292	0,726	6,95877214063178	9	cardiac myofibril	contractile fiber	CC
GO:0097517	contractile actin filament bundle	22/1674	81/11619	0,00195218268982033	0,0304245830526715	0,0266365344172108	Sh2b2/Mprip/Myh11/Vcl/Pdlim2/Ptk2/Enah/Myl12a/Ablim1/Tpm3/Pdlim3/Anxa2/Amot/Pgm5/Synpo2/Myh7/Sept11/Sept9/Myl9/Shroom4/Sept5/Xirp1	22	0,013142174432497	1	2	GO:0005856	0,575	0	0	contractile actin filament bundle	cytoskeleton	CC
GO:0098552	side of membrane	65/1674	306/11619	0,00066521779340487	0,0134017048134737	0,0117331097321989	Fer/Itga5/S100a6/Tiam1/Cd44/Rhoa/Tnfrsf22/Il13ra1/Slc2a4/Fyn/Gna13/Traf3/Ctsl/Enox1/Dlg1/Tfrc/Gnb3/Aqp4/Anxa1/Esyt1/Itgb1/Cd28/Rgs2/Cd55/Capn2/Il2ra/Traf2/Itgav/Gfra4/Src/Kcnab1/Tlr2/Rorc/Epb41/Errfi1/Atp2a2/Atp6ap2/Msn/Rasa3/Ikbkb/Gsr/Cdh13/Ldlr/Stab2/Exoc1/Cyld/Ldlrap1/Tnfrsf23/Ptpn3/Tlr4/Ncam1/Amot/Pgm5/Ccrl2/S1pr1/Gng7/Lgals3/Ezr/Lifr/Musk/Kcnma1/Shroom4/Map3k5/Ceacam1/Ly6c1	65	0,0388291517323775	1	16	GO:0009898	0,873	0	0	side of membrane	cytoplasmic side of plasma membrane	CC
GO:0098590	plasma membrane region	149/1674	703/11619	0,000000318669458163493	0,0000239291793130041	0,0000209498485893129	Itga5/Hip1r/Aif1l/Rhoc/Tiam1/Slc2a3/Hspb1/Cd44/Arpc2/Nsmf/Slc5a6/Stambp/Ctnnb1/Atp1a2/Rhoa/Slc38a3/Adgrl1/Pdzd11/Plekho1/Myo1c/Erbb3/Anxa6/Slc22a5/Arrb1/Sptbn1/Gna13/Prkar1a/Mink1/Slc4a7/Dlg5/Emp2/Ptk2/Cldnd1/Dlg1/Tfrc/Itgb5/Adcy6/Slc26a6/Ehd3/Aqp4/Diaph1/Rab27b/Spire1/Camk2a/Anxa1/Pi4k2a/Baiap2/Eps8l2/Arhgef9/Itgb1/Slc40a1/Chrnd/Cd55/Itgav/Chrna1/Jag1/Snph/Car2/Epb41l1/Src/Tpm3/Epha7/Cavin4/Unc1…	149	0,0890083632019116	1	10	GO:0016323	0,753	0	0	plasma membrane region	basolateral plasma membrane	CC
GO:0098794	postsynapse	89/1674	469/11619	0,00325165535480529	0,0426328146518916	0,0373247657268377	Hip1r/Tiam1/Crtc1/Stat3/Hspb1/Arpc2/Nsmf/Cdc42/Ctnnb1/Atp1a2/Rhoa/Adgrl1/Erbb3/Arrb1/Fyn/Sptbn1/Ppp2ca/Dbnl/Nf1/Mink1/Cast/Dlg5/Camk2g/Pdzd2/Ptk2/Dlg1/Itsn1/Camk2a/Ablim1/Baiap2/Arhgef9/Itgb1/Chrnd/Actr3/Abi2/Chrna1/Map1a/Napb/Mylk2/Epb41l1/Src/Dclk1/Epha7/Pde4b/Macf1/Epb41/Add1/Plekha5/Sema4b/Cttn/Syp/Sorbs2/Cryab/Trappc4/Myd88/Ppp1r9a/Arhgap44/Nsf/Iqsec1/Myo5a/Shc4/Dagla/Lzts1/Apbb1/Srcin1/Abhd…	89	0,0531660692951016	123	3	GO:0030054	0,725	9,03536451069453	137	postsynapse	cell junction	CC
GO:0098857	membrane microdomain	59/1674	265/11619	0,000333211365913369	0,00764534967345674	0,00669345638545276	Tubb5/Slc2a3/Ctnnb1/Atp1a2/Gprc5b/Plcd1/Sdc4/Myo1c/Slc2a4/Arid3a/Fyn/Ppp2ca/Prkar1a/Vcl/Emp2/Dlg1/App/Adcy6/Pi4k2a/Itgb1/Cd28/Cd55/Capn2/Stom/Traf2/Src/Tlr2/Bcl10/Cavin4/Slc2a1/Add1/Hdac6/Casp3/Slc27a1/Cdh13/Birc3/Ldlr/Anxa2/Rap2b/Hk1/Ctnna1/Cpe/Tlr4/S100a10/Grk3/Tuba1c/Usp48/Mdga1/Tlr6/Ezr/Kcnn4/Akap6/Erbb2/Cav3/Kcnma1/Ahnak/Bves/Prnp/Hspa1a	59	0,0352449223416965	2	12	GO:0045121	0,995	3,10530405701223	2	membrane microdomain	membrane raft	CC
GO:0098858	actin-based cell projection	37/1674	141/11619	0,000152699531927941	0,00420432711241599	0,00368086240121038	Kcnn3/Rhoc/Tgfb1/Cd44/Ctnnb1/Cdh23/Myo1c/Myo1b/Ctsl/Slc4a7/Dlg1/App/Adcy6/Enah/Eps8l2/Itgb1/Pdgfa/Abi2/Itgav/Car2/Rufy3/Cib1/Fgf13/Msn/Mtm1/Bbs2/Ppp1r9a/Myo5a/Apbb1/Clic4/Srcin1/Arf6/Actn2/Ezr/Atp6v1a/Erbb2/Syne2	37	0,0221027479091995	1	1	GO:0042995	0,61	0	0	actin-based cell projection	cell projection	CC
GO:0098984	neuron to neuron synapse	60/1674	280/11619	0,000838121369066315	0,014980858033733	0,0131156486162541	Hip1r/Tiam1/Crtc1/Stat3/Hspb1/Nsmf/Ctnnb1/Adgrl1/Arrb1/Fyn/Sptbn1/Ppp2ca/Dbnl/Nf1/Cast/Dlg5/Camk2g/Pdzd2/Dlg1/Camk2a/Ablim1/Baiap2/Arhgef9/Map1a/Mylk2/Epb41l1/Src/Dclk1/Epha7/Unc13b/Pde4b/Macf1/Epb41/Add1/Plekha5/Syp/Sorbs2/Nectin1/Cryab/Myd88/Ppp1r9a/Arhgap44/Nsf/Iqsec1/Lzts1/Srcin1/Abhd17c/Magi2/Dnm3/Adam22/Sipa1l1/Penk/Rapgef4/Actn2/Map1b/Gper1/Sept11/Nck2/Prnp/Rps13	60	0,03584229390681	1	3	GO:0030054	0,649	0	0	neuron to neuron synapse	cell junction	CC
GO:0099080	supramolecular complex	147/1674	636/11619	0,00000000106405040111631	0,000000439452815661037	0,000000384738223982582	Mid2/Sync/Tubb6/Tubb5/Aif1l/Ltbp1/Emd/Spag5/Tiam1/Nes/Hspb1/Sh2b2/Wdr1/Tbcb/Arpc2/Ctnnb1/Mid1ip1/Fhl2/Myod1/Kif11/Ttll5/Myl2/Tppp3/Sdc4/Myo1c/Jph2/Myo1b/Gabarap/Myh11/Fyn/Cobl/Sptbn1/Myh3/Nin/Klc1/Tppp/Vcl/Pdlim2/Ttll1/Klhl22/Dlg1/Myl12a/Dync2li1/Atat1/Lmnb1/Anxa1/Ankrd1/Ankrd2/Baiap2/Stau2/Des/Hdac4/Actr3/Tnnt2/Tnni1/Csrp1/Kif5c/Abi2/Smtnl1/Map1a/Snph/Tpx2/Aurka/Src/Tpm3/Lmna/Myoz2/Bcl10/Cavin4/…	147	0,0878136200716846	1	4	GO:0043292	0,832	0	1	supramolecular complex	contractile fiber	CC
GO:0099081	supramolecular polymer	147/1674	636/11619	0,00000000106405040111631	0,000000439452815661037	0,000000384738223982582	Mid2/Sync/Tubb6/Tubb5/Aif1l/Ltbp1/Emd/Spag5/Tiam1/Nes/Hspb1/Sh2b2/Wdr1/Tbcb/Arpc2/Ctnnb1/Mid1ip1/Fhl2/Myod1/Kif11/Ttll5/Myl2/Tppp3/Sdc4/Myo1c/Jph2/Myo1b/Gabarap/Myh11/Fyn/Cobl/Sptbn1/Myh3/Nin/Klc1/Tppp/Vcl/Pdlim2/Ttll1/Klhl22/Dlg1/Myl12a/Dync2li1/Atat1/Lmnb1/Anxa1/Ankrd1/Ankrd2/Baiap2/Stau2/Des/Hdac4/Actr3/Tnnt2/Tnni1/Csrp1/Kif5c/Abi2/Smtnl1/Map1a/Snph/Tpx2/Aurka/Src/Tpm3/Lmna/Myoz2/Bcl10/Cavin4/…	147	0,0878136200716846	1	4	GO:0043292	0,87	0	0	supramolecular polymer	contractile fiber	CC
GO:0099512	supramolecular fiber	145/1674	632/11619	0,00000000237073226463304	0,000000561805556478913	0,000000491857292342313	Mid2/Sync/Tubb6/Tubb5/Aif1l/Ltbp1/Emd/Spag5/Tiam1/Nes/Hspb1/Sh2b2/Wdr1/Tbcb/Arpc2/Ctnnb1/Mid1ip1/Fhl2/Myod1/Kif11/Ttll5/Myl2/Tppp3/Sdc4/Myo1c/Jph2/Myo1b/Gabarap/Myh11/Fyn/Cobl/Sptbn1/Myh3/Nin/Klc1/Tppp/Vcl/Pdlim2/Ttll1/Klhl22/Dlg1/Myl12a/Dync2li1/Atat1/Lmnb1/Anxa1/Ankrd1/Ankrd2/Baiap2/Stau2/Des/Hdac4/Actr3/Tnnt2/Tnni1/Csrp1/Kif5c/Abi2/Smtnl1/Map1a/Snph/Tpx2/Aurka/Src/Tpm3/Lmna/Myoz2/Bcl10/Cavin4/…	145	0,0866188769414576	3	4	GO:0043292	0,871	42,9202276178129	3	supramolecular fiber	contractile fiber	CC
GO:0099513	polymeric cytoskeletal fiber	90/1674	446/11619	0,000434320790664782	0,00969591819159756	0,0084887164491239	Mid2/Sync/Tubb6/Tubb5/Aif1l/Emd/Spag5/Tiam1/Nes/Sh2b2/Wdr1/Tbcb/Arpc2/Mid1ip1/Kif11/Ttll5/Tppp3/Myo1c/Myo1b/Gabarap/Fyn/Cobl/Nin/Klc1/Tppp/Vcl/Pdlim2/Ttll1/Klhl22/Dlg1/Dync2li1/Atat1/Lmnb1/Anxa1/Baiap2/Stau2/Des/Actr3/Kif5c/Abi2/Smtnl1/Map1a/Snph/Tpx2/Aurka/Src/Tpm3/Lmna/Bcl10/Macf1/Gabarapl1/Cttn/Fgf13/Hdac6/Pdlim3/Fez1/Dync1li1/Cct2/Myo5a/Cyld/Tubb4b/Krt80/Ldlrap1/Ranbp10/Nme1/Cdk5rap2/Hnrnpu/D…	90	0,0537634408602151	1	4	GO:0043292	0,831	0	0	polymeric cytoskeletal fiber	contractile fiber	CC
GO:0099568	cytoplasmic region	68/1674	324/11619	0,000714015860466764	0,0137157465289662	0,012008051313113	Hip1r/Tulp3/Emd/Rhoc/Wdr1/Nsmf/Cdc42/Ctnnb1/Rhoa/Exoc3l2/Ctsz/Gabarap/Sept10/Ccn2/Cfap54/Cobl/Sptbn1/Dbnl/Prkar1a/Pfn4/Pdlim2/Arl6/Myl12a/Dync2li1/Spire1/Camk2a/Baiap2/Arhgef9/Actr3/Lamc2/Gsn/Inpp5e/Traf2/Kcnab1/Gpsm2/Tpm3/Unc13b/Slc2a1/Macf1/Cnksr1/Epb41/Gabarapl1/C2cd5/Cttn/Mpp1/Anxa2/Ppp1r9a/Tle6/Exoc1/Actr1b/Atg5/Plekhh2/Gck/Arf6/Pard6b/Tmem201/Shroom2/Stxbp6/Cdc42se1/Phldb1/Actn2/Sptan1/Sept…	68	0,040621266427718	1	19	GO:0099568	0,997	0	1	cytoplasmic region	cytoplasmic region	CC
GO:0099572	postsynaptic specialization	61/1674	281/11619	0,00053788872051494	0,0114993229957153	0,0100675862088141	Hip1r/Tiam1/Crtc1/Stat3/Hspb1/Nsmf/Ctnnb1/Adgrl1/Arrb1/Fyn/Sptbn1/Ppp2ca/Dbnl/Nf1/Cast/Dlg5/Camk2g/Pdzd2/Dlg1/Camk2a/Ablim1/Baiap2/Arhgef9/Chrnd/Chrna1/Map1a/Mylk2/Epb41l1/Src/Dclk1/Epha7/Pde4b/Macf1/Epb41/Add1/Plekha5/Syp/Sorbs2/Cryab/Myd88/Ppp1r9a/Arhgap44/Nsf/Iqsec1/Lzts1/Srcin1/Abhd17c/Magi2/Dnm3/Adam22/Chrnb1/Sipa1l1/Rapgef4/Actn2/Map1b/Gper1/Sept11/Dlgap4/Nck2/Prnp/Rps13	61	0,0364396654719235	5	3	GO:0030054	0,646	6,05308316760619	6	postsynaptic specialization	cell junction	CC
GO:0120025	plasma membrane bounded cell projection	276/1674	1414/11619	0,0000000109280007554906	0,0000015044214373392	0,00000131711167000387	Fer/Itga5/Kcnn3/Hip1r/S100a4/S100a6/Calm1/Tulp3/Aif1l/Ltbp1/Rhoc/Tiam1/Tgfb1/Crtc1/Ap1s1/Hspb1/Sh2b2/Cd44/Ephb3/Arpc2/Nsmf/Slc5a6/Cdc42/Ctnnb1/Atp1a2/Rhoa/Ttll5/Cdh23/Adgrl1/Gdi1/Plekho1/Rxra/Ctsz/Atxn10/Plcg1/Nek8/Myo1c/Myo1b/Gabarap/Zfyve27/Slc22a5/Arrb1/Fyn/Ptprk/Ahi1/Cfap54/Cobl/Cfap410/Sptbn1/Ppp2ca/Mapk9/Cfap36/Dbnl/Gna13/Prkar1a/Ncoa1/Nf1/Nin/Atp6v1d/Fos/Klc1/Amph/Ctsl/Slc4a7/Dlg5/Camk2g/C…	276	0,164874551971326	1	1	GO:0042995	0,913	0	1	plasma membrane bounded cell projection	cell projection	CC
GO:1902495	transmembrane transporter complex	34/1674	134/11619	0,000542946243139101	0,0114993229957153	0,0100675862088141	Calm1/Atp1a2/Mcu/Micu1/Cacng1/Cacnb1/Micu2/Dlg1/Slc26a6/Chrnd/Chrna1/Kcnab1/Kcnq5/Pde4b/Kcnq4/Atp2a2/Kcnj8/Cttn/Herpud1/Scn7a/Clic4/Kcnk2/Abcc8/Chrnb1/Kcng4/Lrrc8d/Catsper4/Kcnb1/Hspa2/Dpp6/Akap6/Kcnma1/Scn2b/Scn2a	34	0,020310633213859	2	18	GO:0034702	0,973	2,60692102435663	2	transmembrane transporter complex	ion channel complex	CC
GO:1990351	transporter complex	35/1674	141/11619	0,000699678296767493	0,0137157465289662	0,012008051313113	Calm1/Atp1a2/Mcu/Micu1/Pex13/Cacng1/Cacnb1/Micu2/Dlg1/Slc26a6/Chrnd/Chrna1/Kcnab1/Kcnq5/Pde4b/Kcnq4/Atp2a2/Kcnj8/Cttn/Herpud1/Scn7a/Clic4/Kcnk2/Abcc8/Chrnb1/Kcng4/Lrrc8d/Catsper4/Kcnb1/Hspa2/Dpp6/Akap6/Kcnma1/Scn2b/Scn2a	35	0,0209080047789725	1	18	GO:0034702	0,971	0	0	transporter complex	ion channel complex	CC
GO:0002020	protease binding	29/1641	108/11355	0,000529185429542176	0,0318834221299161	0,0298571989720638	Timp1/Ddt/Dvl3/Psap/Cstb/Nol3/Timp3/Xbp1/Rffl/Cast/Derl1/Bfar/Twnk/Itgb1/Cd28/Itgav/Bcl10/Timp4/Casp3/Panx1/Ldlr/Anxa2/Serpine1/Chmp3/Sh3pxd2a/Trp53/Serpinb6a/Prnp/Hspa1a	29	0,0176721511273614	127	4	GO:0019899	0,68	10,8476749563641	136	protease binding	enzyme binding	MF
GO:0003779	actin binding	86/1641	341/11355	0,0000000745352012062585	0,0000449074587267708	0,0000420535451016364	Fer/Hip1r/S100a4/Stk38l/Aif1l/Emd/Flii/Wdr1/Mprip/Arpc2/Adssl1/Myl2/Myo1c/Anxa6/Myo1b/Myh11/Ywhah/Cobl/Sptbn1/Dbnl/Myo19/Pfn4/Myh3/Clmn/Vcl/Pdlim2/Ptk2/Enah/Diaph1/Spire1/Ablim1/Eps8l2/Itgb1/Actr3/Tnnt2/Tnni1/Gsn/Itprid2/Map1a/Epb41l1/Tpm3/Myoz2/Macf1/Epb41/Add1/Csrp3/Hdac6/Msn/Frg1/Pdlim3/Panx1/Ppp1r9a/Myo5a/Myom3/Pacrg/Vash2/Ctnna1/Mical2/Nexn/Myo9a/Hnrnpu/Plekhh2/Mrtfa/Sipa1l1/Tmem201/Prkce/Sh…	86	0,0524070688604509	364	1	GO:0003779	0,992	111,46997561972	400	actin binding	actin binding	MF
GO:0004866	endopeptidase inhibitor activity	20/1641	59/11355	0,00013777360595504	0,0187470994038666	0,0175557026083817	Timp1/Rps6ka1/Cstb/Ube2z/Nol3/Arrb1/Dpep1/Timp3/Papln/Cast/App/Serpinb8/Serpini1/Timp4/Birc3/Serpine1/Serpinb6b/Wfikkn2/Serpinb1a/Serpinb6a	20	0,012187690432663	29	8	GO:0030414	0,964	10,0438241455799	36	endopeptidase inhibitor activity	peptidase inhibitor activity	MF
GO:0005216	ion channel activity	40/1641	164/11355	0,000472414146961663	0,0299610024783581	0,0280569509996068	Kcnn3/P2rx5/Vdac3/Mcu/Jph2/Anxa6/Vdac1/Cacng1/Cacnb1/Kcnk5/Slc26a6/Slc40a1/Chrnd/Itgav/Chrna1/Kcnab1/Kcnq5/Tmem38b/Kcnq4/Kcnj8/Rasa3/Panx1/Anxa2/Scn7a/Clic4/Kcnk2/Orai2/Abcc8/Chrnb1/Kcng4/Lrrc8d/Catsper4/Kcnb1/Kcnn4/Kcnn2/Ncs1/Kcnma1/Scn2b/Slc17a7/Scn2a	40	0,024375380865326	176	6	GO:0005216	0,982	12,0000759119399	182	ion channel activity	ion channel activity	MF
GO:0005261	cation channel activity	34/1641	130/11355	0,000314400255217378	0,0270608791097814	0,0253411333528593	Kcnn3/P2rx5/Mcu/Jph2/Anxa6/Cacng1/Cacnb1/Kcnk5/Slc40a1/Chrnd/Itgav/Chrna1/Kcnab1/Kcnq5/Tmem38b/Kcnq4/Kcnj8/Rasa3/Panx1/Anxa2/Scn7a/Kcnk2/Orai2/Abcc8/Chrnb1/Kcng4/Catsper4/Kcnb1/Kcnn4/Kcnn2/Ncs1/Kcnma1/Scn2b/Scn2a	34	0,0207190737355271	34	6	GO:0005216	0,932	8,66621405994242	48	cation channel activity	ion channel activity	MF
GO:0005509	calcium ion binding	76/1641	324/11355	0,00000805032769701178	0,00323354829163306	0,0030280530846304	Cdh4/S100a4/S100a6/Calm1/Srr/Capns1/Aif1l/Ltbp1/Eps15l1/Plcd1/Cdh23/Myl2/Nol3/Plcg1/Anxa6/Micu1/Nin/Pdcd6/Anxa7/Micu2/Efcab6/Runx1/Itsn1/Ehd3/Anxa1/Capn1/Esyt1/Pam/Tnnt2/Capn2/Gpd2/Gsn/Slc25a12/Jag1/Ehd4/Tpd52/Notch2/Egf/Svep1/Astn2/Unc13b/Macf1/Cgref1/Atp2a2/Anxa3/Anxa4/Edem1/Mgp/C2cd5/Cib1/Syt3/Cdh13/Ldlr/Anxa2/Rcn2/Myo5a/Gnptab/Stab2/Myl6b/Slc25a24/Npnt/S100a10/S100a13/Egflam/Actn2/Sptan1/Spoc…	76	0,0463132236441194	618	2	GO:0005509	0,992	39,8551337578042	713	calcium ion binding	calcium ion binding	MF
GO:0005544	calcium-dependent phospholipid binding	11/1641	23/11355	0,000140019829572448	0,0187470994038666	0,0175557026083817	Plcd1/Anxa6/Anxa7/Anxa1/Esyt1/Anxa3/Anxa4/C2cd5/Syt3/Anxa2/Cpne2	11	0,00670322973796466	54	7	GO:0005544	0,999	11,898168829252	75	calcium-dependent phospholipid binding	calcium-dependent phospholipid binding	MF
GO:0008092	cytoskeletal protein binding	160/1641	745/11355	0,0000000544120863209807	0,0000449074587267708	0,0000420535451016364	Fer/Mid2/Cdh4/Hip1r/S100a4/S100a6/Stk38l/Aif1l/Emd/Spag5/Tiam1/Flii/Wdr1/Mprip/Snx6/Hspb7/Arpc2/Rhoa/Adssl1/Kif11/Myl2/Tppp3/Prune1/Myo1c/Anxa6/Myo1b/Gabarap/Myh11/Ywhah/Fyn/Cobl/Sptbn1/Ppp2ca/Dbnl/Myo19/Pfn4/Nf1/Myh3/Clmn/Klc1/Tppp/Dlg5/Vcl/Clu/Pdlim2/Ptk2/Dlg1/Enah/Gnb3/Diaph1/Rab27b/Spire1/Ankrd1/Capn1/Ablim1/Ankrd2/Sbds/Baiap2/Eps8l2/Itgb1/Stau2/Des/Actr3/Rgs2/Tnnt2/Tnni1/Csrp1/Capn2/Myoc/Kif…	160	0,0975015234613041	102	1	GO:0003779	0,877	87,4227836529669	108	cytoskeletal protein binding	actin binding	MF
GO:0008324	cation transmembrane transporter activity	68/1641	312/11355	0,000256452857557444	0,0249941074263288	0,0234057070635724	Kcnn3/Slc25a42/P2rx5/Slc5a6/Atp1a2/Mcu/Slc38a3/Atp6v0e/Slc12a4/Jph2/Anxa6/Slc2a4/Slc22a5/Atp6ap1/Cacng1/Cacnb1/Atp6v1d/Slc4a7/Atp6v1c1/Slc25a17/Tfrc/Slc38a1/Kcnk5/Slc40a1/Chrnd/Slc45a3/Itgav/Chrna1/Slc33a1/Kcnab1/Kcnq5/Slc44a1/Tmem38b/Kcnq4/Azin2/Slc30a9/Atp2a2/Slc41a3/Kcnj8/Zdhhc13/Slc9a9/Rasa3/Panx1/Anxa2/Atp6v1h/Slc25a37/Scn7a/Slc9a7/Slc2a12/Kcnk2/Orai2/Abcc8/Chrnb1/Slc7a1/Kcng4/Nipa1/Catsper4…	68	0,0414381474710542	18	6	GO:0005216	0,834	7,41936536570326	18	cation transmembrane transporter activity	ion channel activity	MF
GO:0015075	ion transmembrane transporter activity	89/1641	423/11355	0,000117211326099638	0,0187470994038666	0,0175557026083817	Kcnn3/S100a6/Slc25a42/Slc2a3/P2rx5/Slc4a3/Slc5a6/Atp1a2/Vdac3/Mcu/Slc38a3/Atp6v0e/Slc12a4/Jph2/Anxa6/Slc2a4/Slc22a5/Atp6ap1/Vdac1/Cacng1/Cacnb1/Atp6v1d/Slc4a7/Ank/Atp6v1c1/Slc25a17/Tfrc/Slc38a1/Kcnk5/Slc26a6/Slc37a1/Slc40a1/Chrnd/Slc45a3/Slc25a12/Itgav/Chrna1/Slc33a1/Kcnab1/Kcnq5/Slc35a1/Slc44a1/Tmem38b/Slc35d1/Kcnq4/Slc2a1/Azin2/Slc30a9/Atp2a2/Slc41a3/Kcnj8/Zdhhc13/Slc9a9/Rasa3/Slc27a1/Panx1/Anx…	89	0,0542352224253504	8	6	GO:0005216	0,887	6,20246815847175	8	ion transmembrane transporter activity	ion channel activity	MF
GO:0015318	inorganic molecular entity transmembrane transporter activity	78/1641	384/11355	0,000912798324331274	0,0499964536735993	0,046819129362829	Kcnn3/P2rx5/Slc4a3/Slc5a6/Atp1a2/Vdac3/Mcu/Slc38a3/Atp6v0e/Slc12a4/Jph2/Anxa6/Slc2a4/Atp6ap1/Vdac1/Cacng1/Cacnb1/Atp6v1d/Slc4a7/Ank/Atp6v1c1/Tfrc/Slc38a1/Kcnk5/Slc26a6/Slc37a1/Aqp4/Slc40a1/Chrnd/Slc45a3/Slc25a12/Itgav/Chrna1/Slc33a1/Kcnab1/Kcnq5/Slc35a1/Tmem38b/Kcnq4/Atp2a2/Kcnj8/Zdhhc13/Slc9a9/Rasa3/Slc27a1/Panx1/Anxa2/Abcc4/Sfxn5/Atp6v1h/Slc25a37/Scn7a/Clic4/Slc9a7/Slc2a12/Kcnk2/Slc16a9/Slc43a2…	78	0,0475319926873857	1	6	GO:0005216	0,925	0	0	inorganic molecular entity transmembrane transporter activity	ion channel activity	MF
GO:0019899	enzyme binding	321/1641	1888/11355	0,000389538817036165	0,0293371421580362	0,0274727376225506	Fer/Xpo6/Axin2/Sox9/Timp1/Calm1/Tulp3/Tubb5/Ddt/Bbc3/Rhoc/Tiam1/Tgfb1/Relb/Tbc1d8/Slc2a3/Dvl3/Gys1/Stat3/Psap/Hspb1/Cstb/Sh2b2/Cd44/Mlxipl/Ctr9/Arpc2/Slc4a3/Cdc42/Ctnnb1/Rhoa/Gprc5b/Myod1/Vav2/Brms1l/Kif11/Tsg101/Nol3/Gdi1/Rxra/H2afy/Mapkapk2/Atxn10/Plcg1/Sdc4/Tnfaip1/Elmo2/Slc12a4/Myo1c/Erbb3/Ywhab/Gabarap/Arrb1/Map2k3/Ywhah/Atp6ap1/Fyn/Ptprk/Lims1/Rhobtb1/Timp3/Snrpd3/Mdm2/Sptbn1/Ppp2ca/Mapk9/V…	321	0,195612431444241	426	4	GO:0019899	0,968	14,220716683094	455	enzyme binding	enzyme binding	MF
GO:0019900	kinase binding	128/1641	649/11355	0,0000956933037558978	0,0187470994038666	0,0175557026083817	Fer/Axin2/Sox9/Rhoc/Tiam1/Relb/Slc2a3/Gys1/Stat3/Hspb1/Sh2b2/Cd44/Mlxipl/Cdc42/Ctnnb1/Rhoa/Gprc5b/Kif11/Nol3/H2afy/Mapkapk2/Plcg1/Sdc4/Elmo2/Slc12a4/Arrb1/Map2k3/Ptprk/Lims1/Rhobtb1/Ppp2ca/Mapk9/Vdac1/Xbp1/Tom1l1/Prkar1a/Map2k6/Rffl/Nin/Traf3/Ankra2/Rhobtb2/Rb1/Gdnf/Laptm4b/Emp2/Ptk2/Parn/Dlg1/Adcy6/Cdkn1a/Sik1/Msh2/Ptpn2/Lmnb1/Ccnj/Ankrd2/Pfkfb1/Itgb1/Stau2/Cd28/Cnot9/Hdac4/Pam/Myoc/Traf2/Itgav/…	128	0,0780012187690433	109	4	GO:0019899	0,844	13,9931492550322	117	kinase binding	enzyme binding	MF
GO:0019901	protein kinase binding	112/1641	586/11355	0,000877363809339405	0,0499964536735993	0,046819129362829	Fer/Axin2/Sox9/Rhoc/Tiam1/Relb/Gys1/Stat3/Hspb1/Sh2b2/Cd44/Mlxipl/Cdc42/Ctnnb1/Rhoa/Gprc5b/Kif11/H2afy/Mapkapk2/Plcg1/Sdc4/Elmo2/Slc12a4/Arrb1/Map2k3/Ptprk/Lims1/Rhobtb1/Ppp2ca/Mapk9/Vdac1/Xbp1/Tom1l1/Prkar1a/Map2k6/Rffl/Traf3/Ankra2/Rhobtb2/Gdnf/Emp2/Ptk2/Parn/Dlg1/Adcy6/Cdkn1a/Sik1/Msh2/Ptpn2/Lmnb1/Ccnj/Ankrd2/Itgb1/Stau2/Cd28/Hdac4/Pam/Myoc/Traf2/Itgav/Tpx2/Aurka/Src/Fam83d/Sike1/Rab13/Cks1b/B…	112	0,0682510664229129	528	4	GO:0019899	0,831	10,6120704391567	602	protein kinase binding	enzyme binding	MF
GO:0030414	peptidase inhibitor activity	20/1641	63/11355	0,000373992205893327	0,0293371421580362	0,0274727376225506	Timp1/Rps6ka1/Cstb/Ube2z/Nol3/Arrb1/Dpep1/Timp3/Papln/Cast/App/Serpinb8/Serpini1/Timp4/Birc3/Serpine1/Serpinb6b/Wfikkn2/Serpinb1a/Serpinb6a	20	0,012187690432663	121	8	GO:0030414	0,995	11,2643920799067	124	peptidase inhibitor activity	peptidase inhibitor activity	MF
GO:0030552	cAMP binding	8/1641	15/11355	0,00046547283160739	0,0299610024783581	0,0280569509996068	Popdc3/Prkar1a/Popdc2/Pde10a/Pde4b/Pde4a/Rapgef4/Bves	8	0,0048750761730652	22	11	GO:0030552	1	7,1739404131073	35	cAMP binding	cAMP binding	MF
GO:0044325	transmembrane transporter binding	31/1641	104/11355	0,0000418823179769634	0,0100936386324482	0,00945217786764311	Calm1/Ctnnb1/Arrb1/Ywhah/Fyn/Ppp2ca/Vdac1/Id2/Dlg1/Fhl1/Diaph1/Src/Kcnab1/Pde4b/Cib1/Fgf13/Herpud1/Panx1/Ppp1r9a/Tcaf1/Abcc8/Tspo/S100a10/Kcng4/Kcnb1/Actn2/Camk2d/Bak1/Akap6/Cav3/Prnp	31	0,0188909201706277	139	3	GO:0044325	0,998	19,6580824680474	180	transmembrane transporter binding	transmembrane transporter binding	MF
GO:0044877	protein-containing complex binding	175/1641	962/11355	0,000464778670534948	0,0299610024783581	0,0280569509996068	Itga5/Hip1r/Snd1/Tulp3/Tubb5/Aif1l/Bcap31/Flii/Nes/Wdr1/Arpc2/Ctnnb1/Adssl1/Tsg101/C8g/Rxra/H2afy/H3f3b/Plcg1/Rarb/Myo1c/Ywhab/Anxa6/Myo1b/Ybx2/Myh11/Arrb1/Fyn/Uhrf1bp1l/Ccn2/Snrpd3/Mdm2/Prmt2/Sptbn1/Ppp2ca/Vdac1/Dbnl/Gna13/Ncoa1/Cpd/Myh3/Clmn/Amph/Ctsl/Fst/Anxa7/Vcl/Mtrf1/Clu/Myc/Xrcc6/Emp2/Ptk2/Snx4/Itgb5/Cdkn1a/Msh2/Nme4/Ptpn2/Ddb1/Ablim1/Pi4k2a/Sbds/Itga7/Cd63/Eps8l2/Cd151/Itgb1/Sec61a2/Pdgfa…	175	0,106642291285801	428	5	GO:0044877	0,981	14,0625013783146	445	protein-containing complex binding	protein-containing complex binding	MF
GO:0048306	calcium-dependent protein binding	18/1641	52/11355	0,000217920010893092	0,0238721466478342	0,0223550480074062	S100a4/S100a6/Calm1/Nsmf/Tsg101/Anxa6/Pdcd6/Anxa7/Rbm22/Anxa1/Anxa3/Anxa4/Mgp/Anxa2/Pdcd6ip/Myo5a/Vps37c/Tnnc1	18	0,0109689213893967	70	9	GO:0048306	0,999	11,1787939288352	77	calcium-dependent protein binding	calcium-dependent protein binding	MF
GO:0051015	actin filament binding	44/1641	163/11355	0,0000192736731576351	0,00580619403873756	0,00543720463815389	Hip1r/Aif1l/Flii/Wdr1/Arpc2/Adssl1/Myo1c/Anxa6/Myo1b/Myh11/Dbnl/Myh3/Clmn/Vcl/Ablim1/Eps8l2/Actr3/Gsn/Itprid2/Tpm3/Add1/Frg1/Panx1/Ppp1r9a/Myo5a/Myom3/Ctnna1/Nexn/Sipa1l1/Tmem201/Shroom2/Actn2/Ezr/Tln2/Myh7/Actr3b/Capg/Myl4/Cfl2/Syne2/Shroom4/Flnc/Xirp1/Tnnc1	44	0,0268129189518586	199	1	GO:0003779	0,902	26,467482318217	259	actin filament binding	actin binding	MF
GO:0061135	endopeptidase regulator activity	21/1641	65/11355	0,000204808270530262	0,0238721466478342	0,0223550480074062	Timp1/Rps6ka1/Cstb/Ube2z/Nol3/Arrb1/Dpep1/Timp3/Papln/Cast/App/Serpinb8/Psmd14/Serpini1/Timp4/Birc3/Serpine1/Serpinb6b/Wfikkn2/Serpinb1a/Serpinb6a	21	0,0127970749542962	1	8	GO:0030414	0,949	0	0	endopeptidase regulator activity	peptidase inhibitor activity	MF
GO:0097718	disordered domain specific binding	13/1641	32/11355	0,000269645972234253	0,0249941074263288	0,0234057070635724	Ctnnb1/Fyn/Mdm2/Rb1/Smtnl1/Ncoa3/Rrm1/Myo5a/Ezr/Trp53/Hspa2/Bcl2l2/Hspa1a	13	0,00792199878123096	34	10	GO:0097718	1	9,05190035567052	35	disordered domain specific binding	disordered domain specific binding	MF
