# Supplementary material for: Integrative Multi-Omics and Network Analyses Reveal Pathogenic and Protective Pathways in Centronuclear Myopathies
Source: Int J Mol Sci. 2025 Nov 28;26(23):11572. doi: 10.3390/ijms262311572 (PMC12691857; doi:10.3390/ijms262311572)
Supplement: Supplementary file 1 [file ijms-26-11572-s001.zip › 251120_U02_Supplementary/250819_SuppInfo_S3/enrich_analysis_brown_module.csv]

ID	Description	GeneRatio	BgRatio	pvalue	p.adjust	qvalue	geneID	Count	gene_ratio_score	term_size	cluster	parent	parentSimScore	score	size	term	parentTerm	ont
GO:0000165	MAPK cascade	108/1315	545/11452	0,00000000510596202026985	0,000000315833208426884	0,000000247649493938594	Mapk7/Araf/Foxm1/Apoe/Ptpn6/Map2k1/Fbln1/Epha2/Lrrk1/Ncf1/C1qtnf1/Timp2/Igfbp4/Ccl6/Ccl9/Igf1/Egfr/Irak3/Shc2/Igfbp3/Ccl11/Itgb3/Slc9a3r1/Pik3r5/Zfp36l1/Tgfb3/Sfrp4/Ripk1/Syk/Ror2/Prkcd/Wnt5a/Dok2/Dab2/Ajuba/Robo1/Map3k12/Fgd2/C3/Cdh2/Cd74/Csf1r/Plce1/Maged1/Ptprj/Adam8/Map4k4/Slc11a1/Fn1/Epha4/Ptprc/Fcgr2b/Stk39/Rassf2/Bmp2/Ptpn22/Pdgfc/Glipr2/Ephb2/Emilin1/Pdgfra/P2rx7/Gpnmb/Iqgap1/Pycard/Gas6/…	108	0,0821292775665399	78	21	GO:0035556	0,806	184,101658350067	89	MAPK cascade	intracellular signal transduction	BP
GO:0000302	response to reactive oxygen species	30/1315	158/11452	0,00369334266813179	0,0307762608602226	0,0241321217148726	Mapk7/Stat6/Axl/Hmox1/Ncf1/Pcgf2/Egfr/Fbln5/Ripk1/Fancc/Prkcd/Ripk3/Apod/Cyp1b1/Pycr1/Casp6/Aptx/Pdgfra/Foxp1/Mmp2/Pawr/Sigmar1/Sirpa/Thbs1/Cfl1/Lig1/Ptk2b/Sphk1/Sod3/Bnip3	30	0,0228136882129278	18	78	GO:0042542	0,96	6,60591951475407	20	response to reactive oxygen species	response to hydrogen peroxide	BP
GO:0000902	cell morphogenesis	150/1315	767/11452	1,10938660085355e-11	0,00000000123046275918809	0,000000000964824063755032	Zfp385a/Col6a1/Itgb7/Col18a1/Smo/Mov10/Axl/Apoe/Calr/Ptpn6/Coro1c/Myo9b/Plod3/Map2k1/Fblim1/Fbln1/Epha2/Mertk/Actn1/Eps8/Rnd3/Rac3/Pmp22/Mapt/Trpv2/Sparc/Egfr/Col6a2/Ccl11/Itgb3/Slc9a3r1/Dlg4/Ntn1/Gli3/Carmil1/Cap2/Hexb/Thbs4/Emb/Wnt5a/Dmtn/Dab2/Sema5a/Matn2/Col14a1/Nckap1l/Rabl2/Alcam/Boc/Robo1/St6gal1/Ache/Nfatc4/Epb41l3/Vit/Bambi/Cdh2/Csf1r/Lipa/Coro1b/Fermt3/Fgd1/Adam8/Farp1/Map4k4/Fn1/Epha4/…	150	0,114068441064639	106	8	GO:0009653	0,766	370,215878808535	112	cell morphogenesis	anatomical structure morphogenesis	BP
GO:0000904	cell morphogenesis involved in differentiation	107/1315	553/11452	0,0000000230440051157894	0,00000119550068475704	0,000000937409783657581	Zfp385a/Col6a1/Itgb7/Col18a1/Smo/Axl/Apoe/Calr/Ptpn6/Coro1c/Plod3/Map2k1/Fbln1/Epha2/Mertk/Actn1/Rac3/Pmp22/Mapt/Trpv2/Col6a2/Itgb3/Slc9a3r1/Dlg4/Ntn1/Gli3/Carmil1/Emb/Wnt5a/Dmtn/Dab2/Sema5a/Matn2/Col14a1/Rabl2/Alcam/Boc/Robo1/St6gal1/Ache/Nfatc4/Vit/Cdh2/Csf1r/Fermt3/Farp1/Fn1/Epha4/Lamc1/Vim/Nr4a2/Mdk/Tyro3/Postn/Shox2/Sema4a/Ptprd/Pdpn/Ephb2/Radil/Limk1/Ptn/Foxp1/Ptpro/Parva/Tnmd/Arhgap4/Plxna…	107	0,0813688212927757	11	8	GO:0009653	0,735	84,1071742790624	10	cell morphogenesis involved in differentiation	anatomical structure morphogenesis	BP
GO:0001101	response to acid chemical	32/1315	179/11452	0,00709911097396512	0,0486353364169517	0,0381356872229593	Col6a1/Rarg/Col1a1/Aldh1a2/Egfr/Nfatc4/Ptk7/Lars/Rbp4/Col5a2/Col3a1/Pdgfc/Pdgfra/Col1a2/Foxp1/Ipo5/Tead2/Mmp2/Ctsh/Cdo1/Sh3bp4/Scd1/Col16a1/Pid1/Osr1/P2ry6/Amigo1/Mest/Ntrk2/Cfl1/Ptk2b/Clk2	32	0,0243346007604563	1	67	GO:0071230	0,987	0	0	response to acid chemical	cellular response to amino acid stimulus	BP
GO:0001501	skeletal system development	96/1315	384/11452	4,42705677496207e-14	8,63007764646394e-12	6,76697163177615e-12	Zfp385a/Mmp14/Col6a1/Rarg/Acp5/Col1a1/Hoxc8/Ptpn6/Rab23/Ccn4/Epha2/Sulf2/Lrrk1/Sulf1/Pcgf2/Sparc/Igf1/Col6a2/Tgfb3/Gli3/Sfrp4/Ror2/Vcan/Hexb/Wnt5a/Bmp1/Matn2/Col14a1/Snai2/Vit/Lox/Pcsk5/Rbp4/Col5a2/Ptprc/Pip4k2a/Wdr5/Fbn1/Mdk/Rassf2/Bmp2/Shox2/Col11a1/Pdgfc/Thbs3/Ecm1/Ctsk/P3h1/Pdgfra/P2rx7/Col1a2/Tyrobp/Sfrp1/Eif2ak3/Mmp2/Comp/Bmp5/Col12a1/Adamts7/Ppib/Tgfbr2/Pth1r/Chsy1/Loxl2/Chst11/Twist1/Ccn3…	96	0,0730038022813688	116	11	GO:0001501	0,994	581,89539223121	136	skeletal system development	skeletal system development	BP
GO:0001503	ossification	64/1315	269/11452	0,00000000713404278186357	0,000000428909319773162	0,000000336314146686574	Mmp14/Acp5/Col1a1/Tcirg1/Smo/Clec11a/Ccn4/Epha2/Clic1/Csf1/Igf1/Fstl3/Igfbp3/Smoc1/Gli3/Aspn/Wnt5a/Bmp1/Snai2/Lox/Tcf7l2/Gli1/Creb3l1/Mdk/Rassf2/Bmp2/Shox2/Thbs3/Ecm1/P3h1/Spp1/P2rx7/Col1a2/Ptn/Chrdl1/Gpm6b/Sfrp1/Eif2ak3/Mmp2/Comp/Bmp5/Pth1r/Chsy1/Twist1/Cd276/Igsf10/Enpp1/Runx2/Lrrc17/Sh3pxd2b/Fzd1/Fat4/Osr1/Gli2/Pthlh/Foxc1/Gja1/Fgfr3/Tmem119/Gpc3/Col13a1/Ptk2b/Ext1/Dnm3os	64	0,0486692015209125	102	24	GO:0001503	0,996	187,527705866077	104	ossification	ossification	BP
GO:0001525	angiogenesis	75/1315	397/11452	0,00000764064456121858	0,000188322860008886	0,000147666742235771	Itgb2/Fap/Serpinf1/Mapk7/Col18a1/Hmox1/Epha2/Cybb/Sulf1/Ptgis/Sparc/Dcn/Ccl11/Itgb3/Syk/Wnt5a/Sema5a/Robo1/Nfatc4/Thbs2/Smoc2/Cyp1b1/C3/Mmp19/Adam8/Fn1/Creb3l1/Mdk/Sema4a/Ecm1/F3/Reck/Ephb2/Adgrb2/Emilin1/Pdgfra/Pf4/Ptn/Tnfrsf1a/Pde3b/Parva/Tnmd/Srpx2/Adgra2/Ednra/Eif2ak3/Mmp2/Bmper/Thy1/Ctsh/Tgfbr2/Thsd7a/Vhl/Loxl2/Grn/Becn1/Meox2/Pml/Ccn3/Anpep/Tgfb2/Thbs1/C3ar1/Fzd5/Rhoj/Ccr2/Foxc1/Cysltr1/Ada…	75	0,0570342205323194	245	25	GO:0001568	0,94	76,3373698106898	285	angiogenesis	blood vessel development	BP
GO:0001558	regulation of cell growth	54/1315	328/11452	0,00387686827514828	0,0316496111853158	0,0248169286327953	Mmp14/Apoe/Ccn4/Cyba/Igfbp4/Mapt/Trpv2/Cxcl16/Igf1/Egfr/Igfbp3/Ntn1/Wnt5a/Dab2/Sema5a/Col14a1/Pi16/Epb41l3/Ptprj/Fn1/Ccn5/Sema4a/P3h1/Slc25a33/Limk1/Foxp1/Arhgap4/Plxna3/G6pdx/Sfrp1/Dbn1/Sh3bp4/Igfbp7/Pml/Ccn3/Enpp1/Ppp1r9b/Tgfb2/Lrp1/Inhba/Shtn1/Hsd3b7/Trim46/Msx1/Gja1/Islr2/Gas1/Cfl1/Slit3/Ptk2b/Sphk1/Ei24/Csf2rb/Dact3	54	0,04106463878327	51	52	GO:0003417	0,665	8,84226300015367	53	regulation of cell growth	growth plate cartilage development	BP
GO:0001568	blood vessel development	109/1315	551/11452	0,00000000477276354074239	0,00000029808920250093	0,000000233736156231349	Tbx2/Itgb2/Fap/Serpinf1/Mapk7/Col18a1/Col1a1/Foxm1/Smo/Apoe/Map2k1/Hmox1/Epha2/Aldh1a2/Cybb/Sulf1/Ptgis/Sparc/Hey2/Dcn/Ccl11/Itgb3/Zfp36l1/Gli3/Syk/Wnt5a/Sema5a/Robo1/Nfatc4/Thbs2/Smoc2/Ptk7/Cyp1b1/C3/Cdh2/Lox/Pcsk5/Efemp2/Tcf7l2/Sufu/Ptprj/Mmp19/Adam8/Col3a1/Fn1/Col5a1/Creb3l1/Mdk/Sema4a/Ecm1/F3/Reck/Plpp3/Ephb2/Adgrb2/Emilin1/Pdgfra/Pf4/Col1a2/Ptn/Tnfrsf1a/Pde3b/Parva/Tead2/Dctn5/Tnmd/Srpx2/Adg…	109	0,0828897338403042	73	25	GO:0001568	0,991	182,705598136467	75	blood vessel development	blood vessel development	BP
GO:0001649	osteoblast differentiation	29/1315	139/11452	0,000968440471622033	0,0109682703414516	0,00860038313567973	Col1a1/Tcirg1/Smo/Ccn4/Epha2/Clic1/Igf1/Igfbp3/Smoc1/Gli3/Snai2/Lox/Gli1/Creb3l1/Rassf2/Bmp2/Shox2/Spp1/Sfrp1/Pth1r/Twist1/Cd276/Runx2/Sh3pxd2b/Fzd1/Gli2/Pthlh/Gja1/Tmem119	29	0,0220532319391635	70	24	GO:0001503	0,927	16,3187187016788	86	osteoblast differentiation	ossification	BP
GO:0001654	eye development	57/1315	240/11452	0,0000000508893201344445	0,00000246143606334498	0,00000193004845337759	Tbx2/Rarg/Tcirg1/Naglu/Ctns/Rcn1/Epha2/Aldh1a2/Mertk/Kera/Egfr/Smoc1/Gli3/Lpcat1/Ache/Cyp1b1/Rbp4/Bbs4/Col5a2/Vim/Col5a1/Nphp1/Casp6/Bcar3/Ephb2/Gnb1/Pdgfra/Foxp2/Ptn/Tub/Chrdl1/Tmem231/Thy1/Tgfbr2/Vhl/Twist1/Inhbb/Tgfb2/Sdk1/Sh3pxd2b/Six5/Inhba/Sdk2/Fzd5/Rhoj/Sall2/Tsku/Foxc1/Gja1/Gas1/Fgfr3/Ntrk2/Col8a2/Col8a1/Fat1/Fat3/Miat	57	0,0433460076045627	38	40	GO:0001654	0,996	114,433970993452	43	eye development	eye development	BP
GO:0001655	urogenital system development	48/1315	250/11452	0,000219026863264123	0,00331529367383083	0,00259957084523016	Serpinf1/Rarg/Smo/Nid1/Sulf2/Aldh1a2/Glis2/Sulf1/Igf1/Itgb3/Itgb4/Tshz3/Gli3/Vcan/Wnt5a/Pcsk5/Rbp4/Plce1/Maged1/Epha4/Fbn1/Bmp2/Bcl2l11/Gzf1/Ampd2/Tnc/Ephb2/Pdgfra/Sec61a1/Ptpro/Sfrp1/Ednra/Mmp2/Bmper/Kank2/Myo1e/Tbx18/Nphp3/Tgfb2/Nup133/C3ar1/Basp1/Plaur/Fat4/Osr1/Gli2/Foxc1/Gpc3	48	0,0365019011406844	17	65	GO:0001655	0,994	17,4180605248258	21	urogenital system development	urogenital system development	BP
GO:0001667	ameboidal-type cell migration	62/1315	321/11452	0,0000233136027800906	0,000491725923555156	0,000385569575572714	Itgb2/Fap/Serpinf1/Itgb7/Smo/Apoe/Calr/Coro1c/Hmox1/Epha2/Pmp22/Sparc/Dcn/Igf1/Appl2/Itgb3/Itgb4/Wnt5a/Dmtn/Sema5a/Sh3bp1/Snai2/Robo1/Smoc2/Cyp1b1/Coro1b/Adam8/Map4k4/Ppm1f/Fn1/Fgf7/Sema4a/Pip5k1a/Glipr2/Cap1/P2rx4/Arhgdib/Strap/Srpx2/Arhgap4/Adgra2/Bmper/Kank2/Ctsh/Tgfbr2/Syde1/Prr5l/Vhl/Loxl2/Grn/Twist1/Meox2/Pml/Ccn3/Tgfb2/Thbs1/Arsb/Dock5/Rhoj/Cfl1/Ptk2b/Prcp	62	0,047148288973384	9	3	GO:0016477	0,821	24,04795507791	9	ameboidal-type cell migration	cell migration	BP
GO:0001736	establishment of planar polarity	13/1315	43/11452	0,000757238568125097	0,00907135141293995	0,00711298092415068	Dlg3/Ror2/Wnt5a/Dab2/Ptk7/Sfrp1/Nkd1/Brsk1/Dact1/Fzd1/Fat4/Fzd2/Gpc3	13	0,00988593155893536	21	74	GO:0060071	0,968	12,6990187898563	25	establishment of planar polarity	Wnt signaling pathway, planar cell polarity pathway	BP
GO:0001738	morphogenesis of a polarized epithelium	15/1315	58/11452	0,00182680465579288	0,0178615022448477	0,0140054683101623	Dlg3/Slc9a3r1/Ror2/Wnt5a/Dab2/Sh3bp1/Ptk7/Sfrp1/Nkd1/Brsk1/Dact1/Fzd1/Fat4/Fzd2/Gpc3	15	0,0114068441064639	7	26	GO:0009888	0,647	5,94629421414759	9	morphogenesis of a polarized epithelium	tissue development	BP
GO:0001763	morphogenesis of a branching structure	32/1315	167/11452	0,00238793083458993	0,0220395395393357	0,0172815291993581	Mmp14/Smo/Epha2/Etv5/Csf1/Sulf1/Igf1/Ccl11/Gli3/Wnt5a/Sema5a/Snai2/Nfatc4/Maged1/Fgf7/Mdk/Bmp2/Gzf1/Shox2/Tnc/Pdgfra/Sfrp1/Ednra/Ctsh/Tgfbr2/Pml/Fzd5/Fat4/Gli2/Gpc3/Col13a1/Hhip	32	0,0243346007604563	11	8	GO:0009653	0,63	6,58216953127329	12	morphogenesis of a branching structure	anatomical structure morphogenesis	BP
GO:0001773	myeloid dendritic cell activation	6/1315	15/11452	0,00452823248611986	0,0346671801228759	0,0271830491051603	Dock2/Pycard/Cd37/Tgfbr2/Pirb/Flt3l	6	0,00456273764258555	5	27	GO:0001775	0,663	3,43106079911374	4	myeloid dendritic cell activation	cell activation	BP
GO:0001775	cell activation	122/1315	584/11452	1,35141098193258e-11	0,00000000144893780779538	0,00000000113613358340718	Itgb2/Loxl3/Icosl/Tcf7/Mmp14/Tcirg1/Smo/Stat6/Axl/Lcp2/Il17ra/Apoe/Ptpn6/Hmox1/Shpk/Mertk/Cd83/Lbp/C1qtnf1/Abr/Igf1/Plek/Egfr/Dock2/Itgb3/Zfp36l1/Gli3/Syk/Prkcd/Wnt5a/Lcp1/Dmtn/Ripk3/Nckap1l/Cd86/Ifnar1/Myo1f/Megf10/Cd74/Fermt3/Ptprj/Adam8/Cplx2/Casp1/Slc11a1/Fn1/Ptprc/Selp/Fcgr2b/Apbb1ip/Mdk/Tyro3/Ptpn22/Vcam1/Sema4a/Cd1d1/Pdpn/Tnfrsf1b/Emilin1/Pdgfra/Pf4/P2rx7/Gpnmb/Foxp1/Lag3/Cd9/Tyrobp/Coro1a…	122	0,0927756653992395	10	27	GO:0001775	0,986	179,894161379285	10	cell activation	cell activation	BP
GO:0001816	cytokine production	112/1315	489/11452	1,9755353705127e-13	3,34437343118636e-11	2,62237271343403e-11	Icosl/Acp5/Tcirg1/Axl/Lcp2/Il17ra/Homer3/Ptpn6/Ccn4/Hmox1/Fbln1/Epha2/Cyba/Sulf2/Mertk/Cybb/Cd83/Lbp/Sulf1/Igf1/Nav3/Irak3/Appl2/Tgfb3/Ripk1/Syk/Prkcd/Wnt5a/Ripk3/Nckap1l/Litaf/Apod/Gsdmd/Snai2/Ifnar1/Nfatc4/Cyp1b1/C3/Tmem173/Cd74/Csf1r/Pcsk5/Lipa/Ptprj/Adam8/Casp1/Il1r1/Slc11a1/Fn1/Ptprc/Ifi211/Fcgr2b/Mdk/Adam33/Postn/Ptpn22/Cd1d1/Tnfrsf1b/Pf4/P2rx7/Gpnmb/Foxp1/Lag3/Tnfrsf1a/Iqgap1/Tyrobp/Pycard…	112	0,085171102661597	30	15	GO:0001816	0,991	373,247336555397	36	cytokine production	cytokine production	BP
GO:0001817	regulation of cytokine production	100/1315	439/11452	5,91783214981525e-12	0,000000000679810968210027	0,000000000533049843269073	Icosl/Acp5/Axl/Il17ra/Homer3/Ptpn6/Ccn4/Hmox1/Fbln1/Epha2/Cyba/Sulf2/Mertk/Cybb/Cd83/Lbp/Sulf1/Igf1/Nav3/Irak3/Appl2/Tgfb3/Ripk1/Syk/Wnt5a/Ripk3/Nckap1l/Litaf/Apod/Gsdmd/Snai2/Ifnar1/Nfatc4/Cyp1b1/C3/Tmem173/Cd74/Csf1r/Ptprj/Adam8/Casp1/Il1r1/Slc11a1/Fn1/Ptprc/Ifi211/Fcgr2b/Mdk/Adam33/Postn/Ptpn22/Cd1d1/Tnfrsf1b/Pf4/P2rx7/Gpnmb/Lag3/Tnfrsf1a/Iqgap1/Tyrobp/Pycard/Gas6/Adcy7/Eif2ak3/Csk/S100b/Casp4…	100	0,0760456273764259	13	15	GO:0001816	0,979	215,571442466578	13	regulation of cytokine production	cytokine production	BP
GO:0001818	negative regulation of cytokine production	42/1315	176/11452	0,00000253016426995284	0,0000764157124347729	0,0000599186912854659	Acp5/Axl/Homer3/Ptpn6/Hmox1/Fbln1/Epha2/Mertk/Cd83/Lbp/Igf1/Nav3/Irak3/Appl2/Tgfb3/Nckap1l/Apod/Slc11a1/Fn1/Ptprc/Fcgr2b/Ptpn22/Gpnmb/Lag3/Tnfrsf1a/Tyrobp/Pycard/Gas6/Adcy7/Csk/Ssc5d/Twist1/Cd276/Pml/Inhbb/Sirpa/Tgfb2/Thbs1/Cmklr1/Bcl3/C1qtnf3/Arrb2	42	0,0319391634980989	16	50	GO:0001818	0,998	46,9903464763228	16	negative regulation of cytokine production	negative regulation of cytokine production	BP
GO:0001819	positive regulation of cytokine production	61/1315	274/11452	0,000000208763679470541	0,00000855399203843306	0,00000670731178024024	Icosl/Il17ra/Cyba/Sulf2/Cybb/Cd83/Lbp/Sulf1/Ripk1/Syk/Wnt5a/Gsdmd/Ifnar1/Nfatc4/Cyp1b1/C3/Tmem173/Cd74/Csf1r/Ptprj/Adam8/Casp1/Il1r1/Slc11a1/Ptprc/Ifi211/Mdk/Postn/Ptpn22/Cd1d1/Pf4/P2rx7/Tnfrsf1a/Tyrobp/Pycard/Eif2ak3/Casp4/Plcg2/Gpsm3/Twist1/Cd276/Lum/Unc93b1/Ddx1/Spon2/Thbs1/Lrp1/C3ar1/Fzd5/Ccr2/Cd14/Rab7b/Cyp2j6/Bcl3/Ifi205/Ptafr/Nfam1/Fcer1g/C1qtnf3/Fcgr3/Il1rl2	61	0,0463878326996198	32	15	GO:0001816	0,93	89,0101924560765	32	positive regulation of cytokine production	cytokine production	BP
GO:0001822	kidney development	36/1315	204/11452	0,00555803089339459	0,0398604378341219	0,0312551593512256	Smo/Nid1/Sulf2/Glis2/Sulf1/Itgb3/Tshz3/Gli3/Vcan/Pcsk5/Plce1/Maged1/Epha4/Fbn1/Bmp2/Bcl2l11/Gzf1/Ampd2/Pdgfra/Sec61a1/Ptpro/Sfrp1/Ednra/Bmper/Kank2/Myo1e/Nphp3/Tgfb2/Nup133/C3ar1/Basp1/Fat4/Osr1/Gli2/Foxc1/Gpc3	36	0,0273764258555133	113	65	GO:0001655	0,972	9,25850637280523	134	kidney development	urogenital system development	BP
GO:0001837	epithelial to mesenchymal transition	28/1315	105/11452	0,0000132432228008703	0,000303180257217078	0,000237728127596069	Loxl3/Col1a1/Hey2/Pofut2/Tgfb3/Wnt5a/Dab2/Snai2/Bambi/Mdk/Bmp2/Glipr2/Pdpn/Strap/Tgfb1i1/Sfrp1/Tgfbr2/Loxl2/Twist1/Pawr/Akna/Tgfb2/Vasn/Trim62/Msx1/Foxc1/Gja1/Dact3	28	0,0212927756653992	33	26	GO:0009888	0,655	43,281268628707	37	epithelial to mesenchymal transition	tissue development	BP
GO:0001894	tissue homeostasis	44/1315	153/11452	0,00000000413944842390604	0,000000261069330499878	0,000000204708326598119	Rpa1/Acp5/Tcirg1/Smo/Csf1/Lrrk1/Rac3/Rab3d/Rcn3/Poc1b/Egfr/Itgb3/Syk/Lpcat1/Col14a1/Csf1r/Lipa/Rbp4/Bbs4/Adam8/Stk39/Fgf7/Ctsk/Spp1/P2rx7/Strap/Coro1a/Tub/Csk/Ctsh/Pth1r/Nphp3/Rac2/Vhl/Ctss/Whrn/Ildr2/Pthlh/Ccr2/Foxc1/Tmem119/Pla2g4a/Ptk2b/Flt3l	44	0,0334600760456274	27	31	GO:0001894	0,998	142,838614945634	26	tissue homeostasis	tissue homeostasis	BP
GO:0001906	cell killing	17/1315	75/11452	0,004270253591091	0,033703073975452	0,0264270792035092	Ptpn6/Ncf1/Ripk3/C3/Cfh/Ptprc/Bcl2l11/Cd1d1/Pf4/P2rx7/Lag3/Tyrobp/Coro1a/Ctsh/Fcgr3/Arrb2/Pnp	17	0,0129277566539924	1	106	GO:0001906	0,998	0	1	cell killing	cell killing	BP
GO:0001932	regulation of protein phosphorylation	158/1315	987/11452	0,00000491379584644923	0,000133942579153423	0,000105026359037398	Itgb2/Dlg3/Mapk7/Araf/Foxm1/Pwp1/Apoe/Prkar2b/Ptpn6/Coro1c/Map2k1/Fbln1/Epha2/Clip3/Csf1/Lrrk1/Ncf1/C1qtnf1/Timp2/Igfbp4/Pmp22/Ccl6/Ccl9/Mical1/Igf1/Egfr/Irak3/Shc2/Ube2b/Igfbp3/Fam20a/Ccl11/Itgb3/Slc9a3r1/Camkk1/Dlg4/Pik3r5/Tgfb3/Sfrp4/Ripk1/Syk/Ror2/Thbs4/Prkcd/Wnt5a/Dmtn/Dok2/Dab2/Ajuba/Ripk3/Twf1/Hcls1/Robo1/Ifnar1/Map3k12/Fgd2/C3/Cdh2/Lox/Cd74/Csf1r/Plce1/Maged1/Ptprj/Adam8/Prkar1b/Map4k4/Sl…	158	0,120152091254753	75	45	GO:0001932	0,988	64,7655990525575	79	regulation of protein phosphorylation	regulation of protein phosphorylation	BP
GO:0001934	positive regulation of protein phosphorylation	106/1315	652/11452	0,000106071809572353	0,00182938324659236	0,00143444648361992	Dlg3/Araf/Apoe/Map2k1/Clip3/Csf1/Lrrk1/Ncf1/C1qtnf1/Timp2/Igfbp4/Ccl6/Ccl9/Igf1/Egfr/Shc2/Igfbp3/Fam20a/Ccl11/Itgb3/Camkk1/Dlg4/Pik3r5/Tgfb3/Ripk1/Syk/Ror2/Thbs4/Prkcd/Wnt5a/Dab2/Ajuba/Ripk3/Hcls1/Robo1/Map3k12/Fgd2/C3/Cdh2/Cd74/Csf1r/Plce1/Maged1/Ptprj/Adam8/Map4k4/Slc11a1/Xrcc5/Epha4/Ptprc/Fcgr2b/Stk39/Fgf7/Cdc25b/Rassf2/Bmp2/Ptpn22/Pdgfc/Bcar3/Glipr2/Plpp3/Pdgfra/P2rx7/Camkk2/Gpnmb/Tnfrsf1a/Iq…	106	0,0806083650190114	211	45	GO:0001932	0,936	40,1120459603887	234	positive regulation of protein phosphorylation	regulation of protein phosphorylation	BP
GO:0001935	endothelial cell proliferation	23/1315	117/11452	0,00667060050036561	0,0463913221825427	0,036376122444099	Apoe/Hmox1/Epha2/Cyba/Aldh1a2/Sulf1/Sparc/Igf1/Ccl11/Itgb3/Thbs4/Wnt5a/Sema5a/Mdk/Bmp2/Ecm1/F3/Tnmd/Bmper/Loxl2/Thbs1/Gja1/Fgfr3	23	0,0174904942965779	13	12	GO:0008283	0,697	4,56148270084496	16	endothelial cell proliferation	cell population proliferation	BP
GO:0001944	vasculature development	112/1315	580/11452	0,0000000118967399193891	0,000000665493286099392	0,000000521823136784554	Tbx2/Itgb2/Fap/Serpinf1/Mapk7/Col18a1/Col1a1/Foxm1/Smo/Apoe/Map2k1/Hmox1/Epha2/Aldh1a2/Cybb/Sulf1/Ptgis/Sparc/Hey2/Dcn/Igf1/Ccl11/Itgb3/Zfp36l1/Gli3/Syk/Wnt5a/Sema5a/Robo1/Nfatc4/Thbs2/Smoc2/Ptk7/Cyp1b1/C3/Cdh2/Lox/Pcsk5/Efemp2/Tcf7l2/Sufu/Ptprj/Mmp19/Adam8/Col3a1/Fn1/Col5a1/Creb3l1/Mdk/Sema4a/Ecm1/F3/Reck/Plpp3/Pdpn/Ephb2/Adgrb2/Emilin1/Pdgfra/Pf4/Col1a2/Ptn/Tnfrsf1a/Pde3b/Parva/Tead2/Dctn5/Tnmd…	112	0,085171102661597	27	25	GO:0001568	0,979	125,747889900338	29	vasculature development	blood vessel development	BP
GO:0001952	regulation of cell-matrix adhesion	19/1315	90/11452	0,00596710329060896	0,0422757439080258	0,0331490365970301	Mmp14/Coro1c/Csf1/Itgb3/Dmtn/Apod/Pcsk5/Ptprj/Map4k4/Ppm1f/Postn/Iqgap1/Gpm6b/Thy1/Thbs1/Lrp1/Col16a1/Cfl1/Ptk2b	19	0,0144486692015209	14	1	GO:0007155	0,717	4,98155119922954	17	regulation of cell-matrix adhesion	cell adhesion	BP
GO:0001959	regulation of cytokine-mediated signaling pathway	20/1315	77/11452	0,000322489880615074	0,00445188283690294	0,00349078723267999	Axl/Csf1/Irak3/Ripk1/Syk/Wnt5a/Robo1/Cd74/Casp1/Il1r1/Ptprc/Ccdc3/Ecm1/Pycard/Gas6/Ptprf/Casp4/Ikbke/Slit3/Sphk1	20	0,0152091254752852	3	22	GO:0010033	0,596	6,07460813139382	3	regulation of cytokine-mediated signaling pathway	response to organic substance	BP
GO:0001961	positive regulation of cytokine-mediated signaling pathway	10/1315	31/11452	0,00176323370305111	0,0174913705467407	0,0137152425666966	Axl/Csf1/Ripk1/Wnt5a/Cd74/Casp1/Il1r1/Gas6/Casp4/Ikbke	10	0,00760456273764259	8	22	GO:0010033	0,546	6,42062522364367	9	positive regulation of cytokine-mediated signaling pathway	response to organic substance	BP
GO:0002009	morphogenesis of an epithelium	71/1315	384/11452	0,0000280794764691079	0,000578959205531318	0,00045397048326574	Tbx2/Dlg3/Mmp14/Rarg/Smo/Rab23/Plod3/Epha2/Etv5/Aldh1a2/Csf1/Sulf1/Igf1/Egfr/Ccl11/Slc9a3r1/Ntn1/Gli3/Ror2/Wnt5a/Dab2/Ajuba/Sema5a/Sh3bp1/Snai2/Robo1/Nfatc4/Ptk7/Maged1/Sufu/Bbs4/Tmeff2/Epha4/Col5a1/Fgf7/Mdk/Bmp2/Gzf1/Tnc/Pdpn/Pdgfra/Tgfb1i1/Tead2/Sfrp1/Ednra/Nkd1/Mmp2/Bmp5/Ctsh/Tbx18/Tgfbr2/Nphp3/Brsk1/Twist1/Pml/Tctn1/Tgfb2/Dact1/Fzd1/Fzd5/Fat4/Adamts12/Osr1/Gli2/Pthlh/Fzd2/Gja1/Fgfr3/Gpc3/Cfl1…	71	0,0539923954372624	27	26	GO:0009888	0,793	34,5418475734388	28	morphogenesis of an epithelium	tissue development	BP
GO:0002062	chondrocyte differentiation	35/1315	96/11452	0,000000000140409593653982	0,0000000129978141737764	0,0000000101917784975065	Col6a1/Rarg/Ccn4/Sulf2/Sulf1/Col6a2/Gli3/Matn2/Col14a1/Snai2/Vit/Mdk/Bmp2/Shox2/Col11a1/Ecm1/Eif2ak3/Comp/Col12a1/Adamts7/Tgfbr2/Pth1r/Chsy1/Loxl2/Chst11/Ccn3/Creb3l2/Runx2/Col27a1/Adamts12/Col6a3/Osr1/Gli2/Pthlh/Serpinh1	35	0,026615969581749	39	16	GO:0002063	0,92	227,840713535704	48	chondrocyte differentiation	chondrocyte development	BP
GO:0002063	chondrocyte development	22/1315	34/11452	2,4877714612602e-13	3,90337410006997e-11	3,06069341267237e-11	Col6a1/Rarg/Sulf2/Sulf1/Col6a2/Matn2/Col14a1/Vit/Shox2/Col11a1/Ecm1/Eif2ak3/Comp/Col12a1/Tgfbr2/Chsy1/Chst11/Runx2/Col27a1/Col6a3/Pthlh/Serpinh1	22	0,0167300380228137	20	16	GO:0002063	1	324,551995371211	20	chondrocyte development	chondrocyte development	BP
GO:0002237	response to molecule of bacterial origin	32/1315	172/11452	0,0038447386457647	0,0315474537094443	0,0247368254437493	Acp5/Axl/Shpk/Lbp/Abr/Cd68/Cxcl16/Irak3/Wnt5a/Litaf/Cd86/Ifnar1/Casp1/Slc11a1/Ncf2/Fcgr2b/Mrc1/Vim/Ptpn22/Tnfrsf1b/Pf4/P2rx7/Pycard/Ednra/Plscr1/Plcg2/Ssc5d/Spon2/Sirpa/Fzd5/Cd14/Ptafr	32	0,0243346007604563	12	30	GO:0045087	0,728	5,59876339315701	13	response to molecule of bacterial origin	innate immune response	BP
GO:0002250	adaptive immune response	52/1315	217/11452	0,000000144399010866007	0,00000631917576123144	0,00000495495925578163	Tfe3/Loxl3/Icosl/Tcirg1/Stat6/Ptpn6/Adgre1/Myo1g/Syk/Prkcd/Ripk3/Alcam/Cd86/Serping1/C3/C2/Cd74/Il1r1/Slc11a1/Ptprc/Fcgr2b/Sema4a/Cd1d1/Tnfrsf1b/P2rx7/Pycard/Was/Adcy7/Csk/Ctsh/Tmem98/C1qa/C1qc/C1qb/Unc93b1/Icam1/H2-DMa/C1s1/C3ar1/Clcf1/Lat2/Fzd5/Ccr2/Bcl3/C1ra/Fcer1g/Pirb/Ptk2b/Fcgr3/C4b/H2-Ab1/Pnp	52	0,0395437262357414	148	6	GO:0002376	0,654	135,090298591024	155	adaptive immune response	immune system process	BP
GO:0002252	immune effector process	101/1315	450/11452	1,17235950810208e-11	0,00000000127826927383402	0,00000000100230985955846	Itgb2/Loxl3/Icosl/Cfp/Tcirg1/Stat6/Ptpn6/Hmox1/Htra1/Ncf1/Lbp/Abr/Ifngr1/Dock2/Irak3/Appl2/Myo1g/Tgfb3/Syk/Prkcd/Wnt5a/Lcp1/Ripk3/Cd86/Ifnar1/Il10rb/Ifnar2/Serping1/C3/Myo1f/Tmem173/C2/Cd74/Rbp4/Ptprj/Cplx2/Il1r1/Slc11a1/Cfh/Ptprc/Fcgr2b/Apbb1ip/Mdk/Ptpn22/Sema4a/Cd1d1/Tnfrsf1b/P2rx7/Foxp1/Lag3/Tyrobp/Coro1a/Itgam/Pycard/Cd37/Dock11/Was/Ctsh/Plscr1/Rac2/Plcg2/Grn/Becn1/Tmem98/C1qa/C1qc/C1qb/Unc93…	101	0,0768060836501901	1	57	GO:0002443	0,941	0	0	immune effector process	leukocyte mediated immunity	BP
GO:0002253	activation of immune response	54/1315	245/11452	0,00000143967546143855	0,0000465398605197696	0,0000364925935530998	Icosl/Cfp/Lcp2/Cacnb3/Ptpn6/Cyba/Lbp/Irak3/Appl2/Myo1g/Syk/Nckap1l/Cd86/Serping1/C3/Tmem173/C2/Ptprj/Xrcc5/Cfh/Ptprc/Ifi211/Fcgr2b/Tyro3/Ptpn22/Pycard/Cmtm3/Thy1/Csk/Plscr1/Plcg2/Pawr/Cd276/Colec12/C1qa/C1qc/C1qb/Unc93b1/Themis2/C1s1/Plcl2/C3ar1/Lat2/Cmklr1/Tril/Tifa/Cd14/Rab7b/Ifi205/C1ra/Nfam1/Fcer1g/Arrb2/C4b	54	0,04106463878327	2	6	GO:0002376	0,626	13,0088057616829	2	activation of immune response	immune system process	BP
GO:0002263	cell activation involved in immune response	39/1315	164/11452	0,00000625672289005792	0,000161644571693745	0,000126747901454904	Itgb2/Loxl3/Icosl/Stat6/Hmox1/Lbp/Abr/Dock2/Syk/Lcp1/Myo1f/Cplx2/Slc11a1/Ptprc/Apbb1ip/Mdk/Sema4a/Foxp1/Tyrobp/Coro1a/Itgam/Pycard/Dock11/Rac2/Plcg2/Grn/Tmem98/Icam1/Dock10/Plcl2/Lrp1/Clcf1/Lat2/Ccr2/Fes/Bcl3/Ptafr/Fcer1g/Ptk2b	39	0,0296577946768061	1	57	GO:0002443	0,87	0	1	cell activation involved in immune response	leukocyte mediated immunity	BP
GO:0002274	myeloid leukocyte activation	36/1315	116/11452	0,0000000118739494688049	0,000000665493286099392	0,000000521823136784554	Itgb2/Lcp2/Hmox1/Shpk/Lbp/Abr/Dock2/Syk/Prkcd/Wnt5a/Myo1f/Cplx2/Casp1/Slc11a1/Cd1d1/Tyrobp/Itgam/Pycard/Cd37/Plscr1/Tgfbr2/Rac2/Grn/Tmem106a/C1qa/Thbs1/Lat2/Ptpre/Ccr2/Fes/Ptafr/Fcer1g/Pirb/Fcgr3/Sphk1/Flt3l	36	0,0273764258555133	1	27	GO:0001775	0,8	0	1	myeloid leukocyte activation	cell activation	BP
GO:0002275	myeloid cell activation involved in immune response	18/1315	51/11452	0,0000072489947435703	0,00018074722164879	0,000141726572057074	Itgb2/Hmox1/Lbp/Abr/Dock2/Syk/Myo1f/Cplx2/Tyrobp/Itgam/Pycard/Rac2/Grn/Lat2/Ccr2/Fes/Ptafr/Fcer1g	18	0,0136882129277567	1	27	GO:0001775	0,736	0	0	myeloid cell activation involved in immune response	cell activation	BP
GO:0002283	neutrophil activation involved in immune response	8/1315	10/11452	0,00000107757796295186	0,0000362935028045513	0,0000284582727939669	Itgb2/Abr/Syk/Myo1f/Tyrobp/Itgam/Ptafr/Fcer1g	8	0,00608365019011407	5	27	GO:0001775	0,635	31,7302608147658	7	neutrophil activation involved in immune response	cell activation	BP
GO:0002366	leukocyte activation involved in immune response	38/1315	160/11452	0,00000846051111605432	0,000206441386329773	0,000161873746928628	Itgb2/Loxl3/Icosl/Stat6/Hmox1/Lbp/Abr/Dock2/Syk/Lcp1/Myo1f/Cplx2/Slc11a1/Ptprc/Apbb1ip/Mdk/Sema4a/Foxp1/Tyrobp/Coro1a/Itgam/Pycard/Dock11/Rac2/Plcg2/Grn/Tmem98/Icam1/Dock10/Plcl2/Clcf1/Lat2/Ccr2/Fes/Bcl3/Ptafr/Fcer1g/Ptk2b	38	0,0288973384030418	3	57	GO:0002443	0,869	14,9199490335213	3	leukocyte activation involved in immune response	leukocyte mediated immunity	BP
GO:0002367	cytokine production involved in immune response	16/1315	67/11452	0,00316723215061027	0,026950799503804	0,0211325208378229	Hmox1/Irak3/Tgfb3/Wnt5a/Cd74/Il1r1/Slc11a1/Tnfrsf1b/Gas6/Ddx1/Spon2/Tgfb2/Tril/Fzd5/Ccr2/Fcer1g	16	0,0121673003802281	3	101	GO:0002367	0,999	2,70599779014795	3	cytokine production involved in immune response	cytokine production involved in immune response	BP
GO:0002376	immune system process	266/1315	1428/11452	1,22942676381095e-17	4,94306398224741e-15	3,87592963959347e-15	Tfe3/Itgb2/Zfp385a/Loxl3/Icosl/Rpa1/Tcf7/Mmp14/Cfp/Itgb7/Rarg/Tcirg1/Rab34/Stat6/Axl/Lcp2/Il17ra/Apoe/Cacnb3/Calr/Ptpn6/Cnn2/Myo9b/Adgre1/Map2k1/Ccn4/Hmox1/Shpk/Htra1/Susd2/Epha2/Cyba/Taz/Mertk/Csf1/Lrrk1/Actn1/Cybb/Cd83/Eps8/Ncf1/Lbp/Abr/Pmp22/Cd68/Cxcl16/Ccl6/Ccl9/Aoc3/Rab32/Ifngr1/Igf1/Dock2/Irak3/Appl2/Fstl3/Myo1g/Ccl11/Itgb3/Top2a/Sptb/Zfp36l1/Tgfb3/Gli3/Ripk1/Syk/Fancc/Ror2/Sfxn1/Thbs4/Prkc…	266	0,202281368821293	462	6	GO:0002376	0,946	1255,71540987944	461	immune system process	immune system process	BP
GO:0002429	immune response-activating cell surface receptor signaling pathway	26/1315	111/11452	0,000273164813259659	0,00391189487179985	0,00306737467591693	Icosl/Lcp2/Cacnb3/Ptpn6/Appl2/Myo1g/Syk/Nckap1l/Ptprj/Ptprc/Fcgr2b/Ptpn22/Cmtm3/Thy1/Csk/Plscr1/Plcg2/Pawr/Cd276/Themis2/Plcl2/C3ar1/Lat2/Cmklr1/Nfam1/Fcer1g	26	0,0197718631178707	2	6	GO:0002376	0,597	4,01789661056482	2	immune response-activating cell surface receptor signaling pathway	immune system process	BP
GO:0002431	Fc receptor mediated stimulatory signaling pathway	8/1315	15/11452	0,0000905075329480971	0,00159954659190964	0,00125422816046062	Appl2/Myo1g/Ptprj/Ptprc/Fcgr2b/Csk/Plscr1/Fcer1g	8	0,00608365019011407	2	6	GO:0002376	0,467	5,4187705250302	4	Fc receptor mediated stimulatory signaling pathway	immune system process	BP
GO:0002433	immune response-regulating cell surface receptor signaling pathway involved in phagocytosis	5/1315	9/11452	0,00167638443178566	0,016956259512071	0,0132956540832785	Appl2/Myo1g/Ptprj/Ptprc/Fcgr2b	5	0,00380228136882129	1	6	GO:0002376	0,435	0	0	immune response-regulating cell surface receptor signaling pathway involved in phagocytosis	immune system process	BP
GO:0002440	production of molecular mediator of immune response	27/1315	134/11452	0,00242151861524884	0,022285592635044	0,017474463073974	Icosl/Tcirg1/Stat6/Hmox1/Irak3/Tgfb3/Wnt5a/Cd74/Rbp4/Il1r1/Slc11a1/Ptprc/Fcgr2b/Ptpn22/Tnfrsf1b/Foxp1/Cd37/Gas6/Ddx1/Spon2/Tgfb2/Clcf1/Tril/Fzd5/Ccr2/Fcer1g/H2-Ab1	27	0,020532319391635	1	101	GO:0002367	0,923	0	0	production of molecular mediator of immune response	cytokine production involved in immune response	BP
GO:0002443	leukocyte mediated immunity	55/1315	207/11452	0,00000000124384991588445	0,00000009092825578278	0,000000071298191350697	Itgb2/Icosl/Tcirg1/Stat6/Ptpn6/Hmox1/Ncf1/Abr/Myo1g/Syk/Prkcd/Ripk3/Serping1/C3/Myo1f/C2/Cd74/Cplx2/Il1r1/Slc11a1/Ptprc/Fcgr2b/Cd1d1/Tnfrsf1b/P2rx7/Lag3/Coro1a/Itgam/Was/Ctsh/Rac2/C1qa/C1qc/C1qb/Ddx1/Spon2/Icam1/H2-DMa/C1s1/Clcf1/Lat2/Fzd5/Ccr2/Fes/Bcl3/C1ra/Ptafr/Fcer1g/Pirb/Fcgr3/Irak4/Arrb2/C4b/H2-Ab1/Pnp	55	0,0418250950570342	2	57	GO:0002443	0,996	34,3661829656379	2	leukocyte mediated immunity	leukocyte mediated immunity	BP
GO:0002444	myeloid leukocyte mediated immunity	19/1315	56/11452	0,00000788705060482811	0,000193654185270455	0,000151847113291829	Itgb2/Hmox1/Ncf1/Abr/Syk/C3/Myo1f/Cplx2/Itgam/Rac2/Ddx1/Spon2/Lat2/Ccr2/Fes/Ptafr/Fcer1g/Fcgr3/Irak4	19	0,0144486692015209	1	57	GO:0002443	0,875	0	0	myeloid leukocyte mediated immunity	leukocyte mediated immunity	BP
GO:0002446	neutrophil mediated immunity	8/1315	17/11452	0,000276684620965169	0,00391189487179985	0,00306737467591693	Itgb2/Ncf1/Abr/Syk/Myo1f/Itgam/Ptafr/Irak4	8	0,00608365019011407	8	57	GO:0002443	0,799	12,0536898316945	8	neutrophil mediated immunity	leukocyte mediated immunity	BP
GO:0002449	lymphocyte mediated immunity	40/1315	154/11452	0,000000429474716517113	0,0000160628537869453	0,0000125951214293146	Icosl/Tcirg1/Stat6/Ptpn6/Myo1g/Prkcd/Ripk3/Serping1/C3/C2/Cd74/Il1r1/Slc11a1/Ptprc/Fcgr2b/Cd1d1/Tnfrsf1b/P2rx7/Lag3/Coro1a/Was/Ctsh/C1qa/C1qc/C1qb/Icam1/H2-DMa/C1s1/Clcf1/Fzd5/Ccr2/Bcl3/C1ra/Fcer1g/Pirb/Fcgr3/Arrb2/C4b/H2-Ab1/Pnp	40	0,0304182509505703	1	57	GO:0002443	0,975	0	0	lymphocyte mediated immunity	leukocyte mediated immunity	BP
GO:0002455	humoral immune response mediated by circulating immunoglobulin	13/1315	19/11452	0,00000000795269544127427	0,000000469354952052453	0,000000368028165664764	Ptpn6/Serping1/C3/C2/Ptprc/Fcgr2b/C1qa/C1qc/C1qb/C1s1/Bcl3/C1ra/H2-Ab1	13	0,00988593155893536	6	6	GO:0002376	0,5	71,7597776671102	5	humoral immune response mediated by circulating immunoglobulin	immune system process	BP
GO:0002460	adaptive immune response based on somatic recombination of immune receptors built from immunoglobulin superfamily domains	41/1315	174/11452	0,00000466115881575908	0,00012783528981223	0,000100237543060078	Loxl3/Icosl/Tcirg1/Stat6/Ptpn6/Myo1g/Prkcd/Ripk3/Serping1/C3/C2/Cd74/Il1r1/Slc11a1/Ptprc/Fcgr2b/Sema4a/Cd1d1/Tnfrsf1b/P2rx7/Was/Ctsh/Tmem98/C1qa/C1qc/C1qb/Icam1/H2-DMa/C1s1/C3ar1/Clcf1/Fzd5/Ccr2/Bcl3/C1ra/Fcer1g/Pirb/Fcgr3/C4b/H2-Ab1/Pnp	41	0,0311787072243346	1	6	GO:0002376	0,63	0	1	adaptive immune response based on somatic recombination of immune receptors built from immunoglobulin superfamily domains	immune system process	BP
GO:0002478	antigen processing and presentation of exogenous peptide antigen	12/1315	20/11452	0,000000260860665052624	0,0000101704039895972	0,00000797476431854658	Tapbp/Cd74/Fcgr2b/Ifi30/H2-Aa/Unc93b1/H2-DMa/Fcer1g/Fcgr3/H2-Eb1/H2-Ab1/H2-DMb1	12	0,0091254752851711	1	39	GO:0019886	0,964	0	0	antigen processing and presentation of exogenous peptide antigen	antigen processing and presentation of exogenous peptide antigen via MHC class II	BP
GO:0002495	antigen processing and presentation of peptide antigen via MHC class II	11/1315	13/11452	0,0000000027583309464616	0,000000183014272783341	0,000000143504200410346	Cd74/Fcgr2b/Pycard/Ifi30/H2-Aa/Unc93b1/H2-DMa/Fcer1g/H2-Eb1/H2-Ab1/H2-DMb1	11	0,00836501901140684	2	39	GO:0019886	0,977	31,4647986033333	3	antigen processing and presentation of peptide antigen via MHC class II	antigen processing and presentation of exogenous peptide antigen via MHC class II	BP
GO:0002504	antigen processing and presentation of peptide or polysaccharide antigen via MHC class II	12/1315	14/11452	0,000000000366236413090754	0,0000000307514410629186	0,0000000241126601444044	Cd74/Fcgr2b/Pycard/Ifi30/H2-Aa/Unc93b1/H2-DMa/Thbs1/Fcer1g/H2-Eb1/H2-Ab1/H2-DMb1	12	0,0091254752851711	5	39	GO:0019886	0,965	90,8240660919359	5	antigen processing and presentation of peptide or polysaccharide antigen via MHC class II	antigen processing and presentation of exogenous peptide antigen via MHC class II	BP
GO:0002520	immune system development	119/1315	675/11452	0,000000738010163211926	0,0000260858207689138	0,0000204542782077013	Tfe3/Zfp385a/Loxl3/Icosl/Rpa1/Tcf7/Mmp14/Rarg/Tcirg1/Stat6/Axl/Ptpn6/Cnn2/Map2k1/Ccn4/Epha2/Taz/Mertk/Csf1/Lrrk1/Actn1/Cd83/Dock2/Irak3/Fstl3/Itgb3/Top2a/Sptb/Zfp36l1/Gli3/Ripk1/Syk/Ror2/Sfxn1/Wnt5a/Dmtn/Dab2/Ripk3/Nckap1l/Hcls1/Cd86/Lox/Cd74/Csf1r/Ptprj/Adam8/Xrcc5/Ptprc/Pip4k2a/Fbn1/Mdk/Tyro3/Rassf2/Bcl2l11/Ptpn22/Sema4a/Gpatch4/Cd1d1/Pias3/Pdpn/Pdgfra/Pf4/Ptn/Tcaf2/Foxp1/Lag3/Etv6/Tyrobp/Itgam…	119	0,0904942965779468	5	41	GO:0030097	0,966	33,8132406277431	5	immune system development	hemopoiesis	BP
GO:0002521	leukocyte differentiation	75/1315	356/11452	0,0000000966325944467587	0,00000437772873292957	0,00000343264190206722	Tfe3/Loxl3/Tcf7/Mmp14/Tcirg1/Stat6/Axl/Ptpn6/Ccn4/Epha2/Mertk/Csf1/Lrrk1/Cd83/Dock2/Fstl3/Itgb3/Zfp36l1/Gli3/Ripk1/Syk/Ror2/Ripk3/Nckap1l/Hcls1/Cd74/Csf1r/Ptprj/Adam8/Ptprc/Fbn1/Mdk/Tyro3/Rassf2/Ptpn22/Sema4a/Cd1d1/Pias3/Pf4/Foxp1/Lag3/Tyrobp/Itgam/Dock11/Il2rg/Gas6/Sfrp1/Sh3rf1/Tgfbr2/Plcg2/Tmem98/H2-Aa/C1qc/H2-DMa/Dock10/Plcl2/Runx2/Lrrc17/Clcf1/Fzd5/Cd109/Ccr2/Nrros/Fes/Bcl3/Fgfr3/Gpc3/Nfam1/F…	75	0,0570342205323194	5	41	GO:0030097	0,938	46,216963385819	5	leukocyte differentiation	hemopoiesis	BP
GO:0002523	leukocyte migration involved in inflammatory response	7/1315	11/11452	0,0000562521819488832	0,00105194850720106	0,000824848396263918	Itgb2/Lbp/Aoc3/Adam8/Mdk/Ptn/Itgam	7	0,00532319391634981	14	4	GO:0006954	0,718	23,4045244414256	14	leukocyte migration involved in inflammatory response	inflammatory response	BP
GO:0002524	hypersensitivity	4/1315	7/11452	0,00454828229810466	0,0346671801228759	0,0271830491051603	C3/Fcgr2b/Fcer1g/Fcgr3	4	0,00304182509505703	1	4	GO:0006954	0,721	0	0	hypersensitivity	inflammatory response	BP
GO:0002526	acute inflammatory response	18/1315	48/11452	0,00000266162791458322	0,0000792696869190456	0,0000621565349253547	Cd163/Lbp/Aoc3/Serping1/C3/Adam8/Fn1/Cfh/Fcgr2b/Casp6/F3/Nupr1/Plscr1/Icam1/Fcer1g/Fcgr3/Alox5ap/Prcp	18	0,0136882129277567	13	4	GO:0006954	0,826	43,1355798358454	13	acute inflammatory response	inflammatory response	BP
GO:0002532	production of molecular mediator involved in inflammatory response	12/1315	48/11452	0,00678684553192176	0,0470471738220395	0,0368903854230593	Il17ra/Lbp/Appl2/Syk/Apod/Pycard/Adcy7/Grn/Gpsm3/Sirpa/Fcer1g/Alox5ap	12	0,0091254752851711	3	4	GO:0006954	0,796	1,93593854333986	3	production of molecular mediator involved in inflammatory response	inflammatory response	BP
GO:0002548	monocyte chemotaxis	8/1315	24/11452	0,00401296317013826	0,0322347354733191	0,0252757332484877	Myo9b/Ccl6/Ccl9/Ccl11/Ptpro/Ccn3/Nbl1/Ccr2	8	0,00608365019011407	33	3	GO:0016477	0,67	7,78006834191316	36	monocyte chemotaxis	cell migration	BP
GO:0002573	myeloid leukocyte differentiation	32/1315	149/11452	0,000317170342138628	0,00440681816625873	0,00345545135734524	Tfe3/Tcirg1/Ccn4/Epha2/Csf1/Lrrk1/Fstl3/Itgb3/Zfp36l1/Ripk1/Ror2/Hcls1/Cd74/Csf1r/Adam8/Fbn1/Rassf2/Pias3/Pf4/Tyrobp/Itgam/Sfrp1/Tgfbr2/C1qc/Lrrc17/Cd109/Nrros/Fes/Fgfr3/Gpc3/Fcer1g/Pirb	32	0,0243346007604563	6	41	GO:0030097	0,836	9,94452736441053	6	myeloid leukocyte differentiation	hemopoiesis	BP
GO:0002576	platelet degranulation	4/1315	6/11452	0,00214404884891179	0,0201615132137476	0,0158089409574445	Plek/Syk/Dmtn/Fcer1g	4	0,00304182509505703	2	51	GO:0032940	0,612	1,99254988263029	3	platelet degranulation	secretion by cell	BP
GO:0002577	regulation of antigen processing and presentation	7/1315	13/11452	0,000237348555297182	0,003518118101905	0,00275860848164952	Cd68/Cd74/Slc11a1/Pycard/Was/Thbs1/H2-Ab1	7	0,00532319391634981	1	39	GO:0019886	0,737	0	0	regulation of antigen processing and presentation	antigen processing and presentation of exogenous peptide antigen via MHC class II	BP
GO:0002579	positive regulation of antigen processing and presentation	4/1315	7/11452	0,00454828229810466	0,0346671801228759	0,0271830491051603	Cd74/Slc11a1/Pycard/H2-Ab1	4	0,00304182509505703	2	39	GO:0019886	0,711	1,47767745550285	2	positive regulation of antigen processing and presentation	antigen processing and presentation of exogenous peptide antigen via MHC class II	BP
GO:0002604	regulation of dendritic cell antigen processing and presentation	4/1315	7/11452	0,00454828229810466	0,0346671801228759	0,0271830491051603	Cd68/Cd74/Slc11a1/Thbs1	4	0,00304182509505703	1	39	GO:0019886	0,7	0	0	regulation of dendritic cell antigen processing and presentation	antigen processing and presentation of exogenous peptide antigen via MHC class II	BP
GO:0002673	regulation of acute inflammatory response	9/1315	25/11452	0,00124162833185225	0,0132901748066647	0,0104210227975059	Aoc3/Serping1/C3/Adam8/Cfh/Fcgr2b/Fcer1g/Fcgr3/Alox5ap	9	0,00684410646387833	4	4	GO:0006954	0,779	4,88133244966585	4	regulation of acute inflammatory response	inflammatory response	BP
GO:0002675	positive regulation of acute inflammatory response	6/1315	9/11452	0,000139974414796411	0,00226245077986259	0,00177402114706269	Aoc3/C3/Adam8/Fcer1g/Fcgr3/Alox5ap	6	0,00456273764258555	10	4	GO:0006954	0,753	16,1140696443876	10	positive regulation of acute inflammatory response	inflammatory response	BP
GO:0002682	regulation of immune system process	163/1315	818/11452	2,39178557882639e-13	3,84658915714754e-11	3,0161674983516e-11	Tfe3/Itgb2/Loxl3/Icosl/Mmp14/Cfp/Rarg/Stat6/Axl/Lcp2/Apoe/Cacnb3/Calr/Ptpn6/Hmox1/Shpk/Htra1/Cyba/Mertk/Csf1/Cd83/Lbp/Abr/Cd68/Aoc3/Igf1/Irak3/Appl2/Fstl3/Myo1g/Itgb3/Zfp36l1/Tgfb3/Gli3/Ripk1/Syk/Ror2/Thbs4/Wnt5a/Ripk3/Nckap1l/Apod/Hcls1/Cd86/Serping1/C3/Myo1f/Tmem173/C2/Lox/Cd74/Csf1r/Rbp4/Ptprj/Adam8/Col3a1/Il1r1/Slc11a1/Xrcc5/Cfh/Ptprc/Ifi211/Selp/Fcgr2b/Stk39/Fbn1/Mdk/Tyro3/Rassf2/Ptpn22/Vcam…	163	0,123954372623574	9	6	GO:0002376	0,813	238,334369371815	11	regulation of immune system process	immune system process	BP
GO:0002683	negative regulation of immune system process	55/1315	300/11452	0,000273655699457823	0,00391189487179985	0,00306737467591693	Loxl3/Stat6/Axl/Ptpn6/Hmox1/Htra1/Mertk/Abr/Cd68/Igf1/Irak3/Fstl3/Zfp36l1/Tgfb3/Gli3/Apod/Cd86/Serping1/Cd74/Ptprj/Col3a1/Ptprc/Fcgr2b/Fbn1/Mdk/Tyro3/Ptpn22/Pias3/Emilin1/Pf4/Gpnmb/Lag3/Tyrobp/Cd37/Sfrp1/Thy1/Lmo2/Grn/Pawr/Cd276/H2-Aa/C1qc/Ccn3/Hoxa9/Plcl2/Tgfb2/Lrrc17/Thbs1/Nbl1/Ccr2/Rab7b/Fcer1g/Ptk2b/Arrb2/H2-Ab1	55	0,0418250950570342	2	6	GO:0002376	0,66	4,01789661056482	2	negative regulation of immune system process	immune system process	BP
GO:0002684	positive regulation of immune system process	123/1315	571/11452	1,22053751093423e-12	0,000000000158750096218753	0,000000000124478300388665	Itgb2/Icosl/Mmp14/Cfp/Stat6/Axl/Lcp2/Cacnb3/Calr/Ptpn6/Hmox1/Cyba/Csf1/Cd83/Lbp/Aoc3/Igf1/Irak3/Appl2/Myo1g/Itgb3/Zfp36l1/Gli3/Ripk1/Syk/Ror2/Thbs4/Wnt5a/Nckap1l/Hcls1/Cd86/Serping1/C3/Tmem173/C2/Cd74/Csf1r/Rbp4/Ptprj/Adam8/Il1r1/Slc11a1/Xrcc5/Cfh/Ptprc/Ifi211/Selp/Fcgr2b/Stk39/Mdk/Tyro3/Ptpn22/Vcam1/Cd1d1/Pf4/P2rx7/P2rx4/Ptn/Foxp1/Lag3/Tyrobp/Coro1a/Itgam/Pycard/Cd37/Il2rg/Gas6/Ednra/Mmp2/Cmtm3/…	123	0,0935361216730038	2	6	GO:0002376	0,747	66,5601554335986	2	positive regulation of immune system process	immune system process	BP
GO:0002685	regulation of leukocyte migration	42/1315	131/11452	0,000000000233724202303876	0,0000000200473039122778	0,0000000157193877535463	Mmp14/Calr/Csf1/Lbp/Abr/Aoc3/Itgb3/Thbs4/Wnt5a/Ripk3/Nckap1l/Apod/Cd74/Ptprj/Adam8/Il1r1/Selp/Stk39/Mdk/Ptpn22/Ecm1/Emilin1/P2rx4/Ptn/Cd9/Pycard/Gas6/Ednra/Thy1/Rac2/Gpsm3/Plvap/Pawr/Ccn3/Icam1/Thbs1/C3ar1/Nbl1/Cmklr1/Ccr2/Ptafr/Ptk2b	42	0,0319391634980989	6	3	GO:0016477	0,777	106,176695810534	7	regulation of leukocyte migration	cell migration	BP
GO:0002687	positive regulation of leukocyte migration	33/1315	91/11452	0,000000000554474334623125	0,0000000441546570720531	0,0000000346223202220915	Mmp14/Calr/Csf1/Lbp/Aoc3/Itgb3/Thbs4/Wnt5a/Nckap1l/Cd74/Ptprj/Adam8/Il1r1/Selp/Stk39/Mdk/P2rx4/Ptn/Pycard/Gas6/Ednra/Thy1/Rac2/Gpsm3/Plvap/Pawr/Icam1/Thbs1/C3ar1/Cmklr1/Ccr2/Ptafr/Ptk2b	33	0,0250950570342205	22	3	GO:0016477	0,75	167,214177626916	25	positive regulation of leukocyte migration	cell migration	BP
GO:0002688	regulation of leukocyte chemotaxis	22/1315	70/11452	0,0000064646787437771	0,000164376594303234	0,000128890120824547	Calr/Csf1/Lbp/Thbs4/Wnt5a/Nckap1l/Cd74/Ptprj/Stk39/Mdk/Ptn/Gas6/Ednra/Rac2/Gpsm3/Ccn3/Thbs1/C3ar1/Nbl1/Cmklr1/Ccr2/Ptk2b	22	0,0167300380228137	1	3	GO:0016477	0,729	0	1	regulation of leukocyte chemotaxis	cell migration	BP
GO:0002690	positive regulation of leukocyte chemotaxis	20/1315	57/11452	0,00000252072399381221	0,0000764157124347729	0,0000599186912854659	Calr/Csf1/Lbp/Thbs4/Wnt5a/Nckap1l/Cd74/Ptprj/Stk39/Mdk/Ptn/Gas6/Ednra/Rac2/Gpsm3/Thbs1/C3ar1/Cmklr1/Ccr2/Ptk2b	20	0,0152091254752852	11	3	GO:0016477	0,714	40,6399725927282	12	positive regulation of leukocyte chemotaxis	cell migration	BP
GO:0002691	regulation of cellular extravasation	12/1315	26/11452	0,000010320790634167	0,000241431440543987	0,000189309966388243	Abr/Ripk3/Adam8/Il1r1/Selp/Mdk/Thy1/Plvap/Pawr/Icam1/Ccr2/Ptafr	12	0,0091254752851711	1	3	GO:0016477	0,645	0	1	regulation of cellular extravasation	cell migration	BP
GO:0002693	positive regulation of cellular extravasation	9/1315	18/11452	0,0000623792587464235	0,00114981596422849	0,000901587718030045	Adam8/Il1r1/Mdk/Thy1/Plvap/Pawr/Icam1/Ccr2/Ptafr	9	0,00684410646387833	7	3	GO:0016477	0,619	16,8124803634659	8	positive regulation of cellular extravasation	cell migration	BP
GO:0002694	regulation of leukocyte activation	67/1315	322/11452	0,000000753063224708233	0,0000264724356532681	0,0000207574286615004	Itgb2/Loxl3/Icosl/Mmp14/Stat6/Axl/Ptpn6/Hmox1/Shpk/Mertk/Cd83/Lbp/Abr/Igf1/Zfp36l1/Gli3/Syk/Wnt5a/Ripk3/Nckap1l/Cd86/Cd74/Adam8/Ptprc/Fcgr2b/Mdk/Tyro3/Ptpn22/Vcam1/Cd1d1/Tnfrsf1b/Gpnmb/Lag3/Tyrobp/Coro1a/Itgam/Pycard/Cd37/Il2rg/Gas6/Sfrp1/Sh3rf1/Thy1/Csk/Plscr1/Tgfbr2/Rac2/Grn/Pawr/Cd276/H2-Aa/C1qa/H2-DMa/Sirpa/Thbs1/Clcf1/Ptpre/Ccr2/Fes/Ptafr/Nfam1/Fcer1g/Sphk1/Il1rl2/H2-Ab1/Flt3l/Pnp	67	0,0509505703422053	1	27	GO:0001775	0,91	0	0	regulation of leukocyte activation	cell activation	BP
GO:0002695	negative regulation of leukocyte activation	24/1315	115/11452	0,0025405054817476	0,0231488268613064	0,0181513378090569	Loxl3/Axl/Ptpn6/Hmox1/Mertk/Abr/Gli3/Cd86/Cd74/Fcgr2b/Mdk/Tyro3/Ptpn22/Gpnmb/Lag3/Tyrobp/Cd37/Sfrp1/Grn/Pawr/Cd276/H2-Aa/Ccr2/H2-Ab1	24	0,0182509505703422	1	27	GO:0001775	0,798	0	1	negative regulation of leukocyte activation	cell activation	BP
GO:0002696	positive regulation of leukocyte activation	42/1315	195/11452	0,0000370311455606159	0,000745051290707004	0,000584205745877419	Itgb2/Icosl/Mmp14/Stat6/Axl/Cd83/Lbp/Igf1/Gli3/Syk/Wnt5a/Nckap1l/Cd86/Cd74/Adam8/Ptprc/Mdk/Ptpn22/Vcam1/Cd1d1/Tyrobp/Coro1a/Itgam/Pycard/Il2rg/Gas6/Thy1/Tgfbr2/Cd276/H2-Aa/C1qa/H2-DMa/Sirpa/Thbs1/Clcf1/Ccr2/Ptafr/Fcer1g/Il1rl2/H2-Ab1/Flt3l/Pnp	42	0,0319391634980989	1	27	GO:0001775	0,86	0	1	positive regulation of leukocyte activation	cell activation	BP
GO:0002697	regulation of immune effector process	50/1315	249/11452	0,0000503995750327415	0,000964941863647697	0,000756625199113087	Itgb2/Loxl3/Stat6/Ptpn6/Hmox1/Htra1/Lbp/Abr/Irak3/Appl2/Tgfb3/Syk/Wnt5a/Ripk3/Serping1/C3/Tmem173/Cd74/Rbp4/Ptprj/Il1r1/Cfh/Ptprc/Fcgr2b/Ptpn22/Cd1d1/Tnfrsf1b/P2rx7/Foxp1/Lag3/Itgam/Pycard/Cd37/Was/Rac2/Grn/Pml/Ddx1/Spon2/Tgfb2/Clcf1/Tril/Fzd5/Ccr2/Fes/Ptafr/Fcer1g/Fcgr3/Arrb2/Pnp	50	0,0380228136882129	1	57	GO:0002443	0,891	0	0	regulation of immune effector process	leukocyte mediated immunity	BP
GO:0002699	positive regulation of immune effector process	31/1315	144/11452	0,000373962541980948	0,00504339839111832	0,00395460333481784	Itgb2/Stat6/Hmox1/Lbp/Appl2/Syk/Wnt5a/C3/Cd74/Rbp4/Ptprj/Il1r1/Ptprc/Ptpn22/Cd1d1/P2rx7/Foxp1/Lag3/Itgam/Cd37/Rac2/Ddx1/Spon2/Clcf1/Fzd5/Ccr2/Fes/Ptafr/Fcer1g/Fcgr3/Pnp	31	0,023574144486692	1	57	GO:0002443	0,861	0	1	positive regulation of immune effector process	leukocyte mediated immunity	BP
GO:0002700	regulation of production of molecular mediator of immune response	22/1315	96/11452	0,00106977819896185	0,0118245415015835	0,00927179802753694	Stat6/Hmox1/Irak3/Tgfb3/Wnt5a/Cd74/Rbp4/Il1r1/Ptprc/Fcgr2b/Ptpn22/Tnfrsf1b/Foxp1/Cd37/Ddx1/Spon2/Tgfb2/Clcf1/Tril/Fzd5/Ccr2/Fcer1g	22	0,0167300380228137	1	101	GO:0002367	0,889	0	0	regulation of production of molecular mediator of immune response	cytokine production involved in immune response	BP
GO:0002703	regulation of leukocyte mediated immunity	28/1315	132/11452	0,000897317057587081	0,0103541389184333	0,00811883359603564	Itgb2/Stat6/Ptpn6/Hmox1/Abr/Syk/Ripk3/C3/Il1r1/Ptprc/Fcgr2b/Cd1d1/Tnfrsf1b/P2rx7/Lag3/Itgam/Was/Rac2/Ddx1/Clcf1/Fzd5/Ccr2/Fes/Ptafr/Fcer1g/Fcgr3/Arrb2/Pnp	28	0,0212927756653992	1	57	GO:0002443	0,956	0	0	regulation of leukocyte mediated immunity	leukocyte mediated immunity	BP
GO:0002718	regulation of cytokine production involved in immune response	14/1315	55/11452	0,00300573971805174	0,0261844083251273	0,0205315821698986	Hmox1/Irak3/Tgfb3/Wnt5a/Cd74/Il1r1/Tnfrsf1b/Ddx1/Spon2/Tgfb2/Tril/Fzd5/Ccr2/Fcer1g	14	0,0106463878326996	1	101	GO:0002367	0,982	0	2	regulation of cytokine production involved in immune response	cytokine production involved in immune response	BP
GO:0002757	immune response-activating signal transduction	39/1315	205/11452	0,000985586583617741	0,0110755382548128	0,00868449349441007	Icosl/Lcp2/Cacnb3/Ptpn6/Cyba/Lbp/Irak3/Appl2/Myo1g/Syk/Nckap1l/Cd86/Tmem173/Ptprj/Ptprc/Fcgr2b/Tyro3/Ptpn22/Cmtm3/Thy1/Csk/Plscr1/Plcg2/Pawr/Cd276/Colec12/Unc93b1/Themis2/Plcl2/C3ar1/Lat2/Cmklr1/Tril/Tifa/Cd14/Rab7b/Nfam1/Fcer1g/Arrb2	39	0,0296577946768061	1	6	GO:0002376	0,598	0	1	immune response-activating signal transduction	immune system process	BP
GO:0002761	regulation of myeloid leukocyte differentiation	21/1315	85/11452	0,000482481095981999	0,00632138674226517	0,00495669291873886	Tfe3/Csf1/Fstl3/Itgb3/Zfp36l1/Ripk1/Ror2/Hcls1/Cd74/Csf1r/Adam8/Fbn1/Rassf2/Pias3/Pf4/Tyrobp/Sfrp1/C1qc/Lrrc17/Fes/Fgfr3	21	0,0159695817490494	1	41	GO:0030097	0,782	0	1	regulation of myeloid leukocyte differentiation	hemopoiesis	BP
GO:0002763	positive regulation of myeloid leukocyte differentiation	11/1315	38/11452	0,00279232871320212	0,0247424939559632	0,0194009557686887	Csf1/Itgb3/Zfp36l1/Ripk1/Ror2/Hcls1/Cd74/Csf1r/Pf4/Tyrobp/Fes	11	0,00836501901140684	3	41	GO:0030097	0,735	2,83554454634675	3	positive regulation of myeloid leukocyte differentiation	hemopoiesis	BP
GO:0002764	immune response-regulating signaling pathway	40/1315	211/11452	0,000917610493114045	0,0104771812900929	0,00821531294102369	Icosl/Lcp2/Cacnb3/Ptpn6/Cyba/Lbp/Irak3/Appl2/Myo1g/Syk/Nckap1l/Cd86/Tmem173/Ptprj/Ptprc/Fcgr2b/Tyro3/Ptpn22/Cmtm3/Thy1/Csk/Ctsh/Plscr1/Plcg2/Pawr/Cd276/Colec12/Unc93b1/Themis2/Plcl2/C3ar1/Lat2/Cmklr1/Tril/Tifa/Cd14/Rab7b/Nfam1/Fcer1g/Arrb2	40	0,0304182509505703	2	6	GO:0002376	0,648	2,71674324244764	2	immune response-regulating signaling pathway	immune system process	BP
GO:0002768	immune response-regulating cell surface receptor signaling pathway	26/1315	115/11452	0,000491803059433869	0,00643042496206927	0,00504219140095657	Icosl/Lcp2/Cacnb3/Ptpn6/Appl2/Myo1g/Syk/Nckap1l/Ptprj/Ptprc/Fcgr2b/Ptpn22/Cmtm3/Thy1/Csk/Plscr1/Plcg2/Pawr/Cd276/Themis2/Plcl2/C3ar1/Lat2/Cmklr1/Nfam1/Fcer1g	26	0,0197718631178707	4	6	GO:0002376	0,602	6,65949932216679	4	immune response-regulating cell surface receptor signaling pathway	immune system process	BP
GO:0002790	peptide secretion	69/1315	400/11452	0,000318629175442386	0,00441754630521739	0,00346386344990906	Tcirg1/Rab34/Lcp2/Il17ra/Apoe/Sri/Ccn4/Fbln1/Ptbp1/Stx1a/M6pr/Dio2/Rab3d/Rcn3/Igf1/Plek/Egfr/Tgfb3/Syk/Wnt5a/Dmtn/Gsdmd/Ifnar1/Cd74/Csf1r/Cpt1a/Tcf7l2/Rbp4/Casp1/Map4k4/Fn1/Dnajc1/Mdk/Anxa5/Postn/Ptpn22/Tnfrsf1b/P3h1/P2rx7/Copg1/Foxp1/Nucb2/Pde3b/Pycard/Gas6/Sfrp1/Comp/Casp4/Tmem106a/Ssc5d/Twist1/Cd276/Unc93b1/Pml/Inhbb/Ccn3/Tgfb2/Tm7sf3/Lrp1/Ildr2/Clcf1/Fzd5/Gja1/Cd14/Nlgn2/Cyp2j6/Abat/C1qtnf3/H…	69	0,0524714828897338	2	99	GO:0002790	0,997	3,84362033906029	2	peptide secretion	peptide secretion	BP
GO:0002791	regulation of peptide secretion	56/1315	320/11452	0,000795645761132577	0,00937433916001075	0,00735055810169136	Tcirg1/Rab34/Il17ra/Apoe/Sri/Ccn4/Fbln1/Ptbp1/Igf1/Egfr/Tgfb3/Syk/Wnt5a/Gsdmd/Ifnar1/Cd74/Csf1r/Cpt1a/Tcf7l2/Rbp4/Casp1/Map4k4/Fn1/Dnajc1/Mdk/Anxa5/Postn/Ptpn22/Tnfrsf1b/P3h1/P2rx7/Nucb2/Pde3b/Pycard/Gas6/Sfrp1/Casp4/Ssc5d/Twist1/Cd276/Unc93b1/Pml/Inhbb/Ccn3/Tgfb2/Tm7sf3/Lrp1/Clcf1/Fzd5/Gja1/Cd14/Nlgn2/Cyp2j6/Abat/C1qtnf3/Hmgn3	56	0,0425855513307985	1	99	GO:0002790	0,979	0	0	regulation of peptide secretion	peptide secretion	BP
GO:0002793	positive regulation of peptide secretion	35/1315	194/11452	0,00433253041152117	0,0340307303263928	0,0266839993985084	Rab34/Il17ra/Sri/Ptbp1/Igf1/Egfr/Tgfb3/Syk/Wnt5a/Gsdmd/Ifnar1/Csf1r/Tcf7l2/Rbp4/Casp1/Mdk/Postn/Ptpn22/P2rx7/Pycard/Casp4/Twist1/Cd276/Unc93b1/Tgfb2/Tm7sf3/Lrp1/Clcf1/Fzd5/Gja1/Cd14/Nlgn2/Cyp2j6/Abat/C1qtnf3	35	0,026615969581749	4	99	GO:0002790	0,925	2,98802159601866	6	positive regulation of peptide secretion	peptide secretion	BP
GO:0002819	regulation of adaptive immune response	24/1315	115/11452	0,0025405054817476	0,0231488268613064	0,0181513378090569	Loxl3/Stat6/Ptpn6/Ripk3/C3/Cd74/Il1r1/Slc11a1/Ptprc/Fcgr2b/Cd1d1/Tnfrsf1b/P2rx7/Pycard/Was/Adcy7/H2-DMa/Clcf1/Fzd5/Ccr2/Fcer1g/Fcgr3/H2-Ab1/Pnp	24	0,0182509505703422	7	6	GO:0002376	0,6	5,2048532070429	7	regulation of adaptive immune response	immune system process	BP
GO:0002821	positive regulation of adaptive immune response	17/1315	78/11452	0,00648681369349987	0,0455388192732624	0,0357076622935151	Stat6/C3/Cd74/Il1r1/Slc11a1/Ptprc/Cd1d1/P2rx7/Pycard/H2-DMa/Clcf1/Fzd5/Ccr2/Fcer1g/Fcgr3/H2-Ab1/Pnp	17	0,0129277566539924	9	6	GO:0002376	0,574	3,9548712754859	10	positive regulation of adaptive immune response	immune system process	BP
GO:0002883	regulation of hypersensitivity	4/1315	6/11452	0,00214404884891179	0,0201615132137476	0,0158089409574445	C3/Fcgr2b/Fcer1g/Fcgr3	4	0,00304182509505703	1	4	GO:0006954	0,713	0	0	regulation of hypersensitivity	inflammatory response	BP
GO:0002886	regulation of myeloid leukocyte mediated immunity	13/1315	37/11452	0,000142412041113391	0,00229034165120611	0,00179589079214571	Itgb2/Hmox1/Abr/Syk/C3/Itgam/Rac2/Ddx1/Ccr2/Fes/Ptafr/Fcer1g/Fcgr3	13	0,00988593155893536	1	57	GO:0002443	0,843	0	0	regulation of myeloid leukocyte mediated immunity	leukocyte mediated immunity	BP
GO:0002888	positive regulation of myeloid leukocyte mediated immunity	8/1315	25/11452	0,00531712074109636	0,0382179192485731	0,0299672362144473	Itgb2/Syk/C3/Itgam/Ddx1/Ptafr/Fcer1g/Fcgr3	8	0,00608365019011407	1	57	GO:0002443	0,778	0	0	positive regulation of myeloid leukocyte mediated immunity	leukocyte mediated immunity	BP
GO:0002920	regulation of humoral immune response	8/1315	17/11452	0,000276684620965169	0,00391189487179985	0,00306737467591693	Ptpn6/Serping1/C3/Cfh/Ptprc/Fcgr2b/Cd37/H2-DMa	8	0,00608365019011407	2	6	GO:0002376	0,511	4,01789661056482	2	regulation of humoral immune response	immune system process	BP
GO:0003008	system process	148/1315	941/11452	0,0000260983862057094	0,000541583607939769	0,000424663723931271	Scpep1/Zfp385a/Gm2a/Serpinf1/Col1a1/Cpa3/Apoe/Prkar2b/Sri/Sh3gl1/Cacnb3/Homer3/Plod3/Map2k1/Ccn4/Man2b1/Hmox1/Ctns/Pgrmc1/Cyba/Sulf2/Stx1a/Taz/Chrne/Ncf1/Sulf1/C1qtnf1/Abr/Rac3/Pmp22/Mapt/Aoc3/Hey2/Igf1/Eif4ebp2/Egfr/Slc1a4/Adcy3/Slc9a3r1/Cacna1g/Dlg4/Tshz3/Hexb/Arf4/Dab2/Sema5a/Col14a1/Nptxr/Twf1/Pde1b/Snai2/Cbr3/Lima1/Nfatc4/Pi16/Rbp4/Bbs4/Ptprj/Prkar1b/Casp1/Ncf2/Fam107b/Dnm1/Stk39/Mdk/Postn/C…	148	0,11254752851711	1	47	GO:0050877	0,907	0	0	system process	nervous system process	BP
GO:0003094	glomerular filtration	7/1315	16/11452	0,0011583474441245	0,0125872451149542	0,00986984522091856	Sulf2/Sulf1/Ptpro/Gas6/Ednra/Myo1e/Gja1	7	0,00532319391634981	9	91	GO:0003094	1	7,93255944021732	9	glomerular filtration	glomerular filtration	BP
GO:0003197	endocardial cushion development	10/1315	35/11452	0,00476350393239183	0,0358404921603236	0,0281030604420088	Tbx2/Snai2/Robo1/Bmp2/Bmp5/Tgfbr2/Twist1/Tgfb2/Thbs1/Msx1	10	0,00760456273764259	14	26	GO:0009888	0,601	5,51519340801771	17	endocardial cushion development	tissue development	BP
GO:0003203	endocardial cushion morphogenesis	9/1315	26/11452	0,00170777592779888	0,0171658164742659	0,0134599707993622	Tbx2/Snai2/Robo1/Bmp2/Bmp5/Tgfbr2/Twist1/Tgfb2/Msx1	9	0,00684410646387833	18	26	GO:0009888	0,585	9,00758215243204	20	endocardial cushion morphogenesis	tissue development	BP
GO:0003413	chondrocyte differentiation involved in endochondral bone morphogenesis	11/1315	21/11452	0,00000517971945400221	0,000140595507373824	0,00011024301853688	Col6a1/Rarg/Col6a2/Matn2/Col14a1/Vit/Col12a1/Tgfbr2/Col27a1/Col6a3/Serpinh1	11	0,00836501901140684	5	11	GO:0001501	0,735	23,8810393170758	5	chondrocyte differentiation involved in endochondral bone morphogenesis	skeletal system development	BP
GO:0003414	chondrocyte morphogenesis involved in endochondral bone morphogenesis	7/1315	10/11452	0,0000227151225213131	0,000482341134935639	0,000378210823895143	Col6a1/Col6a2/Matn2/Col14a1/Vit/Col12a1/Col6a3	7	0,00532319391634981	1	16	GO:0002063	0,934	0	0	chondrocyte morphogenesis involved in endochondral bone morphogenesis	chondrocyte development	BP
GO:0003416	endochondral bone growth	14/1315	31/11452	0,00000258394422431724	0,0000776752953038915	0,0000609063488584761	Col6a1/Rarg/Col6a2/Matn2/Col14a1/Vit/Thbs3/Ecm1/Comp/Col12a1/Tgfbr2/Thbs1/Col27a1/Col6a3	14	0,0106463878326996	8	52	GO:0003417	0,989	35,1212987977262	8	endochondral bone growth	growth plate cartilage development	BP
GO:0003417	growth plate cartilage development	13/1315	26/11452	0,00000140062734399214	0,000045506240928795	0,000035682117131368	Col6a1/Rarg/Col6a2/Matn2/Col14a1/Vit/Thbs3/Comp/Col12a1/Tgfbr2/Thbs1/Col27a1/Col6a3	13	0,00988593155893536	11	52	GO:0003417	1	45,2059556049731	15	growth plate cartilage development	growth plate cartilage development	BP
GO:0003418	growth plate cartilage chondrocyte differentiation	10/1315	15/11452	0,000000672302161491683	0,0000241615631557318	0,0000189454393288335	Col6a1/Rarg/Col6a2/Matn2/Col14a1/Vit/Col12a1/Tgfbr2/Col27a1/Col6a3	10	0,00760456273764259	2	11	GO:0001501	0,721	14,7748026459655	2	growth plate cartilage chondrocyte differentiation	skeletal system development	BP
GO:0003422	growth plate cartilage morphogenesis	7/1315	11/11452	0,0000562521819488832	0,00105194850720106	0,000824848396263918	Col6a1/Col6a2/Matn2/Col14a1/Vit/Col12a1/Col6a3	7	0,00532319391634981	1	16	GO:0002063	0,711	0	0	growth plate cartilage morphogenesis	chondrocyte development	BP
GO:0003429	growth plate cartilage chondrocyte morphogenesis	7/1315	10/11452	0,0000227151225213131	0,000482341134935639	0,000378210823895143	Col6a1/Col6a2/Matn2/Col14a1/Vit/Col12a1/Col6a3	7	0,00532319391634981	16	16	GO:0002063	0,934	30,4988604837215	17	growth plate cartilage chondrocyte morphogenesis	chondrocyte development	BP
GO:0003433	chondrocyte development involved in endochondral bone morphogenesis	11/1315	16/11452	0,000000111020999029145	0,00000495970893579506	0,00000388898119406186	Col6a1/Rarg/Col6a2/Matn2/Col14a1/Vit/Col12a1/Tgfbr2/Col27a1/Col6a3/Serpinh1	11	0,00836501901140684	2	11	GO:0001501	0,721	19,5039036186233	2	chondrocyte development involved in endochondral bone morphogenesis	skeletal system development	BP
GO:0006022	aminoglycan metabolic process	22/1315	66/11452	0,00000215914870898896	0,0000667779021390673	0,0000523615415661696	Sgsh/Dcn/Hexb/Itih5/Ugdh/Lyve1/Bgn/Chsy1/Chpf/Mamdc2/Chst11/Gns/Chst12/Itih2/Ndst2/Dse/Pxylp1/Foxc1/B3gnt8/Ext1/B3gnt9/Chst14	22	0,0167300380228137	1	48	GO:0006029	0,633	0	0	aminoglycan metabolic process	proteoglycan metabolic process	BP
GO:0006023	aminoglycan biosynthetic process	12/1315	39/11452	0,00100843927218522	0,0112626559686937	0,00883121526372734	Ugdh/Chsy1/Chpf/Chst11/Chst12/Ndst2/Dse/Pxylp1/B3gnt8/Ext1/B3gnt9/Chst14	12	0,0091254752851711	1	48	GO:0006029	0,604	0	0	aminoglycan biosynthetic process	proteoglycan metabolic process	BP
GO:0006024	glycosaminoglycan biosynthetic process	10/1315	35/11452	0,00476350393239183	0,0358404921603236	0,0281030604420088	Ugdh/Chsy1/Chpf/Chst11/Chst12/Ndst2/Dse/Pxylp1/Ext1/Chst14	10	0,00760456273764259	12	48	GO:0006029	0,596	5,19304397849066	14	glycosaminoglycan biosynthetic process	proteoglycan metabolic process	BP
GO:0006029	proteoglycan metabolic process	22/1315	55/11452	0,0000000538006194589511	0,00000256369914799579	0,00000201023445183075	Sgsh/Sulf2/Sulf1/Dcn/Igf1/Tcf7l2/Bmp2/Col11a1/Ugdh/Bgn/Chsy1/Chpf/Mamdc2/Chst11/Chst12/Man1c1/Ndst2/Dse/Pxylp1/Adamts12/Ext1/Chst14	22	0,0167300380228137	6	48	GO:0006029	0,999	56,0117762968953	6	proteoglycan metabolic process	proteoglycan metabolic process	BP
GO:0006468	protein phosphorylation	184/1315	1271/11452	0,000324393485769904	0,00446857236393532	0,00350387373787756	Itgb2/Dlg3/Mapk7/Araf/Foxm1/Pwp1/Axl/Apoe/Prkar2b/Ptpn6/Coro1c/Matk/Map2k1/Fbln1/Epha2/Ick/Clip3/Mertk/Csf1/Lrrk1/Ncf1/C1qtnf1/Timp2/Igfbp4/Pmp22/Ccl6/Ccl9/Frk/Mical1/Igf1/Egfr/Irak3/Shc2/Ube2b/Igfbp3/Fam20a/Ccl11/Itgb3/Slc9a3r1/Camkk1/Dlg4/Pik3r5/Zfp36l1/Tgfb3/Sfrp4/Ripk1/Syk/Ror2/Thbs4/Prkcd/Wnt5a/Dmtn/Dok2/Dab2/Ajuba/Ripk3/Sla/Twf1/Hcls1/Robo1/Ifnar1/Map3k12/Fgd2/C3/Cdh2/Lox/Cd74/Csf1r/Plce1/M…	184	0,139923954372624	561	45	GO:0001932	0,91	34,9508622741262	719	protein phosphorylation	regulation of protein phosphorylation	BP
GO:0006690	icosanoid metabolic process	16/1315	45/11452	0,0000209045387282434	0,000451271468586543	0,000353848638593226	Ggt5/Fads1/Ncf1/Ptgis/Syk/Cyp1b1/Cd74/Mgst3/Pdpn/Tbxas1/Tnfrsf1a/Ptges/Cyp2j6/Pla2g4a/Alox5ap/Sphk1	16	0,0121673003802281	1	86	GO:0019370	0,869	0	1	icosanoid metabolic process	leukotriene biosynthetic process	BP
GO:0006691	leukotriene metabolic process	5/1315	9/11452	0,00167638443178566	0,016956259512071	0,0132956540832785	Ggt5/Ncf1/Syk/Mgst3/Alox5ap	5	0,00380228136882129	8	86	GO:0019370	0,98	6,51961495577001	9	leukotriene metabolic process	leukotriene biosynthetic process	BP
GO:0006801	superoxide metabolic process	20/1315	50/11452	0,000000216776774331211	0,00000877194723079236	0,00000687821367291302	Itgb2/Acp5/Cyba/Cybb/Ncf1/Mapt/Egfr/Fbln5/Syk/Fancc/Prkcd/Ncf2/Tyrobp/Itgam/Gnai2/Duox1/Sh3pxd2b/Nrros/Ncf4/Sod3	20	0,0152091254752852	20	44	GO:0006801	0,999	76,6076983920203	28	superoxide metabolic process	superoxide metabolic process	BP
GO:0006873	cellular ion homeostasis	60/1315	378/11452	0,00553698201599039	0,039753800567931	0,0311715434922767	Cd52/Ckb/Tcirg1/Apoe/Sri/Cacnb3/Ptpn6/Hmox1/Cyba/Slc9a5/C1qtnf1/Itgb3/Slc9a3r1/Cacna1g/Dlg4/Hexb/Wnt5a/Scara5/Slc39a6/Plce1/Maip1/Slc11a1/Ptprc/Anxa5/Gnb1/Pdgfra/P2rx7/P2rx4/Tbxas1/Nucb2/Coro1a/Ednra/Thy1/Pth1r/S100b/Plcg2/Grn/Pawr/Pml/Enpp1/Lpar1/Tgfb2/Slc9a8/Lrp1/C3ar1/Cmklr1/Marcksl1/Ric3/Tpcn2/P2ry6/Ccr2/Fzd2/Ftl1/Gja1/Selenon/Slc30a7/Ptk2b/Slc31a2/Tm9sf4/Bnip3	60	0,0456273764258555	4	31	GO:0001894	0,675	2,71954931206853	4	cellular ion homeostasis	tissue homeostasis	BP
GO:0006874	cellular calcium ion homeostasis	45/1315	256/11452	0,00227530960881529	0,0211814293296528	0,0166086722815247	Cd52/Tcirg1/Apoe/Sri/Cacnb3/Ptpn6/Cyba/C1qtnf1/Itgb3/Cacna1g/Dlg4/Hexb/Wnt5a/Plce1/Maip1/Ptprc/Anxa5/Gnb1/Pdgfra/P2rx7/P2rx4/Nucb2/Coro1a/Ednra/Thy1/Pth1r/S100b/Plcg2/Pawr/Pml/Lpar1/Tgfb2/Lrp1/C3ar1/Cmklr1/Marcksl1/Ric3/Tpcn2/P2ry6/Ccr2/Fzd2/Gja1/Selenon/Ptk2b/Bnip3	45	0,0342205323193916	100	31	GO:0001894	0,655	12,9056476558947	130	cellular calcium ion homeostasis	tissue homeostasis	BP
GO:0006897	endocytosis	99/1315	458/11452	0,000000000181441448839901	0,0000000162112894498206	0,0000000127115120298363	Gpr107/Itgb2/Rin2/Rab34/Axl/Dennd1c/Apoe/Sh3gl1/Calr/Clcn5/Coro1c/Cnn2/Cyba/Aplp1/Stx1a/Clip3/Mertk/Steap2/Lbp/Abr/Rac3/Cxcl16/Egfr/Dock2/Appl2/Myo1g/Itgb3/Mrc2/Dlg4/Sfrp4/Carmil1/Syk/Wnt5a/Scara5/Dab2/Sh3bp1/Nckap1l/Pros1/Ache/C3/C2/Megf10/Ptprj/Mff/Slc11a1/Ptprc/Ncf2/Fcgr2b/Mrc1/Dnm1/Tyro3/Cap1/P2rx7/Cd9/Tyrobp/Coro1a/Pycard/Tub/Was/Il2rg/Gas6/Il10ra/Myo1e/Csk/Pstpip1/Snx1/Tgfbr2/Snx33/Plcg2/Gr…	99	0,0752851711026616	185	10	GO:0006909	0,658	316,807433508286	204	endocytosis	phagocytosis	BP
GO:0006907	pinocytosis	7/1315	20/11452	0,0051946824754673	0,0378452914662301	0,0296750532543832	Axl/Dock2/Appl2/Carmil1/Dab2/Pycard/Snx33	7	0,00532319391634981	4	10	GO:0006909	0,497	2,80315691003897	5	pinocytosis	phagocytosis	BP
GO:0006909	phagocytosis	56/1315	149/11452	8,32813105886138e-17	2,97638150564751e-14	2,33382479731367e-14	Itgb2/Rab34/Axl/Calr/Coro1c/Cnn2/Cyba/Mertk/Lbp/Abr/Rac3/Dock2/Appl2/Myo1g/Itgb3/Syk/Sh3bp1/Nckap1l/Pros1/C3/C2/Megf10/Ptprj/Slc11a1/Ptprc/Ncf2/Fcgr2b/Tyro3/P2rx7/Tyrobp/Coro1a/Pycard/Tub/Il2rg/Gas6/Csk/Becn1/Colec12/Spon2/Xkr8/Sirpa/Txndc5/Thbs1/Lrp1/P2ry6/Ccr2/Pld4/Rab7b/Mex3b/Fcer1g/Fcgr3/Cd302/Sphk1/Tm9sf4/Ncf4/Srpx	56	0,0425855513307985	65	10	GO:0006909	0,998	763,750487406114	78	phagocytosis	phagocytosis	BP
GO:0006910	phagocytosis, recognition	5/1315	10/11452	0,00303690551036227	0,0261844083251273	0,0205315821698986	Megf10/Tub/Colec12/Sirpa/Fcgr3	5	0,00380228136882129	13	94	GO:0006910	1	6,41901326241412	15	phagocytosis, recognition	phagocytosis, recognition	BP
GO:0006911	phagocytosis, engulfment	15/1315	36/11452	0,00000391316548131367	0,000109449537136047	0,0000858210022263391	Itgb2/Lbp/Rac3/Appl2/Sh3bp1/Nckap1l/C3/Megf10/Fcgr2b/Becn1/Xkr8/Sirpa/Thbs1/Fcer1g/Fcgr3	15	0,0114068441064639	29	49	GO:0006911	1	52,8255520751309	31	phagocytosis, engulfment	phagocytosis, engulfment	BP
GO:0006915	apoptotic process	186/1315	1359/11452	0,00440533279722189	0,0345603730299127	0,0270993000825254	Fap/Zfp385a/Mapk7/Araf/Rarg/Col18a1/Tcirg1/Smo/Axl/Apoe/Map2k1/Hmox1/Epha2/Aplp1/Bcl2l13/Faf1/Aldh1a2/Pea15a/Clip3/Mertk/Ncf1/Sulf1/Eya2/Ptgis/Pmp22/Mapt/Pcgf2/Lsp1/Hey2/Pcmt1/Mical1/Hsp90b1/Igf1/Dram1/Egfr/Irak3/Ube2b/Igfbp3/Slc9a3r1/Ntn1/Top2a/Zfp36l1/Tgfb3/Gli3/Sfrp4/Ripk1/Arf4/Prkcd/Wnt5a/Dab2/Ripk3/Sema5a/Nckap1l/Snai2/Hcls1/Robo1/St6gal1/Map3k12/Nfatc4/Epb41l3/Cyp1b1/Tmem173/Lox/Megf10/Cd74…	186	0,141444866920152	567	59	GO:0042981	0,919	13,5414415963505	597	apoptotic process	regulation of apoptotic process	BP
GO:0006928	movement of cell or subcellular component	261/1315	1325/11452	1,06199904127782e-20	5,69319986045016e-18	4,46412228579237e-18	Itgb2/Fap/Serpinf1/Mmp14/Itgb7/Col18a1/Col1a1/Smo/Axl/Il17ra/Apoe/Sri/Kif20a/Calr/Coro1c/Cnn2/Myo9b/Map2k1/Hmox1/Fbln1/Epha2/Arpc5/Ick/Mertk/Csf1/Actn1/Cers2/Eps8/Lbp/Sulf1/Rnd3/Abr/Rac3/Pmp22/Mapt/Sparc/Cxcl16/Ccl6/Ccl9/Aoc3/Dcn/Igf1/Egfr/Nav3/Appl2/Ube2b/Igfbp3/Myo1g/Sdc1/Adcy3/Kif3c/Ccl11/Itgb3/Slc9a3r1/Itgb4/Cacna1g/Ntn1/Gli3/Carmil1/Kif13a/Syk/Ror2/Vcan/Hexb/Thbs4/Emb/Arf4/Prkcd/Wnt5a/Lcp1/E…	261	0,198479087452471	1	9	GO:0030334	0,846	0	0	movement of cell or subcellular component	regulation of cell migration	BP
GO:0006929	substrate-dependent cell migration	9/1315	24/11452	0,000883745253733508	0,0102434832743561	0,00803206686750302	Fbln1/Ntn1/Snai2/Robo1/Adam8/Fn1/Ptprc/Itga11/Shtn1	9	0,00684410646387833	6	9	GO:0030334	0,59	7,09235466003308	7	substrate-dependent cell migration	regulation of cell migration	BP
GO:0006935	chemotaxis	87/1315	336/11452	8,55118509746081e-14	1,52804927033237e-11	1,1981660522524e-11	Itgb2/Smo/Il17ra/Calr/Myo9b/Epha2/Csf1/Lbp/Lsp1/Cxcl16/Ccl6/Ccl9/Dock2/Ccl11/Itgb3/Ntn1/Gli3/Syk/Thbs4/Emb/Prkcd/Wnt5a/Sema5a/Matn2/Nckap1l/Alcam/Snai2/Boc/Robo1/St6gal1/Smoc2/Lox/Cd74/Csf1r/Coro1b/Ptprj/Adam8/Ppm1f/Fn1/Epha4/Stk39/Fgf7/Mdk/Vcam1/Sema4a/Pip5k1a/Ephb2/Pdgfra/Spp1/Pf4/P2rx4/Ptn/Foxp1/Ptpro/Coro1a/Parva/Itgam/Plxna3/Gas6/Adgra2/Ednra/Cmtm3/Rac2/Gpsm3/Ccn3/Lpar1/Tgfb2/Thbs1/Lrp1/C3ar…	87	0,0661596958174905	131	7	GO:0040011	0,855	570,314646321774	149	chemotaxis	locomotion	BP
GO:0006952	defense response	180/1315	785/11452	2,79898180419959e-21	1,80058499464159e-18	1,41186534797099e-18	Itgb2/Clec10a/Loxl3/Serpinf1/Cfp/Acp5/Tcirg1/Smo/Rab34/Stat6/Axl/Il17ra/Apoe/Ptpn6/Rab23/Ccn4/Hmox1/Shpk/Htra1/Ggt5/Epha2/Cyba/Cd163/Csf1/Cybb/Ncf1/Lbp/Abr/Ptgis/Pmp22/Cd68/Lsp1/Cxcl16/Ccl6/Ccl9/Aoc3/Ifngr1/Igf1/Egfr/Irak3/Appl2/Sdc1/Ccl11/Syk/Prkcd/Wnt5a/Apod/Gsdmd/Cd86/Ifnar1/Il10rb/Ifnar2/Serping1/Rab12/C3/Myo1f/Tapbp/Tmem173/C2/Cd74/Csf1r/Lipa/Tollip/Adam8/Casp1/Il1r1/Npas2/Slc11a1/Xrcc5/Fn1/…	180	0,136882129277567	127	4	GO:0006954	0,859	1525,29086188765	134	defense response	inflammatory response	BP
GO:0006954	inflammatory response	109/1315	373/11452	2,46156544227507e-21	1,75947227668395e-18	1,37962825723768e-18	Itgb2/Clec10a/Loxl3/Serpinf1/Acp5/Tcirg1/Smo/Axl/Il17ra/Apoe/Ccn4/Hmox1/Shpk/Ggt5/Epha2/Cyba/Cd163/Csf1/Cybb/Ncf1/Lbp/Abr/Ptgis/Pmp22/Cd68/Ccl6/Ccl9/Aoc3/Igf1/Egfr/Appl2/Sdc1/Ccl11/Syk/Wnt5a/Apod/Gsdmd/Serping1/C3/Tmem173/Csf1r/Lipa/Tollip/Adam8/Casp1/Il1r1/Slc11a1/Fn1/Cfh/Selp/Fcgr2b/Stk39/Mdk/Tyro3/Bmp2/Casp6/Ecm1/F3/Tnfrsf1b/Pf4/P2rx7/Ptn/Tnfrsf1a/Tyrobp/Nupr1/Itgam/Pycard/Ednra/Adcy7/Pstpip1/…	109	0,0828897338403042	329	4	GO:0006954	0,994	1827,07068048554	378	inflammatory response	inflammatory response	BP
GO:0006955	immune response	159/1315	744/11452	8,53333022029799e-16	2,28728805446571e-13	1,79349642173982e-13	Tfe3/Itgb2/Loxl3/Icosl/Cfp/Tcirg1/Stat6/Axl/Lcp2/Apoe/Cacnb3/Ptpn6/Adgre1/Hmox1/Susd2/Cyba/Csf1/Cybb/Lbp/Abr/Pmp22/Cd68/Cxcl16/Ccl6/Ccl9/Dock2/Irak3/Appl2/Myo1g/Ccl11/Tgfb3/Syk/Prkcd/Wnt5a/Lcp1/Ripk3/Nckap1l/Gsdmd/Alcam/Cd86/Ifnar1/Ifnar2/Serping1/Rab12/C3/Myo1f/Tmem173/C2/Cd74/Csf1r/Tollip/Ptprj/Adam8/Cplx2/Casp1/Col3a1/Il1r1/Slc11a1/Xrcc5/Cfh/Ptprc/Ifi211/Eprs/Fcgr2b/Mrc1/Vim/Apbb1ip/Mdk/Tyro3/…	159	0,120912547528517	238	6	GO:0002376	0,837	874,396450442999	249	immune response	immune system process	BP
GO:0006956	complement activation	11/1315	22/11452	0,00000928571518932698	0,000222891812734852	0,000174772769784976	Cfp/Serping1/C3/C2/Cfh/C1qa/C1qc/C1qb/C1s1/C1ra/C4b	11	0,00836501901140684	10	6	GO:0002376	0,539	30,7082340195356	14	complement activation	immune system process	BP
GO:0006958	complement activation, classical pathway	8/1315	12/11452	0,00000957617641770778	0,000227319346476436	0,000178244464531582	Serping1/C3/C2/C1qa/C1qc/C1qb/C1s1/C1ra	8	0,00608365019011407	30	6	GO:0002376	0,483	45,1478284854123	30	complement activation, classical pathway	immune system process	BP
GO:0006959	humoral immune response	22/1315	58/11452	0,000000165286834883724	0,00000694960920788888	0,00000544929145347649	Tfe3/Cfp/Ptpn6/Serping1/C3/C2/Cfh/Ptprc/Fcgr2b/Pf4/Cd37/C1qa/C1qc/C1qb/Spon2/H2-DMa/C1s1/Ccr2/Bcl3/C1ra/C4b/H2-Ab1	22	0,0167300380228137	43	6	GO:0002376	0,608	100,068130805881	48	humoral immune response	immune system process	BP
GO:0007015	actin filament organization	65/1315	327/11452	0,00000561270388884266	0,000148235018564605	0,000116233272347613	Coro1c/Arpc5/Actn1/Eps8/Dstn/Rnd3/Rac3/Mical1/Hsp90b1/Plek/Pdlim4/Ccl11/Sptb/Tgfb3/Carmil1/Cap2/Prkcd/Lcp1/Dmtn/Efs/Sema5a/Sh3bp1/Twf1/Nckap1l/Hcls1/Lima1/Arhgap28/Dpysl3/Coro1b/Bbs4/Tmeff2/Ppm1f/Cap1/Arpc1b/Limk1/Eln/Coro1a/Pycard/Was/Kank2/Pstpip1/Gas7/Rac2/Casp4/Dbn1/Pawr/Asap3/Icam1/Sirpa/Fchsd1/Lpar1/Ppp1r9b/Arpin/Sh3pxd2b/Shtn1/Kirrel/Rhoj/Samd14/Fam171a1/Cfl1/Ptk2b/Cdc42ep5/Fat1/Wipf1/Tmsb…	65	0,0494296577946768	111	38	GO:0097435	0,941	69,0493312799747	122	actin filament organization	supramolecular fiber organization	BP
GO:0007044	cell-substrate junction assembly	21/1315	78/11452	0,000133389796891939	0,00217796460718302	0,00170777428843398	Mmp14/Coro1c/Actn1/Itgb3/Itgb4/Dmtn/Ajuba/Apod/Ptprj/Map4k4/Ppm1f/Fn1/Lamc1/Pip5k1a/Iqgap1/Gpm6b/Thy1/Lrp1/Col16a1/Cfl1/Ptk2b	21	0,0159695817490494	5	68	GO:0050808	0,759	11,4044343128702	5	cell-substrate junction assembly	synapse organization	BP
GO:0007155	cell adhesion	217/1315	823/11452	5,08320948452001e-35	3,27002866139173e-31	2,56407787892841e-31	Tfe3/Itgb2/Fap/Loxl3/Icosl/Dlg3/Mmp14/Mapk7/Col6a1/Itgb7/Col18a1/Col1a1/Axl/Calr/Ptpn6/Coro1c/Cd33/Map2k1/Ccn4/Cadm3/Nid1/Fblim1/Fbln1/Epha2/Aplp1/Faf1/Scarf2/Mertk/Csf1/Actn1/Cd83/C1qtnf1/Cyth3/Rac3/Pmp22/Aoc3/Igf1/Plek/Egfr/Col6a2/Fstl3/Myo1g/Itgb3/Itgb4/Dlg4/Ntn1/Zfp36l1/Smoc1/Fbln5/Gli3/Carmil1/Syk/Vcan/Thbs4/Emb/Prkcd/Wnt5a/Dmtn/Dab2/Ajuba/Efs/Sema5a/Col14a1/Nckap1l/Apod/Alcam/Ccdc80/Snai2/B…	217	0,165019011406844	537	1	GO:0007155	0,983	5841,97132298075	570	cell adhesion	cell adhesion	BP
GO:0007157	heterophilic cell-cell adhesion via plasma membrane cell adhesion molecules	9/1315	30/11452	0,00512372161560279	0,0374981810616299	0,0294028788479355	Cadm3/Scarf2/Alcam/Cdh2/Selp/Vcam1/Ptprd/Fat4/Amigo1	9	0,00684410646387833	48	1	GO:0007155	0,664	7,87188171312086	56	heterophilic cell-cell adhesion via plasma membrane cell adhesion molecules	cell adhesion	BP
GO:0007159	leukocyte cell-cell adhesion	41/1315	200/11452	0,000145763868096947	0,00233476707315451	0,00183072542311542	Itgb2/Loxl3/Icosl/Itgb7/Ptpn6/Cd83/Igf1/Gli3/Syk/Nckap1l/Cd86/Cd74/Fermt3/Adam8/Ptprc/Selp/Mdk/Ptpn22/Vcam1/Cd1d1/Gpnmb/Lag3/Coro1a/Itgam/Pycard/Il2rg/Thy1/Tgfbr2/Rac2/Pawr/Cd276/H2-Aa/Icam1/H2-DMa/Sirpa/Selplg/Ccr2/Ptafr/Il1rl2/H2-Ab1/Pnp	41	0,0311787072243346	24	1	GO:0007155	0,835	22,0116519856051	31	leukocyte cell-cell adhesion	cell adhesion	BP
GO:0007160	cell-matrix adhesion	42/1315	157/11452	0,0000000911190067549371	0,00000418691836038936	0,00000328302466443352	Itgb2/Mmp14/Itgb7/Coro1c/Nid1/Csf1/Actn1/Itgb3/Itgb4/Dmtn/Ajuba/Apod/Pcsk5/Ptprj/Adam8/Col3a1/Map4k4/Ppm1f/Fn1/Bcl2l11/Postn/Vcam1/Pip5k1a/Emilin1/Iqgap1/Gpm6b/Thy1/Itga11/Itgbl1/Tnxb/Sirpa/Thbs1/Lrp1/Col16a1/Adamts12/Sned1/Cfl1/Col13a1/Frem1/Eda/Ptk2b/Itga10	42	0,0319391634980989	84	1	GO:0007155	0,766	128,157028596377	105	cell-matrix adhesion	cell adhesion	BP
GO:0007162	negative regulation of cell adhesion	42/1315	199/11452	0,0000608702266709287	0,00112846734344116	0,000884847948451662	Loxl3/Mmp14/Mapk7/Col1a1/Ptpn6/Coro1c/Map2k1/Fbln1/C1qtnf1/Gli3/Prkcd/Dmtn/Sema5a/Apod/Snai2/Cd86/Cyp1b1/Myo1f/Cd74/Adam8/Ppm1f/Ptprc/Mdk/Bmp2/Postn/Ptpn22/Tnc/Gpnmb/Lag3/Cd9/Pde3b/Plxna3/Mmp2/Pawr/Cd276/H2-Aa/Akna/Thbs1/Lrp1/Cfl1/Abat/H2-Ab1	42	0,0319391634980989	50	1	GO:0007155	0,795	33,9869560924369	54	negative regulation of cell adhesion	cell adhesion	BP
GO:0007164	establishment of tissue polarity	13/1315	43/11452	0,000757238568125097	0,00907135141293995	0,00711298092415068	Dlg3/Ror2/Wnt5a/Dab2/Ptk7/Sfrp1/Nkd1/Brsk1/Dact1/Fzd1/Fat4/Fzd2/Gpc3	13	0,00988593155893536	1	74	GO:0060071	0,968	0	1	establishment of tissue polarity	Wnt signaling pathway, planar cell polarity pathway	BP
GO:0007166	cell surface receptor signaling pathway	296/1315	1561/11452	5,42821576118663e-21	3,17451927197396e-18	2,48918755288099e-18	Tbx2/Itgb2/Loxl3/Icosl/Tcf7/Mmp14/Mapk7/Itgb7/Col1a1/Smo/Rab34/Stat6/Axl/Lcp2/Apoe/Sh3gl1/Cacnb3/Homer3/Ptpn6/Myo9b/Adgre1/Rab23/Ccn4/Hmox1/Htra1/Epha2/Sulf2/Stx1a/Faf1/Vipr2/Pea15a/Glis2/Bicc1/Mertk/Csf1/Lrrk1/Ncf1/Lbp/Sulf1/Igfbp4/Eya2/Ccl6/Ccl9/Frk/Hey2/Dcn/Ifngr1/Btbd11/Igf1/Eif4ebp2/Plek/Egfr/Grb10/Irak3/Appl2/Fstl3/Ube2b/Igfbp3/Myo1g/Sdc1/Ccl11/Itgb3/Slc9a3r1/Itgb4/Dlg4/Tgfb3/Gli3/Sfrp4/Asp…	296	0,225095057034221	155	5	GO:0007166	0,964	1544,25276155749	169	cell surface receptor signaling pathway	cell surface receptor signaling pathway	BP
GO:0007167	enzyme linked receptor protein signaling pathway	118/1315	638/11452	0,0000000595563661461074	0,00000279654090086065	0,00000219280911695848	Col1a1/Stat6/Axl/Lcp2/Htra1/Epha2/Sulf2/Mertk/Csf1/Ncf1/Sulf1/Igfbp4/Frk/Dcn/Btbd11/Igf1/Eif4ebp2/Egfr/Grb10/Appl2/Fstl3/Igfbp3/Itgb3/Slc9a3r1/Tgfb3/Sfrp4/Aspn/Syk/Ror2/Arf4/Prkcd/Wnt5a/Dok2/Dab2/Apod/Robo1/Nfatc4/Smoc2/Bambi/Lox/Csf1r/Tcf7l2/Ptprj/Col3a1/Epha4/Vim/Fbn1/Fgf7/Creb3l1/Tyro3/Ptpra/Rassf2/Bmp2/Pdgfc/F3/Ephb2/Htra3/Emilin1/Pdgfra/Col1a2/Strap/Iqgap1/Nucb2/Tgfb1i1/Tnmd/Chrdl1/Gas6/Adgr…	118	0,0897338403041825	6	5	GO:0007166	0,825	55,2578913593833	6	enzyme linked receptor protein signaling pathway	cell surface receptor signaling pathway	BP
GO:0007169	transmembrane receptor protein tyrosine kinase signaling pathway	79/1315	416/11452	0,00000356287754392861	0,0001023213894647	0,0000802317161207984	Col1a1/Stat6/Axl/Lcp2/Epha2/Sulf2/Mertk/Csf1/Ncf1/Sulf1/Igfbp4/Frk/Dcn/Igf1/Eif4ebp2/Egfr/Grb10/Igfbp3/Itgb3/Slc9a3r1/Syk/Ror2/Arf4/Prkcd/Wnt5a/Dok2/Apod/Robo1/Nfatc4/Smoc2/Lox/Csf1r/Tcf7l2/Ptprj/Epha4/Fgf7/Creb3l1/Tyro3/Ptpra/Rassf2/Bmp2/Pdgfc/F3/Ephb2/Emilin1/Pdgfra/Iqgap1/Nucb2/Tnmd/Adgra2/Plat/Eif2ak3/Bmp5/Myo1e/Gnai2/Mst1r/Ptprf/Angptl1/Leprot/Ndrg4/Ss18/Enpp1/Runx2/Thbs1/Lrp1/Ptpre/Pid1/Pla…	79	0,0600760456273764	93	5	GO:0007166	0,761	72,1606514648276	106	transmembrane receptor protein tyrosine kinase signaling pathway	cell surface receptor signaling pathway	BP
GO:0007178	transmembrane receptor protein serine/threonine kinase signaling pathway	48/1315	245/11452	0,000132739009229938	0,00217796460718302	0,00170777428843398	Htra1/Sulf1/Btbd11/Appl2/Fstl3/Tgfb3/Sfrp4/Aspn/Ror2/Wnt5a/Dab2/Bambi/Lox/Tcf7l2/Col3a1/Vim/Fbn1/Bmp2/Htra3/Emilin1/Col1a2/Strap/Tgfb1i1/Chrdl1/Sfrp1/Comp/Bmper/Bmp5/Snx1/Tgfbr2/Chst11/Pml/Inhbb/Ccn3/Pmepa1/Runx2/Tgfb2/Vasn/Thbs1/Nbl1/Inhba/Fzd1/Cd109/Msx1/Nrros/Gpc3/Arrb2/Cdkn2b	48	0,0365019011406844	18	5	GO:0007166	0,752	20,4810975297885	20	transmembrane receptor protein serine/threonine kinase signaling pathway	cell surface receptor signaling pathway	BP
GO:0007179	transforming growth factor beta receptor signaling pathway	27/1315	143/11452	0,00614652823848563	0,0434035303602393	0,0340333506485911	Htra1/Appl2/Tgfb3/Aspn/Dab2/Bambi/Lox/Col3a1/Fbn1/Bmp2/Htra3/Emilin1/Col1a2/Strap/Tgfb1i1/Snx1/Tgfbr2/Chst11/Pml/Pmepa1/Tgfb2/Vasn/Thbs1/Cd109/Nrros/Arrb2/Cdkn2b	27	0,020532319391635	81	56	GO:0071363	0,866	8,15758284075702	118	transforming growth factor beta receptor signaling pathway	cellular response to growth factor stimulus	BP
GO:0007186	G protein-coupled receptor signaling pathway	53/1315	282/11452	0,00018552517531355	0,0028897904425958	0,00226592746298593	Smo/Apoe/Homer3/Adgre1/Aplp1/Ccl6/Ccl9/Plek/Adcy3/Ccl11/Itgb3/Slc9a3r1/Pik3r5/Syk/Wnt5a/C3/Plce1/Rgs16/Gpsm1/Tyro3/Adgrb2/Gnb1/Nsg1/Pf4/Rgs10/Tub/Mrgprf/Adgra2/Ednra/Adcy7/Pth1r/Gnai2/Rac2/Lpar1/Plcl2/Ppp1r9b/Lrp1/C3ar1/Gpr161/Cmklr1/Gpr153/Adgrd1/Fzd1/Fzd5/Pthlh/P2ry6/Mrgpre/Ccr2/Fzd2/Cysltr1/Ptafr/Arrb2/Kctd12	53	0,0403041825095057	1636	23	GO:0009968	0,497	47,7093390691551	2347	G protein-coupled receptor signaling pathway	negative regulation of signal transduction	BP
GO:0007204	positive regulation of cytosolic calcium ion concentration	35/1315	164/11452	0,000193422927710195	0,00299183884036625	0,00234594512227823	Cd52/Sri/Cacnb3/Ptpn6/Cyba/C1qtnf1/Itgb3/Cacna1g/Dlg4/Plce1/Ptprc/Gnb1/Pdgfra/P2rx7/P2rx4/Coro1a/Ednra/Thy1/Pth1r/Plcg2/Pawr/Pml/Lpar1/Tgfb2/Lrp1/C3ar1/Cmklr1/Ric3/Tpcn2/P2ry6/Ccr2/Fzd2/Gja1/Selenon/Ptk2b	35	0,026615969581749	169	31	GO:0001894	0,628	32,6820101166021	193	positive regulation of cytosolic calcium ion concentration	tissue homeostasis	BP
GO:0007224	smoothened signaling pathway	30/1315	110/11452	0,0000040103236534935	0,000111681437501834	0,0000875710683414941	Smo/Rab34/Rab23/Glis2/Gli3/Ror2/Boc/Fbxl17/Sufu/Gli1/Shox2/Disp1/Sfrp1/Tmem231/Tgfbr2/Chsy1/Enpp1/Hhat/Tctn1/Runx2/Gas8/Gpr161/Dzip1/Kctd11/Gli2/Kif7/Gas1/Fgfr3/Gpc3/Hhip	30	0,0228136882129278	72	43	GO:0008589	0,942	66,7949139658493	98	smoothened signaling pathway	regulation of smoothened signaling pathway	BP
GO:0007229	integrin-mediated signaling pathway	20/1315	69/11452	0,0000622101061028465	0,00114981596422849	0,000901587718030045	Itgb2/Loxl3/Itgb7/Plek/Itgb3/Itgb4/Syk/Dmtn/Dab2/Pcsk5/Fermt3/Col3a1/Ptn/Tyrobp/Thy1/Itga11/Itgbl1/Fcer1g/Ptk2b/Itga10	20	0,0152091254752852	76	55	GO:0007229	0,999	37,4171280612924	97	integrin-mediated signaling pathway	integrin-mediated signaling pathway	BP
GO:0007254	JNK cascade	29/1315	152/11452	0,00396966109813232	0,0322347354733191	0,0252757332484877	Ncf1/Egfr/Sfrp4/Ripk1/Syk/Ror2/Wnt5a/Dab2/Map3k12/Fgd2/Map4k4/Epha4/Fcgr2b/Rassf2/Ptpn22/Pycard/Sfrp1/Sh3rf1/Tnxb/Map4k1/Sirpa/Sh3rf3/Dact1/Fzd5/Rap2a/Ptk2b/Irak4/Tnfrsf19/Cdc42ep5	29	0,0220532319391635	32	21	GO:0035556	0,667	7,71159841779238	38	JNK cascade	intracellular signal transduction	BP
GO:0007264	small GTPase mediated signal transduction	68/1315	391/11452	0,00027660983812774	0,00391189487179985	0,00306737467591693	Foxm1/Rab34/Apoe/Arhgef40/Myo9b/Rab23/Map2k1/Hmox1/Csf1/Eps8/Rnd3/Timp2/Abr/Cyth3/Cyth4/Rac3/Rab3d/Arhgef25/Rab32/Igf1/Dock2/Rab36/Ntn1/Dok2/Rab2b/Sh3bp1/Rabl2/Robo1/Rab12/Fgd2/Arhgap28/Cdh2/Plce1/Fgd1/Farp1/Col3a1/Map4k4/Rsu1/Arhgap1/Bcar3/Pdpn/Ephb2/Rab28/Col1a2/Arhgdib/Rasgrp4/Dock11/Was/Ednra/Kank2/Mras/Rac2/Fgd3/Dock10/Lpar1/Garnl3/Tgfb2/Shtn1/Dock5/Rhoj/Arhgap30/Ccdc125/Rap2a/Rab7b/Cdc42ep5…	68	0,0517110266159696	91	21	GO:0035556	0,748	26,1476460271063	96	small GTPase mediated signal transduction	intracellular signal transduction	BP
GO:0007265	Ras protein signal transduction	57/1315	329/11452	0,000920789410413907	0,0104839615525534	0,00822062944518573	Foxm1/Rab34/Apoe/Arhgef40/Myo9b/Rab23/Map2k1/Csf1/Eps8/Rnd3/Timp2/Abr/Cyth3/Cyth4/Rac3/Rab3d/Arhgef25/Rab32/Igf1/Dock2/Rab36/Ntn1/Dok2/Rab2b/Rabl2/Robo1/Rab12/Fgd2/Cdh2/Plce1/Fgd1/Farp1/Col3a1/Map4k4/Rsu1/Pdpn/Ephb2/Rab28/Col1a2/Arhgdib/Rasgrp4/Was/Ednra/Kank2/Mras/Rac2/Fgd3/Lpar1/Tgfb2/Shtn1/Rhoj/Ccdc125/Rap2a/Rab7b/Cdc42ep5/Syngap1/Dok1	57	0,0433460076045627	49	21	GO:0035556	0,73	15,2493958099189	68	Ras protein signal transduction	intracellular signal transduction	BP
GO:0007267	cell-cell signaling	153/1315	865/11452	0,0000000129912954196952	0,000000708245791821179	0,000000555346009377157	Tcf7/Dlg3/Col1a1/Tcirg1/Smo/Axl/Apoe/Prkar2b/Sri/Sh3gl1/Cacnb3/Homer3/Ccn4/Ptbp1/Sulf2/Stx1a/Dio2/Etv5/Bicc1/Mertk/Chrne/Lrrk1/Sulf1/C1qtnf1/Abr/Rac3/Mapt/Cd68/Eif4ebp2/Egfr/Grb10/Pdlim4/Ube2b/Igfbp3/Sdc1/Slc9a3r1/Cacna1g/Dlg4/Tshz3/Gli3/Sfrp4/Ror2/Nkd2/Wnt5a/Dab2/Sema5a/Nptxr/Snai2/Nfatc4/Ptk7/C3/Bambi/Cdh2/Apba1/Cpt1a/Tcf7l2/Rbp4/Gli1/Farp1/Prkar1b/Cplx2/Map4k4/Epha4/Fcgr2b/Dnm1/Fgf7/Mdk/Tyro3/…	153	0,116349809885932	64	29	GO:0007267	0,975	157,289943036013	76	cell-cell signaling	cell-cell signaling	BP
GO:0007268	chemical synaptic transmission	64/1315	379/11452	0,000918565249123642	0,0104771812900929	0,00821531294102369	Dlg3/Apoe/Prkar2b/Sh3gl1/Cacnb3/Homer3/Stx1a/Etv5/Chrne/Abr/Rac3/Mapt/Eif4ebp2/Egfr/Pdlim4/Cacna1g/Dlg4/Tshz3/Ror2/Nptxr/Nfatc4/Cdh2/Apba1/Prkar1b/Cplx2/Epha4/Fcgr2b/Dnm1/Ptpra/Ptprd/Ephb2/Nsg1/Stx2/P2rx7/P2rx4/Ptn/Vamp1/Tyrobp/Stx1b/Plat/Cdh11/Gnai2/Syde1/S100b/Pxk/Vhl/Dbn1/Brsk1/Fchsd1/Plcl2/Ppp1r9b/Ric3/Ccr2/Ywhag/Nlgn2/Dlg2/Ntrk2/Cfl1/Abat/Pirb/Ptk2b/Arrb2/Sphk1/Syngap1	64	0,0486692015209125	183	29	GO:0007267	0,889	20,418226747923	212	chemical synaptic transmission	cell-cell signaling	BP
GO:0007351	tripartite regional subdivision	4/1315	7/11452	0,00454828229810466	0,0346671801228759	0,0271830491051603	Wnt5a/Pcsk6/Fzd5/Tcf7l1	4	0,00304182509505703	1	95	GO:0009954	0,61	0	0	tripartite regional subdivision	proximal/distal pattern formation	BP
GO:0007399	nervous system development	244/1315	1525/11452	0,00000000728124603620644	0,000000433706071767741	0,000000340075350930811	Loxl3/Serpinf1/Tcf7/Rarg/Hoxc8/Tcirg1/Naglu/Smo/Mov10/Axl/Apoe/Calr/Rab23/Plod3/Map2k1/Ctns/Epha2/Ptbp1/Aplp1/Sulf2/Etv5/Aldh1a2/Glis2/Mertk/Csf1/Cers2/Sulf1/Timp2/Abr/Rac3/Pmp22/Mapt/Trpv2/Hey2/Igf1/H2afy2/Egfr/Nav3/Appl2/Kif3c/Slc9a3r1/Itgb4/Dlg4/Ntn1/Zfp36l1/Gli3/Fancc/Ror2/Vcan/Hexb/Thbs4/Emb/Arf4/Wnt5a/Elp3/Stmn4/Dab2/Sema5a/Matn2/Nptxr/Twf1/Nckap1l/Arsa/Rabl2/Alcam/Boc/Robo1/Smarcd1/Ache/Nf…	244	0,185551330798479	412	19	GO:0007399	0,954	243,762822671201	429	nervous system development	nervous system development	BP
GO:0007409	axonogenesis	56/1315	301/11452	0,000162853386064331	0,00256145680330523	0,00200847619616593	Smo/Apoe/Map2k1/Epha2/Pmp22/Mapt/Trpv2/Ntn1/Gli3/Emb/Wnt5a/Sema5a/Matn2/Alcam/Boc/Robo1/Ache/Cdh2/Csf1r/Fn1/Epha4/Vim/Nr4a2/Shox2/Sema4a/Ephb2/Limk1/Foxp1/Ptpro/Arhgap4/Plxna3/Cdh11/Thy1/Rac2/Dbn1/Brsk1/Tctn1/Tgfb2/Lrp1/Shtn1/Trim46/Rtn4rl1/Flrt2/Ust/Gli2/Tsku/Amigo1/Islr2/Gas1/Fgfr3/Ntrk2/B4galt6/Slit3/Ext1/Numbl/Syngap1	56	0,0425855513307985	100	32	GO:0030030	0,833	30,9280440851099	127	axonogenesis	cell projection organization	BP
GO:0007411	axon guidance	27/1315	140/11452	0,00457441775553849	0,0347839591269256	0,0272746172508902	Smo/Epha2/Ntn1/Gli3/Emb/Wnt5a/Sema5a/Matn2/Alcam/Boc/Robo1/Csf1r/Epha4/Sema4a/Ephb2/Foxp1/Ptpro/Plxna3/Rac2/Tgfb2/Lrp1/Rtn4rl1/Flrt2/Gli2/Gas1/Slit3/Ext1	27	0,020532319391635	164	7	GO:0040011	0,757	10,8503492657004	228	axon guidance	locomotion	BP
GO:0007416	synapse assembly	22/1315	101/11452	0,00214684230552108	0,0201615132137476	0,0158089409574445	Mapt/Ntn1/Wnt5a/Nptxr/Ache/Thbs2/Cdh2/Farp1/Sema4a/Ptprd/Ephb2/Adgrb2/Srpx2/Sdk1/Sdk2/Fzd1/Fzd5/Flrt2/Flrt1/Amigo1/Nlgn2/Ntrk2	22	0,0167300380228137	51	68	GO:0050808	0,901	11,3025904493744	73	synapse assembly	synapse organization	BP
GO:0007417	central nervous system development	93/1315	545/11452	0,0000465491385491979	0,000904684617181239	0,000709376600183674	Loxl3/Naglu/Smo/Axl/Rab23/Map2k1/Ctns/Aplp1/Aldh1a2/Glis2/Abr/Rac3/Igf1/H2afy2/Egfr/Gli3/Fancc/Ror2/Vcan/Wnt5a/Elp3/Sema5a/Arsa/Robo1/Vit/C3/Cdh2/Csf1r/Tcf7l2/Sufu/Bbs4/Ptprj/Gli1/Col3a1/Epha4/Fcgr2b/Vim/Nr4a2/Mdk/Tyro3/Ptpra/Bmp2/E2f1/Dclk2/Plpp3/B4galt2/Tnfrsf1b/Ephb2/Foxp2/Wasf3/Ptn/Foxp1/Tyrobp/Itgam/Plxna3/Adgra2/Sfrp1/Cdh11/Bmp5/Tgfbr2/Grn/Tmem98/Ndrg4/C1qa/Pcdh18/Tctn1/Pbx3/Whrn/Akna/Gas8/…	93	0,070722433460076	93	19	GO:0007399	0,784	41,9850578080242	102	central nervous system development	nervous system development	BP
GO:0007423	sensory organ development	82/1315	361/11452	0,000000000595004291152185	0,0000000466788122558781	0,000000036601547666255	Tbx2/Rarg/Tcirg1/Naglu/Ctns/Rcn1/Epha2/Aldh1a2/Mertk/Abr/Hey2/Kera/Igf1/Lrig3/Egfr/Slc9a3r1/Ntn1/Smoc1/Gli3/Ror2/Lpcat1/Wnt5a/Ache/Ptk7/Cyp1b1/Rbp4/Bbs4/Col5a2/Vim/Col5a1/Bmp2/Nphp1/Bcl2l11/Col11a1/Casp6/Bcar3/Ephb2/Gnb1/Pdgfra/Foxp2/Ptn/Tub/Chrdl1/Tmem231/Bmper/Thy1/Bmp5/Tbx18/Tgfbr2/Vhl/Twist1/Igfbp7/C1qb/Inhbb/H2-DMa/Whrn/Tgfb2/Atp8b1/Sdk1/Sh3pxd2b/Six5/Inhba/Sdk2/Fzd5/Fat4/Rhoj/Osr1/Gli2/Msx1…	82	0,0623574144486692	6	42	GO:0007423	0,993	96,2923872004812	6	sensory organ development	sensory organ development	BP
GO:0007442	hindgut morphogenesis	6/1315	6/11452	0,00000226920936324646	0,0000695134468274497	0,0000545065226500101	Tcf7/Gli3/Wnt5a/Tcf7l2/Dact1/Gli2	6	0,00456273764258555	4	53	GO:0048565	0,826	23,9667998822503	5	hindgut morphogenesis	digestive tract development	BP
GO:0007566	embryo implantation	10/1315	31/11452	0,00176323370305111	0,0174913705467407	0,0137152425666966	Calr/Ptgis/Itgb4/Pcsk5/Reck/Stx2/Arhgdib/Mmp2/Syde1/Grn	10	0,00760456273764259	52	79	GO:0007566	1	12,2001290133856	57	embryo implantation	embryo implantation	BP
GO:0007584	response to nutrient	18/1315	73/11452	0,00122020808464818	0,0130826643475696	0,0102583107747966	Mapt/Hsp90b1/Arsa/Snai2/Casp1/Pdia3/Postn/Spp1/P2rx7/P2rx4/Gas6/Kank2/Plcg2/Arsb/Suox/Amigo1/Fes/Cdkn2b	18	0,0136882129277567	22	83	GO:0007584	1	10,9634120155549	22	response to nutrient	response to nutrient	BP
GO:0007596	blood coagulation	31/1315	98/11452	0,0000000746638814171638	0,00000348052716780155	0,00000272913287376849	Axl/Apoe/Ptpn6/Fbln1/Mertk/C1qtnf1/Plek/Itgb3/Syk/Prkcd/Dmtn/Pros1/Serping1/C3/Fermt3/Ptprj/Selp/Tyro3/Anxa5/F3/Pdpn/Pdgfra/Pf4/Cd9/Gas6/Comp/F13a1/Thbs1/Abat/Fcer1g/Vkorc1	31	0,023574144486692	74	35	GO:0007596	0,998	128,233761617964	91	blood coagulation	blood coagulation	BP
GO:0007599	hemostasis	32/1315	100/11452	0,0000000338827567960405	0,00000168967267030177	0,00000132489735264485	Zfp385a/Axl/Apoe/Ptpn6/Fbln1/Mertk/C1qtnf1/Plek/Itgb3/Syk/Prkcd/Dmtn/Pros1/Serping1/C3/Fermt3/Ptprj/Selp/Tyro3/Anxa5/F3/Pdpn/Pdgfra/Pf4/Cd9/Gas6/Comp/F13a1/Thbs1/Abat/Fcer1g/Vkorc1	32	0,0243346007604563	46	36	GO:0007599	0,998	127,563681210314	48	hemostasis	hemostasis	BP
GO:0007600	sensory perception	39/1315	216/11452	0,00266176056708952	0,0237491064189832	0,0186220258960405	Col1a1/Cacnb3/Igf1/Adcy3/Slc9a3r1/Tshz3/Hexb/Sema5a/Snai2/Rbp4/Bbs4/Fam107b/Dnm1/Col11a1/Gnb1/P2rx7/P2rx4/Crym/Tub/Ednra/Tbx18/Pawr/Lum/Ccn3/Icam1/Asic3/Ctss/Whrn/Atp8b1/Piezo2/Lxn/Ccr2/Fzd2/Tmem150c/Nlgn2/Dlg2/Ptafr/Arrb2/Kcnip3	39	0,0296577946768061	2	47	GO:0050877	0,93	1,8288839325869	2	sensory perception	nervous system process	BP
GO:0007610	behavior	61/1315	390/11452	0,00715311664375439	0,0489011682989075	0,0383441299366531	Zfp385a/Gm2a/Serpinf1/Naglu/Apoe/Prkar2b/Man2b1/Ctns/Pgrmc1/Etv5/Eps8/Pmp22/Mapt/Aoc3/Igf1/Eif4ebp2/Egfr/Adcy3/Dlg4/Hexb/Thbs4/Arf4/Pde1b/Nfatc4/Apba1/Cpt1a/Bbs4/Prkar1b/Casp1/Npas2/Epha4/Dnm1/Nr4a2/Mdk/B4galt2/Ephb2/P2rx4/Foxp2/Ptn/Foxp1/Srpx2/Cfap20/S100b/Dbn1/Grn/Brsk1/Lgi4/Ndrg4/Pbx3/Sdk1/Thbs1/Gja1/Nlgn2/Ntrk2/Abat/Phf21a/Pirb/Arrb2/Lsamp/Syngap1/Kcnip3	61	0,0463878326996198	15	98	GO:0007610	0,991	4,65211629521022	14	behavior	behavior	BP
GO:0008037	cell recognition	17/1315	71/11452	0,00231830393265045	0,0214276568947419	0,0168017429601648	Dock2/Emb/Wnt5a/Sema5a/Arsa/Robo1/Megf10/Epha4/Casp6/Ephb2/Cd9/Tub/Folr2/Colec12/Sirpa/Amigo1/Fcgr3	17	0,0129277566539924	2	94	GO:0006910	0,887	1,93086232879056	5	cell recognition	phagocytosis, recognition	BP
GO:0008064	regulation of actin polymerization or depolymerization	33/1315	145/11452	0,0000802345490217334	0,00142977521843992	0,00112110791343387	Arpc5/Eps8/Dstn/Rac3/Plek/Ccl11/Sptb/Carmil1/Prkcd/Dmtn/Sema5a/Sh3bp1/Twf1/Nckap1l/Hcls1/Lima1/Arhgap28/Coro1b/Bbs4/Arpc1b/Eln/Coro1a/Pycard/Was/Dbn1/Icam1/Fchsd1/Arpin/Kirrel/Cfl1/Ptk2b/Cdc42ep5/Tmsb10	33	0,0250950570342205	8	37	GO:0030036	0,848	16,8278837673794	8	regulation of actin polymerization or depolymerization	actin cytoskeleton organization	BP
GO:0008154	actin polymerization or depolymerization	39/1315	166/11452	0,0000085108830789697	0,00020660570130948	0,000162002588736536	Arpc5/Eps8/Dstn/Rac3/Mical1/Plek/Ccl11/Sptb/Carmil1/Cap2/Prkcd/Dmtn/Sema5a/Sh3bp1/Twf1/Nckap1l/Hcls1/Lima1/Arhgap28/Coro1b/Bbs4/Cap1/Arpc1b/Eln/Coro1a/Pycard/Was/Pstpip1/Gas7/Dbn1/Icam1/Fchsd1/Arpin/Kirrel/Cfl1/Ptk2b/Cdc42ep5/Wipf1/Tmsb10	39	0,0296577946768061	12	38	GO:0097435	0,874	33,7405004712557	14	actin polymerization or depolymerization	supramolecular fiber organization	BP
GO:0008217	regulation of blood pressure	22/1315	107/11452	0,00453668548718739	0,0346671801228759	0,0271830491051603	Scpep1/Cpa3/Hmox1/Cyba/Aoc3/Bbs4/Ncf2/Stk39/Postn/P2rx4/Col1a2/Ptpro/G6pdx/Gas6/Ndst2/C3ar1/Kcnk6/Gja1/Ptafr/Abat/Mcpt4/Prcp	22	0,0167300380228137	52	47	GO:0050877	0,652	8,42341125795012	61	regulation of blood pressure	nervous system process	BP
GO:0008219	cell death	209/1315	1507/11452	0,00130175795231795	0,0138074059282551	0,0108265913764059	Fap/Zfp385a/Serpinf1/Mapk7/Araf/Rarg/Col18a1/Tcirg1/Smo/Axl/Apoe/Map2k1/Ccn4/Hmox1/Epha2/Aplp1/Bcl2l13/Faf1/Aldh1a2/Pea15a/Clip3/Mertk/Csf1/Ncf1/Sulf1/Eya2/Ptgis/Pmp22/Mapt/Pcgf2/Lsp1/Hey2/Pcmt1/Mical1/Hsp90b1/Igf1/Dram1/Egfr/Irak3/Ube2b/Igfbp3/Itgb3/Slc9a3r1/Ntn1/Top2a/Pygl/Zfp36l1/Tgfb3/Gli3/Sfrp4/Ripk1/Arf4/Ctsb/Prkcd/Wnt5a/Dab2/Ripk3/Sema5a/Nckap1l/Gsdmd/Snai2/Hcls1/Robo1/St6gal1/Map3k12/Ache…	209	0,15893536121673	37	59	GO:0042981	0,895	12,4908259539079	38	cell death	regulation of apoptotic process	BP
GO:0008283	cell population proliferation	238/1315	1343/11452	3,51964477035971e-13	5,26555228086605e-11	4,1287974882653e-11	Tbx2/Itgb2/Fap/Icosl/Rpa1/Serpinf1/Tcf7/Mmp14/Rarg/Col18a1/Foxm1/Tcirg1/Smo/Stat6/Apoe/Calr/Ptpn6/Clec11a/Cnn2/Matk/Map2k1/Ccn4/Hmox1/Htra1/Fbln1/Epha2/Cyba/Sulf2/Vipr2/Etv5/Aldh1a2/Csf1/Cers2/Ncf1/Sulf1/Timp2/Igfbp4/Pmp22/Trpv2/Sparc/Hey2/Poc1b/Igf1/Egfr/Dock2/Appl2/Igfbp3/Ccl11/Itgb3/Slc9a3r1/Ntn1/Zfp36l1/Tgfb3/Gli3/Sfrp4/Ripk1/Syk/Ror2/Thbs4/Ecd/Prkcd/Wnt5a/Dab2/Ripk3/Sema5a/Sla/Nckap1l/Apod/S…	238	0,180988593155894	204	12	GO:0008283	0,976	561,852543040118	216	cell population proliferation	cell population proliferation	BP
GO:0008284	positive regulation of cell population proliferation	110/1315	618/11452	0,00000123648511621277	0,0000410015915082308	0,0000321499548393468	Tbx2/Icosl/Rpa1/Rarg/Col18a1/Foxm1/Smo/Calr/Ptpn6/Clec11a/Ccn4/Hmox1/Htra1/Fbln1/Cyba/Etv5/Aldh1a2/Csf1/Hey2/Igf1/Egfr/Ccl11/Itgb3/Ntn1/Tgfb3/Gli3/Syk/Thbs4/Wnt5a/Sema5a/Nckap1l/Hcls1/St6gal1/Cd86/Bambi/Cd74/Csf1r/Tcf7l2/Gli1/Fn1/Ptprc/Rsu1/Vim/Fgf7/Mdk/Bmp2/E2f1/Ccna2/Shox2/Ptpn22/Vcam1/Pdgfc/Cd1d1/Ecm1/F3/Tnc/Slc25a33/Pdgfra/Foxp2/Ptn/Cnbp/Foxp1/Coro1a/Pycard/Gas6/Sfrp1/Ednra/Mmp2/Comp/Bmp5/Cts…	110	0,0836501901140684	540	12	GO:0008283	0,879	121,097087559743	687	positive regulation of cell population proliferation	cell population proliferation	BP
GO:0008285	negative regulation of cell population proliferation	94/1315	484/11452	0,000000142667631533385	0,00000628617036749497	0,00000492907923798112	Fap/Serpinf1/Rarg/Apoe/Ptpn6/Map2k1/Hmox1/Fbln1/Vipr2/Aldh1a2/Cers2/Sulf1/Timp2/Pmp22/Trpv2/Sparc/Igf1/Appl2/Igfbp3/Slc9a3r1/Tgfb3/Gli3/Sfrp4/Ripk1/Ror2/Wnt5a/Dab2/Apod/Snai2/Robo1/Cd86/P3h3/Cyp1b1/Csf1r/Rbp4/Maged1/Prdx4/Ptprj/Dpt/Fcgr2b/Bmp2/E2f1/Ccn5/Pdpn/Podn/Ptpru/Gpnmb/Ptn/Strap/Cd9/Tyrobp/Nupr1/Cd37/Tnmd/Sfrp1/Ifi30/Bmp5/Kank2/Csk/Tgfbr2/Pth1r/Ptprf/Vhl/Becn1/Pawr/Cd276/Sh3bp4/Ndrg4/H2-Aa/…	94	0,0714828897338403	397	12	GO:0008283	0,828	161,90608742332	475	negative regulation of cell population proliferation	cell population proliferation	BP
GO:0008347	glial cell migration	16/1315	41/11452	0,00000521098234682999	0,00014068999849149	0,000110317110420974	Csf1/Cers2/Pmp22/Gli3/Vcan/Hexb/Matn2/Fn1/Epha4/Vim/P2rx4/Tgfb2/Lrp1/Sun2/Ccr2/Apcdd1	16	0,0121673003802281	12	19	GO:0007399	0,541	36,8657673851508	12	glial cell migration	nervous system development	BP
GO:0008360	regulation of cell shape	30/1315	124/11452	0,0000505906481968212	0,000965725934273445	0,000757240000497165	Fblim1/Eps8/Rnd3/Ccl11/Slc9a3r1/Hexb/Dmtn/Epb41l3/Bambi/Csf1r/Fgd1/Fn1/Sema4a/Pdpn/Wasf3/Ptn/Gas2/Coro1a/Parva/Plxna3/Gas7/S100b/Icam1/Lpar1/Rhoj/Fam171a1/Fes/Cfl1/Ptk2b/Cdc42ep5	30	0,0228136882129278	146	18	GO:0045595	0,608	45,3064962499961	172	regulation of cell shape	regulation of cell differentiation	BP
GO:0008543	fibroblast growth factor receptor signaling pathway	15/1315	50/11452	0,000333918862503365	0,00458017066627751	0,00359137961870975	Sulf2/Sulf1/Wnt5a/Smoc2/Tcf7l2/Fgf7/Creb3l1/Iqgap1/Runx2/Thbs1/Fat4/Flrt2/Flrt1/Fgfr3/Hhip	15	0,0114068441064639	42	56	GO:0071363	0,807	20,4505643943126	56	fibroblast growth factor receptor signaling pathway	cellular response to growth factor stimulus	BP
GO:0008589	regulation of smoothened signaling pathway	24/1315	67/11452	0,000000162488905096349	0,00000694960920788888	0,00000544929145347649	Smo/Rab34/Rab23/Glis2/Gli3/Fbxl17/Sufu/Gli1/Shox2/Disp1/Sfrp1/Chsy1/Enpp1/Tctn1/Runx2/Gas8/Gpr161/Kctd11/Gli2/Kif7/Gas1/Fgfr3/Gpc3/Hhip	24	0,0182509505703422	25	43	GO:0008589	0,999	85,6393909345087	26	regulation of smoothened signaling pathway	regulation of smoothened signaling pathway	BP
GO:0008595	anterior/posterior axis specification, embryo	4/1315	7/11452	0,00454828229810466	0,0346671801228759	0,0271830491051603	Wnt5a/Pcsk6/Fzd5/Tcf7l1	4	0,00304182509505703	6	95	GO:0009954	0,61	3,81974081063592	6	anterior/posterior axis specification, embryo	proximal/distal pattern formation	BP
GO:0008630	intrinsic apoptotic signaling pathway in response to DNA damage	20/1315	95/11452	0,00502597904681482	0,0372008137458448	0,0291697087337639	Zfp385a/Hmox1/Epha2/Snai2/Nfatc4/Cd74/Shisa5/Bcl2l11/E2f1/Tnfrsf1b/Casp9/Tnfrsf1a/Nupr1/Pycard/Plscr1/Pml/Ikbke/Bcl3/Ei24/Pnp	20	0,0152091254752852	57	59	GO:0042981	0,645	8,26124883873021	77	intrinsic apoptotic signaling pathway in response to DNA damage	regulation of apoptotic process	BP
GO:0009100	glycoprotein metabolic process	49/1315	251/11452	0,000124343492329458	0,00207663088620892	0,00162831701779691	Plod3/Sgsh/Man2b1/Sulf2/Sulf1/Dcn/Igf1/Pofut2/Gfpt2/Galnt10/Galnt16/St6gal1/Tcf7l2/Itm2c/Soat1/Bmp2/Col11a1/Man2b2/Ugdh/Gxylt2/Pcsk6/Bgn/St3gal4/Stt3a/Chsy1/Chpf/Mamdc2/Poglut3/Chst11/Tmem106a/Pawr/Mgat5/Chst12/Man1c1/Ndst2/Fut11/Dse/Bace2/Mgat3/Dpy19l1/B3galnt1/Pxylp1/Xxylt1/Adamts12/Pgm3/B3gnt8/Ext1/B3gnt9/Chst14	49	0,0372623574144487	10	48	GO:0006029	0,885	16,5706942556604	10	glycoprotein metabolic process	proteoglycan metabolic process	BP
GO:0009101	glycoprotein biosynthetic process	37/1315	207/11452	0,00401368305831317	0,0322347354733191	0,0252757332484877	Plod3/Igf1/Pofut2/Gfpt2/Galnt10/Galnt16/St6gal1/Tcf7l2/Itm2c/Soat1/Ugdh/Gxylt2/St3gal4/Stt3a/Chsy1/Chpf/Poglut3/Chst11/Tmem106a/Pawr/Mgat5/Chst12/Man1c1/Ndst2/Fut11/Dse/Bace2/Mgat3/Dpy19l1/B3galnt1/Pxylp1/Xxylt1/Pgm3/B3gnt8/Ext1/B3gnt9/Chst14	37	0,0281368821292776	11	48	GO:0006029	0,87	5,33554947934886	11	glycoprotein biosynthetic process	proteoglycan metabolic process	BP
GO:0009306	protein secretion	65/1315	382/11452	0,000684731710114391	0,00842233095825215	0,00660407437831973	Tcirg1/Rab34/Lcp2/Il17ra/Apoe/Sri/Ccn4/Fbln1/Ptbp1/Stx1a/M6pr/Rab3d/Rcn3/Igf1/Plek/Egfr/Tgfb3/Syk/Wnt5a/Dmtn/Gsdmd/Ifnar1/Csf1r/Cpt1a/Tcf7l2/Rbp4/Casp1/Map4k4/Fn1/Dnajc1/Mdk/Anxa5/Postn/Ptpn22/Tnfrsf1b/P3h1/P2rx7/Copg1/Foxp1/Pde3b/Pycard/Gas6/Sfrp1/Comp/Casp4/Tmem106a/Ssc5d/Twist1/Cd276/Unc93b1/Pml/Inhbb/Ccn3/Tgfb2/Tm7sf3/Lrp1/Ildr2/Fzd5/Gja1/Cd14/Nlgn2/Cyp2j6/Abat/C1qtnf3/Hmgn3	65	0,0494296577946768	40	51	GO:0032940	0,855	15,8763142248511	43	protein secretion	secretion by cell	BP
GO:0009605	response to external stimulus	246/1315	1300/11452	3,94800409010372e-17	1,49397119480219e-14	1,17144492877876e-14	Itgb2/Cd52/Serpinf1/Acp5/Col1a1/Smo/Rab34/Axl/Il17ra/Apoe/Cacnb3/Calr/Cnn2/Myo9b/Map2k1/Ccn4/Shpk/Htra1/Epha2/Cyba/Fads1/Csf1/Cers2/Ncf1/Lbp/C1qtnf1/Abr/Ptgis/Pmp22/Mapt/Cd68/Lsp1/Cxcl16/Ccl6/Ccl9/Aoc3/Rab32/Ifngr1/Hsp90b1/Igf1/Plek/Egfr/Dock2/Irak3/Appl2/Fam20a/Ccl11/Itgb3/Ntn1/Pygl/Gli3/Syk/Thbs4/Emb/Rnase4/Prkcd/Wnt5a/Dmtn/Sema5a/Matn2/Nckap1l/Litaf/Apod/Gsdmd/Arsa/Alcam/Ccdc80/Snai2/Boc/Fstl1…	246	0,187072243346008	1	83	GO:0007584	0,583	0	0	response to external stimulus	response to nutrient	BP
GO:0009607	response to biotic stimulus	90/1315	529/11452	0,0000690101751540754	0,00126120016126752	0,000988925715724669	Cd52/Acp5/Smo/Rab34/Axl/Il17ra/Shpk/Htra1/Epha2/Cyba/Ncf1/Lbp/Abr/Pmp22/Cd68/Cxcl16/Ifngr1/Irak3/Fam20a/Pygl/Syk/Prkcd/Wnt5a/Litaf/Gsdmd/Ccdc80/Cd86/Ifnar1/Il10rb/Ifnar2/C3/Myo1f/Tmem173/Casp1/Slc11a1/Ptprc/Ncf2/Ifi211/Fcgr2b/Mrc1/Vim/Bmp2/Bcl2l11/Ptpn22/Tnfrsf1b/Pf4/P2rx7/Tnfrsf1a/Pycard/Cd37/Car5b/Ednra/Eif2ak3/Cotl1/Tent5a/Plscr1/Mst1r/Plcg2/Grn/Becn1/Ssc5d/Unc93b1/Pml/Scd1/Ddx1/Spon2/Sirpa/A2…	90	0,0684410646387833	1	30	GO:0045087	0,861	0	0	response to biotic stimulus	innate immune response	BP
GO:0009611	response to wounding	86/1315	332/11452	1,16493173377727e-13	2,02540698469977e-11	1,58815159836719e-11	Clec10a/Col1a1/Axl/Apoe/Ptpn6/Cnn2/Map2k1/Ccn4/Hmox1/Fbln1/Sulf2/Mertk/Cers2/C1qtnf1/Igf1/Plek/Egfr/Sdc1/Itgb3/Itgb4/Zfp36l1/Syk/Prkcd/Wnt5a/Lcp1/Dmtn/Ajuba/Matn2/Snai2/Pros1/Serping1/Smoc2/Ptk7/C3/Dpysl3/Lox/Coro1b/Fermt3/Ptprj/Gli1/Col3a1/Tmeff2/Slc11a1/Fn1/Epha4/Selp/Col5a1/Fgf7/Mdk/Tyro3/Anxa5/F3/Tnc/Pdpn/Pdgfra/Pf4/P2rx4/Ptn/Cd9/Tyrobp/Gas6/Mmp2/Comp/Duox1/Ptprf/Grn/Igsf10/Ccn3/Bcl9/F13a1/Tg…	86	0,0653992395437262	74	14	GO:0009611	0,996	492,172766379701	78	response to wounding	response to wounding	BP
GO:0009617	response to bacterium	66/1315	335/11452	0,00000649430669448517	0,000164479822699303	0,000128971063737973	Cd52/Acp5/Rab34/Axl/Shpk/Epha2/Cyba/Ncf1/Lbp/Abr/Pmp22/Cd68/Cxcl16/Irak3/Fam20a/Pygl/Syk/Prkcd/Wnt5a/Litaf/Gsdmd/Ccdc80/Cd86/Ifnar1/C3/Myo1f/Casp1/Slc11a1/Ncf2/Ifi211/Fcgr2b/Mrc1/Vim/Bmp2/Ptpn22/Tnfrsf1b/Pf4/P2rx7/Tnfrsf1a/Pycard/Car5b/Ednra/Tent5a/Plscr1/Plcg2/Grn/Ssc5d/Scd1/Spon2/Sirpa/Fzd5/Mpeg1/Slc17a5/Cd14/Bcl3/Ifi205/Gpc3/Ptafr/Fcer1g/Plaat3/Tnfaip8/Lyz1/Lyz2/Sp110/Slfn2/Bnip3	66	0,0501901140684411	250	30	GO:0045087	0,794	79,0551932010384	256	response to bacterium	innate immune response	BP
GO:0009653	anatomical structure morphogenesis	332/1315	1886/11452	2,85274653824776e-18	1,41167065234983e-15	1,10691185516464e-15	Tbx2/Itgb2/Fap/Zfp385a/Serpinf1/Tcf7/Dlg3/Mmp14/Mapk7/Col6a1/Itgb7/Rarg/Acp5/Col18a1/Col1a1/Foxm1/Hoxc8/Tcirg1/Naglu/Smo/Stat6/Mov10/Axl/Apoe/Calr/Ptpn6/Coro1c/Myo9b/Rab23/Plod3/Map2k1/Hmox1/Fblim1/Fbln1/Epha2/Sulf2/Etv5/Aldh1a2/Mertk/Csf1/Actn1/Cybb/Eps8/Sulf1/Rnd3/Abr/Ptgis/Rac3/Pmp22/Mapt/Trpv2/Pcgf2/Sparc/Hey2/Dcn/Igf1/Lrig3/Egfr/Csrp2/Col6a2/Pofut2/Fam20a/Ccl11/Itgb3/Slc9a3r1/Itgb4/Dlg4/Ntn1…	332	0,252471482889734	43	8	GO:0009653	0,949	829,459035587818	46	anatomical structure morphogenesis	anatomical structure morphogenesis	BP
GO:0009719	response to endogenous stimulus	141/1315	927/11452	0,00020432159733441	0,00311469392334659	0,00244227761144049	Itgb2/Mmp14/Mapk7/Col6a1/Rarg/Col1a1/Stat6/Apoe/Calr/Map2k1/Htra1/Aplp1/Sulf2/Steap2/Sulf1/Timp2/Cd68/Hsp90b1/Igf1/Eif4ebp2/Egfr/Grb10/Appl2/Fstl3/Itgb3/Zfp36l1/Tgfb3/Sfrp4/Aspn/Syk/Ror2/Prkcd/Wnt5a/Dmtn/Dab2/Snai2/Hcls1/Smoc2/Bambi/Lars/Lox/Coro1b/Tcf7l2/Rbp4/Bbs4/Col5a2/Col3a1/Epha4/Ncf2/Eprs/Fcgr2b/Vim/Nr4a2/Fbn1/Fgf7/Creb3l1/Ptpra/Bmp2/E2f1/Anxa5/Ptpn22/Vcam1/Casp6/Pdgfc/Casp9/Slc25a33/Htra3/…	141	0,10722433460076	1	104	GO:0071495	0,967	0	0	response to endogenous stimulus	cellular response to endogenous stimulus	BP
GO:0009887	animal organ morphogenesis	143/1315	705/11452	2,10063988534935e-12	0,00000000025497012042363	0,000000000199925845692038	Tbx2/Tcf7/Mmp14/Col6a1/Rarg/Acp5/Col1a1/Hoxc8/Tcirg1/Naglu/Smo/Stat6/Rab23/Plod3/Map2k1/Epha2/Sulf2/Etv5/Aldh1a2/Csf1/Sulf1/Abr/Pcgf2/Hey2/Igf1/Lrig3/Egfr/Col6a2/Fam20a/Ccl11/Slc9a3r1/Itgb4/Ntn1/Tshz3/Tgfb3/Gli3/Sfrp4/Aspn/Fancc/Ror2/Wnt5a/Dab2/Matn2/Col14a1/Snai2/Robo1/Ptk7/Vit/Cdh2/Tcf7l2/Rbp4/Maged1/Sufu/Bbs4/Gli1/Prkar1b/Col5a2/Col3a1/Tmeff2/Lamc1/Col5a1/Fgf7/Mdk/Bmp2/Bcl2l11/Gzf1/E2f5/Shox2/…	143	0,108745247148289	130	8	GO:0009653	0,803	447,985712637592	139	animal organ morphogenesis	anatomical structure morphogenesis	BP
GO:0009888	tissue development	219/1315	1315/11452	0,000000001594752928862	0,000000115270175183924	0,0000000903850506813332	Tbx2/Loxl3/Tcf7/Dlg3/Mmp14/Col6a1/Rarg/Col18a1/Col1a1/Tcirg1/Smo/Stat6/Coro1c/Rab23/Plod3/Map2k1/Ccn4/Epha2/Sulf2/Taz/Etv5/Aldh1a2/Csf1/Sulf1/Eya2/Ptgis/Pmp22/Rcn3/Hey2/Plagl1/Igf1/H2afy2/Egfr/Csrp2/Col6a2/Pofut2/Fam20a/Ccl11/Itgb3/Slc9a3r1/Ntn1/Sptlc2/Zfp36l1/Tshz3/Tgfb3/Gli3/Sfrp4/Aspn/Ripk1/Ror2/Vcan/Ctsb/Wnt5a/Bmp1/Dab2/Ajuba/Sema5a/Matn2/Col14a1/Sh3bp1/Snai2/Boc/Robo1/Nfatc4/Ptk7/Pi16/Vit/Cy…	219	0,166539923954373	44	26	GO:0009888	0,968	182,170024810535	47	tissue development	tissue development	BP
GO:0009954	proximal/distal pattern formation	7/1315	21/11452	0,00703210653004273	0,0483307065253898	0,0378968224156149	Aldh1a2/Gli3/Gli1/Chsy1/Hoxa9/Osr1/Gli2	7	0,00532319391634981	26	95	GO:0009954	1	5,64064067165389	31	proximal/distal pattern formation	proximal/distal pattern formation	BP
GO:0009966	regulation of signal transduction	327/1315	1946/11452	7,01767690790412e-15	1,55671432926025e-12	1,22064274928046e-12	Zfp385a/Loxl3/Mmp14/Mapk7/Araf/Col1a1/Foxm1/Smo/Pwp1/Rab34/Rgs19/Axl/Apoe/Sri/Sh3gl1/Cacnb3/Homer3/Calr/Ptpn6/Arhgef40/Myo9b/Rab23/Map2k1/Ccn4/Hmox1/Htra1/Fbln1/Epha2/Ptbp1/Cyba/Aplp1/Sulf2/Stx1a/Faf1/Pea15a/Glis2/Bicc1/Csf1/Lrrk1/Eps8/Ncf1/Lbp/Sulf1/C1qtnf1/Timp2/Igfbp4/Abr/Eya2/Ptgis/Cyth3/Cyth4/Pmp22/Mapt/Pcgf2/Ccl6/Ccl9/Arhgef25/Rcn3/Hey2/Dcn/Igf1/Plek/Egfr/Dock2/Grb10/Irak3/Appl2/Shc2/Fstl3/…	327	0,248669201520913	37	13	GO:0009966	0,962	503,448366711961	38	regulation of signal transduction	regulation of signal transduction	BP
GO:0009967	positive regulation of signal transduction	185/1315	1019/11452	3,1356667051847e-11	0,00000000320186411340527	0,00000000251062904782708	Zfp385a/Loxl3/Col1a1/Smo/Rab34/Axl/Apoe/Cacnb3/Calr/Ptpn6/Map2k1/Ccn4/Ptbp1/Cyba/Sulf2/Stx1a/Faf1/Pea15a/Csf1/Lrrk1/Ncf1/Lbp/Sulf1/C1qtnf1/Timp2/Igfbp4/Ptgis/Ccl6/Ccl9/Dcn/Igf1/Egfr/Dock2/Grb10/Appl2/Shc2/Ube2b/Igfbp3/Ccl11/Itgb3/Slc9a3r1/Dlg4/Pik3r5/Tgfb3/Sfrp4/Ripk1/Syk/Ror2/Prkcd/Wnt5a/Dmtn/Dab2/Ajuba/Ripk3/Sema5a/Hcls1/Robo1/Il10rb/Map3k12/Trip6/Nfatc4/Smoc2/Ptk7/Fgd2/Cyp1b1/C3/Bambi/Cdh2/Lar…	185	0,140684410646388	15	23	GO:0009968	0,751	195,407973722912	15	positive regulation of signal transduction	negative regulation of signal transduction	BP
GO:0009968	negative regulation of signal transduction	161/1315	892/11452	0,00000000113737469569567	0,0000000850782722954681	0,000000066711132702248	Zfp385a/Mmp14/Mapk7/Foxm1/Rgs19/Apoe/Sri/Homer3/Calr/Ptpn6/Map2k1/Hmox1/Htra1/Fbln1/Epha2/Aplp1/Sulf2/Pea15a/Glis2/Bicc1/Sulf1/Timp2/Eya2/Pcgf2/Hey2/Dcn/Igf1/Plek/Grb10/Irak3/Fstl3/Ube2b/Slc9a3r1/Tgfb3/Gli3/Sfrp4/Aspn/Ripk1/Ror2/Nkd2/Prkcd/Wnt5a/Dok2/Dab2/Ajuba/Sh3bp1/Litaf/Apod/Snai2/Robo1/Nfatc4/Bambi/Cdh2/Cd74/Tcf7l2/Sufu/Ptprj/Gli1/Ptprc/Rgs16/Fcgr2b/Ccdc3/Dnm1/Nr4a2/Fbn1/Creb3l1/Mdk/Tyro3/Ra…	161	0,122433460076046	58	23	GO:0009968	0,986	202,971249431765	59	negative regulation of signal transduction	negative regulation of signal transduction	BP
GO:0010001	glial cell differentiation	33/1315	162/11452	0,000700092870679446	0,00857847130872548	0,00672650633843791	Smo/Map2k1/Pmp22/Igf1/Egfr/Itgb4/Gli3/Ror2/Cdh2/Tcf7l2/Ptprj/Epha4/Vim/Mdk/Ptpra/Bmp2/Plpp3/Tnfrsf1b/Wasf3/Ptn/Itgam/Grn/Tmem98/Lgi4/C1qa/Lrp1/Daam2/Clcf1/Nrros/Fgfr3/Ntrk2/B4galt6/Miat	33	0,0250950570342205	21	19	GO:0007399	0,644	13,0025300739781	24	glial cell differentiation	nervous system development	BP
GO:0010033	response to organic substance	289/1315	1831/11452	0,000000000814152796136309	0,0000000623505349707724	0,0000000488899774321453	Itgb2/Mmp14/Mapk7/Col6a1/Rarg/Acp5/Col1a1/Tcirg1/Smo/Rab34/Stat6/Axl/Il17ra/Apoe/Sri/Calr/Ptpn6/Map2k1/Shpk/Htra1/Epha2/Cyba/Aplp1/Sulf2/Aldh1a2/Csf1/Pcolce2/Cd83/Steap2/Eps8/Lbp/Foxred2/Sulf1/Timp2/Abr/Pmp22/Mapt/Sparc/Cd68/Lsp1/Cxcl16/Ccl6/Ccl9/Rcn3/Dcn/Ifngr1/Hsp90b1/Igf1/Eif4ebp2/Egfr/Grb10/Irak3/Appl2/Fstl3/Gfpt2/Adcy3/Ccl11/Itgb3/Dlg4/Zfp36l1/Pfkp/Tgfb3/Sfrp4/Aspn/Ripk1/Syk/Ror2/Thbs4/Prkcd…	289	0,219771863117871	70	22	GO:0010033	0,958	220,557775386075	71	response to organic substance	response to organic substance	BP
GO:0010324	membrane invagination	16/1315	49/11452	0,0000692854330612762	0,00126264360023566	0,000990057537586508	Itgb2/Lbp/Rac3/Appl2/Sh3bp1/Nckap1l/C3/Megf10/Fcgr2b/Snx33/Becn1/Xkr8/Sirpa/Thbs1/Fcer1g/Fcgr3	16	0,0121673003802281	6	49	GO:0006911	0,984	15,0553899281247	6	membrane invagination	phagocytosis, engulfment	BP
GO:0010463	mesenchymal cell proliferation	15/1315	46/11452	0,000118233695884586	0,00199631854494892	0,00156534292216863	Smo/Wnt5a/Fgf7/Bmp2/Shox2/Foxp2/Ptn/Foxp1/Tbx18/Tgfbr2/Fat4/Osr1/Msx1/Gas1/Gpc3	15	0,0114068441064639	5	12	GO:0008283	0,64	11,7308049249248	5	mesenchymal cell proliferation	cell population proliferation	BP
GO:0010543	regulation of platelet activation	13/1315	28/11452	0,00000404023120989196	0,000112029342126013	0,0000878438655072699	Apoe/C1qtnf1/Plek/Syk/Prkcd/Dmtn/Ptprj/Selp/Pdpn/Pdgfra/Cd9/Abat/Fcer1g	13	0,00988593155893536	4	35	GO:0007596	0,875	21,636976488402	7	regulation of platelet activation	blood coagulation	BP
GO:0010544	negative regulation of platelet activation	6/1315	15/11452	0,00452823248611986	0,0346671801228759	0,0271830491051603	Apoe/C1qtnf1/Prkcd/Pdgfra/Cd9/Abat	6	0,00456273764258555	7	35	GO:0007596	0,828	4,14836507791949	7	negative regulation of platelet activation	blood coagulation	BP
GO:0010562	positive regulation of phosphorus metabolic process	118/1315	745/11452	0,000133731699026472	0,00217796460718302	0,00170777428843398	Dlg3/Araf/Apoe/Map2k1/Ptbp1/Taz/Clip3/Csf1/Lrrk1/Ncf1/C1qtnf1/Timp2/Igfbp4/Ccl6/Ccl9/Igf1/Plek/Egfr/Grb10/Shc2/Igfbp3/Fam20a/Ccl11/Itgb3/Camkk1/Dlg4/Pik3r5/Tgfb3/Ripk1/Syk/Ror2/Thbs4/Prkcd/Wnt5a/Dab2/Ajuba/Ripk3/Nckap1l/Hcls1/Robo1/Map3k12/Fgd2/C3/Cdh2/Cd74/Csf1r/Plce1/Maged1/Ptprj/Adam8/Map4k4/Slc11a1/Xrcc5/Epha4/Ppp1r7/Ptprc/Fcgr2b/Stk39/Fgf7/Cdc25b/Rassf2/Bmp2/Ptpn22/Pdgfc/Bcar3/Glipr2/Plpp3/P…	118	0,0897338403041825	1	45	GO:0001932	0,9	0	0	positive regulation of phosphorus metabolic process	regulation of protein phosphorylation	BP
GO:0010563	negative regulation of phosphorus metabolic process	71/1315	442/11452	0,00197838188103262	0,0190238126168652	0,0149168530782917	Dlg3/Mapk7/Foxm1/Pwp1/Apoe/Prkar2b/Ptpn6/Coro1c/Fbln1/Lrrk1/Mapt/Mical1/Igf1/Plek/Grb10/Irak3/Ube2b/Igfbp3/Slc9a3r1/Sfrp4/Lpcat1/Prkcd/Dmtn/Dok2/Dab2/Ajuba/Nckap1l/Ptprj/Farp1/Prkar1b/Ppm1f/Ptprc/Stk39/Rassf2/Ptpn22/Plpp3/Ephb2/Emilin1/P2rx7/Strap/Iqgap1/Sytl2/Nupr1/Pycard/Sfrp1/Thy1/Csk/Gnai2/Prr5l/Ptpn13/Twist1/Mgat5/Spred3/Enpp1/Cep85/Sirpa/Pmepa1/Ppp1r9b/Tgfb2/Ccdc8/Kirrel/Zbed3/Dact1/Pid1/Cd…	71	0,0539923954372624	1	45	GO:0001932	0,835	0	0	negative regulation of phosphorus metabolic process	regulation of protein phosphorylation	BP
GO:0010572	positive regulation of platelet activation	5/1315	6/11452	0,000107626348211625	0,00183649946431137	0,00144002641527323	Plek/Dmtn/Ptprj/Selp/Pdpn	5	0,00380228136882129	6	35	GO:0007596	0,763	13,4126568345398	6	positive regulation of platelet activation	blood coagulation	BP
GO:0010573	vascular endothelial growth factor production	7/1315	18/11452	0,00262020938098794	0,0234434032655013	0,0183823195281373	Sulf2/Sulf1/Cyp1b1/C3/Eif2ak3/C3ar1/Ccr2	7	0,00532319391634981	3	15	GO:0001816	0,724	2,91882900336339	3	vascular endothelial growth factor production	cytokine production	BP
GO:0010574	regulation of vascular endothelial growth factor production	7/1315	17/11452	0,00177551142033603	0,0174913705467407	0,0137152425666966	Sulf2/Sulf1/Cyp1b1/C3/Eif2ak3/C3ar1/Ccr2	7	0,00532319391634981	5	15	GO:0001816	0,72	4,96941003117356	5	regulation of vascular endothelial growth factor production	cytokine production	BP
GO:0010575	positive regulation of vascular endothelial growth factor production	6/1315	12/11452	0,00113319492775	0,01237664341293	0,00970470930886967	Sulf2/Sulf1/Cyp1b1/C3/Eif2ak3/C3ar1	6	0,00456273764258555	25	15	GO:0001816	0,707	11,7107974350192	30	positive regulation of vascular endothelial growth factor production	cytokine production	BP
GO:0010594	regulation of endothelial cell migration	26/1315	132/11452	0,00398047466058429	0,0322347354733191	0,0252757332484877	Serpinf1/Apoe/Calr/Hmox1/Epha2/Sparc/Dcn/Igf1/Itgb3/Wnt5a/Sema5a/Sh3bp1/Snai2/Smoc2/Sema4a/Plpp3/P2rx4/Srpx2/Adgra2/Bmper/Grn/Meox2/Thbs1/Rhoj/Ptk2b/Prcp	26	0,0197718631178707	9	73	GO:0043542	0,975	4,88903772512861	10	regulation of endothelial cell migration	endothelial cell migration	BP
GO:0010631	epithelial cell migration	46/1315	231/11452	0,00012216750194703	0,00204662380214907	0,00160478801899717	Itgb2/Fap/Serpinf1/Apoe/Calr/Coro1c/Hmox1/Epha2/Sparc/Dcn/Igf1/Itgb3/Wnt5a/Sema5a/Sh3bp1/Snai2/Robo1/Smoc2/Cyp1b1/Coro1b/Adam8/Map4k4/Ppm1f/Fgf7/Sema4a/Glipr2/P2rx4/Strap/Srpx2/Adgra2/Bmper/Kank2/Ctsh/Tgfbr2/Vhl/Loxl2/Grn/Meox2/Ccn3/Tgfb2/Thbs1/Arsb/Dock5/Rhoj/Ptk2b/Prcp	46	0,0349809885931559	5	73	GO:0043542	0,974	11,6370674240788	5	epithelial cell migration	endothelial cell migration	BP
GO:0010632	regulation of epithelial cell migration	37/1315	184/11452	0,000446028369028543	0,0058797141351652	0,00461037088952714	Serpinf1/Apoe/Calr/Coro1c/Hmox1/Epha2/Sparc/Dcn/Igf1/Itgb3/Wnt5a/Sema5a/Sh3bp1/Snai2/Smoc2/Map4k4/Ppm1f/Fgf7/Sema4a/Glipr2/Plpp3/P2rx4/Strap/Srpx2/Adgra2/Bmper/Ctsh/Tgfbr2/Grn/Meox2/Tgfb2/Thbs1/Arsb/Dock5/Rhoj/Ptk2b/Prcp	37	0,0281368821292776	5	73	GO:0043542	0,953	8,00819563415195	5	regulation of epithelial cell migration	endothelial cell migration	BP
GO:0010634	positive regulation of epithelial cell migration	25/1315	120/11452	0,00214404600160206	0,0201615132137476	0,0158089409574445	Calr/Hmox1/Sparc/Igf1/Itgb3/Wnt5a/Sema5a/Snai2/Smoc2/Map4k4/Ppm1f/Fgf7/Glipr2/Plpp3/P2rx4/Srpx2/Adgra2/Ctsh/Tgfbr2/Grn/Tgfb2/Thbs1/Dock5/Rhoj/Ptk2b	25	0,0190114068441065	37	73	GO:0043542	0,92	10,3800956922519	42	positive regulation of epithelial cell migration	endothelial cell migration	BP
GO:0010640	regulation of platelet-derived growth factor receptor signaling pathway	7/1315	20/11452	0,0051946824754673	0,0378452914662301	0,0296750532543832	Slc9a3r1/Apod/Lox/Ptprj/F3/Ndrg4/Lrp1	7	0,00532319391634981	2	5	GO:0007166	0,537	1,40157845501949	2	regulation of platelet-derived growth factor receptor signaling pathway	cell surface receptor signaling pathway	BP
GO:0010642	negative regulation of platelet-derived growth factor receptor signaling pathway	5/1315	11/11452	0,00504482947006309	0,0372008137458448	0,0291697087337639	Slc9a3r1/Apod/Ptprj/Ndrg4/Lrp1	5	0,00380228136882129	10	5	GO:0007166	0,516	4,70491892519652	12	negative regulation of platelet-derived growth factor receptor signaling pathway	cell surface receptor signaling pathway	BP
GO:0010647	positive regulation of cell communication	199/1315	1133/11452	0,000000000105912113170743	0,0000000101691436421999	0,0000000079737760614957	Zfp385a/Loxl3/Col1a1/Smo/Rab34/Axl/Apoe/Sri/Cacnb3/Calr/Ptpn6/Map2k1/Ccn4/Ptbp1/Cyba/Sulf2/Stx1a/Faf1/Pea15a/Csf1/Lrrk1/Ncf1/Lbp/Sulf1/C1qtnf1/Timp2/Igfbp4/Ptgis/Ccl6/Ccl9/Dcn/Igf1/Egfr/Dock2/Grb10/Appl2/Shc2/Ube2b/Igfbp3/Ccl11/Itgb3/Slc9a3r1/Dlg4/Pik3r5/Tshz3/Tgfb3/Sfrp4/Ripk1/Syk/Ror2/Prkcd/Wnt5a/Dmtn/Dab2/Ajuba/Ripk3/Sema5a/Hcls1/Robo1/Il10rb/Map3k12/Trip6/Nfatc4/Smoc2/Ptk7/Fgd2/Cyp1b1/C3/Bamb…	199	0,151330798479087	1	13	GO:0009966	0,811	0	0	positive regulation of cell communication	regulation of signal transduction	BP
GO:0010648	negative regulation of cell communication	168/1315	964/11452	0,0000000069452255609853	0,000000421496566356778	0,000000330501697003392	Zfp385a/Mmp14/Mapk7/Foxm1/Rgs19/Apoe/Sri/Homer3/Calr/Ptpn6/Map2k1/Hmox1/Htra1/Fbln1/Epha2/Aplp1/Sulf2/Pea15a/Glis2/Bicc1/Sulf1/Timp2/Eya2/Mapt/Pcgf2/Hey2/Dcn/Igf1/Plek/Grb10/Irak3/Fstl3/Ube2b/Igfbp3/Slc9a3r1/Tgfb3/Gli3/Sfrp4/Aspn/Ripk1/Ror2/Nkd2/Prkcd/Wnt5a/Dok2/Dab2/Ajuba/Sh3bp1/Litaf/Apod/Snai2/Robo1/Nfatc4/Bambi/Cdh2/Cd74/Tcf7l2/Sufu/Ptprj/Gli1/Map4k4/Ptprc/Rgs16/Fcgr2b/Ccdc3/Dnm1/Nr4a2/Fbn1/C…	168	0,127756653992395	1	13	GO:0009966	0,778	0	0	negative regulation of cell communication	regulation of signal transduction	BP
GO:0010712	regulation of collagen metabolic process	10/1315	37/11452	0,00730885331246482	0,0496492643707352	0,0389307231404784	Fap/Tgfb3/Vim/Creb3l1/Emilin1/Larp6/Mfap4/Cyp2j6/Fgfr3/Arrb2	10	0,00760456273764259	2	17	GO:0032963	0,942	1,17879616251143	2	regulation of collagen metabolic process	collagen metabolic process	BP
GO:0010717	regulation of epithelial to mesenchymal transition	22/1315	67/11452	0,00000287001007017579	0,0000846916274378021	0,0000664079587459313	Col1a1/Pofut2/Tgfb3/Dab2/Bambi/Tcf7l2/Mdk/Bmp2/Glipr2/Pdpn/Strap/Tgfb1i1/Sfrp1/Tgfbr2/Loxl2/Twist1/Pawr/Tgfb2/Vasn/Trim62/Foxc1/Dact3	22	0,0167300380228137	13	26	GO:0009888	0,621	42,5332295510409	13	regulation of epithelial to mesenchymal transition	tissue development	BP
GO:0010718	positive regulation of epithelial to mesenchymal transition	15/1315	36/11452	0,00000391316548131367	0,000109449537136047	0,0000858210022263391	Col1a1/Tgfb3/Dab2/Bambi/Tcf7l2/Mdk/Bmp2/Glipr2/Pdpn/Tgfb1i1/Tgfbr2/Loxl2/Twist1/Tgfb2/Foxc1	15	0,0114068441064639	44	26	GO:0009888	0,592	59,3657096559652	53	positive regulation of epithelial to mesenchymal transition	tissue development	BP
GO:0010720	positive regulation of cell development	78/1315	458/11452	0,000201810247803421	0,00308784559563059	0,00242122544024836	Serpinf1/Smo/Apoe/Calr/Map2k1/Ccn4/Ptbp1/Etv5/Csf1/Timp2/Rac3/Mapt/Trpv2/Igf1/Kif3c/Itgb3/Dlg4/Ntn1/Gli3/Carmil1/Wnt5a/Dmtn/Dab2/Sema5a/Twf1/Robo1/Ache/Ptk7/Dpysl3/Il1r1/Xrcc5/Fn1/Epha4/Vim/Mdk/Ptpra/Bmp2/E2f1/Shox2/Casp6/Ptprd/Tnfrsf1b/P3h1/Ephb2/P2rx4/Limk1/Ptn/Iqgap1/Tyrobp/Plxna3/Bmp5/Ptprf/Dbn1/Grn/Zc4h2/Ndrg4/C1qa/Creb3l2/Lpar1/Lrp1/Clcf1/Nbl1/Shtn1/Arsb/Dock5/Fzd1/Kctd11/Gli2/Ccr2/Amigo1/I…	78	0,0593155893536122	2	20	GO:0048468	0,732	4,36809509258342	2	positive regulation of cell development	cell development	BP
GO:0010721	negative regulation of cell development	47/1315	264/11452	0,00140684955983237	0,0146919857441585	0,0115202035043006	Apoe/Calr/Coro1c/Fbln1/Ptbp1/Cers2/Pmp22/Igf1/Appl2/Ntn1/Gli3/Wnt5a/Dmtn/Dab2/Sema5a/Nfatc4/Pi16/Dpysl3/Col3a1/Map4k4/Itm2c/Epha4/Vim/Fbn1/Postn/Sema4a/Ephb2/Ptn/Foxp1/Arhgap4/Plxna3/G6pdx/Thy1/Ptpn9/Tmem98/Lpar1/Lrp1/Daam2/Trim46/Rtn4rl1/Kctd11/Pthlh/Fgfr3/Gak/Syngap1/Cdkn2b/Fat3	47	0,0357414448669202	2	20	GO:0048468	0,69	2,3286930394846	2	negative regulation of cell development	cell development	BP
GO:0010758	regulation of macrophage chemotaxis	7/1315	19/11452	0,0037423116482909	0,0310235706616693	0,0243260409910608	Csf1/Ptprj/Mdk/Thbs1/C3ar1/Cmklr1/Ptk2b	7	0,00532319391634981	3	3	GO:0016477	0,639	2,49933601557896	5	regulation of macrophage chemotaxis	cell migration	BP
GO:0010759	positive regulation of macrophage chemotaxis	6/1315	14/11452	0,00300606126869091	0,0261844083251273	0,0205315821698986	Csf1/Ptprj/Mdk/Thbs1/C3ar1/Cmklr1	6	0,00456273764258555	21	3	GO:0016477	0,619	7,61918743097721	25	positive regulation of macrophage chemotaxis	cell migration	BP
GO:0010769	regulation of cell morphogenesis involved in differentiation	49/1315	258/11452	0,000247633079024032	0,00365372384715962	0,00286493895384635	Apoe/Calr/Coro1c/Map2k1/Fbln1/Rac3/Mapt/Trpv2/Itgb3/Ntn1/Carmil1/Wnt5a/Dmtn/Dab2/Sema5a/Robo1/St6gal1/Ache/Nfatc4/Cdh2/Fn1/Epha4/Vim/Mdk/Postn/Shox2/Sema4a/Ptprd/Pdpn/Ephb2/Limk1/Arhgap4/Plxna3/Thy1/Ptprf/Dbn1/Brsk1/Lrp1/Shtn1/Trim46/Dock5/Ust/Amigo1/Islr2/Rap2a/Ntrk2/Cfl1/Numbl/Syngap1	49	0,0372623574144487	1	18	GO:0045595	0,592	0	1	regulation of cell morphogenesis involved in differentiation	regulation of cell differentiation	BP
GO:0010770	positive regulation of cell morphogenesis involved in differentiation	30/1315	147/11452	0,00116150100382997	0,0126002292708907	0,00988002628979005	Apoe/Calr/Map2k1/Rac3/Mapt/Trpv2/Itgb3/Ntn1/Carmil1/Dmtn/Dab2/Sema5a/Robo1/Ache/Fn1/Epha4/Mdk/Shox2/Ptprd/Limk1/Plxna3/Ptprf/Dbn1/Lrp1/Shtn1/Dock5/Amigo1/Islr2/Ntrk2/Numbl	30	0,0228136882129278	1	18	GO:0045595	0,693	0	1	positive regulation of cell morphogenesis involved in differentiation	regulation of cell differentiation	BP
GO:0010810	regulation of cell-substrate adhesion	44/1315	163/11452	0,0000000338018436529677	0,00000168967267030177	0,00000132489735264485	Mmp14/Col1a1/Calr/Coro1c/Nid1/Fbln1/Csf1/Rac3/Itgb3/Smoc1/Carmil1/Dmtn/Dab2/Apod/Ccdc80/St6gal1/Smoc2/Emilin2/Vit/Pcsk5/Ptprj/Map4k4/Ppm1f/Fn1/Rsu1/Mdk/Postn/Pdpn/Emilin1/Spp1/Ptn/Iqgap1/Gpm6b/Thy1/Rac2/Dbn1/Abi3bp/Thbs1/Lrp1/Col16a1/Dock5/Cfl1/Ptk2b/Col8a1	44	0,0334600760456274	2	1	GO:0007155	0,766	23,0944601011365	3	regulation of cell-substrate adhesion	cell adhesion	BP
GO:0010811	positive regulation of cell-substrate adhesion	34/1315	101/11452	0,00000000291218872801152	0,000000191164388645899	0,000000149894826902591	Calr/Nid1/Fbln1/Csf1/Rac3/Itgb3/Smoc1/Carmil1/Dmtn/Dab2/Ccdc80/Smoc2/Emilin2/Vit/Pcsk5/Ptprj/Map4k4/Ppm1f/Fn1/Rsu1/Mdk/Emilin1/Spp1/Ptn/Iqgap1/Thy1/Dbn1/Abi3bp/Thbs1/Col16a1/Dock5/Cfl1/Ptk2b/Col8a1	34	0,0258555133079848	48	1	GO:0007155	0,725	174,74404707668	54	positive regulation of cell-substrate adhesion	cell adhesion	BP
GO:0010876	lipid localization	42/1315	237/11452	0,00268092504185033	0,0238869678590349	0,0187301250919183	Gm2a/Apoe/B4galnt1/Cpt1c/Gltp/Lbp/C1qtnf1/Igfbp3/Itgb3/Npc2/Syk/Hexb/Prkcd/Dab2/Apod/Lima1/C3/Acsl5/Rbp4/Atp10a/Soat1/Eprs/Stard7/Spp1/P2rx7/Nucb2/Vps4a/Slco2a1/Ano4/Sigmar1/Enpp1/Atp8b1/Thbs1/Lrp1/Inhba/Abca9/Abca8a/Ikbke/Apobr/Mest/Pla2g4a/Selenom	42	0,0319391634980989	1	88	GO:0032880	0,647	0	1	lipid localization	regulation of protein localization	BP
GO:0010919	regulation of inositol phosphate biosynthetic process	5/1315	10/11452	0,00303690551036227	0,0261844083251273	0,0205315821698986	Plek/Pth1r/P2ry6/Ptafr/Ptk2b	5	0,00380228136882129	1	86	GO:0019370	0,571	0	0	regulation of inositol phosphate biosynthetic process	leukotriene biosynthetic process	BP
GO:0010934	macrophage cytokine production	7/1315	17/11452	0,00177551142033603	0,0174913705467407	0,0137152425666966	Irak3/Tgfb3/Wnt5a/Cd74/Gas6/Spon2/Tgfb2	7	0,00532319391634981	2	101	GO:0002367	0,898	2,14020840788122	2	macrophage cytokine production	cytokine production involved in immune response	BP
GO:0010935	regulation of macrophage cytokine production	6/1315	15/11452	0,00452823248611986	0,0346671801228759	0,0271830491051603	Irak3/Tgfb3/Wnt5a/Cd74/Spon2/Tgfb2	6	0,00456273764258555	1	101	GO:0002367	0,892	0	0	regulation of macrophage cytokine production	cytokine production involved in immune response	BP
GO:0010941	regulation of cell death	180/1315	1224/11452	0,000166773231268511	0,00261034597749472	0,00204681092134384	Fap/Zfp385a/Serpinf1/Tcf7/Mapk7/Araf/Rarg/Col18a1/Smo/Axl/Apoe/Map2k1/Ccn4/Hmox1/Bcl2l13/Faf1/Aldh1a2/Pea15a/Clip3/Mertk/Csf1/Eya2/Ptgis/Pmp22/Mapt/Pcgf2/Hey2/Pcmt1/Mical1/Hsp90b1/Igf1/Egfr/Irak3/Ube2b/Igfbp3/Itgb3/Slc9a3r1/Top2a/Zfp36l1/Tgfb3/Gli3/Sfrp4/Ripk1/Arf4/Ctsb/Prkcd/Wnt5a/Dab2/Ripk3/Sema5a/Nckap1l/Snai2/Hcls1/Robo1/St6gal1/Map3k12/Nfatc4/Cyp1b1/Lox/Cd74/Csf1r/Tmem132a/Acsl5/Tcf7l2/Pycr1…	180	0,136882129277567	9	59	GO:0042981	0,96	14,6630658210686	11	regulation of cell death	regulation of apoptotic process	BP
GO:0010942	positive regulation of cell death	84/1315	536/11452	0,00168790335848314	0,0170192512619468	0,0133450468468095	Fap/Rarg/Col18a1/Hmox1/Faf1/Aldh1a2/Pea15a/Clip3/Ptgis/Mapt/Igfbp3/Slc9a3r1/Top2a/Tgfb3/Sfrp4/Ripk1/Prkcd/Wnt5a/Ripk3/Robo1/Nfatc4/Cyp1b1/Tcf7l2/Maged1/Adam8/Casp1/Mff/Ppm1f/Itm2c/Ptprc/Ncf2/Fcgr2b/Pdia3/Rassf2/Bmp2/Bcl2l11/E2f1/Anxa5/Casp6/F3/Tnfrsf1b/Casp9/P2rx7/Ptn/Foxp1/Tnfrsf1a/Tyrobp/Nupr1/Pycard/Sfrp1/Eif2ak3/Mmp2/Ctsh/Plscr1/Calhm2/S100b/Ptprf/Casp4/Grn/Becn1/Pawr/C1qa/Pml/Inhbb/Degs1/Lpa…	84	0,0638783269961977	59	59	GO:0042981	0,839	12,7609457553583	60	positive regulation of cell death	regulation of apoptotic process	BP
GO:0010975	regulation of neuron projection development	70/1315	439/11452	0,00256522809207537	0,0232424117131279	0,0182247190766867	Serpinf1/Mov10/Apoe/Map2k1/Ptbp1/Cers2/Pmp22/Mapt/Trpv2/Kif3c/Dlg4/Ntn1/Wnt5a/Dab2/Sema5a/Twf1/Robo1/Ache/Nfatc4/Ptk7/Cdh2/Dpysl3/Map4k4/Fn1/Itm2c/Epha4/Vim/Mdk/Shox2/Sema4a/Ptprd/P3h1/Ephb2/Limk1/Ptn/Iqgap1/Arhgap4/Plxna3/Sfrp1/Thy1/Bmp5/Ptpn9/Ptprf/Dbn1/Grn/Brsk1/Ndrg4/Creb3l2/Lpar1/Sdk1/Lrp1/Shtn1/Arsb/Trim46/Fzd1/Rtn4rl1/Ust/Amigo1/Islr2/Rap2a/Nlgn2/Fes/Ntrk2/Cfl1/Ptk2b/Sphk1/Gak/Numbl/Syngap…	70	0,0532319391634981	38	32	GO:0030030	0,822	9,70885259769795	42	regulation of neuron projection development	cell projection organization	BP
GO:0010976	positive regulation of neuron projection development	46/1315	269/11452	0,00355764895920811	0,0298777490268743	0,0234275852858668	Serpinf1/Apoe/Map2k1/Ptbp1/Mapt/Trpv2/Kif3c/Dlg4/Ntn1/Wnt5a/Sema5a/Twf1/Robo1/Ache/Ptk7/Dpysl3/Fn1/Epha4/Mdk/Shox2/Ptprd/P3h1/Limk1/Ptn/Iqgap1/Plxna3/Bmp5/Ptprf/Dbn1/Grn/Ndrg4/Creb3l2/Lpar1/Lrp1/Shtn1/Arsb/Fzd1/Amigo1/Islr2/Nlgn2/Fes/Ntrk2/Cfl1/Ptk2b/Sphk1/Numbl	46	0,0349809885931559	168	32	GO:0030030	0,728	11,9109827298737	189	positive regulation of neuron projection development	cell projection organization	BP
GO:0010977	negative regulation of neuron projection development	26/1315	137/11452	0,00661761872619634	0,0461225799194161	0,0361653976574475	Apoe/Cers2/Pmp22/Ntn1/Wnt5a/Dab2/Sema5a/Nfatc4/Dpysl3/Map4k4/Itm2c/Epha4/Vim/Sema4a/Ephb2/Arhgap4/Plxna3/Thy1/Ptpn9/Lpar1/Lrp1/Trim46/Rtn4rl1/Gak/Syngap1/Fat3	26	0,0197718631178707	84	32	GO:0030030	0,723	7,90957020995844	102	negative regulation of neuron projection development	cell projection organization	BP
GO:0012501	programmed cell death	192/1315	1391/11452	0,00260035264116003	0,0234434032655013	0,0183823195281373	Fap/Zfp385a/Mapk7/Araf/Rarg/Col18a1/Tcirg1/Smo/Axl/Apoe/Map2k1/Hmox1/Epha2/Aplp1/Bcl2l13/Faf1/Aldh1a2/Pea15a/Clip3/Mertk/Ncf1/Sulf1/Eya2/Ptgis/Pmp22/Mapt/Pcgf2/Lsp1/Hey2/Pcmt1/Mical1/Hsp90b1/Igf1/Dram1/Egfr/Irak3/Ube2b/Igfbp3/Slc9a3r1/Ntn1/Top2a/Pygl/Zfp36l1/Tgfb3/Gli3/Sfrp4/Ripk1/Arf4/Prkcd/Wnt5a/Dab2/Ripk3/Sema5a/Nckap1l/Gsdmd/Snai2/Hcls1/Robo1/St6gal1/Map3k12/Nfatc4/Epb41l3/Cyp1b1/Tmem173/Lox/…	192	0,146007604562738	30	59	GO:0042981	0,91	9,03641226860353	31	programmed cell death	regulation of apoptotic process	BP
GO:0014009	glial cell proliferation	11/1315	41/11452	0,00531380337531933	0,0382179192485731	0,0299672362144473	Etv5/Csf1/Cers2/Pmp22/Igf1/Csf1r/Vim/E2f1/Ptn/Lgi4/Cdkn2b	11	0,00836501901140684	7	19	GO:0007399	0,534	3,91121469853302	7	glial cell proliferation	nervous system development	BP
GO:0014013	regulation of gliogenesis	24/1315	98/11452	0,000227127598109095	0,00339793450845537	0,00266437074697377	Etv5/Csf1/Cers2/Pmp22/Igf1/Cdh2/Tcf7l2/Epha4/Vim/Mdk/Ptpra/Bmp2/E2f1/Tnfrsf1b/P2rx4/Ptn/Tmem98/C1qa/Lrp1/Daam2/Clcf1/Ccr2/Fgfr3/Cdkn2b	24	0,0182509505703422	3	63	GO:0050767	0,887	6,69593133093005	3	regulation of gliogenesis	regulation of neurogenesis	BP
GO:0014015	positive regulation of gliogenesis	15/1315	61/11452	0,00311561581774811	0,0267236754074315	0,020954429471788	Etv5/Csf1/Igf1/Vim/Mdk/Ptpra/Bmp2/E2f1/Tnfrsf1b/P2rx4/Ptn/C1qa/Lrp1/Clcf1/Ccr2	15	0,0114068441064639	4	63	GO:0050767	0,853	3,43060110833692	4	positive regulation of gliogenesis	regulation of neurogenesis	BP
GO:0014812	muscle cell migration	22/1315	91/11452	0,000494375741722116	0,00645095161561535	0,0050582866538537	Smo/Arpc5/Igf1/Igfbp3/Itgb3/Thbs4/Cyp1b1/Megf10/Pcsk5/Coro1b/Mdk/Postn/F3/Iqgap1/Parva/Plat/Ndrg4/Ccn3/Lpar1/Lrp1/Dock5/P2ry6	22	0,0167300380228137	1	7	GO:0040011	0,668	0	1	muscle cell migration	locomotion	BP
GO:0014855	striated muscle cell proliferation	14/1315	59/11452	0,0059362222597945	0,042103327229612	0,0330138421272387	Tbx2/Hey2/Ripk1/Megf10/Rbp4/Gli1/Foxp1/Tgfbr2/Tgfb2/Six5/Dipk2a/Foxc1/Gja1/Selenon	14	0,0106463878326996	1	12	GO:0008283	0,654	0	0	striated muscle cell proliferation	cell population proliferation	BP
GO:0014909	smooth muscle cell migration	20/1315	77/11452	0,000322489880615074	0,00445188283690294	0,00349078723267999	Smo/Arpc5/Igf1/Igfbp3/Itgb3/Cyp1b1/Pcsk5/Coro1b/Mdk/Postn/F3/Iqgap1/Parva/Plat/Ndrg4/Ccn3/Lpar1/Lrp1/Dock5/P2ry6	20	0,0152091254752852	8	7	GO:0040011	0,659	11,4979530341504	10	smooth muscle cell migration	locomotion	BP
GO:0014910	regulation of smooth muscle cell migration	16/1315	70/11452	0,00502620696446135	0,0372008137458448	0,0291697087337639	Smo/Igf1/Igfbp3/Itgb3/Cyp1b1/Pcsk5/Coro1b/Mdk/Postn/F3/Iqgap1/Ndrg4/Lpar1/Lrp1/Dock5/P2ry6	16	0,0121673003802281	6	7	GO:0040011	0,652	3,66113854459534	6	regulation of smooth muscle cell migration	locomotion	BP
GO:0014911	positive regulation of smooth muscle cell migration	13/1315	51/11452	0,0041236670073003	0,0328311260618352	0,0257433719371848	Smo/Igf1/Itgb3/Cyp1b1/Pcsk5/Mdk/Postn/F3/Iqgap1/Lpar1/Lrp1/Dock5/P2ry6	13	0,00988593155893536	39	7	GO:0040011	0,631	8,06499351529783	43	positive regulation of smooth muscle cell migration	locomotion	BP
GO:0015849	organic acid transport	32/1315	165/11452	0,00195503541700977	0,0188839982546905	0,0148072225672686	Slc7a7/Apoe/Slc25a1/Ctns/Cpt1c/Slc16a7/Slc1a4/Slc36a1/Slc36a2/Slc9a3r1/Slc46a1/Syk/Sfxn1/Emb/Prkcd/Apba1/Acsl5/Rbp4/Slc11a1/Eprs/Stk39/P2rx7/Arl6ip1/Slco2a1/Folr2/Thbs1/Slc38a6/Osr1/Slc17a5/Ntrk2/Pla2g4a/Abat	32	0,0243346007604563	1	99	GO:0002790	0,593	0	0	organic acid transport	peptide secretion	BP
GO:0016049	cell growth	61/1315	383/11452	0,00480915437443417	0,0360995216928063	0,028306169332787	Mmp14/Rarg/Smo/Apoe/Ccn4/Cyba/Igfbp4/Mapt/Trpv2/Cxcl16/Igf1/Egfr/Igfbp3/Ntn1/Wnt5a/Dab2/Sema5a/Col14a1/Pi16/Epb41l3/Ptprj/Fn1/Ccn5/Postn/Sema4a/P3h1/Slc25a33/Limk1/Foxp1/Iqgap1/Arhgap4/Plxna3/G6pdx/Sfrp1/Tgfbr2/Dbn1/Sh3bp4/Igfbp7/Pml/Ccn3/Enpp1/Ppp1r9b/Tgfb2/Lrp1/Inhba/Shtn1/Hsd3b7/Trim46/Flrt1/Msx1/Gja1/Islr2/Gas1/Cfl1/Slit3/Ptk2b/Sphk1/Ei24/Arih2/Csf2rb/Dact3	61	0,0463878326996198	1	52	GO:0003417	0,675	0	0	cell growth	growth plate cartilage development	BP
GO:0016055	Wnt signaling pathway	62/1315	308/11452	0,00000604850092966264	0,000158170758050893	0,000124024032755427	Tcf7/Col1a1/Axl/Apoe/Ccn4/Sulf2/Bicc1/Mertk/Lrrk1/Sulf1/Egfr/Grb10/Ube2b/Sdc1/Slc9a3r1/Gli3/Sfrp4/Ror2/Nkd2/Wnt5a/Dab2/Sema5a/Snai2/Nfatc4/Ptk7/Bambi/Cdh2/Tcf7l2/Gli1/Mdk/Tyro3/Bmp2/Reck/Plpp3/Ptpru/Wnt5b/Ptpro/Dkk3/Tgfb1i1/Adgra2/Sfrp1/Nkd1/Tbx18/Nphp3/Mst1r/Tle2/Bcl9/Lrp1/Daam2/Zbed3/Mgat3/Dact1/Fzd1/Fzd5/Tsku/Fzd2/Fgfr3/Gpc3/Tcf7l1/Eda/Apcdd1/Dact3	62	0,047148288973384	220	29	GO:0007267	0,827	77,919804483466	237	Wnt signaling pathway	cell-cell signaling	BP
GO:0016064	immunoglobulin mediated immune response	23/1315	72/11452	0,00000293099110976756	0,000085704844586976	0,0000672024373110342	Icosl/Tcirg1/Stat6/Ptpn6/Prkcd/Serping1/C3/C2/Cd74/Ptprc/Fcgr2b/C1qa/C1qc/C1qb/H2-DMa/C1s1/Clcf1/Bcl3/C1ra/Fcer1g/Fcgr3/C4b/H2-Ab1	23	0,0174904942965779	16	6	GO:0002376	0,567	45,8598521174213	16	immunoglobulin mediated immune response	immune system process	BP
GO:0016192	vesicle-mediated transport	160/1315	1049/11452	0,0000639446623872022	0,00117530289467678	0,0009215723974721	Gpr107/Itgb2/Ergic1/Rin2/Rab34/Axl/Dennd1c/Apoe/Stard3nl/Sh3gl1/Calr/Clcn5/Coro1c/Cnn2/Map2k1/Hmox1/Cyba/Aplp1/Stx1a/Stx5a/Kdelr3/Clip3/Mertk/Steap2/Lbp/Abr/Cyth3/Rac3/Cxcl16/Rab3d/Scrn1/Mical1/Rab32/Plek/Egfr/Dock2/Appl2/Myo1g/Sdc1/Itgb3/Mrc2/Cacna1g/Dlg4/Sfrp4/Carmil1/Kif13a/Syk/Nkd2/Arf4/Wnt5a/Scara5/Dmtn/Dab2/Rab2b/Sh3bp1/Nckap1l/Pros1/Ache/Rab12/C3/Myo1f/C2/Megf10/Apba1/Ptprj/Cplx2/Mff/Slc11…	160	0,121673003802281	244	10	GO:0006909	0,748	47,1878138661068	264	vesicle-mediated transport	phagocytosis	BP
GO:0016477	cell migration	223/1315	1010/11452	3,99020940649253e-24	3,20862713899581e-21	2,51593203630424e-21	Itgb2/Fap/Serpinf1/Mmp14/Itgb7/Col18a1/Col1a1/Smo/Axl/Il17ra/Apoe/Calr/Coro1c/Cnn2/Myo9b/Map2k1/Hmox1/Fbln1/Epha2/Arpc5/Mertk/Csf1/Cers2/Eps8/Lbp/Sulf1/Rnd3/Abr/Rac3/Pmp22/Mapt/Sparc/Cxcl16/Ccl6/Ccl9/Aoc3/Dcn/Igf1/Egfr/Nav3/Appl2/Igfbp3/Myo1g/Sdc1/Ccl11/Itgb3/Slc9a3r1/Itgb4/Ntn1/Gli3/Carmil1/Syk/Ror2/Vcan/Hexb/Thbs4/Arf4/Prkcd/Wnt5a/Lcp1/Elp3/Dmtn/Dab2/Ajuba/Efs/Ripk3/Sema5a/Matn2/Sh3bp1/Nckap1l/…	223	0,16958174904943	253	3	GO:0016477	0,982	2323,97351130241	285	cell migration	cell migration	BP
GO:0016525	negative regulation of angiogenesis	21/1315	87/11452	0,000672337648650371	0,00831759248801506	0,00652194739338578	Serpinf1/Epha2/Sulf1/Sparc/Dcn/Thbs2/Creb3l1/Sema4a/Adgrb2/Emilin1/Pf4/Ptn/Pde3b/Tnmd/Meox2/Pml/Tgfb2/Thbs1/Ccr2/Foxc1/Hhip	21	0,0159695817490494	94	25	GO:0001568	0,79	19,6561551742227	116	negative regulation of angiogenesis	blood vessel development	BP
GO:0017015	regulation of transforming growth factor beta receptor signaling pathway	19/1315	88/11452	0,00462058670788515	0,0350108766688165	0,0274525466544984	Htra1/Tgfb3/Aspn/Dab2/Bambi/Lox/Fbn1/Htra3/Emilin1/Strap/Tgfb1i1/Snx1/Chst11/Pmepa1/Vasn/Thbs1/Cd109/Nrros/Cdkn2b	19	0,0144486692015209	18	56	GO:0071363	0,82	6,12569478051611	23	regulation of transforming growth factor beta receptor signaling pathway	cellular response to growth factor stimulus	BP
GO:0018057	peptidyl-lysine oxidation	4/1315	5/11452	0,000786433848445013	0,00929986938795362	0,00729216525106135	Loxl3/Lox/Loxl1/Loxl2	4	0,00304182509505703	5	61	GO:0018108	0,544	6,64228917915102	8	peptidyl-lysine oxidation	peptidyl-tyrosine phosphorylation	BP
GO:0018108	peptidyl-tyrosine phosphorylation	41/1315	209/11452	0,000387313860066115	0,00520164939834096	0,00407869029213674	Itgb2/Dlg3/Ptpn6/Lrrk1/Ncf1/Frk/Igf1/Egfr/Itgb3/Dlg4/Syk/Thbs4/Prkcd/Dmtn/Sla/Hcls1/Ifnar1/Cd74/Csf1r/Ptprj/Epha4/Ptprc/Fgf7/Ptpn22/Pdgfc/Plpp3/Ephb2/Pdgfra/Tnfrsf1a/Iqgap1/Gas6/Sfrp1/Thy1/Clk3/Icam1/Clcf1/Fes/Fgfr3/Ptk2b/Arrb2/Clk2	41	0,0311787072243346	69	61	GO:0018108	0,997	22,0851485688746	94	peptidyl-tyrosine phosphorylation	peptidyl-tyrosine phosphorylation	BP
GO:0018149	peptide cross-linking	7/1315	13/11452	0,000237348555297182	0,003518118101905	0,00275860848164952	Dcn/Col3a1/Fn1/Bgn/Mamdc2/F13a1/Thbs1	7	0,00532319391634981	53	60	GO:0018149	1	23,9035100436753	63	peptide cross-linking	peptide cross-linking	BP
GO:0018212	peptidyl-tyrosine modification	41/1315	212/11452	0,000525271799133506	0,00678528812013221	0,00532044485615675	Itgb2/Dlg3/Ptpn6/Lrrk1/Ncf1/Frk/Igf1/Egfr/Itgb3/Dlg4/Syk/Thbs4/Prkcd/Dmtn/Sla/Hcls1/Ifnar1/Cd74/Csf1r/Ptprj/Epha4/Ptprc/Fgf7/Ptpn22/Pdgfc/Plpp3/Ephb2/Pdgfra/Tnfrsf1a/Iqgap1/Gas6/Sfrp1/Thy1/Clk3/Icam1/Clcf1/Fes/Fgfr3/Ptk2b/Arrb2/Clk2	41	0,0311787072243346	1	61	GO:0018108	0,995	0	0	peptidyl-tyrosine modification	peptidyl-tyrosine phosphorylation	BP
GO:0019220	regulation of phosphate metabolic process	181/1315	1202/11452	0,0000424345471926447	0,000834805633303619	0,00065458345452166	Itgb2/Dlg3/Mapk7/Araf/Foxm1/Pwp1/Apoe/Prkar2b/Ptpn6/Coro1c/Map2k1/Fbln1/Epha2/Ptbp1/Taz/Clip3/Csf1/Lrrk1/Ncf1/C1qtnf1/Timp2/Igfbp4/Pmp22/Mapt/Ccl6/Ccl9/Mical1/Hsp90b1/Igf1/Plek/Egfr/Grb10/Irak3/Shc2/Ube2b/Igfbp3/Fam20a/Ccl11/Itgb3/Slc9a3r1/Camkk1/Dlg4/Pik3r5/Tgfb3/Sfrp4/Ripk1/Syk/Ror2/Lpcat1/Vcan/Thbs4/Prkcd/Wnt5a/Dmtn/Dok2/Dab2/Ajuba/Ripk3/Twf1/Nckap1l/Hcls1/Robo1/Ifnar1/Map3k12/Fgd2/C3/Cdh2/Lox…	181	0,137642585551331	1	45	GO:0001932	0,958	0	0	regulation of phosphate metabolic process	regulation of protein phosphorylation	BP
GO:0019221	cytokine-mediated signaling pathway	52/1315	206/11452	0,0000000232393858565093	0,00000119599175371939	0,000000937794838100147	Stat6/Axl/Ptpn6/Csf1/Ccl6/Ccl9/Ifngr1/Irak3/Appl2/Ccl11/Ripk1/Syk/Wnt5a/Robo1/Ifnar1/Il10rb/Ifnar2/Cd74/Csf1r/Bbs4/Casp1/Il1r1/Ptprc/Ccdc3/Stk39/Pias3/Ecm1/F3/Pf4/Tnfrsf1a/Pycard/Il2rg/Gas6/Il10ra/Duox1/Ptprf/Casp4/Plvap/Ikbke/Ccr2/Foxc1/Slit3/Fcer1g/Pirb/Ptk2b/Irak4/Ifitm2/Sphk1/Numbl/Dok1/Csf2rb/Csf2rb2	52	0,0395437262357414	112	22	GO:0010033	0,687	165,493342731944	139	cytokine-mediated signaling pathway	response to organic substance	BP
GO:0019370	leukotriene biosynthetic process	4/1315	5/11452	0,000786433848445013	0,00929986938795362	0,00729216525106135	Ggt5/Syk/Mgst3/Alox5ap	4	0,00304182509505703	12	86	GO:0019370	1	10,2554242220655	19	leukotriene biosynthetic process	leukotriene biosynthetic process	BP
GO:0019722	calcium-mediated signaling	28/1315	125/11452	0,00035762508904644	0,00485359113467458	0,00380577265536429	Mapk7/Sri/Homer3/Ptbp1/Mapt/Igf1/Syk/Dmtn/Nfatc4/Ptprj/Ptprc/Selp/Vcam1/Adgrb2/P2rx4/Camkk2/Eif2ak3/Ppp1r9b/Lat2/Cmklr1/Samd14/Tpcn2/P2ry6/Ccr2/Selenon/Ntrk2/Ptk2b/Sphk1	28	0,0212927756653992	73	21	GO:0035556	0,677	22,9724222889476	83	calcium-mediated signaling	intracellular signal transduction	BP
GO:0019724	B cell mediated immunity	24/1315	75/11452	0,00000173100950374969	0,0000551266541466425	0,0000432256255443905	Icosl/Tcirg1/Stat6/Ptpn6/Prkcd/Serping1/C3/C2/Cd74/Ptprc/Fcgr2b/C1qa/C1qc/C1qb/H2-DMa/C1s1/Clcf1/Bcl3/C1ra/Fcer1g/Pirb/Fcgr3/C4b/H2-Ab1	24	0,0182509505703422	4	6	GO:0002376	0,569	25,1418355457163	4	B cell mediated immunity	immune system process	BP
GO:0019835	cytolysis	6/1315	12/11452	0,00113319492775	0,01237664341293	0,00970470930886967	Lbp/Gsdmd/Cfh/Pf4/Lyz1/Lyz2	6	0,00456273764258555	19	85	GO:0019835	1	10,7123512433739	19	cytolysis	cytolysis	BP
GO:0019882	antigen processing and presentation	23/1315	63/11452	0,000000196861056702852	0,00000811799472929132	0,00000636543983616779	Rab34/Calr/Cd68/Rab32/Tapbp/Cd74/Slc11a1/Fcgr2b/Cd1d1/Pycard/Was/Ifi30/H2-Aa/Unc93b1/Icam1/H2-DMa/Ctss/Thbs1/Fcer1g/Fcgr3/H2-Eb1/H2-Ab1/H2-DMb1	23	0,0174904942965779	33	39	GO:0019886	0,842	90,6074895202912	36	antigen processing and presentation	antigen processing and presentation of exogenous peptide antigen via MHC class II	BP
GO:0019884	antigen processing and presentation of exogenous antigen	13/1315	25/11452	0,00000078244048132243	0,0000270291652954772	0,0000211939686151058	Tapbp/Cd74/Fcgr2b/Cd1d1/Ifi30/H2-Aa/Unc93b1/H2-DMa/Fcer1g/Fcgr3/H2-Eb1/H2-Ab1/H2-DMb1	13	0,00988593155893536	3	39	GO:0019886	0,951	22,9260094177805	3	antigen processing and presentation of exogenous antigen	antigen processing and presentation of exogenous peptide antigen via MHC class II	BP
GO:0019886	antigen processing and presentation of exogenous peptide antigen via MHC class II	10/1315	11/11452	0,00000000381159537754836	0,000000242772208552164	0,000000190361282430555	Cd74/Fcgr2b/Ifi30/H2-Aa/Unc93b1/H2-DMa/Fcer1g/H2-Eb1/H2-Ab1/H2-DMb1	10	0,00760456273764259	15	39	GO:0019886	1	118,492341548126	18	antigen processing and presentation of exogenous peptide antigen via MHC class II	antigen processing and presentation of exogenous peptide antigen via MHC class II	BP
GO:0019932	second-messenger-mediated signaling	49/1315	229/11452	0,0000103720427073535	0,000241751270784077	0,000189560750013875	Mapk7/Apoe/Prkar2b/Sri/Homer3/Adgre1/Ptbp1/Aplp1/Mapt/Igf1/Eif4ebp2/Egfr/Ube2b/Adcy3/Slc9a3r1/Syk/Dmtn/Nfatc4/Ptprj/Prkar1b/Ptprc/Selp/Vcam1/Adgrb2/Pf4/P2rx4/Camkk2/Nucb2/Pde3b/Adcy7/Eif2ak3/Pth1r/Gnai2/Lpar1/Ppp1r9b/Thbs1/Lat2/Gpr161/Cmklr1/Adgrd1/Samd14/Tpcn2/Pthlh/P2ry6/Ccr2/Selenon/Ntrk2/Ptk2b/Sphk1	49	0,0372623574144487	2	21	GO:0035556	0,718	9,0663800141161	2	second-messenger-mediated signaling	intracellular signal transduction	BP
GO:0019935	cyclic-nucleotide-mediated signaling	22/1315	99/11452	0,00163861109004293	0,0168658962275938	0,0132247988942917	Apoe/Prkar2b/Adgre1/Aplp1/Eif4ebp2/Ube2b/Adcy3/Slc9a3r1/Prkar1b/Adgrb2/Pf4/Nucb2/Pde3b/Adcy7/Pth1r/Gnai2/Lpar1/Thbs1/Gpr161/Adgrd1/Pthlh/Ptk2b	22	0,0167300380228137	1	21	GO:0035556	0,645	0	0	cyclic-nucleotide-mediated signaling	intracellular signal transduction	BP
GO:0021782	glial cell development	18/1315	78/11452	0,00270774555410739	0,0240925686716084	0,0188913397325218	Smo/Pmp22/Egfr/Itgb4/Ror2/Tcf7l2/Vim/Mdk/Wasf3/Itgam/Grn/Lgi4/C1qa/Lrp1/Nrros/Fgfr3/Ntrk2/B4galt6	18	0,0136882129277567	6	19	GO:0007399	0,585	4,69136791091909	6	glial cell development	nervous system development	BP
GO:0021872	forebrain generation of neurons	10/1315	36/11452	0,00593060516905357	0,042103327229612	0,0330138421272387	Rac3/Gli3/Wnt5a/Robo1/Csf1r/Dclk2/Plxna3/Akna/Inhba/Numbl	10	0,00760456273764259	2	84	GO:0060324	0,605	1,31178472624772	2	forebrain generation of neurons	face development	BP
GO:0021904	dorsal/ventral neural tube patterning	8/1315	24/11452	0,00401296317013826	0,0322347354733191	0,0252757332484877	Smo/Rab23/Gli3/Sufu/Tctn1/Gpr161/Gli2/Gas1	8	0,00608365019011407	19	62	GO:0048562	0,577	6,55166221831365	27	dorsal/ventral neural tube patterning	embryonic organ morphogenesis	BP
GO:0021910	smoothened signaling pathway involved in ventral spinal cord patterning	4/1315	6/11452	0,00214404884891179	0,0201615132137476	0,0158089409574445	Smo/Gli3/Sufu/Gli2	4	0,00304182509505703	1	43	GO:0008589	0,769	0	1	smoothened signaling pathway involved in ventral spinal cord patterning	regulation of smoothened signaling pathway	BP
GO:0021915	neural tube development	29/1315	145/11452	0,00192332307738773	0,0186336405976435	0,0146109134223875	Tcf7/Rarg/Smo/Rab23/Plod3/Epha2/Aldh1a2/Zfp36l1/Gli3/Wnt5a/Ptk7/Tcf7l2/Sufu/Bbs4/Tead2/Sfrp1/Bmp5/Twist1/Tctn1/Tgfb2/Nup133/Gpr161/Dact1/Fzd1/Gli2/Sall2/Fzd2/Gas1/Cfl1	29	0,0220532319391635	49	62	GO:0048562	0,669	11,6438203796788	50	neural tube development	embryonic organ morphogenesis	BP
GO:0021936	regulation of cerebellar granule cell precursor proliferation	4/1315	6/11452	0,00214404884891179	0,0201615132137476	0,0158089409574445	Smo/Igf1/Gli1/Gli2	4	0,00304182509505703	1	84	GO:0060324	0,548	0	1	regulation of cerebellar granule cell precursor proliferation	face development	BP
GO:0021940	positive regulation of cerebellar granule cell precursor proliferation	4/1315	6/11452	0,00214404884891179	0,0201615132137476	0,0158089409574445	Smo/Igf1/Gli1/Gli2	4	0,00304182509505703	5	84	GO:0060324	0,542	4,62655755294378	5	positive regulation of cerebellar granule cell precursor proliferation	face development	BP
GO:0021954	central nervous system neuron development	14/1315	60/11452	0,00694492433129023	0,0478337240076981	0,0375071310667675	Rac3/Wnt5a/Robo1/Epha4/Nr4a2/Dclk2/Ephb2/Plxna3/Cdh11/Tctn1/Gli2/Tsku/Ntrk2/B4galt6	14	0,0106463878326996	16	19	GO:0007399	0,564	4,83290439263737	19	central nervous system neuron development	nervous system development	BP
GO:0022008	neurogenesis	198/1315	1167/11452	0,00000000245473837586041	0,000000166224547072737	0,000000130339127945962	Serpinf1/Hoxc8/Naglu/Smo/Mov10/Axl/Apoe/Calr/Map2k1/Epha2/Ptbp1/Etv5/Aldh1a2/Csf1/Cers2/Timp2/Rac3/Pmp22/Mapt/Trpv2/Hey2/Igf1/Egfr/Nav3/Appl2/Kif3c/Slc9a3r1/Itgb4/Dlg4/Ntn1/Gli3/Ror2/Vcan/Hexb/Thbs4/Emb/Arf4/Wnt5a/Elp3/Stmn4/Dab2/Sema5a/Matn2/Nptxr/Twf1/Nckap1l/Rabl2/Alcam/Boc/Robo1/Ache/Nfatc4/Ptk7/Epb41l3/C3/Cdh2/Zfp521/Dpysl3/Csf1r/Tcf7l2/Sufu/Bbs4/Ptprj/Farp1/Col3a1/Il1r1/Map4k4/Xrcc5/Fn1/Itm…	198	0,150570342205323	66	19	GO:0007399	0,884	192,552233932582	75	neurogenesis	nervous system development	BP
GO:0022407	regulation of cell-cell adhesion	54/1315	260/11452	0,00000936119999872127	0,00022386839996942	0,000175538526291811	Itgb2/Loxl3/Icosl/Mapk7/Ptpn6/Map2k1/Cd83/C1qtnf1/Igf1/Fstl3/Gli3/Syk/Prkcd/Wnt5a/Dmtn/Nckap1l/Snai2/Cd86/Cd74/Fermt3/Adam8/Ppm1f/Ptprc/Mdk/Bmp2/Ptpn22/Vcam1/Cd1d1/Plpp3/Pdpn/Ptpru/Gpnmb/Lag3/Cd9/Coro1a/Pycard/Il2rg/Thy1/Tbx18/Tgfbr2/Pawr/Cd276/H2-Aa/Icam1/H2-DMa/Sirpa/Akna/Ccr2/Ptafr/Mex3b/Abat/Il1rl2/H2-Ab1/Pnp	54	0,04106463878327	13	1	GO:0007155	0,849	34,1716727168878	17	regulation of cell-cell adhesion	cell adhesion	BP
GO:0022409	positive regulation of cell-cell adhesion	39/1315	151/11452	0,000000697946713401554	0,0000249438400406233	0,0000195588342141535	Itgb2/Icosl/Cd83/Igf1/Fstl3/Gli3/Syk/Wnt5a/Dmtn/Nckap1l/Cd86/Cd74/Adam8/Ptprc/Mdk/Ptpn22/Vcam1/Cd1d1/Plpp3/Pdpn/Ptpru/Coro1a/Pycard/Il2rg/Thy1/Tbx18/Tgfbr2/Pawr/Cd276/H2-Aa/Icam1/H2-DMa/Sirpa/Ccr2/Ptafr/Mex3b/Il1rl2/H2-Ab1/Pnp	39	0,0296577946768061	23	1	GO:0007155	0,806	66,4346844617834	26	positive regulation of cell-cell adhesion	cell adhesion	BP
GO:0022603	regulation of anatomical structure morphogenesis	161/1315	783/11452	2,0479384636493e-14	4,11699629270498e-12	3,22819773612087e-12	Tbx2/Itgb2/Serpinf1/Mapk7/Smo/Mov10/Apoe/Calr/Coro1c/Map2k1/Hmox1/Fblim1/Fbln1/Epha2/Sulf2/Etv5/Csf1/Cybb/Eps8/Sulf1/Rnd3/Abr/Ptgis/Rac3/Mapt/Trpv2/Sparc/Hey2/Dcn/Ccl11/Itgb3/Slc9a3r1/Dlg4/Ntn1/Carmil1/Aspn/Ror2/Hexb/Wnt5a/Dmtn/Dab2/Sema5a/Mief1/Snai2/Robo1/St6gal1/Ache/Nfatc4/Thbs2/Smoc2/Ptk7/Epb41l3/Cyp1b1/C3/Bambi/Cdh2/Csf1r/Coro1b/Maged1/Fgd1/Gli1/Col5a2/Mff/Fn1/Epha4/Vim/Col5a1/Fgf7/Creb3l1/…	161	0,122433460076046	1	18	GO:0045595	0,757	0	0	regulation of anatomical structure morphogenesis	regulation of cell differentiation	BP
GO:0022604	regulation of cell morphogenesis	78/1315	399/11452	0,00000129735787592595	0,0000427995036709314	0,0000335597243802275	Mov10/Apoe/Calr/Coro1c/Map2k1/Fblim1/Fbln1/Eps8/Rnd3/Rac3/Mapt/Trpv2/Sparc/Ccl11/Itgb3/Slc9a3r1/Dlg4/Ntn1/Carmil1/Hexb/Wnt5a/Dmtn/Dab2/Sema5a/Robo1/St6gal1/Ache/Nfatc4/Epb41l3/Bambi/Cdh2/Csf1r/Coro1b/Fgd1/Fn1/Epha4/Vim/Mdk/Postn/Shox2/Sema4a/Ptprd/Pdpn/Ephb2/Wasf3/Limk1/Ptn/Gas2/Coro1a/Parva/Arhgap4/Plxna3/Thy1/Gas7/S100b/Ptprf/Dbn1/Brsk1/Wtip/Icam1/Lpar1/Lrp1/Shtn1/Trim46/Dock5/Rhoj/Ust/Fam171a1…	78	0,0593155893536122	27	18	GO:0045595	0,657	62,8988302895302	28	regulation of cell morphogenesis	regulation of cell differentiation	BP
GO:0022610	biological adhesion	217/1315	830/11452	2,00584810613902e-34	6,45181043339617e-31	5,05896006558852e-31	Tfe3/Itgb2/Fap/Loxl3/Icosl/Dlg3/Mmp14/Mapk7/Col6a1/Itgb7/Col18a1/Col1a1/Axl/Calr/Ptpn6/Coro1c/Cd33/Map2k1/Ccn4/Cadm3/Nid1/Fblim1/Fbln1/Epha2/Aplp1/Faf1/Scarf2/Mertk/Csf1/Actn1/Cd83/C1qtnf1/Cyth3/Rac3/Pmp22/Aoc3/Igf1/Plek/Egfr/Col6a2/Fstl3/Myo1g/Itgb3/Itgb4/Dlg4/Ntn1/Zfp36l1/Smoc1/Fbln5/Gli3/Carmil1/Syk/Vcan/Thbs4/Emb/Prkcd/Wnt5a/Dmtn/Dab2/Ajuba/Efs/Sema5a/Col14a1/Nckap1l/Apod/Alcam/Ccdc80/Snai2/B…	217	0,165019011406844	1	1	GO:0007155	0,982	0	0	biological adhesion	cell adhesion	BP
GO:0022612	gland morphogenesis	30/1315	105/11452	0,00000139570866173859	0,000045506240928795	0,000035682117131368	Tbx2/Rarg/Stat6/Epha2/Sulf2/Etv5/Csf1/Sulf1/Igf1/Egfr/Ccl11/Slc9a3r1/Ntn1/Gli3/Wnt5a/Snai2/Robo1/Gli1/Fgf7/Mdk/Tnc/Ptn/Mki67/Sfrp1/Mmp2/Tgfbr2/Pml/Gli2/Pthlh/Eda	30	0,0228136882129278	8	54	GO:0022612	0,998	39,2023551164571	8	gland morphogenesis	gland morphogenesis	BP
GO:0022617	extracellular matrix disassembly	7/1315	20/11452	0,0051946824754673	0,0378452914662301	0,0296750532543832	Fap/Lcp1/Sema5a/Lamc1/Pdpn/Tgfb2/Sh3pxd2b	7	0,00532319391634981	15	2	GO:0030198	0,84	5,47581368492314	18	extracellular matrix disassembly	extracellular matrix organization	BP
GO:0023056	positive regulation of signaling	199/1315	1139/11452	0,000000000170644000126129	0,0000000154613077860759	0,0000000121234403054768	Zfp385a/Loxl3/Col1a1/Smo/Rab34/Axl/Apoe/Sri/Cacnb3/Calr/Ptpn6/Map2k1/Ccn4/Ptbp1/Cyba/Sulf2/Stx1a/Faf1/Pea15a/Csf1/Lrrk1/Ncf1/Lbp/Sulf1/C1qtnf1/Timp2/Igfbp4/Ptgis/Ccl6/Ccl9/Dcn/Igf1/Egfr/Dock2/Grb10/Appl2/Shc2/Ube2b/Igfbp3/Ccl11/Itgb3/Slc9a3r1/Dlg4/Pik3r5/Tshz3/Tgfb3/Sfrp4/Ripk1/Syk/Ror2/Prkcd/Wnt5a/Dmtn/Dab2/Ajuba/Ripk3/Sema5a/Hcls1/Robo1/Il10rb/Map3k12/Trip6/Nfatc4/Smoc2/Ptk7/Fgd2/Cyp1b1/C3/Bamb…	199	0,151330798479087	1	23	GO:0009968	0,71	0	1	positive regulation of signaling	negative regulation of signal transduction	BP
GO:0023057	negative regulation of signaling	168/1315	966/11452	0,00000000810361784575367	0,000000473914305470304	0,000000371603222170829	Zfp385a/Mmp14/Mapk7/Foxm1/Rgs19/Apoe/Sri/Homer3/Calr/Ptpn6/Map2k1/Hmox1/Htra1/Fbln1/Epha2/Aplp1/Sulf2/Pea15a/Glis2/Bicc1/Sulf1/Timp2/Eya2/Mapt/Pcgf2/Hey2/Dcn/Igf1/Plek/Grb10/Irak3/Fstl3/Ube2b/Igfbp3/Slc9a3r1/Tgfb3/Gli3/Sfrp4/Aspn/Ripk1/Ror2/Nkd2/Prkcd/Wnt5a/Dok2/Dab2/Ajuba/Sh3bp1/Litaf/Apod/Snai2/Robo1/Nfatc4/Bambi/Cdh2/Cd74/Tcf7l2/Sufu/Ptprj/Gli1/Map4k4/Ptprc/Rgs16/Fcgr2b/Ccdc3/Dnm1/Nr4a2/Fbn1/C…	168	0,127756653992395	2	23	GO:0009968	0,974	27,7236502886862	2	negative regulation of signaling	negative regulation of signal transduction	BP
GO:0030029	actin filament-based process	109/1315	601/11452	0,000000541267843779833	0,0000201270291273738	0,0000157819014748583	Sri/Calr/Coro1c/Cnn2/Myo9b/Arpc5/Actn1/Eps8/Dstn/Rnd3/Abr/Rac3/Pmp22/Mical1/Hsp90b1/Plek/Dock2/Csrp2/Pdlim4/Ccl11/Itgb3/Slc9a3r1/Cacna1g/Sptb/Tgfb3/Carmil1/Cap2/Prkcd/Lcp1/Dmtn/Efs/Sema5a/Sh3bp1/Twf1/Nckap1l/Hcls1/Lima1/Ptk7/Arhgap28/Epb41l3/Myo1f/Dpysl3/Csf1r/Coro1b/Bbs4/Fgd1/Farp1/Tmeff2/Ppm1f/Fgf7/Mdk/Pip5k1a/Pdpn/Cap1/Pdgfra/Arpc1b/Wasf3/Limk1/Eln/Foxp1/Arhgdib/Tyrobp/Coro1a/Parva/Pycard/Arfi…	109	0,0828897338403042	4	37	GO:0030036	0,977	30,574008664288	4	actin filament-based process	actin cytoskeleton organization	BP
GO:0030030	cell projection organization	181/1315	1101/11452	0,000000141230766557297	0,000006265776008711	0,0000049130877193653	Serpinf1/Smo/Rab34/Mov10/Apoe/Coro1c/Myo9b/Rab23/Map2k1/Epha2/Ptbp1/Arpc5/Ick/Cers2/Eps8/Rac3/Pmp22/Mapt/Trpv2/Poc1b/Plek/Egfr/Nav3/Ube2b/Kif3c/Itgb3/Slc9a3r1/Itgb4/Dlg4/Ntn1/Tgfb3/Gli3/Carmil1/Thbs4/Emb/Arf4/Prkcd/Wnt5a/Stmn4/Dmtn/Dab2/Ajuba/Sema5a/Matn2/Nptxr/Sh3bp1/Twf1/Nckap1l/Rabl2/Alcam/Boc/Robo1/Lima1/Ache/Nfatc4/Ptk7/Epb41l3/Cdh2/Dpysl3/Csf1r/Tmem138/Coro1b/Bbs4/Fgd1/Tmem80/Farp1/Map4k4/F…	181	0,137642585551331	184	32	GO:0030030	0,978	141,175979783354	185	cell projection organization	cell projection organization	BP
GO:0030031	cell projection assembly	60/1315	371/11452	0,00365042837580301	0,0305373286626018	0,0239447714418562	Coro1c/Rab23/Epha2/Ick/Eps8/Rac3/Pmp22/Poc1b/Ube2b/Slc9a3r1/Itgb4/Ntn1/Tgfb3/Carmil1/Prkcd/Dmtn/Ajuba/Sh3bp1/Twf1/Nckap1l/Rabl2/Dpysl3/Tmem138/Bbs4/Fgd1/Tmem80/Pip5k1a/Stx2/P2rx7/Wasf3/Cep41/Emp1/Ptpro/Parva/Dock11/Was/Cfap20/Tmem231/Map4/Nphp3/Rac2/Dbn1/Icam1/Dzip1l/Fgd3/Tctn1/Lpar1/Ppp1r9b/Atp8b1/Emp3/Gas8/Shtn1/Dzip1/Cep164/Rhoj/Sept6/Rap2a/Cfl1/Cdc42ep5/Lrrc61	60	0,0456273764258555	21	32	GO:0030030	0,827	6,98942270848243	23	cell projection assembly	cell projection organization	BP
GO:0030036	actin cytoskeleton organization	101/1315	539/11452	0,00000029692563366582	0,0000115067626588688	0,00000902262293295249	Calr/Coro1c/Cnn2/Arpc5/Actn1/Eps8/Dstn/Rnd3/Abr/Rac3/Pmp22/Mical1/Hsp90b1/Plek/Dock2/Csrp2/Pdlim4/Ccl11/Itgb3/Slc9a3r1/Sptb/Tgfb3/Carmil1/Cap2/Prkcd/Lcp1/Dmtn/Efs/Sema5a/Sh3bp1/Twf1/Nckap1l/Hcls1/Lima1/Ptk7/Arhgap28/Epb41l3/Myo1f/Dpysl3/Csf1r/Coro1b/Bbs4/Fgd1/Farp1/Tmeff2/Ppm1f/Fgf7/Mdk/Pip5k1a/Cap1/Pdgfra/Arpc1b/Wasf3/Limk1/Eln/Foxp1/Arhgdib/Tyrobp/Coro1a/Parva/Pycard/Arfip2/Was/Gpm6b/Sfrp1/Kank…	101	0,0768060836501901	171	37	GO:0030036	0,991	125,42668549502	203	actin cytoskeleton organization	actin cytoskeleton organization	BP
GO:0030041	actin filament polymerization	30/1315	141/11452	0,000567903793867517	0,00721185417932886	0,0056549216175385	Arpc5/Eps8/Rac3/Ccl11/Sptb/Carmil1/Prkcd/Dmtn/Twf1/Nckap1l/Hcls1/Arhgap28/Coro1b/Bbs4/Arpc1b/Eln/Coro1a/Pycard/Was/Pstpip1/Gas7/Dbn1/Icam1/Fchsd1/Arpin/Kirrel/Cfl1/Ptk2b/Cdc42ep5/Tmsb10	30	0,0228136882129278	25	38	GO:0097435	0,858	14,768082943325	30	actin filament polymerization	supramolecular fiber organization	BP
GO:0030042	actin filament depolymerization	12/1315	47/11452	0,00566876138453784	0,0404740754569722	0,0317363216948482	Eps8/Dstn/Mical1/Plek/Sptb/Carmil1/Dmtn/Sema5a/Sh3bp1/Twf1/Lima1/Cfl1	12	0,0091254752851711	11	71	GO:0098883	0,673	4,65181152512251	16	actin filament depolymerization	synapse pruning	BP
GO:0030097	hemopoiesis	110/1315	602/11452	0,000000325438389908816	0,0000124615783469251	0,00000977130804788878	Tfe3/Zfp385a/Loxl3/Rpa1/Tcf7/Mmp14/Rarg/Tcirg1/Stat6/Axl/Ptpn6/Cnn2/Ccn4/Epha2/Taz/Mertk/Csf1/Lrrk1/Actn1/Cd83/Dock2/Fstl3/Itgb3/Top2a/Sptb/Zfp36l1/Gli3/Ripk1/Syk/Ror2/Sfxn1/Wnt5a/Dmtn/Dab2/Ripk3/Nckap1l/Hcls1/Lox/Cd74/Csf1r/Ptprj/Adam8/Xrcc5/Ptprc/Pip4k2a/Fbn1/Mdk/Tyro3/Rassf2/Ptpn22/Sema4a/Gpatch4/Cd1d1/Pias3/Pdgfra/Pf4/Ptn/Tcaf2/Foxp1/Lag3/Etv6/Tyrobp/Itgam/Dock11/Il2rg/G6pdx/Gas6/Sfrp1/Sh3rf1…	110	0,0836501901140684	83	41	GO:0030097	0,989	106,288156961705	87	hemopoiesis	hemopoiesis	BP
GO:0030098	lymphocyte differentiation	50/1315	237/11452	0,0000127232427658631	0,000292316502545705	0,000229209696744421	Loxl3/Tcf7/Mmp14/Tcirg1/Stat6/Axl/Ptpn6/Mertk/Cd83/Dock2/Zfp36l1/Gli3/Syk/Ripk3/Nckap1l/Cd74/Ptprj/Adam8/Ptprc/Mdk/Tyro3/Ptpn22/Sema4a/Cd1d1/Foxp1/Lag3/Dock11/Il2rg/Gas6/Sfrp1/Sh3rf1/Tgfbr2/Plcg2/Tmem98/H2-Aa/H2-DMa/Dock10/Plcl2/Runx2/Clcf1/Fzd5/Ccr2/Bcl3/Nfam1/Fcer1g/Ptk2b/Il1rl2/H2-Ab1/Flt3l/Pnp	50	0,0380228136882129	11	41	GO:0030097	0,899	29,950173930224	13	lymphocyte differentiation	hemopoiesis	BP
GO:0030099	myeloid cell differentiation	51/1315	290/11452	0,00119462379025259	0,0128670965212901	0,0100892808512068	Tfe3/Zfp385a/Rarg/Tcirg1/Ptpn6/Ccn4/Epha2/Csf1/Lrrk1/Actn1/Fstl3/Itgb3/Zfp36l1/Ripk1/Ror2/Sfxn1/Dmtn/Dab2/Nckap1l/Hcls1/Lox/Cd74/Csf1r/Adam8/Pip4k2a/Fbn1/Rassf2/Pias3/Pf4/Tyrobp/Itgam/G6pdx/Sfrp1/Plscr1/Tgfbr2/Lmo2/C1qc/Pml/Hoxa9/Lrrc17/Inhba/Cd109/Nrros/Rab7b/Fes/Fgfr3/Gpc3/Fcer1g/Pirb/Ptk2b/Mfap2	51	0,0387832699619772	26	41	GO:0030097	0,893	11,6446447552898	30	myeloid cell differentiation	hemopoiesis	BP
GO:0030100	regulation of endocytosis	44/1315	214/11452	0,0000787624852018253	0,0014074418536204	0,00110359599148289	Axl/Apoe/Sh3gl1/Calr/Cnn2/Cyba/Clip3/Mertk/Lbp/Abr/Dock2/Appl2/Itgb3/Dlg4/Sfrp4/Syk/Wnt5a/Dab2/Nckap1l/Pros1/C3/C2/Ptprj/Mff/Slc11a1/Ptprc/Fcgr2b/Dnm1/Pycard/Tub/Il2rg/Gas6/Csk/Snx33/Plcg2/Sirpa/Lrp1/Cd14/Gpc3/Mex3b/Fcer1g/Fcgr3/Arrb2/Sphk1	44	0,0334600760456274	32	10	GO:0006909	0,602	28,1814541588119	44	regulation of endocytosis	phagocytosis	BP
GO:0030111	regulation of Wnt signaling pathway	50/1315	222/11452	0,00000181134270636962	0,0000574008257639199	0,0000450088371735712	Col1a1/Apoe/Ccn4/Sulf2/Bicc1/Lrrk1/Sulf1/Egfr/Grb10/Ube2b/Slc9a3r1/Gli3/Sfrp4/Ror2/Nkd2/Wnt5a/Dab2/Sema5a/Snai2/Nfatc4/Ptk7/Bambi/Cdh2/Tcf7l2/Gli1/Mdk/Bmp2/Reck/Plpp3/Ptpru/Wnt5b/Ptpro/Dkk3/Adgra2/Sfrp1/Nkd1/Tbx18/Nphp3/Tle2/Lrp1/Daam2/Zbed3/Dact1/Fzd1/Tsku/Fgfr3/Gpc3/Eda/Apcdd1/Dact3	50	0,0380228136882129	22	29	GO:0007267	0,766	55,5978861804486	22	regulation of Wnt signaling pathway	cell-cell signaling	BP
GO:0030155	regulation of cell adhesion	109/1315	481/11452	8,84819366579181e-13	0,000000000123740064895736	9,70264165823212e-11	Tfe3/Itgb2/Loxl3/Icosl/Mmp14/Mapk7/Col1a1/Calr/Ptpn6/Coro1c/Map2k1/Nid1/Fbln1/Epha2/Faf1/Csf1/Cd83/C1qtnf1/Cyth3/Rac3/Igf1/Fstl3/Itgb3/Smoc1/Gli3/Carmil1/Syk/Prkcd/Wnt5a/Dmtn/Dab2/Sema5a/Nckap1l/Apod/Ccdc80/Snai2/St6gal1/Cd86/Smoc2/Emilin2/Vit/Cyp1b1/Myo1f/Cd74/Pcsk5/Fermt3/Ptprj/Adam8/Map4k4/Ppm1f/Fn1/Ptprc/Selp/Rsu1/Apbb1ip/Mdk/Bmp2/Postn/Ptpn22/Vcam1/Cd1d1/Tnc/Plpp3/Pdpn/Ptpru/Emilin1/Spp1/Gpn…	109	0,0828897338403042	44	1	GO:0007155	0,896	371,449815751586	47	regulation of cell adhesion	cell adhesion	BP
GO:0030166	proteoglycan biosynthetic process	13/1315	38/11452	0,000193937011725902	0,00299183884036625	0,00234594512227823	Igf1/Tcf7l2/Ugdh/Chsy1/Chpf/Chst11/Chst12/Man1c1/Ndst2/Dse/Pxylp1/Ext1/Chst14	13	0,00988593155893536	15	48	GO:0006029	0,978	17,2526845045158	18	proteoglycan biosynthetic process	proteoglycan metabolic process	BP
GO:0030168	platelet activation	21/1315	58/11452	0,000000781271253974702	0,0000270291652954772	0,0000211939686151058	Axl/Apoe/Ptpn6/Mertk/C1qtnf1/Plek/Itgb3/Syk/Prkcd/Dmtn/Fermt3/Ptprj/Selp/Tyro3/Pdpn/Pdgfra/Pf4/Cd9/Comp/Abat/Fcer1g	21	0,0159695817490494	33	35	GO:0007596	0,928	72,9656550453332	35	platelet activation	blood coagulation	BP
GO:0030177	positive regulation of Wnt signaling pathway	25/1315	104/11452	0,000231853581733327	0,00346058953895706	0,00271349948385909	Col1a1/Ccn4/Sulf2/Lrrk1/Sulf1/Egfr/Ube2b/Sfrp4/Ror2/Wnt5a/Dab2/Sema5a/Ptk7/Bambi/Bmp2/Reck/Adgra2/Sfrp1/Nkd1/Daam2/Zbed3/Dact1/Fgfr3/Gpc3/Eda	25	0,0190114068441065	39	29	GO:0007267	0,692	22,1857316855651	50	positive regulation of Wnt signaling pathway	cell-cell signaling	BP
GO:0030178	negative regulation of Wnt signaling pathway	33/1315	117/11452	0,000000582115257955167	0,0000212769741728727	0,0000166835904074232	Apoe/Bicc1/Grb10/Slc9a3r1/Gli3/Sfrp4/Ror2/Nkd2/Wnt5a/Dab2/Snai2/Nfatc4/Cdh2/Tcf7l2/Gli1/Mdk/Bmp2/Ptpru/Wnt5b/Ptpro/Dkk3/Sfrp1/Nkd1/Tbx18/Nphp3/Tle2/Lrp1/Dact1/Fzd1/Tsku/Gpc3/Apcdd1/Dact3	33	0,0250950570342205	50	29	GO:0007267	0,716	85,3933055307485	70	negative regulation of Wnt signaling pathway	cell-cell signaling	BP
GO:0030182	neuron differentiation	159/1315	965/11452	0,000000785707121133879	0,0000270291652954772	0,0000211939686151058	Serpinf1/Hoxc8/Naglu/Smo/Mov10/Apoe/Calr/Map2k1/Epha2/Ptbp1/Etv5/Aldh1a2/Cers2/Timp2/Rac3/Pmp22/Mapt/Trpv2/Hey2/Egfr/Kif3c/Slc9a3r1/Dlg4/Ntn1/Gli3/Thbs4/Emb/Arf4/Wnt5a/Stmn4/Dab2/Sema5a/Matn2/Nptxr/Twf1/Nckap1l/Rabl2/Alcam/Boc/Robo1/Ache/Nfatc4/Ptk7/Epb41l3/C3/Cdh2/Zfp521/Dpysl3/Csf1r/Sufu/Bbs4/Farp1/Map4k4/Fn1/Itm2c/Epha4/Lamc1/Fcgr2b/Vim/Nr4a2/Wdr5/Mdk/Bmp2/Nphp1/Postn/Shox2/Vcam1/Casp6/Sema4a/…	159	0,120912547528517	158	19	GO:0007399	0,85	105,647008141785	181	neuron differentiation	nervous system development	BP
GO:0030183	B cell differentiation	21/1315	86/11452	0,000570594566672401	0,0072256591484322	0,00566574629816442	Mmp14/Tcirg1/Ptpn6/Zfp36l1/Syk/Nckap1l/Ptprj/Ptprc/Foxp1/Dock11/Il2rg/Sfrp1/Plcg2/Dock10/Plcl2/Clcf1/Bcl3/Nfam1/Ptk2b/H2-Ab1/Pnp	21	0,0159695817490494	81	27	GO:0001775	0,761	20,1459376833983	86	B cell differentiation	cell activation	BP
GO:0030193	regulation of blood coagulation	18/1315	49/11452	0,00000375924871314152	0,000107005517573626	0,0000839046103091484	Apoe/C1qtnf1/Plek/Syk/Prkcd/Dmtn/Pros1/Serping1/Ptprj/Selp/Anxa5/Pdpn/Pdgfra/Cd9/Thbs1/Abat/Fcer1g/Vkorc1	18	0,0136882129277567	10	36	GO:0007599	0,907	36,3016708800569	10	regulation of blood coagulation	hemostasis	BP
GO:0030194	positive regulation of blood coagulation	6/1315	15/11452	0,00452823248611986	0,0346671801228759	0,0271830491051603	Plek/Dmtn/Ptprj/Selp/Pdpn/Thbs1	6	0,00456273764258555	14	36	GO:0007599	0,823	5,62604253342234	15	positive regulation of blood coagulation	hemostasis	BP
GO:0030195	negative regulation of blood coagulation	10/1315	27/11452	0,000515050219905812	0,00666663594497804	0,00522740792923573	Apoe/C1qtnf1/Prkcd/Pros1/Serping1/Anxa5/Pdgfra/Cd9/Thbs1/Abat	10	0,00760456273764259	15	36	GO:0007599	0,885	12,8236518468921	19	negative regulation of blood coagulation	hemostasis	BP
GO:0030198	extracellular matrix organization	82/1315	199/11452	2,93592676205688e-27	6,29560562010398e-24	4,93647755921986e-24	Fap/Loxl3/Mmp14/Col18a1/Col1a1/Plod3/Nid1/Fbln1/Aplp1/Sulf2/P3h4/Sulf1/Pmp22/Aebp1/Itgb3/Smoc1/Fbln5/Lcp1/Sema5a/Col14a1/Ccdc80/Smoc2/Vit/Cyp1b1/Lox/Efemp2/Prdx4/Mmp19/Col5a2/Col3a1/Fn1/Lamc1/Dpt/Col5a1/Creb3l1/Postn/Col11a1/Col15a1/Reck/Pdpn/Tnfrsf1b/P3h1/Mmp23/Emilin1/Pdgfra/Col1a2/Eln/Tnfrsf1a/Gas2/Gpm6b/Mmp2/Crispld2/Comp/Myo1e/Col12a1/Plod2/Nphp3/Tnxb/Antxr1/Vhl/Loxl2/Scara3/Abi3bp/Tgfbi/Lum…	82	0,0623574144486692	154	2	GO:0030198	0,998	2711,31432032718	174	extracellular matrix organization	extracellular matrix organization	BP
GO:0030199	collagen fibril organization	27/1315	46/11452	1,53954714353449e-14	3,30130225811912e-12	2,58859996905869e-12	Loxl3/Col1a1/Plod3/P3h4/Aebp1/Col14a1/Cyp1b1/Lox/Col5a2/Col3a1/Dpt/Col5a1/Col11a1/P3h1/Emilin1/Col1a2/Comp/Col12a1/Plod2/Tnxb/Loxl2/Lum/Adamts2/Tgfb2/Foxc1/Adamts14/Serpinh1	27	0,020532319391635	49	2	GO:0030198	0,877	513,022038118308	66	collagen fibril organization	extracellular matrix organization	BP
GO:0030201	heparan sulfate proteoglycan metabolic process	8/1315	25/11452	0,00531712074109636	0,0382179192485731	0,0299672362144473	Sgsh/Sulf2/Sulf1/Tcf7l2/Ugdh/Ndst2/Pxylp1/Ext1	8	0,00608365019011407	3	48	GO:0006029	0,94	2,20817417161514	7	heparan sulfate proteoglycan metabolic process	proteoglycan metabolic process	BP
GO:0030203	glycosaminoglycan metabolic process	20/1315	60/11452	0,00000622065727199341	0,000161360839640055	0,000126525422951581	Sgsh/Dcn/Hexb/Itih5/Ugdh/Lyve1/Bgn/Chsy1/Chpf/Mamdc2/Chst11/Gns/Chst12/Itih2/Ndst2/Dse/Pxylp1/Foxc1/Ext1/Chst14	20	0,0152091254752852	6	48	GO:0006029	0,625	25,7669254525424	7	glycosaminoglycan metabolic process	proteoglycan metabolic process	BP
GO:0030204	chondroitin sulfate metabolic process	8/1315	17/11452	0,000276684620965169	0,00391189487179985	0,00306737467591693	Dcn/Ugdh/Bgn/Chsy1/Chpf/Mamdc2/Chst11/Chst12	8	0,00608365019011407	4	48	GO:0006029	0,907	8,03579322112964	4	chondroitin sulfate metabolic process	proteoglycan metabolic process	BP
GO:0030206	chondroitin sulfate biosynthetic process	5/1315	10/11452	0,00303690551036227	0,0261844083251273	0,0205315821698986	Ugdh/Chsy1/Chpf/Chst11/Chst12	5	0,00380228136882129	11	48	GO:0006029	0,878	6,00094559886595	21	chondroitin sulfate biosynthetic process	proteoglycan metabolic process	BP
GO:0030217	T cell differentiation	33/1315	171/11452	0,00182585322790478	0,0178615022448477	0,0140054683101623	Loxl3/Tcf7/Tcirg1/Stat6/Cd83/Dock2/Zfp36l1/Gli3/Syk/Ripk3/Nckap1l/Cd74/Adam8/Ptprc/Mdk/Ptpn22/Sema4a/Cd1d1/Foxp1/Lag3/Il2rg/Sh3rf1/Tgfbr2/Tmem98/H2-Aa/H2-DMa/Runx2/Fzd5/Ccr2/Bcl3/Fcer1g/Il1rl2/Pnp	33	0,0250950570342205	45	41	GO:0030097	0,864	11,6323639861393	52	T cell differentiation	hemopoiesis	BP
GO:0030278	regulation of ossification	31/1315	165/11452	0,0037759204007609	0,0310938641770484	0,0243811591770093	Tcirg1/Ccn4/Clic1/Csf1/Igf1/Smoc1/Gli3/Wnt5a/Snai2/Gli1/Creb3l1/Mdk/Rassf2/Bmp2/Ecm1/P3h1/P2rx7/Ptn/Gpm6b/Sfrp1/Comp/Chsy1/Twist1/Cd276/Enpp1/Runx2/Osr1/Gja1/Fgfr3/Tmem119/Ptk2b	31	0,023574144486692	21	24	GO:0001503	0,884	6,91724500068702	21	regulation of ossification	ossification	BP
GO:0030282	bone mineralization	23/1315	80/11452	0,0000207475802823012	0,00044939119177119	0,000352374285708975	Igf1/Aspn/Lox/Tcf7l2/Bmp2/Ecm1/P2rx7/Col1a2/Ptn/Gpm6b/Eif2ak3/Comp/Pth1r/Twist1/Cd276/Enpp1/Osr1/Gja1/Fgfr3/Tmem119/Gpc3/Ptk2b/Dnm3os	23	0,0174904942965779	41	26	GO:0009888	0,64	41,6102867011882	46	bone mineralization	tissue development	BP
GO:0030316	osteoclast differentiation	20/1315	73/11452	0,000147476922707597	0,00233931861477376	0,00183429435427456	Tfe3/Tcirg1/Ccn4/Epha2/Csf1/Lrrk1/Fstl3/Itgb3/Csf1r/Adam8/Fbn1/Rassf2/Pias3/Tyrobp/Sfrp1/Lrrc17/Cd109/Fgfr3/Gpc3/Fcer1g	20	0,0152091254752852	37	41	GO:0030097	0,786	24,9936569631628	55	osteoclast differentiation	hemopoiesis	BP
GO:0030323	respiratory tube development	34/1315	152/11452	0,0000907592118820389	0,00159960002749906	0,00125427006009728	Loxl3/Mmp14/Plod3/Map2k1/Aldh1a2/Sparc/Rcn3/Igf1/Tshz3/Tgfb3/Gli3/Wnt5a/Ptk7/Lox/Pcsk5/Lipa/Rbp4/Gli1/Fgf7/Tnc/Pdpn/Pdgfra/Foxp2/Foxp1/Ctsh/Tgfbr2/Nphp3/Adamts2/Gli2/Pthlh/Selenon/Fgfr3/Gpc3/Hhip	34	0,0258555133079848	6	34	GO:0035239	0,775	14,0071732431732	6	respiratory tube development	tube morphogenesis	BP
GO:0030324	lung development	33/1315	149/11452	0,000139942584983269	0,00226245077986259	0,00177402114706269	Loxl3/Mmp14/Plod3/Map2k1/Aldh1a2/Sparc/Rcn3/Igf1/Tshz3/Tgfb3/Gli3/Wnt5a/Ptk7/Lox/Lipa/Rbp4/Gli1/Fgf7/Tnc/Pdpn/Pdgfra/Foxp2/Foxp1/Ctsh/Tgfbr2/Nphp3/Adamts2/Gli2/Pthlh/Selenon/Fgfr3/Gpc3/Hhip	33	0,0250950570342205	115	34	GO:0035239	0,773	33,2062285154971	128	lung development	tube morphogenesis	BP
GO:0030326	embryonic limb morphogenesis	23/1315	105/11452	0,00159255148746145	0,0164180828827557	0,0128736618217195	Tbx2/Rarg/Rab23/Aldh1a2/Gli3/Ror2/Wnt5a/Bcl2l11/Shox2/Reck/Tmem231/Chst11/Twist1/Aff3/Hoxa9/Runx2/Tgfb2/Osr1/Gli2/Msx1/Gja1/Gas1/Gpc3	23	0,0174904942965779	62	64	GO:0060173	0,961	13,1452283406215	74	embryonic limb morphogenesis	limb development	BP
GO:0030334	regulation of cell migration	148/1315	669/11452	4,34284553575628e-16	1,2698875150691e-13	9,95737598437516e-14	Serpinf1/Mmp14/Col18a1/Col1a1/Smo/Apoe/Calr/Coro1c/Cnn2/Map2k1/Hmox1/Fbln1/Epha2/Csf1/Cers2/Lbp/Sulf1/Rnd3/Abr/Sparc/Cxcl16/Aoc3/Dcn/Igf1/Egfr/Nav3/Appl2/Igfbp3/Ccl11/Itgb3/Slc9a3r1/Ntn1/Carmil1/Ror2/Thbs4/Wnt5a/Elp3/Dmtn/Dab2/Ajuba/Ripk3/Sema5a/Sh3bp1/Nckap1l/Apod/Snai2/Robo1/Trip6/Smoc2/Cyp1b1/Myo1f/Dpysl3/Cd74/Csf1r/Pcsk5/Coro1b/Fermt3/Ptprj/Gli1/Adam8/Col3a1/Il1r1/Map4k4/Tmeff2/Ppm1f/Fn1/Ptpr…	148	0,11254752851711	101	9	GO:0030334	0,991	767,553941498248	117	regulation of cell migration	regulation of cell migration	BP
GO:0030335	positive regulation of cell migration	97/1315	414/11452	2,18491440315685e-12	0,000000000260288043620519	0,000000000204095707990792	Mmp14/Col18a1/Col1a1/Smo/Calr/Map2k1/Hmox1/Fbln1/Csf1/Lbp/Sparc/Cxcl16/Aoc3/Igf1/Egfr/Ccl11/Itgb3/Carmil1/Ror2/Thbs4/Wnt5a/Elp3/Dmtn/Dab2/Sema5a/Nckap1l/Snai2/Trip6/Smoc2/Cyp1b1/Myo1f/Cd74/Csf1r/Pcsk5/Fermt3/Ptprj/Gli1/Adam8/Il1r1/Map4k4/Ppm1f/Fn1/Ptprc/Selp/Stk39/Fgf7/Mdk/Bmp2/Postn/Pdgfc/Sema4a/F3/Glipr2/Plpp3/Pdpn/Pdgfra/P2rx4/Gpnmb/Ptn/Tcaf2/Wnt5b/Iqgap1/Coro1a/Pycard/Srpx2/Gas6/Adgra2/Ednra/…	97	0,0737642585551331	239	9	GO:0030334	0,939	503,087207119875	262	positive regulation of cell migration	regulation of cell migration	BP
GO:0030336	negative regulation of cell migration	37/1315	198/11452	0,00182696540915744	0,0178615022448477	0,0140054683101623	Serpinf1/Apoe/Calr/Coro1c/Cnn2/Cers2/Sulf1/Abr/Dcn/Nav3/Igfbp3/Slc9a3r1/Apod/Robo1/Cyp1b1/Dpysl3/Coro1b/Ptprj/Col3a1/Tmeff2/Reck/Podn/Ptpru/Emilin1/Ptn/Arhgdib/Strap/Arhgap4/Sfrp1/Thy1/Meox2/Ndrg4/Ccn3/Thbs1/Lrp1/Nbl1/Rap2a	37	0,0281368821292776	124	9	GO:0030334	0,862	14,7297717718542	135	negative regulation of cell migration	regulation of cell migration	BP
GO:0030500	regulation of bone mineralization	14/1315	57/11452	0,00427076801866293	0,033703073975452	0,0264270792035092	Bmp2/Ecm1/P2rx7/Ptn/Gpm6b/Comp/Twist1/Cd276/Enpp1/Osr1/Gja1/Fgfr3/Tmem119/Ptk2b	14	0,0106463878326996	25	26	GO:0009888	0,614	6,97774079822155	26	regulation of bone mineralization	tissue development	BP
GO:0030510	regulation of BMP signaling pathway	15/1315	64/11452	0,00507252186539393	0,0373358502975734	0,0292755928928914	Htra1/Sulf1/Fstl3/Sfrp4/Wnt5a/Tcf7l2/Fbn1/Htra3/Chrdl1/Sfrp1/Bmper/Nbl1/Fzd1/Msx1/Gpc3	15	0,0114068441064639	8	56	GO:0071363	0,814	4,23961537793584	10	regulation of BMP signaling pathway	cellular response to growth factor stimulus	BP
GO:0030512	negative regulation of transforming growth factor beta receptor signaling pathway	15/1315	53/11452	0,00066567107923948	0,0082829053244634	0,00649474867497829	Htra1/Tgfb3/Aspn/Bambi/Fbn1/Htra3/Emilin1/Strap/Tgfb1i1/Snx1/Chst11/Pmepa1/Vasn/Cd109/Nrros	15	0,0114068441064639	60	56	GO:0071363	0,782	17,7447389957904	74	negative regulation of transforming growth factor beta receptor signaling pathway	cellular response to growth factor stimulus	BP
GO:0030514	negative regulation of BMP signaling pathway	11/1315	34/11452	0,00102163865142572	0,0113705907346395	0,00891584851144062	Htra1/Fstl3/Wnt5a/Tcf7l2/Fbn1/Htra3/Chrdl1/Sfrp1/Bmper/Nbl1/Fzd1	11	0,00836501901140684	51	56	GO:0071363	0,781	14,8622208152672	70	negative regulation of BMP signaling pathway	cellular response to growth factor stimulus	BP
GO:0030574	collagen catabolic process	10/1315	19/11452	0,0000133855367908697	0,000303731734077177	0,000238160548765466	Fap/Mmp14/Mrc2/Ctsb/Mmp19/Ctsk/Mmp23/Mmp2/Adamts2/Ctss	10	0,00760456273764259	32	17	GO:0032963	0,933	42,8811185177544	44	collagen catabolic process	collagen metabolic process	BP
GO:0030593	neutrophil chemotaxis	18/1315	44/11452	0,000000588302466812974	0,0000213816371130388	0,0000167656581681104	Itgb2/Lbp/Ccl6/Ccl9/Ccl11/Syk/Thbs4/Nckap1l/Cd74/Mdk/Spp1/Pf4/Itgam/Ednra/Rac2/C3ar1/Fcer1g/Fcgr3	18	0,0136882129277567	77	3	GO:0016477	0,709	94,7319565022488	93	neutrophil chemotaxis	cell migration	BP
GO:0030595	leukocyte chemotaxis	39/1315	116/11452	0,000000000210325513908604	0,0000000185345757667678	0,0000000145332352220625	Itgb2/Il17ra/Calr/Myo9b/Csf1/Lbp/Cxcl16/Ccl6/Ccl9/Ccl11/Syk/Thbs4/Wnt5a/Nckap1l/Cd74/Ptprj/Adam8/Stk39/Mdk/Spp1/Pf4/Ptn/Ptpro/Coro1a/Itgam/Gas6/Ednra/Rac2/Gpsm3/Ccn3/Thbs1/C3ar1/Nbl1/Cmklr1/Hsd3b7/Ccr2/Fcer1g/Ptk2b/Fcgr3	39	0,0296577946768061	25	3	GO:0016477	0,799	192,437569417299	30	leukocyte chemotaxis	cell migration	BP
GO:0030832	regulation of actin filament length	33/1315	146/11452	0,0000924749096679025	0,00162095665911067	0,00127101611108157	Arpc5/Eps8/Dstn/Rac3/Plek/Ccl11/Sptb/Carmil1/Prkcd/Dmtn/Sema5a/Sh3bp1/Twf1/Nckap1l/Hcls1/Lima1/Arhgap28/Coro1b/Bbs4/Arpc1b/Eln/Coro1a/Pycard/Was/Dbn1/Icam1/Fchsd1/Arpin/Kirrel/Cfl1/Ptk2b/Cdc42ep5/Tmsb10	33	0,0250950570342205	4	37	GO:0030036	0,849	10,7928223268175	6	regulation of actin filament length	actin cytoskeleton organization	BP
GO:0030833	regulation of actin filament polymerization	28/1315	128/11452	0,000537255402340267	0,00691232800650988	0,0054200587116096	Arpc5/Eps8/Rac3/Ccl11/Sptb/Carmil1/Prkcd/Dmtn/Twf1/Nckap1l/Hcls1/Arhgap28/Coro1b/Bbs4/Arpc1b/Eln/Coro1a/Pycard/Was/Dbn1/Icam1/Fchsd1/Arpin/Kirrel/Cfl1/Ptk2b/Cdc42ep5/Tmsb10	28	0,0212927756653992	34	38	GO:0097435	0,85	16,4583109460202	35	regulation of actin filament polymerization	supramolecular fiber organization	BP
GO:0030836	positive regulation of actin filament depolymerization	5/1315	10/11452	0,00303690551036227	0,0261844083251273	0,0205315821698986	Dstn/Plek/Carmil1/Sema5a/Cfl1	5	0,00380228136882129	9	71	GO:0098883	0,609	5,49874938520495	12	positive regulation of actin filament depolymerization	synapse pruning	BP
GO:0030850	prostate gland development	10/1315	36/11452	0,00593060516905357	0,042103327229612	0,0330138421272387	Serpinf1/Rarg/Sulf1/Igf1/Wnt5a/Tnc/Sfrp1/Mmp2/Plaur/Gli2	10	0,00760456273764259	7	54	GO:0022612	0,753	3,68264530791151	8	prostate gland development	gland morphogenesis	BP
GO:0030879	mammary gland development	23/1315	99/11452	0,00068015274200048	0,00839812397176409	0,00658509332188363	Tbx2/Smo/Stat6/Epha2/Etv5/Csf1/Igf1/Ccl11/Ntn1/Tgfb3/Gli3/Wnt5a/Robo1/Bcl2l11/Eif2ak3/Tgfbr2/Cdo1/Pml/Hoxa9/Gli2/Msx1/Pthlh/Gja1	23	0,0174904942965779	63	54	GO:0022612	0,814	17,8528470888632	66	mammary gland development	gland morphogenesis	BP
GO:0030900	forebrain development	39/1315	227/11452	0,00637588233759254	0,0449737402168123	0,0352645754406088	Smo/Axl/Aplp1/Aldh1a2/Rac3/Egfr/Gli3/Wnt5a/Sema5a/Robo1/Cdh2/Csf1r/Tcf7l2/Bbs4/Gli1/Col3a1/Nr4a2/Mdk/Tyro3/Bmp2/E2f1/Dclk2/Ephb2/Tyrobp/Plxna3/Tctn1/Akna/Inhba/Sun2/Rtn4rl1/Fat4/Gli2/Msx1/Tsku/Fgfr3/Ntrk2/Ext1/Gak/Numbl	39	0,0296577946768061	80	84	GO:0060324	0,71	7,95127250204621	87	forebrain development	face development	BP
GO:0031099	regeneration	24/1315	110/11452	0,00135022442892085	0,0142627155192903	0,0111836063665866	Map2k1/Hmox1/Sulf2/Cers2/Igf1/Matn2/Gli1/Map4k4/Epha4/Mdk/Tnc/Ptn/Cd9/Mmp2/Thy1/Ptprf/Grn/Igsf10/Ccn3/Bcl9/Lrp1/Rtn4rl1/Gja1/Selenon	24	0,0182509505703422	1	100	GO:0031102	0,941	0	1	regeneration	neuron projection regeneration	BP
GO:0031102	neuron projection regeneration	12/1315	45/11452	0,00387135418420322	0,0316447540876484	0,0248131201106157	Map2k1/Cers2/Matn2/Map4k4/Epha4/Tnc/Mmp2/Thy1/Ptprf/Grn/Lrp1/Rtn4rl1	12	0,0091254752851711	5	100	GO:0031102	1	3,61977862601305	6	neuron projection regeneration	neuron projection regeneration	BP
GO:0031175	neuron projection development	126/1315	753/11452	0,00000559813186280361	0,000148235018564605	0,000116233272347613	Serpinf1/Smo/Mov10/Apoe/Map2k1/Epha2/Ptbp1/Cers2/Rac3/Pmp22/Mapt/Trpv2/Egfr/Kif3c/Slc9a3r1/Dlg4/Ntn1/Gli3/Thbs4/Emb/Arf4/Wnt5a/Stmn4/Dab2/Sema5a/Matn2/Nptxr/Twf1/Nckap1l/Alcam/Boc/Robo1/Ache/Nfatc4/Ptk7/Epb41l3/Cdh2/Dpysl3/Csf1r/Bbs4/Farp1/Map4k4/Fn1/Itm2c/Epha4/Lamc1/Fcgr2b/Vim/Nr4a2/Wdr5/Mdk/Postn/Shox2/Casp6/Sema4a/Tnc/Ptprd/P3h1/Ephb2/Limk1/Ptn/Prickle2/Foxp1/Ptpro/Iqgap1/Gpm6b/Arhgap4/Plxna3…	126	0,0958174904942966	166	19	GO:0007399	0,798	74,9500105549927	188	neuron projection development	nervous system development	BP
GO:0031214	biomineral tissue development	29/1315	103/11452	0,00000288612556433462	0,0000847782911203865	0,0000664759130223097	Col1a1/Tcirg1/Hey2/Igf1/Fam20a/Aspn/Lox/Tcf7l2/Bmp2/Ecm1/Spp1/P2rx7/Col1a2/Ptn/Gpm6b/Gas6/Eif2ak3/Comp/Pth1r/Twist1/Cd276/Enpp1/Osr1/Gja1/Fgfr3/Tmem119/Gpc3/Ptk2b/Dnm3os	29	0,0220532319391635	33	26	GO:0009888	0,668	57,9681297156245	33	biomineral tissue development	tissue development	BP
GO:0031344	regulation of cell projection organization	91/1315	573/11452	0,000716485385990855	0,00871740827764648	0,00683544887242294	Serpinf1/Mov10/Apoe/Coro1c/Map2k1/Epha2/Ptbp1/Cers2/Eps8/Pmp22/Mapt/Trpv2/Nav3/Kif3c/Dlg4/Ntn1/Tgfb3/Carmil1/Prkcd/Wnt5a/Dmtn/Dab2/Sema5a/Twf1/Robo1/Ache/Nfatc4/Ptk7/Cdh2/Dpysl3/Coro1b/Bbs4/Map4k4/Fn1/Itm2c/Epha4/Fcgr2b/Vim/Mdk/Shox2/Sema4a/Ptprd/Pdpn/P3h1/Ephb2/P2rx7/Limk1/Ptn/Iqgap1/Dock11/Was/Arhgap4/Plxna3/Sfrp1/Thy1/Bmp5/Ptpn9/Map4/Rac2/Ptprf/Dbn1/Grn/Brsk1/Ndrg4/Icam1/Creb3l2/Lpar1/Atp8b1/S…	91	0,0692015209125475	3	32	GO:0030030	0,852	4,66031785211048	5	regulation of cell projection organization	cell projection organization	BP
GO:0031345	negative regulation of cell projection organization	31/1315	161/11452	0,00256106444478476	0,0232424117131279	0,0182247190766867	Apoe/Cers2/Pmp22/Ntn1/Prkcd/Wnt5a/Dab2/Sema5a/Nfatc4/Dpysl3/Coro1b/Map4k4/Itm2c/Epha4/Vim/Sema4a/Ephb2/Arhgap4/Plxna3/Thy1/Ptpn9/Map4/Ptprf/Lpar1/Lrp1/Trim46/Rtn4rl1/Cfl1/Gak/Syngap1/Fat3	31	0,023574144486692	4	32	GO:0030030	0,737	3,70007115106939	4	negative regulation of cell projection organization	cell projection organization	BP
GO:0031346	positive regulation of cell projection organization	58/1315	349/11452	0,00227816607406396	0,0211814293296528	0,0166086722815247	Serpinf1/Apoe/Coro1c/Map2k1/Ptbp1/Eps8/Mapt/Trpv2/Nav3/Kif3c/Dlg4/Ntn1/Tgfb3/Carmil1/Wnt5a/Sema5a/Twf1/Robo1/Ache/Ptk7/Dpysl3/Coro1b/Bbs4/Fn1/Epha4/Mdk/Shox2/Ptprd/P3h1/P2rx7/Limk1/Ptn/Iqgap1/Dock11/Plxna3/Bmp5/Rac2/Ptprf/Dbn1/Grn/Ndrg4/Creb3l2/Lpar1/Lrp1/Shtn1/Arsb/Dzip1/Fzd1/Amigo1/Islr2/Nlgn2/Fes/Ntrk2/Cfl1/Ptk2b/Sphk1/Numbl/Cdc42ep5	58	0,044106463878327	8	32	GO:0030030	0,791	5,82748058684229	8	positive regulation of cell projection organization	cell projection organization	BP
GO:0031347	regulation of defense response	79/1315	390/11452	0,000000248030478073449	0,00000984925966324998	0,00000772295029842734	Serpinf1/Acp5/Rab34/Il17ra/Apoe/Ccn4/Shpk/Htra1/Cyba/Lbp/Abr/Ptgis/Pmp22/Aoc3/Igf1/Egfr/Irak3/Appl2/Wnt5a/Apod/Cd86/Serping1/C3/Myo1f/Tmem173/Cd74/Adam8/Casp1/Il1r1/Npas2/Xrcc5/Cfh/Ifi211/Fcgr2b/Stk39/Mdk/Tyro3/Ptpn22/Tnfrsf1b/Lag3/Tnfrsf1a/Nupr1/Pycard/Cd37/Ednra/Adcy7/Mmp2/Plscr1/Grn/Gpsm3/Cd276/Colec12/C1qa/Unc93b1/Pml/Ccn3/Sirpa/Fndc4/Ctss/Akna/Clcf1/Ikbke/Tril/Tifa/Adamts12/Ccr2/Gja1/Cd14/Ra…	79	0,0600760456273764	1	28	GO:0050727	0,936	0	0	regulation of defense response	regulation of inflammatory response	BP
GO:0031348	negative regulation of defense response	26/1315	137/11452	0,00661761872619634	0,0461225799194161	0,0361653976574475	Serpinf1/Acp5/Apoe/Htra1/Abr/Ptgis/Igf1/Irak3/Appl2/Apod/Serping1/Fcgr2b/Mdk/Tyro3/Tnfrsf1b/Tnfrsf1a/Pycard/Adcy7/Grn/Cd276/Ccn3/Sirpa/Fndc4/Tnfaip6/C1qtnf3/Arrb2	26	0,0197718631178707	1	28	GO:0050727	0,853	0	0	negative regulation of defense response	regulation of inflammatory response	BP
GO:0031349	positive regulation of defense response	47/1315	226/11452	0,0000337274110025364	0,000686608971453535	0,000538380258241688	Rab34/Il17ra/Ccn4/Cyba/Lbp/Aoc3/Egfr/Irak3/Appl2/Wnt5a/Cd86/C3/Tmem173/Cd74/Adam8/Npas2/Xrcc5/Ifi211/Mdk/Tyro3/Ptpn22/Lag3/Tnfrsf1a/Nupr1/Pycard/Ednra/Mmp2/Plscr1/Grn/Gpsm3/Colec12/C1qa/Unc93b1/Ctss/Ikbke/Tril/Tifa/Ccr2/Gja1/Cd14/Rab7b/Ifi205/Pla2g4a/Fcer1g/Fcgr3/Alox5ap/Arrb2	47	0,0357414448669202	1	28	GO:0050727	0,871	0	0	positive regulation of defense response	regulation of inflammatory response	BP
GO:0031399	regulation of protein modification process	176/1315	1279/11452	0,00448748041842885	0,0346671801228759	0,0271830491051603	Itgb2/Dlg3/Mapk7/Araf/Foxm1/Pwp1/Apoe/Prkar2b/Ptpn6/Coro1c/Map2k1/Fbln1/Epha2/Ptbp1/Clip3/Csf1/Lrrk1/Ncf1/C1qtnf1/Timp2/Igfbp4/Pmp22/Mapt/Ccl6/Ccl9/Mical1/Hsp90b1/Igf1/Egfr/Irak3/Shc2/Ube2b/Igfbp3/Fam20a/Ccl11/Itgb3/Slc9a3r1/Camkk1/Dlg4/Pik3r5/Tgfb3/Sfrp4/Ripk1/Syk/Ror2/Vcan/Thbs4/Prkcd/Wnt5a/Dmtn/Dok2/Dab2/Ajuba/Ripk3/Twf1/Nckap1l/Snai2/Hcls1/Robo1/Ifnar1/Map3k12/Fgd2/C3/Cdh2/Lox/Cd74/Csf1r/Plce…	176	0,13384030418251	1	92	GO:0051246	0,896	0	0	regulation of protein modification process	regulation of protein metabolic process	BP
GO:0031532	actin cytoskeleton reorganization	18/1315	79/11452	0,0031390125177905	0,0268527493709392	0,0210556382772285	Eps8/Rac3/Plek/Pdlim4/Dmtn/Efs/Ptk7/Csf1r/Fgf7/Mdk/Pip5k1a/Arhgdib/Parva/Thsd7a/Antxr1/Rap2a/Fes/Ptk2b	18	0,0136882129277567	60	37	GO:0030036	0,782	10,1051548650331	68	actin cytoskeleton reorganization	actin cytoskeleton organization	BP
GO:0031589	cell-substrate adhesion	76/1315	262/11452	5,34217752001623e-15	1,22736528522373e-12	9,62395288568338e-13	Itgb2/Mmp14/Itgb7/Col1a1/Axl/Calr/Coro1c/Nid1/Fbln1/Mertk/Csf1/Actn1/Rac3/Myo1g/Itgb3/Itgb4/Smoc1/Carmil1/Dmtn/Dab2/Ajuba/Apod/Ccdc80/St6gal1/Smoc2/Emilin2/Vit/Pcsk5/Fermt3/Ptprj/Adam8/Col3a1/Map4k4/Ppm1f/Fn1/Lamc1/Rsu1/Mdk/Tyro3/Bcl2l11/Postn/Vcam1/Pip5k1a/Pdpn/Emilin1/Spp1/Radil/Ptn/Iqgap1/Coro1a/Parva/Gpm6b/Gas6/Sfrp1/Thy1/Itga11/Itgbl1/Rac2/Tnxb/Antxr1/Dbn1/Abi3bp/Sirpa/Thbs1/Lrp1/Col16a1/Doc…	76	0,0577946768060836	19	1	GO:0007155	0,812	417,735049481984	20	cell-substrate adhesion	cell adhesion	BP
GO:0031641	regulation of myelination	11/1315	39/11452	0,00349314242217304	0,0294128078558104	0,0230630180312113	Rarg/Igf1/Cdh2/Tcf7l2/Tnfrsf1b/Wasf3/Ptn/Eif2ak3/S100b/Tmem98/Lgi4	11	0,00836501901140684	28	63	GO:0050767	0,792	7,8152874640979	30	regulation of myelination	regulation of neurogenesis	BP
GO:0031644	regulation of nervous system process	21/1315	91/11452	0,00125192999145891	0,0133559960780351	0,0104726342307255	Sh3gl1/Cacnb3/Homer3/Stx1a/Igf1/Dlg4/Nptxr/Tnfrsf1b/Wasf3/Stx1b/Eif2ak3/S100b/Dbn1/Tmem98/Pawr/Ccn3/Ctss/Nlgn2/Ptafr/Abat/Ptk2b	21	0,0159695817490494	3	47	GO:0050877	0,721	3,85952318236194	3	regulation of nervous system process	nervous system process	BP
GO:0031646	positive regulation of nervous system process	14/1315	47/11452	0,000566933472290728	0,00721185417932886	0,0056549216175385	Cacnb3/Stx1a/Igf1/Dlg4/Tnfrsf1b/Wasf3/Stx1b/S100b/Dbn1/Pawr/Nlgn2/Ptafr/Abat/Ptk2b	14	0,0106463878326996	1	47	GO:0050877	0,634	0	1	positive regulation of nervous system process	nervous system process	BP
GO:0031670	cellular response to nutrient	10/1315	34/11452	0,00378462547032938	0,0310938641770484	0,0243811591770093	Hsp90b1/Snai2/Pdia3/Postn/P2rx4/Gas6/Kank2/Amigo1/Fes/Cdkn2b	10	0,00760456273764259	5	83	GO:0007584	0,951	3,65669052583027	5	cellular response to nutrient	response to nutrient	BP
GO:0031915	positive regulation of synaptic plasticity	4/1315	7/11452	0,00454828229810466	0,0346671801228759	0,0271830491051603	Cplx2/Ephb2/Dbn1/Cfl1	4	0,00304182509505703	14	29	GO:0007267	0,552	5,62604253342234	14	positive regulation of synaptic plasticity	cell-cell signaling	BP
GO:0032101	regulation of response to external stimulus	112/1315	491/11452	2,63936045517611e-13	4,04262043051141e-11	3,16987852160499e-11	Serpinf1/Acp5/Rab34/Il17ra/Apoe/Cacnb3/Calr/Map2k1/Ccn4/Shpk/Htra1/Cyba/Csf1/Cers2/Lbp/C1qtnf1/Abr/Ptgis/Pmp22/Aoc3/Igf1/Plek/Egfr/Appl2/Syk/Thbs4/Prkcd/Wnt5a/Dmtn/Sema5a/Nckap1l/Apod/Snai2/Robo1/St6gal1/Pros1/Serping1/Smoc2/C3/Tmem173/Cd74/Coro1b/Bbs4/Ptprj/Adam8/Casp1/Il1r1/Ppm1f/Fn1/Epha4/Cfh/Selp/Fcgr2b/Stk39/Mdk/Tyro3/Anxa5/Ptpn22/Sema4a/Pdpn/Tnfrsf1b/Pdgfra/P2rx4/Ptn/Tnfrsf1a/Cd9/Nucb2/Nupr…	112	0,085171102661597	1	83	GO:0007584	0,518	0	0	regulation of response to external stimulus	response to nutrient	BP
GO:0032102	negative regulation of response to external stimulus	51/1315	217/11452	0,000000362723268410244	0,0000138070934064089	0,0000108263463234001	Serpinf1/Acp5/Apoe/Cacnb3/Htra1/Cers2/C1qtnf1/Abr/Ptgis/Igf1/Appl2/Prkcd/Wnt5a/Sema5a/Apod/Snai2/Robo1/St6gal1/Pros1/Serping1/Coro1b/Bbs4/Epha4/Fcgr2b/Mdk/Tyro3/Anxa5/Sema4a/Tnfrsf1b/Pdgfra/Tnfrsf1a/Cd9/Nucb2/Pycard/Plxna3/Adcy7/Kank2/Dbn1/Grn/Cd276/Ccn3/Sirpa/Fndc4/Thbs1/Nbl1/Rtn4rl1/Cd109/Gja1/Tnfaip6/Abat/C1qtnf3	51	0,0387832699619772	1	83	GO:0007584	0,477	0	0	negative regulation of response to external stimulus	response to nutrient	BP
GO:0032103	positive regulation of response to external stimulus	45/1315	188/11452	0,00000102278005774377	0,0000346291795340299	0,0000271532522809316	Rab34/Il17ra/Calr/Ccn4/Cyba/Csf1/Lbp/Aoc3/Egfr/Thbs4/Wnt5a/Sema5a/Nckap1l/Snai2/Smoc2/C3/Cd74/Ptprj/Adam8/Ppm1f/Fn1/Stk39/Mdk/P2rx4/Ptn/Tnfrsf1a/Nupr1/Gas6/Ednra/Rac2/Grn/Gpsm3/C1qa/Ctss/Lpar1/Thbs1/Lrp1/C3ar1/Cmklr1/Ccr2/Pla2g4a/Fcer1g/Ptk2b/Fcgr3/Alox5ap	45	0,0342205323193916	1	83	GO:0007584	0,486	0	0	positive regulation of response to external stimulus	response to nutrient	BP
GO:0032147	activation of protein kinase activity	32/1315	171/11452	0,00350465425305484	0,0294711644573879	0,0231087763063485	Map2k1/Igf1/Egfr/Shc2/Itgb3/Camkk1/Tgfb3/Ripk1/Syk/Prkcd/Wnt5a/Dab2/Ripk3/Map3k12/Cd74/Plce1/Map4k4/Slc11a1/Ptprc/Stk39/Bmp2/Pdgfc/P2rx7/Camkk2/Gas6/Tgfbr2/Map4k1/Lpar1/Tgfb2/Thbs1/C1qtnf2/Ptk2b	32	0,0243346007604563	77	45	GO:0001932	0,765	10,1764268593476	83	activation of protein kinase activity	regulation of protein phosphorylation	BP
GO:0032271	regulation of protein polymerization	32/1315	174/11452	0,00460938860856912	0,0350084969526861	0,0274506806838541	Arpc5/Clip3/Eps8/Rac3/Mapt/Nav3/Ccl11/Sptb/Carmil1/Prkcd/Dmtn/Twf1/Nckap1l/Hcls1/Arhgap28/Coro1b/Bbs4/Arpc1b/Eln/Coro1a/Pycard/Was/Dbn1/Icam1/Fchsd1/Arpin/Kirrel/Fes/Cfl1/Ptk2b/Cdc42ep5/Tmsb10	32	0,0243346007604563	1	87	GO:0051128	0,713	0	0	regulation of protein polymerization	regulation of cellular component organization	BP
GO:0032330	regulation of chondrocyte differentiation	12/1315	42/11452	0,00205911422732344	0,0196824395607306	0,0154332922144896	Rarg/Ccn4/Gli3/Snai2/Mdk/Shox2/Adamts7/Loxl2/Runx2/Adamts12/Gli2/Pthlh	12	0,0091254752851711	10	16	GO:0002063	0,869	6,70090648214662	10	regulation of chondrocyte differentiation	chondrocyte development	BP
GO:0032331	negative regulation of chondrocyte differentiation	7/1315	17/11452	0,00177551142033603	0,0174913705467407	0,0137152425666966	Rarg/Ccn4/Snai2/Adamts7/Adamts12/Gli2/Pthlh	7	0,00532319391634981	20	16	GO:0002063	0,822	9,24982684693601	24	negative regulation of chondrocyte differentiation	chondrocyte development	BP
GO:0032535	regulation of cellular component size	50/1315	307/11452	0,00656914262457433	0,0459340157650942	0,0360175417127691	Apoe/Arpc5/Eps8/Dstn/Rac3/Mapt/Trpv2/Plek/Ccl11/Slc9a3r1/Ntn1/Sptb/Carmil1/Prkcd/Wnt5a/Dmtn/Sema5a/Sh3bp1/Twf1/Nckap1l/Hcls1/Lima1/Arhgap28/Lars/Coro1b/Bbs4/Fn1/Sema4a/P2rx7/Arpc1b/Limk1/Eln/Coro1a/Pycard/Was/Arhgap4/Plxna3/Dbn1/Icam1/Fchsd1/Arpin/Lrp1/Shtn1/Kirrel/Trim46/Islr2/Cfl1/Ptk2b/Cdc42ep5/Tmsb10	50	0,0380228136882129	2	90	GO:0050807	0,466	1,24065327216023	2	regulation of cellular component size	regulation of synapse organization	BP
GO:0032609	interferon-gamma production	17/1315	54/11452	0,0000698553295702632	0,00126491189046987	0,000991836137536163	Tcirg1/Axl/Wnt5a/Ripk3/Ifnar1/Il1r1/Slc11a1/Ptpn22/Cd1d1/Pycard/Gas6/Cd276/Sirpa/Fzd5/Ccr2/Cd14/Bcl3	17	0,0129277566539924	13	15	GO:0001816	0,791	21,5405848767956	15	interferon-gamma production	cytokine production	BP
GO:0032611	interleukin-1 beta production	19/1315	53/11452	0,00000310044898728289	0,0000902497209737142	0,0000707661421627036	Acp5/Igf1/Wnt5a/Gsdmd/Ifnar1/Casp1/Ifi211/P2rx7/Tyrobp/Pycard/Casp4/Tmem106a/Pml/Sirpa/Fzd5/Ifi205/Arrb2/Sphk1/Tnfaip8	19	0,0144486692015209	11	15	GO:0001816	0,737	39,2257734990273	16	interleukin-1 beta production	cytokine production	BP
GO:0032612	interleukin-1 production	20/1315	64/11452	0,0000185392150505543	0,000404280577695648	0,000317002385449621	Acp5/Igf1/Wnt5a/Gsdmd/Ifnar1/Casp1/Ifi211/P2rx7/Tyrobp/Pycard/Gas6/Casp4/Tmem106a/Pml/Sirpa/Fzd5/Ifi205/Arrb2/Sphk1/Tnfaip8	20	0,0152091254752852	1	15	GO:0001816	0,753	0	0	interleukin-1 production	cytokine production	BP
GO:0032635	interleukin-6 production	24/1315	98/11452	0,000227127598109095	0,00339793450845537	0,00266437074697377	Ptpn6/Cyba/Lbp/Irak3/Wnt5a/Nckap1l/Ptpn22/P2rx7/Tnfrsf1a/Tyrobp/Pycard/Gas6/Csk/Tmem106a/Twist1/Unc93b1/Spon2/Sirpa/Rab7b/Ptafr/Fcer1g/C1qtnf3/Arrb2/Il1rl2	24	0,0182509505703422	6	15	GO:0001816	0,8	10,9205936354851	6	interleukin-6 production	cytokine production	BP
GO:0032640	tumor necrosis factor production	34/1315	112/11452	0,0000000554565162944647	0,00000262317477442861	0,00000205687017092163	Acp5/Axl/Ptpn6/Cyba/Cybb/Lbp/Igf1/Irak3/Ripk1/Wnt5a/Nfatc4/Ptprj/Ptprc/Ptpn22/Pf4/Gpnmb/Tnfrsf1a/Tyrobp/Pycard/Gas6/Tmem106a/Twist1/Spon2/Sirpa/Thbs1/Fzd5/Ccr2/Cd14/Cyp2j6/Bcl3/Ptafr/Fcer1g/Fcgr3/Arrb2	34	0,0258555133079848	4	15	GO:0001816	0,809	43,1823616712696	6	tumor necrosis factor production	cytokine production	BP
GO:0032642	regulation of chemokine production	13/1315	54/11452	0,00693211322887137	0,0477966606659481	0,0374780691518606	Epha2/Lbp/Wnt5a/Apod/Snai2/Cd74/Csf1r/Postn/Pycard/Twist1/Sirpa/Lrp1/C1qtnf3	13	0,00988593155893536	5	15	GO:0001816	0,768	2,80684493886916	6	regulation of chemokine production	cytokine production	BP
GO:0032649	regulation of interferon-gamma production	16/1315	48/11452	0,0000521620693355851	0,000986937035399467	0,000773871938873448	Axl/Wnt5a/Ripk3/Ifnar1/Il1r1/Slc11a1/Ptpn22/Cd1d1/Pycard/Gas6/Cd276/Sirpa/Fzd5/Ccr2/Cd14/Bcl3	16	0,0121673003802281	5	15	GO:0001816	0,782	14,5401383847804	5	regulation of interferon-gamma production	cytokine production	BP
GO:0032651	regulation of interleukin-1 beta production	17/1315	45/11452	0,00000447697217671872	0,000123606703917732	0,000096921846265354	Acp5/Igf1/Wnt5a/Gsdmd/Ifnar1/Casp1/Ifi211/P2rx7/Tyrobp/Pycard/Casp4/Pml/Sirpa/Fzd5/Ifi205/Arrb2/Sphk1	17	0,0129277566539924	4	15	GO:0001816	0,717	21,1716753656109	4	regulation of interleukin-1 beta production	cytokine production	BP
GO:0032652	regulation of interleukin-1 production	18/1315	55/11452	0,0000238846618935661	0,000501098305407823	0,000392918598920744	Acp5/Igf1/Wnt5a/Gsdmd/Ifnar1/Casp1/Ifi211/P2rx7/Tyrobp/Pycard/Gas6/Casp4/Pml/Sirpa/Fzd5/Ifi205/Arrb2/Sphk1	18	0,0136882129277567	1	15	GO:0001816	0,733	0	2	regulation of interleukin-1 production	cytokine production	BP
GO:0032675	regulation of interleukin-6 production	23/1315	93/11452	0,00026090424472201	0,00379996438995803	0,0029796083282219	Ptpn6/Cyba/Lbp/Irak3/Wnt5a/Nckap1l/Ptpn22/P2rx7/Tnfrsf1a/Tyrobp/Pycard/Gas6/Csk/Twist1/Unc93b1/Spon2/Sirpa/Rab7b/Ptafr/Fcer1g/C1qtnf3/Arrb2/Il1rl2	23	0,0174904942965779	10	15	GO:0001816	0,798	13,4873165167644	11	regulation of interleukin-6 production	cytokine production	BP
GO:0032680	regulation of tumor necrosis factor production	33/1315	109/11452	0,0000000932292026135427	0,00000425349971924057	0,00000333523209349829	Acp5/Axl/Ptpn6/Cyba/Cybb/Lbp/Igf1/Irak3/Ripk1/Wnt5a/Nfatc4/Ptprj/Ptprc/Ptpn22/Pf4/Gpnmb/Tnfrsf1a/Tyrobp/Pycard/Gas6/Twist1/Spon2/Sirpa/Thbs1/Fzd5/Ccr2/Cd14/Cyp2j6/Bcl3/Ptafr/Fcer1g/Fcgr3/Arrb2	33	0,0250950570342205	10	15	GO:0001816	0,806	66,4304207091025	11	regulation of tumor necrosis factor production	cytokine production	BP
GO:0032695	negative regulation of interleukin-12 production	5/1315	11/11452	0,00504482947006309	0,0372008137458448	0,0291697087337639	Acp5/Irak3/Thbs1/Cmklr1/Arrb2	5	0,00380228136882129	15	50	GO:0001818	0,802	5,53341402248928	20	negative regulation of interleukin-12 production	negative regulation of cytokine production	BP
GO:0032715	negative regulation of interleukin-6 production	10/1315	28/11452	0,000719562225311718	0,00871740827764648	0,00683544887242294	Ptpn6/Irak3/Nckap1l/Ptpn22/Tnfrsf1a/Gas6/Csk/Sirpa/C1qtnf3/Arrb2	10	0,00760456273764259	33	15	GO:0001816	0,717	14,8321994727515	36	negative regulation of interleukin-6 production	cytokine production	BP
GO:0032720	negative regulation of tumor necrosis factor production	13/1315	42/11452	0,000589400041961499	0,00741998135017284	0,00581811721305902	Acp5/Axl/Ptpn6/Lbp/Igf1/Irak3/Ptpn22/Gpnmb/Gas6/Twist1/Sirpa/Bcl3/Arrb2	13	0,00988593155893536	55	15	GO:0001816	0,747	18,1739940492376	62	negative regulation of tumor necrosis factor production	cytokine production	BP
GO:0032729	positive regulation of interferon-gamma production	12/1315	32/11452	0,000124927118445959	0,00207663088620892	0,00162831701779691	Wnt5a/Ifnar1/Il1r1/Slc11a1/Ptpn22/Cd1d1/Pycard/Cd276/Fzd5/Ccr2/Cd14/Bcl3	12	0,0091254752851711	56	15	GO:0001816	0,753	28,9686892969259	68	positive regulation of interferon-gamma production	cytokine production	BP
GO:0032731	positive regulation of interleukin-1 beta production	11/1315	29/11452	0,000212342376610153	0,00322169459606867	0,00252617842282983	Wnt5a/Gsdmd/Ifnar1/Casp1/Ifi211/P2rx7/Tyrobp/Pycard/Casp4/Fzd5/Ifi205	11	0,00836501901140684	14	15	GO:0001816	0,675	16,3876052295433	16	positive regulation of interleukin-1 beta production	cytokine production	BP
GO:0032732	positive regulation of interleukin-1 production	11/1315	33/11452	0,0007699876284754	0,00917283409996713	0,00719255500127509	Wnt5a/Gsdmd/Ifnar1/Casp1/Ifi211/P2rx7/Tyrobp/Pycard/Casp4/Fzd5/Ifi205	11	0,00836501901140684	5	15	GO:0001816	0,691	6,68140739881422	5	positive regulation of interleukin-1 production	cytokine production	BP
GO:0032760	positive regulation of tumor necrosis factor production	22/1315	66/11452	0,00000215914870898896	0,0000667779021390673	0,0000523615415661696	Cyba/Cybb/Lbp/Ripk1/Wnt5a/Nfatc4/Ptprj/Ptprc/Pf4/Tnfrsf1a/Tyrobp/Pycard/Twist1/Spon2/Thbs1/Fzd5/Ccr2/Cd14/Cyp2j6/Ptafr/Fcer1g/Fcgr3	22	0,0167300380228137	64	15	GO:0001816	0,765	72,5046846350506	83	positive regulation of tumor necrosis factor production	cytokine production	BP
GO:0032835	glomerulus development	13/1315	50/11452	0,00342497136290523	0,0289144892094086	0,0226722790040639	Nid1/Sulf2/Sulf1/Itgb3/Plce1/Ampd2/Pdgfra/Ptpro/Myo1e/C3ar1/Basp1/Osr1/Foxc1	13	0,00988593155893536	9	65	GO:0001655	0,807	5,20339128261949	10	glomerulus development	urogenital system development	BP
GO:0032872	regulation of stress-activated MAPK cascade	32/1315	179/11452	0,00709911097396512	0,0486353364169517	0,0381356872229593	Foxm1/Map2k1/Ncf1/Egfr/Sfrp4/Ripk1/Syk/Ror2/Wnt5a/Dab2/Map3k12/Fgd2/Map4k4/Epha4/Fcgr2b/Rassf2/Bmp2/Ptpn22/Pycard/Sfrp1/Sh3rf1/Tnxb/Map4k1/Sirpa/Sh3rf3/Tgfb2/Dact1/Fzd5/Rap2a/Ptk2b/Tnfrsf19/Sphk1	32	0,0243346007604563	9	21	GO:0035556	0,679	3,78822445502838	9	regulation of stress-activated MAPK cascade	intracellular signal transduction	BP
GO:0032879	regulation of localization	320/1315	1907/11452	1,90023915421495e-14	3,94330273518218e-12	3,09200204651885e-12	Itgb2/Serpinf1/Mmp14/Col18a1/Col1a1/Tcirg1/Smo/Rab34/Axl/Il17ra/Apoe/Sri/Sh3gl1/Cacnb3/Homer3/Calr/Ptpn6/Coro1c/Cnn2/Rab23/Map2k1/Ccn4/Hmox1/Fbln1/Pgrmc1/Epha2/Ptbp1/Cyba/Clic1/Stx1a/Fxyd5/Kcnd1/Pea15a/Clip3/Glis2/Mertk/Csf1/Actn1/Cybb/Cers2/Lbp/Sulf1/Rnd3/C1qtnf1/Abr/Mapt/Trpv2/Sparc/Cxcl16/Rab3d/Aoc3/Mical1/Dcn/Igf1/Egfr/Dock2/Grb10/Nav3/Pofut2/Appl2/Slc36a2/Igfbp3/Sdc1/Ccl11/Itgb3/Slc9a3r1/Cac…	320	0,243346007604563	1	72	GO:0055085	0,507	0	0	regulation of localization	transmembrane transport	BP
GO:0032880	regulation of protein localization	111/1315	757/11452	0,003439802051222	0,0290016338080093	0,0227406103738095	Mmp14/Tcirg1/Smo/Rab34/Il17ra/Apoe/Sri/Cacnb3/Rab23/Map2k1/Ccn4/Fbln1/Pgrmc1/Epha2/Ptbp1/Clip3/Glis2/Mapt/Igf1/Egfr/Tgfb3/Gli3/Syk/Nkd2/Prkcd/Wnt5a/Lcp1/Dmtn/Dab2/Apod/Gsdmd/Hcls1/Ifnar1/Cdh2/Csf1r/Cpt1a/Tcf7l2/Rbp4/Casp1/Map4k4/Ppm1f/Fn1/Sec16b/Dnajc1/Mdk/Anxa5/Postn/Ptpn22/Dclk2/Tnfrsf1b/P3h1/Ephb2/P2rx7/Ptn/Tcaf2/Iqgap1/Tyrobp/Ipo5/Pde3b/Pycard/Gpm6b/Gas6/Sfrp1/Eif2ak3/Vps4a/Wwp2/Tmem231/Ptpn9…	111	0,0844106463878327	72	88	GO:0032880	0,993	10,1106574423796	84	regulation of protein localization	regulation of protein localization	BP
GO:0032928	regulation of superoxide anion generation	10/1315	19/11452	0,0000133855367908697	0,000303731734077177	0,000238160548765466	Itgb2/Acp5/Cyba/Mapt/Egfr/Syk/Prkcd/Tyrobp/Itgam/Gnai2	10	0,00760456273764259	1	44	GO:0006801	0,913	0	1	regulation of superoxide anion generation	superoxide metabolic process	BP
GO:0032930	positive regulation of superoxide anion generation	8/1315	15/11452	0,0000905075329480971	0,00159954659190964	0,00125422816046062	Itgb2/Cyba/Mapt/Egfr/Prkcd/Tyrobp/Itgam/Gnai2	8	0,00608365019011407	21	44	GO:0006801	0,901	23,8009601871302	21	positive regulation of superoxide anion generation	superoxide metabolic process	BP
GO:0032940	secretion by cell	116/1315	657/11452	0,00000095058589170445	0,0000323551272028292	0,0000253701341857295	Itgb2/Tcirg1/Rab34/Axl/Lcp2/Il17ra/Apoe/Sri/Ccn4/Hmox1/Fbln1/Ptbp1/Stx1a/M6pr/Dio2/Mertk/Steap2/C1qtnf1/Abr/Rab3d/Scrn1/Rcn3/Mical1/Igf1/Plek/Egfr/Igfbp3/Myo1g/Sdc1/Cacna1g/Tgfb3/Syk/Nkd2/Wnt5a/Dmtn/Dab2/Rab2b/Gsdmd/Ifnar1/Myo1f/Csf1r/Apba1/Cpt1a/Tcf7l2/Rbp4/Cplx2/Casp1/Map4k4/Fn1/Dnajc1/Fgf7/Creb3l1/Mdk/Tyro3/Anxa5/Postn/Ptpn22/Tnfrsf1b/P3h1/Spp1/Stx2/P2rx7/Copg1/Foxp1/Vamp1/Tnfrsf1a/Pcsk6/Sytl2…	116	0,088212927756654	10	51	GO:0032940	0,988	46,4215220349251	11	secretion by cell	secretion by cell	BP
GO:0032943	mononuclear cell proliferation	38/1315	173/11452	0,000054730211864275	0,00103166641962598	0,000808944911164912	Itgb2/Icosl/Ptpn6/Csf1/Igf1/Dock2/Syk/Prkcd/Ripk3/Nckap1l/St6gal1/Cd86/Cd74/Slc11a1/Ptprc/Fcgr2b/Ptpn22/Vcam1/Cd1d1/Tnfrsf1b/P2rx7/Gpnmb/Tyrobp/Coro1a/Itgam/Pycard/Sh3rf1/Tgfbr2/Rac2/Pawr/Cd276/H2-Aa/Plcl2/Clcf1/Ccr2/Gja1/H2-Ab1/Pnp	38	0,0288973384030418	1	12	GO:0008283	0,769	0	1	mononuclear cell proliferation	cell population proliferation	BP
GO:0032944	regulation of mononuclear cell proliferation	30/1315	133/11452	0,000196728236867529	0,00302717070821313	0,00237364936286702	Icosl/Ptpn6/Csf1/Igf1/Syk/Ripk3/Nckap1l/St6gal1/Cd86/Cd74/Ptprc/Fcgr2b/Ptpn22/Vcam1/Cd1d1/Tnfrsf1b/Gpnmb/Tyrobp/Coro1a/Pycard/Sh3rf1/Tgfbr2/Rac2/Pawr/Cd276/H2-Aa/Clcf1/Ccr2/H2-Ab1/Pnp	30	0,0228136882129278	1	12	GO:0008283	0,749	0	0	regulation of mononuclear cell proliferation	cell population proliferation	BP
GO:0032946	positive regulation of mononuclear cell proliferation	19/1315	77/11452	0,000894811467553838	0,0103530974294494	0,00811801694910638	Icosl/Csf1/Igf1/Syk/Nckap1l/St6gal1/Cd86/Cd74/Ptprc/Ptpn22/Vcam1/Cd1d1/Coro1a/Pycard/Tgfbr2/Cd276/Clcf1/Ccr2/Pnp	19	0,0144486692015209	4	12	GO:0008283	0,712	5,46192479796434	4	positive regulation of mononuclear cell proliferation	cell population proliferation	BP
GO:0032956	regulation of actin cytoskeleton organization	53/1315	273/11452	0,0000779152178151395	0,00139617993371808	0,00109476535337971	Arpc5/Eps8/Dstn/Rnd3/Rac3/Plek/Pdlim4/Ccl11/Itgb3/Sptb/Tgfb3/Carmil1/Prkcd/Dmtn/Sema5a/Sh3bp1/Twf1/Nckap1l/Hcls1/Lima1/Arhgap28/Myo1f/Csf1r/Coro1b/Bbs4/Tmeff2/Ppm1f/Mdk/Arpc1b/Limk1/Eln/Arhgdib/Coro1a/Pycard/Was/Gpm6b/Kank2/Dbn1/Asap3/Icam1/Fchsd1/Lpar1/Arpin/Tgfb2/Lrp1/Sh3pxd2b/Kirrel/Rhoj/Fes/Cfl1/Ptk2b/Cdc42ep5/Tmsb10	53	0,0403041825095057	76	37	GO:0030036	0,903	35,3013650291602	88	regulation of actin cytoskeleton organization	actin cytoskeleton organization	BP
GO:0032963	collagen metabolic process	33/1315	75/11452	1,07380138392849e-12	0,000000000146973708570468	0,00000000011524426051031	Fap/Mmp14/Col1a1/Plod3/P3h4/Rcn3/Mrc2/Tgfb3/Ctsb/Prkcd/P3h3/Mmp19/Vim/Col5a1/Creb3l1/Ctsk/P3h1/Mmp23/Emilin1/P2rx7/Col1a2/Mmp2/Plod2/Tnxb/Larp6/Adamts2/P3h2/Ctss/Mfap4/Cyp2j6/Fgfr3/Arrb2/Serpinh1	33	0,0250950570342205	17	17	GO:0032963	0,999	273,924064516849	23	collagen metabolic process	collagen metabolic process	BP
GO:0032964	collagen biosynthetic process	13/1315	38/11452	0,000193937011725902	0,00299183884036625	0,00234594512227823	Col1a1/P3h4/Rcn3/Tgfb3/P3h3/Vim/Col5a1/Creb3l1/Emilin1/Larp6/Cyp2j6/Arrb2/Serpinh1	13	0,00988593155893536	9	17	GO:0032963	0,944	13,9982716727041	9	collagen biosynthetic process	collagen metabolic process	BP
GO:0032970	regulation of actin filament-based process	57/1315	310/11452	0,000197168432572875	0,00302717070821313	0,00237364936286702	Sri/Cnn2/Arpc5/Eps8/Dstn/Rnd3/Rac3/Plek/Pdlim4/Ccl11/Itgb3/Sptb/Tgfb3/Carmil1/Prkcd/Dmtn/Sema5a/Sh3bp1/Twf1/Nckap1l/Hcls1/Lima1/Arhgap28/Myo1f/Csf1r/Coro1b/Bbs4/Tmeff2/Ppm1f/Mdk/Pdpn/Arpc1b/Limk1/Eln/Arhgdib/Coro1a/Pycard/Was/Gpm6b/Kank2/Dbn1/Asap3/Icam1/Fchsd1/Lpar1/Arpin/Tgfb2/Lrp1/Sh3pxd2b/Kirrel/Rhoj/Fes/Cfl1/Ptk2b/Cdc42ep5/Abracl/Tmsb10	57	0,0433460076045627	5	37	GO:0030036	0,887	10,212165265228	5	regulation of actin filament-based process	actin cytoskeleton organization	BP
GO:0032989	cellular component morphogenesis	156/1315	864/11452	0,00000000208374575819952	0,000000142603579388271	0,000000111817577528467	Zfp385a/Col6a1/Itgb7/Col18a1/Smo/Mov10/Axl/Apoe/Calr/Ptpn6/Coro1c/Myo9b/Plod3/Map2k1/Fblim1/Fbln1/Epha2/Mertk/Actn1/Eps8/Rnd3/Rac3/Pmp22/Mapt/Trpv2/Sparc/Egfr/Csrp2/Col6a2/Ccl11/Itgb3/Slc9a3r1/Itgb4/Dlg4/Ntn1/Gli3/Carmil1/Cap2/Hexb/Thbs4/Emb/Wnt5a/Dmtn/Dab2/Sema5a/Matn2/Col14a1/Nckap1l/Rabl2/Alcam/Boc/Robo1/St6gal1/Ache/Nfatc4/Epb41l3/Vit/Bambi/Cdh2/Csf1r/Lipa/Coro1b/Fermt3/Fgd1/Adam8/Farp1/Map4k…	156	0,118631178707224	1	8	GO:0009653	0,743	0	0	cellular component morphogenesis	anatomical structure morphogenesis	BP
GO:0032990	cell part morphogenesis	87/1315	491/11452	0,0000197893307162539	0,000430083663843451	0,00033723496725565	Smo/Mov10/Apoe/Coro1c/Myo9b/Map2k1/Epha2/Pmp22/Mapt/Trpv2/Egfr/Itgb3/Dlg4/Ntn1/Gli3/Thbs4/Emb/Wnt5a/Sema5a/Matn2/Nckap1l/Alcam/Boc/Robo1/Ache/Nfatc4/Epb41l3/Cdh2/Csf1r/Coro1b/Farp1/Map4k4/Mff/Fn1/Epha4/Vim/Nr4a2/Mdk/Postn/Shox2/Sema4a/Ptprd/Pdpn/Ephb2/Limk1/Ptn/Foxp1/Ptpro/Iqgap1/Arhgap4/Plxna3/Cdh11/Thy1/Snx1/Gas7/Rac2/Ptprf/Dbn1/Brsk1/Tctn1/Dock10/Tgfb2/Lrp1/Nbl1/Shtn1/Trim46/Dact1/Rtn4rl1/Pid1…	87	0,0661596958174905	1	8	GO:0009653	0,731	0	1	cell part morphogenesis	anatomical structure morphogenesis	BP
GO:0033002	muscle cell proliferation	36/1315	184/11452	0,00089812055285027	0,0103541389184333	0,00811883359603564	Tbx2/Ccn4/Hmox1/Cyba/Vipr2/Hey2/Igf1/Egfr/Igfbp3/Itgb3/Tgfb3/Ripk1/Apod/Megf10/Tcf7l2/Rbp4/Gli1/Xrcc5/Foxp1/Ednra/Mmp2/Tgfbr2/Gnai2/Ndrg4/Ccn3/Tgfb2/Thbs1/C3ar1/Six5/Dipk2a/P2ry6/Foxc1/Gja1/Selenon/Ptafr/Irak4	36	0,0273764258555133	1	12	GO:0008283	0,727	0	1	muscle cell proliferation	cell population proliferation	BP
GO:0033273	response to vitamin	7/1315	19/11452	0,0037423116482909	0,0310235706616693	0,0243260409910608	Snai2/Pdia3/Postn/Spp1/Gas6/Kank2/Fes	7	0,00532319391634981	1	83	GO:0007584	0,955	0	1	response to vitamin	response to nutrient	BP
GO:0033280	response to vitamin D	5/1315	10/11452	0,00303690551036227	0,0261844083251273	0,0205315821698986	Snai2/Pdia3/Spp1/Kank2/Fes	5	0,00380228136882129	4	83	GO:0007584	0,911	3,46932459455856	5	response to vitamin D	response to nutrient	BP
GO:0033559	unsaturated fatty acid metabolic process	12/1315	43/11452	0,00256306609540023	0,0232424117131279	0,0182247190766867	Fads1/Ptgis/Cyp1b1/Cd74/Pdpn/Tbxas1/Tnfrsf1a/Scd1/Ptges/Cyp2j6/Pla2g4a/Sphk1	12	0,0091254752851711	1	86	GO:0019370	0,543	0	0	unsaturated fatty acid metabolic process	leukotriene biosynthetic process	BP
GO:0033622	integrin activation	7/1315	17/11452	0,00177551142033603	0,0174913705467407	0,0137152425666966	Fblim1/Plek/Pcsk5/Fermt3/Fn1/Selp/Col16a1	7	0,00532319391634981	9	69	GO:0070208	0,467	6,78430014043974	11	integrin activation	protein heterotrimerization	BP
GO:0033627	cell adhesion mediated by integrin	18/1315	50/11452	0,00000524881076293448	0,00014068999849149	0,000110317110420974	Itgb2/Itgb7/Ptpn6/Epha2/Rac3/Itgb3/Itgb4/Syk/Nckap1l/Cyp1b1/Fermt3/Fbn1/Itga11/Itgbl1/Ccn3/Icam1/Tgfb2/Col16a1	18	0,0136882129277567	23	1	GO:0007155	0,686	46,5178039632964	30	cell adhesion mediated by integrin	cell adhesion	BP
GO:0033628	regulation of cell adhesion mediated by integrin	9/1315	30/11452	0,00512372161560279	0,0374981810616299	0,0294028788479355	Ptpn6/Epha2/Rac3/Itgb3/Syk/Nckap1l/Cyp1b1/Fermt3/Tgfb2	9	0,00684410646387833	12	1	GO:0007155	0,656	5,05292573549186	13	regulation of cell adhesion mediated by integrin	cell adhesion	BP
GO:0033630	positive regulation of cell adhesion mediated by integrin	6/1315	13/11452	0,00190106324699528	0,0184736251781279	0,0144854429632714	Ptpn6/Rac3/Itgb3/Syk/Nckap1l/Tgfb2	6	0,00456273764258555	14	1	GO:0007155	0,618	7,92994905320945	16	positive regulation of cell adhesion mediated by integrin	cell adhesion	BP
GO:0033993	response to lipid	72/1315	455/11452	0,00273766246822025	0,0243251141685924	0,019073682099028	Rarg/Acp5/Smo/Axl/Calr/Map2k1/Shpk/Aldh1a2/Lbp/Abr/Cd68/Cxcl16/Igf1/Egfr/Irak3/Adcy3/Zfp36l1/Tgfb3/Dab2/Litaf/Snai2/Cd86/Ifnar1/Nfatc4/Ptk7/Lox/Rbp4/Casp1/Slc11a1/Ncf2/Mrc1/Vim/Pdia3/Ptpn22/Tnfrsf1b/Casp9/Spp1/Pf4/P2rx7/Foxp1/Pycard/Tead2/Sfrp1/Ednra/Mmp2/Kank2/Ctsh/Plscr1/Tgfbr2/Cdo1/Plcg2/Grn/Inhbb/Scd1/Map4k1/Spon2/Sirpa/Lpar1/Tgfb2/Inhba/Pid1/Osr1/P2ry6/Cd14/Mest/Fes/Ntrk2/Ptafr/Ptk2b/Arrb2/R…	72	0,0547528517110266	18	22	GO:0010033	0,746	7,52889477160539	20	response to lipid	response to organic substance	BP
GO:0034097	response to cytokine	112/1315	563/11452	0,00000000206521115952802	0,000000142603579388271	0,000000111817577528467	Mapk7/Rarg/Acp5/Tcirg1/Stat6/Axl/Il17ra/Ptpn6/Shpk/Aldh1a2/Csf1/Pcolce2/Eps8/Timp2/Lsp1/Cxcl16/Ccl6/Ccl9/Ifngr1/Irak3/Appl2/Gfpt2/Ccl11/Zfp36l1/Pfkp/Ripk1/Syk/Wnt5a/Pde1b/Hcls1/Robo1/Ifnar1/Il10rb/Ifnar2/Rab12/Tmem173/Lox/Cd74/Csf1r/Bbs4/Casp1/Adam23/Col3a1/Il1r1/Slc11a1/Xrcc5/Fn1/Ptprc/Ifi211/Selp/Eprs/Ccdc3/Mrc1/Vim/Stk39/Pdia3/Trim2/Casp6/Pias3/Ecm1/F3/Laptm5/Spp1/Pf4/Pcolce/Prdm5/Mkrn1/Tnfrsf…	112	0,085171102661597	61	22	GO:0010033	0,781	192,659927647325	64	response to cytokine	response to organic substance	BP
GO:0034103	regulation of tissue remodeling	17/1315	56/11452	0,000116121090631673	0,00197099465971914	0,00154548608889592	Abr/Egfr/Itgb3/Syk/Thbs4/Csf1r/Adam8/Mdk/Spp1/P2rx7/Gpnmb/Sfrp1/Csk/Pml/Gja1/Fgfr3/Tmem119	17	0,0129277566539924	4	33	GO:0046849	0,901	10,1459097315247	5	regulation of tissue remodeling	bone remodeling	BP
GO:0034109	homotypic cell-cell adhesion	18/1315	49/11452	0,00000375924871314152	0,000107005517573626	0,0000839046103091484	Ptpn6/Map2k1/C1qtnf1/Plek/Itgb3/Syk/Prkcd/Dmtn/Megf10/Fermt3/Tyro3/Plpp3/Pdpn/Ptpru/Pdgfra/Cd9/Comp/Abat	18	0,0136882129277567	10	1	GO:0007155	0,688	36,3016708800569	10	homotypic cell-cell adhesion	cell adhesion	BP
GO:0034110	regulation of homotypic cell-cell adhesion	8/1315	25/11452	0,00531712074109636	0,0382179192485731	0,0299672362144473	Map2k1/C1qtnf1/Syk/Prkcd/Dmtn/Pdpn/Cd9/Abat	8	0,00608365019011407	1	1	GO:0007155	0,644	0	0	regulation of homotypic cell-cell adhesion	cell adhesion	BP
GO:0034220	ion transmembrane transport	79/1315	505/11452	0,00240586553630548	0,0221732564399042	0,0173863786004764	Slc7a7/Tcirg1/Sri/Cacnb3/Slc25a1/Ptpn6/Cyba/Clic1/Fxyd5/Kcnd1/Chrne/Slc9a5/Cybb/Steap2/Trpv2/Slc35b4/Slc16a7/Slc36a1/Slc36a2/Itgb3/Slc9a3r1/Slc46a1/Cacna1g/Dlg4/Ripk1/Emb/Prkcd/Scara5/Slc39a6/Acsl5/Rbp4/Plce1/Maip1/Slc11a1/Ptprc/Stk39/Ptpn22/Gem/Ephb2/P2rx7/P2rx4/Tcaf2/Arl6ip1/Coro1a/G6pdx/Gas6/Ednra/Wwp2/Thy1/Slc37a2/Folr2/Plcg2/Twist1/Pawr/Asic3/Ctss/Tgfb2/Slc9a8/Thbs1/Slc39a11/Slc38a6/Kcnk6/Kc…	79	0,0600760456273764	72	72	GO:0055085	0,944	11,7021564386475	79	ion transmembrane transport	transmembrane transport	BP
GO:0034329	cell junction assembly	33/1315	160/11452	0,000556563804427703	0,00714645699377927	0,00560364271628859	Mmp14/Coro1c/Epha2/Actn1/Pmp22/Itgb3/Itgb4/Dmtn/Ajuba/Sh3bp1/Apod/Snai2/Epb41l3/Cdh2/Ptprj/Map4k4/Ppm1f/Fn1/Lamc1/Nphp1/Pip5k1a/Ptpro/Cd9/Iqgap1/Gpm6b/Cdh11/Thy1/Lrp1/Col16a1/Fzd5/Gja1/Cfl1/Ptk2b	33	0,0250950570342205	7	68	GO:0050808	0,889	8,96077294150857	7	cell junction assembly	synapse organization	BP
GO:0034330	cell junction organization	39/1315	196/11452	0,000395572399844591	0,00529047244948078	0,004148337761364	Mmp14/Coro1c/Epha2/Actn1/Pmp22/Itgb3/Itgb4/Tgfb3/Dmtn/Ajuba/Sh3bp1/Apod/Snai2/Epb41l3/Cdh2/Csf1r/Ptprj/Map4k4/Ppm1f/Fn1/Lamc1/Nphp1/Pip5k1a/Ptpro/Cd9/Iqgap1/Gpm6b/Cdh11/Thy1/Csk/Whrn/Tgfb2/Lrp1/Col16a1/Fzd5/Gja1/Cfl1/Ptk2b/Numbl	39	0,0296577946768061	1	68	GO:0050808	0,962	0	0	cell junction organization	synapse organization	BP
GO:0034332	adherens junction organization	21/1315	101/11452	0,00478349387179053	0,0359488505575099	0,0281880258652487	Mmp14/Coro1c/Actn1/Dmtn/Ajuba/Apod/Cdh2/Ptprj/Map4k4/Ppm1f/Pip5k1a/Iqgap1/Gpm6b/Cdh11/Thy1/Csk/Lrp1/Col16a1/Cfl1/Ptk2b/Numbl	21	0,0159695817490494	29	68	GO:0050808	0,728	7,02433330419009	30	adherens junction organization	synapse organization	BP
GO:0034333	adherens junction assembly	17/1315	77/11452	0,00566317063747844	0,0404740754569722	0,0317363216948482	Mmp14/Coro1c/Actn1/Dmtn/Ajuba/Apod/Ptprj/Map4k4/Ppm1f/Pip5k1a/Iqgap1/Gpm6b/Thy1/Lrp1/Col16a1/Cfl1/Ptk2b	17	0,0129277566539924	7	68	GO:0050808	0,64	3,77498023408861	8	adherens junction assembly	synapse organization	BP
GO:0034446	substrate adhesion-dependent cell spreading	25/1315	88/11452	0,0000115705481849498	0,000266786152235777	0,000209190971146121	Itgb7/Axl/Calr/Coro1c/Fbln1/Mertk/Rac3/Itgb3/Carmil1/Dmtn/Dab2/St6gal1/Fermt3/Fn1/Lamc1/Mdk/Tyro3/Postn/Pdpn/Radil/Parva/Sfrp1/Antxr1/Dbn1/Dock5	25	0,0190114068441065	52	1	GO:0007155	0,71	50,4665052216576	60	substrate adhesion-dependent cell spreading	cell adhesion	BP
GO:0034612	response to tumor necrosis factor	25/1315	119/11452	0,00189952481837233	0,0184736251781279	0,0144854429632714	Cxcl16/Ccl6/Ccl9/Ccl11/Zfp36l1/Ripk1/Syk/Casp1/Ccdc3/Pias3/Tnfrsf1a/Pycard/Gas6/Sfrp1/Adamts7/Casp4/Dbn1/Plvap/Aff3/Pid1/Adamts12/Cd14/Cfl1/Ptk2b/Sphk1	25	0,0190114068441065	24	22	GO:0010033	0,622	9,54954812091576	25	response to tumor necrosis factor	response to organic substance	BP
GO:0034614	cellular response to reactive oxygen species	24/1315	119/11452	0,00404604578625967	0,0324541303528784	0,0254477640212053	Mapk7/Stat6/Axl/Ncf1/Pcgf2/Egfr/Fbln5/Ripk1/Fancc/Prkcd/Ripk3/Cyp1b1/Pycr1/Pdgfra/Foxp1/Mmp2/Pawr/Sigmar1/Sirpa/Thbs1/Cfl1/Sphk1/Sod3/Bnip3	24	0,0182509505703422	36	78	GO:0042542	0,933	7,94221424345527	37	cellular response to reactive oxygen species	response to hydrogen peroxide	BP
GO:0034762	regulation of transmembrane transport	60/1315	351/11452	0,000964610002770928	0,0109441554635368	0,00858147430293936	Tcirg1/Sri/Cacnb3/Ptpn6/Cyba/Clic1/Fxyd5/Kcnd1/Pea15a/Clip3/Cybb/Aoc3/Igf1/Grb10/Appl2/Slc36a2/Itgb3/Slc9a3r1/Dlg4/Ripk1/Prkcd/C3/Acsl5/Stk39/Ptpn22/Gem/Ephb2/P2rx7/Tcaf2/Arl6ip1/Coro1a/G6pdx/Ednra/Wwp2/Thy1/Plcg2/Twist1/Enpp1/Ctss/Tgfb2/Thbs1/Pid1/C1qtnf2/Kcne4/Osr1/Tpcn2/P2ry6/Gpd1l/Amigo1/Gja1/Selenon/Nlgn2/Gpc3/Cfl1/Ptafr/Ptk2b/Slc31a2/Rnasel/Ywhaq/Kcnip3	60	0,0456273764258555	1	72	GO:0055085	0,876	0	0	regulation of transmembrane transport	transmembrane transport	BP
GO:0034765	regulation of ion transmembrane transport	47/1315	278/11452	0,00405787566892467	0,0325084859006132	0,0254903850107977	Tcirg1/Sri/Cacnb3/Ptpn6/Cyba/Clic1/Fxyd5/Kcnd1/Cybb/Slc36a2/Itgb3/Slc9a3r1/Dlg4/Ripk1/Acsl5/Stk39/Ptpn22/Gem/Ephb2/P2rx7/Tcaf2/Arl6ip1/Coro1a/G6pdx/Ednra/Wwp2/Thy1/Plcg2/Twist1/Ctss/Tgfb2/Thbs1/Kcne4/Osr1/Tpcn2/P2ry6/Gpd1l/Amigo1/Gja1/Selenon/Nlgn2/Cfl1/Ptafr/Ptk2b/Slc31a2/Ywhaq/Kcnip3	47	0,0357414448669202	140	72	GO:0055085	0,863	10,9415558263878	141	regulation of ion transmembrane transport	transmembrane transport	BP
GO:0035107	appendage morphogenesis	25/1315	123/11452	0,00304460398370825	0,0261844083251273	0,0205315821698986	Tbx2/Rarg/Rab23/Aldh1a2/Gli3/Ror2/Wnt5a/Pcsk5/Bcl2l11/Shox2/Reck/Tmem231/Chst11/Twist1/Iqce/Aff3/Hoxa9/Runx2/Tgfb2/Osr1/Gli2/Msx1/Gja1/Gas1/Gpc3	25	0,0190114068441065	1	64	GO:0060173	0,984	0	0	appendage morphogenesis	limb development	BP
GO:0035108	limb morphogenesis	25/1315	123/11452	0,00304460398370825	0,0261844083251273	0,0205315821698986	Tbx2/Rarg/Rab23/Aldh1a2/Gli3/Ror2/Wnt5a/Pcsk5/Bcl2l11/Shox2/Reck/Tmem231/Chst11/Twist1/Iqce/Aff3/Hoxa9/Runx2/Tgfb2/Osr1/Gli2/Msx1/Gja1/Gas1/Gpc3	25	0,0190114068441065	30	64	GO:0060173	0,984	8,51179811307637	38	limb morphogenesis	limb development	BP
GO:0035113	embryonic appendage morphogenesis	23/1315	105/11452	0,00159255148746145	0,0164180828827557	0,0128736618217195	Tbx2/Rarg/Rab23/Aldh1a2/Gli3/Ror2/Wnt5a/Bcl2l11/Shox2/Reck/Tmem231/Chst11/Twist1/Aff3/Hoxa9/Runx2/Tgfb2/Osr1/Gli2/Msx1/Gja1/Gas1/Gpc3	23	0,0174904942965779	1	64	GO:0060173	0,961	0	0	embryonic appendage morphogenesis	limb development	BP
GO:0035115	embryonic forelimb morphogenesis	8/1315	24/11452	0,00401296317013826	0,0322347354733191	0,0252757332484877	Aldh1a2/Shox2/Reck/Twist1/Hoxa9/Runx2/Osr1/Msx1	8	0,00608365019011407	36	64	GO:0060173	0,843	7,97367709224556	43	embryonic forelimb morphogenesis	limb development	BP
GO:0035136	forelimb morphogenesis	8/1315	26/11452	0,00692127399145079	0,0477966606659481	0,0374780691518606	Aldh1a2/Shox2/Reck/Twist1/Hoxa9/Runx2/Osr1/Msx1	8	0,00608365019011407	14	64	GO:0060173	0,862	4,60249174683179	15	forelimb morphogenesis	limb development	BP
GO:0035239	tube morphogenesis	132/1315	675/11452	0,00000000022016925048053	0,000000019139848491098	0,0000000150078385249317	Tbx2/Itgb2/Fap/Serpinf1/Tcf7/Mmp14/Mapk7/Rarg/Col18a1/Foxm1/Smo/Apoe/Rab23/Hmox1/Epha2/Etv5/Aldh1a2/Csf1/Cybb/Sulf1/Ptgis/Sparc/Hey2/Dcn/Igf1/Egfr/Ccl11/Itgb3/Ntn1/Zfp36l1/Gli3/Syk/Wnt5a/Sema5a/Robo1/Nfatc4/Thbs2/Smoc2/Ptk7/Cyp1b1/C3/Cdh2/Lox/Tcf7l2/Maged1/Sufu/Bbs4/Ptprj/Mmp19/Adam8/Col3a1/Fn1/Epha4/Creb3l1/Mdk/Bmp2/Bcl2l11/Gzf1/Shox2/Sema4a/Ecm1/F3/Tnc/Reck/Pdpn/Ephb2/Adgrb2/Emilin1/Pdgfra/Pf4/…	132	0,100380228136882	9	34	GO:0035239	0,988	130,885313756517	9	tube morphogenesis	tube morphogenesis	BP
GO:0035265	organ growth	33/1315	157/11452	0,000389817208384949	0,00522436271154246	0,00409650013723833	Tbx2/Col6a1/Rarg/Smo/Ccn4/Hey2/Igf1/Col6a2/Ripk1/Matn2/Col14a1/Pi16/Vit/Tcf7l2/Rbp4/Gli1/Fgf7/Bcl2l11/Thbs3/Ecm1/Pdgfra/Foxp1/G6pdx/Comp/Col12a1/Tgfbr2/Tgfb2/Thbs1/Dipk2a/Col27a1/Col6a3/Foxc1/Gja1	33	0,0250950570342205	16	52	GO:0003417	0,873	14,4379006685057	15	organ growth	growth plate cartilage development	BP
GO:0035295	tube development	157/1315	814/11452	1,07733673030558e-11	0,000000001215878453694	0,000000000953388293928781	Tbx2/Itgb2/Fap/Loxl3/Serpinf1/Tcf7/Mmp14/Mapk7/Rarg/Col18a1/Foxm1/Smo/Apoe/Rab23/Plod3/Map2k1/Hmox1/Epha2/Etv5/Aldh1a2/Csf1/Cybb/Sulf1/Ptgis/Sparc/Rcn3/Hey2/Dcn/Igf1/Egfr/Ccl11/Itgb3/Itgb4/Ntn1/Zfp36l1/Tshz3/Tgfb3/Gli3/Syk/Vcan/Wnt5a/Sema5a/Robo1/Nfatc4/Thbs2/Smoc2/Ptk7/Cyp1b1/C3/Cdh2/Lox/Pcsk5/Lipa/Tcf7l2/Rbp4/Maged1/Sufu/Bbs4/Ptprj/Mmp19/Gli1/Adam8/Col3a1/Fn1/Epha4/Fgf7/Creb3l1/Mdk/Bmp2/Bcl2l11…	157	0,119391634980989	2	34	GO:0035239	0,942	55,0907718971525	2	tube development	tube morphogenesis	BP
GO:0035556	intracellular signal transduction	279/1315	1805/11452	0,0000000154407781251707	0,00000082775438066019	0,00000064905446294577	Zfp385a/Mapk7/Araf/Foxm1/Smo/Pwp1/Rab34/Stat6/Axl/Lcp2/Apoe/Prkar2b/Sri/Homer3/Calr/Ptpn6/Arhgef40/Chn2/Myo9b/Adgre1/Rab23/Map2k1/Hmox1/Fbln1/Epha2/Ptbp1/Aplp1/Ick/Pea15a/Mertk/Csf1/Lrrk1/Eps8/Ncf1/Rnd3/C1qtnf1/Timp2/Igfbp4/Abr/Cyth3/Cyth4/Rac3/Mapt/Ccl6/Rab3d/Ccl9/Arhgef25/Rcn3/Rab32/Dcn/Igf1/Eif4ebp2/Plek/Egfr/Dock2/Rab36/Irak3/Shc2/Ube2b/Igfbp3/Adcy3/Ccl11/Itgb3/Slc9a3r1/Camkk1/Pik3r5/Ntn1/Zfp…	279	0,212167300380228	428	21	GO:0035556	0,968	224,13861452947	490	intracellular signal transduction	intracellular signal transduction	BP
GO:0035567	non-canonical Wnt signaling pathway	13/1315	44/11452	0,000963478665244865	0,0109441554635368	0,00858147430293936	Sfrp4/Ror2/Wnt5a/Dab2/Ptk7/Sfrp1/Nkd1/Daam2/Dact1/Fzd1/Fzd5/Fzd2/Gpc3	13	0,00988593155893536	24	29	GO:0007267	0,673	12,2190011802496	29	non-canonical Wnt signaling pathway	cell-cell signaling	BP
GO:0035584	calcium-mediated signaling using intracellular calcium source	6/1315	13/11452	0,00190106324699528	0,0184736251781279	0,0144854429632714	Dmtn/Ptprj/Ptprc/Selp/Vcam1/Ntrk2	6	0,00456273764258555	20	21	GO:0035556	0,543	9,00170073599795	23	calcium-mediated signaling using intracellular calcium source	intracellular signal transduction	BP
GO:0036135	Schwann cell migration	4/1315	7/11452	0,00454828229810466	0,0346671801228759	0,0271830491051603	Cers2/Pmp22/Vim/Lrp1	4	0,00304182509505703	1	19	GO:0007399	0,456	0	1	Schwann cell migration	nervous system development	BP
GO:0036230	granulocyte activation	11/1315	22/11452	0,00000928571518932698	0,000222891812734852	0,000174772769784976	Itgb2/Abr/Syk/Prkcd/Myo1f/Tyrobp/Itgam/Grn/Ccr2/Ptafr/Fcer1g	11	0,00836501901140684	1	27	GO:0001775	0,676	0	0	granulocyte activation	cell activation	BP
GO:0038093	Fc receptor signaling pathway	6/1315	13/11452	0,00190106324699528	0,0184736251781279	0,0144854429632714	Appl2/Myo1g/Ptprj/Ptprc/Fcgr2b/Fcer1g	6	0,00456273764258555	2	6	GO:0002376	0,466	2,0827974316941	2	Fc receptor signaling pathway	immune system process	BP
GO:0038094	Fc-gamma receptor signaling pathway	6/1315	10/11452	0,000315863353209058	0,00440681816625873	0,00345545135734524	Appl2/Myo1g/Ptprj/Ptprc/Fcgr2b/Fcer1g	6	0,00456273764258555	4	6	GO:0002376	0,45	7,69413665508586	5	Fc-gamma receptor signaling pathway	immune system process	BP
GO:0038096	Fc-gamma receptor signaling pathway involved in phagocytosis	5/1315	9/11452	0,00167638443178566	0,016956259512071	0,0132956540832785	Appl2/Myo1g/Ptprj/Ptprc/Fcgr2b	5	0,00380228136882129	2	6	GO:0002376	0,435	2,17320498525667	2	Fc-gamma receptor signaling pathway involved in phagocytosis	immune system process	BP
GO:0040007	growth	116/1315	792/11452	0,00291824743748893	0,0257165558429675	0,0201647321131175	Tbx2/Mmp14/Col6a1/Rarg/Smo/Apoe/Ccn4/Cyba/Csf1/Lbp/Igfbp4/Pmp22/Mapt/Trpv2/Cxcl16/Hey2/Igf1/Egfr/Col6a2/Igfbp3/Ccl11/Ntn1/Zfp36l1/Gli3/Ripk1/Tkt/Wnt5a/Dab2/Sema5a/Matn2/Col14a1/Robo1/Ptk7/Pi16/Epb41l3/Vit/C3/Apba1/Tcf7l2/Rbp4/Bbs4/Ptprj/Gli1/Ppm1f/Fn1/Fgf7/Mdk/Bcl2l11/Ccn5/Postn/Thbs3/Sema4a/Ecm1/Tnc/P3h1/Slc25a33/Pdgfra/Limk1/Ptn/Foxp1/Cd9/Gas2/Iqgap1/Arhgap4/Plxna3/G6pdx/Gas6/Sfrp1/Nkd1/Comp/Co…	116	0,088212927756654	1	52	GO:0003417	0,718	0	0	growth	growth plate cartilage development	BP
GO:0040011	locomotion	253/1315	1196/11452	1,30890618646294e-24	1,20288478535944e-21	9,43199766245171e-22	Itgb2/Fap/Serpinf1/Mmp14/Itgb7/Col18a1/Col1a1/Smo/Axl/Il17ra/Apoe/Calr/Coro1c/Cnn2/Myo9b/Map2k1/Hmox1/Fbln1/Epha2/Arpc5/Mertk/Csf1/Cers2/Eps8/Lbp/Sulf1/Rnd3/Abr/Rac3/Pmp22/Mapt/Sparc/Lsp1/Cxcl16/Ccl6/Ccl9/Aoc3/Dcn/Igf1/Egfr/Dock2/Nav3/Appl2/Ube2b/Igfbp3/Myo1g/Sdc1/Adcy3/Ccl11/Itgb3/Slc9a3r1/Itgb4/Ntn1/Gli3/Carmil1/Syk/Ror2/Vcan/Hexb/Thbs4/Emb/Arf4/Prkcd/Wnt5a/Lcp1/Elp3/Dmtn/Dab2/Ajuba/Efs/Ripk3/S…	253	0,192395437262357	11	7	GO:0040011	0,976	1049,40775719269	11	locomotion	locomotion	BP
GO:0040012	regulation of locomotion	162/1315	750/11452	1,55402630070118e-16	5,26160589074245e-14	4,12570306535182e-14	Serpinf1/Mmp14/Col18a1/Col1a1/Smo/Apoe/Calr/Coro1c/Cnn2/Map2k1/Hmox1/Fbln1/Epha2/Csf1/Cers2/Lbp/Sulf1/Rnd3/Abr/Sparc/Cxcl16/Aoc3/Dcn/Igf1/Egfr/Nav3/Appl2/Igfbp3/Ccl11/Itgb3/Slc9a3r1/Ntn1/Carmil1/Ror2/Thbs4/Wnt5a/Elp3/Dmtn/Dab2/Ajuba/Ripk3/Sema5a/Sh3bp1/Nckap1l/Apod/Snai2/Robo1/St6gal1/Trip6/Smoc2/Cyp1b1/Myo1f/Dpysl3/Cd74/Csf1r/Pcsk5/Coro1b/Fermt3/Bbs4/Ptprj/Gli1/Adam8/Col3a1/Il1r1/Map4k4/Tmeff2/P…	162	0,12319391634981	9	7	GO:0040011	0,874	387,433750697986	9	regulation of locomotion	locomotion	BP
GO:0040013	negative regulation of locomotion	48/1315	245/11452	0,000132739009229938	0,00217796460718302	0,00170777428843398	Serpinf1/Apoe/Calr/Coro1c/Cnn2/Fbln1/Cers2/Sulf1/Abr/Dcn/Nav3/Igfbp3/Slc9a3r1/Wnt5a/Sema5a/Apod/Robo1/St6gal1/Cyp1b1/Dpysl3/Coro1b/Ptprj/Col3a1/Tmeff2/Sema4a/Reck/Podn/Ptpru/Emilin1/Ptn/Arhgdib/Strap/Was/Arhgap4/Plxna3/Sfrp1/Thy1/Dbn1/Meox2/Ndrg4/Pml/Ccn3/Thbs1/Lrp1/Nbl1/Ccdc125/Rap2a/Cfl1	48	0,0365019011406844	4	7	GO:0040011	0,747	9,82324503328207	4	negative regulation of locomotion	locomotion	BP
GO:0040017	positive regulation of locomotion	103/1315	446/11452	1,13852770809828e-12	0,000000000152586432212422	0,000000000119645280201907	Mmp14/Col18a1/Col1a1/Smo/Calr/Map2k1/Hmox1/Fbln1/Csf1/Lbp/Sparc/Cxcl16/Aoc3/Igf1/Egfr/Ccl11/Itgb3/Ntn1/Carmil1/Ror2/Thbs4/Wnt5a/Elp3/Dmtn/Dab2/Sema5a/Nckap1l/Snai2/Trip6/Smoc2/Cyp1b1/Myo1f/Cd74/Csf1r/Pcsk5/Fermt3/Ptprj/Gli1/Adam8/Il1r1/Map4k4/Ppm1f/Fn1/Ptprc/Selp/Stk39/Fgf7/Mdk/Bmp2/Postn/Pdgfc/Sema4a/F3/Glipr2/Plpp3/Pdpn/Pdgfra/P2rx4/Gpnmb/Ptn/Tcaf2/Wnt5b/Iqgap1/Coro1a/Pycard/Srpx2/Gas6/Adgra2/E…	103	0,0783269961977186	2	7	GO:0040011	0,818	66,7939911017268	2	positive regulation of locomotion	locomotion	BP
GO:0040036	regulation of fibroblast growth factor receptor signaling pathway	9/1315	27/11452	0,0023041387817454	0,0213634106861514	0,0167513665569862	Sulf2/Sulf1/Wnt5a/Smoc2/Tcf7l2/Creb3l1/Runx2/Thbs1/Hhip	9	0,00684410646387833	5	56	GO:0071363	0,746	4,49033232295527	5	regulation of fibroblast growth factor receptor signaling pathway	cellular response to growth factor stimulus	BP
GO:0042060	wound healing	65/1315	250/11452	0,000000000105674553483239	0,0000000101691436421999	0,0000000079737760614957	Clec10a/Col1a1/Axl/Apoe/Ptpn6/Cnn2/Ccn4/Hmox1/Fbln1/Mertk/C1qtnf1/Igf1/Plek/Egfr/Sdc1/Itgb3/Syk/Prkcd/Wnt5a/Dmtn/Ajuba/Snai2/Pros1/Serping1/Smoc2/Ptk7/C3/Lox/Coro1b/Fermt3/Ptprj/Col3a1/Tmeff2/Slc11a1/Fn1/Selp/Col5a1/Fgf7/Mdk/Tyro3/Anxa5/F3/Pdpn/Pdgfra/Pf4/Ptn/Cd9/Gas6/Comp/Duox1/Igsf10/Ccn3/Bcl9/F13a1/Tgfb2/Thbs1/Cd109/Myof/Ccr2/Gja1/Selenon/Abat/Fcer1g/Prcp/Vkorc1	65	0,0494296577946768	74	14	GO:0009611	0,97	274,958755085349	77	wound healing	response to wounding	BP
GO:0042063	gliogenesis	48/1315	222/11452	0,00000948786824045783	0,000226057245892094	0,000177254832780795	Smo/Map2k1/Etv5/Csf1/Cers2/Pmp22/Igf1/Egfr/Itgb4/Gli3/Ror2/Vcan/Hexb/Matn2/Cdh2/Csf1r/Tcf7l2/Ptprj/Fn1/Epha4/Vim/Mdk/Ptpra/Bmp2/E2f1/Plpp3/Tnfrsf1b/P2rx4/Wasf3/Ptn/Itgam/Grn/Tmem98/Lgi4/C1qa/Tgfb2/Lrp1/Daam2/Clcf1/Sun2/Ccr2/Nrros/Fgfr3/Ntrk2/B4galt6/Apcdd1/Cdkn2b/Miat	48	0,0365019011406844	7	19	GO:0007399	0,669	25,8644991515552	8	gliogenesis	nervous system development	BP
GO:0042098	T cell proliferation	30/1315	129/11452	0,00011010385311944	0,00187380446327343	0,00146927781717726	Itgb2/Icosl/Ptpn6/Igf1/Dock2/Syk/Ripk3/Nckap1l/Cd86/Slc11a1/Ptprc/Ptpn22/Vcam1/Cd1d1/Tnfrsf1b/P2rx7/Gpnmb/Coro1a/Itgam/Pycard/Sh3rf1/Tgfbr2/Rac2/Pawr/Cd276/H2-Aa/Ccr2/Gja1/H2-Ab1/Pnp	30	0,0228136882129278	26	12	GO:0008283	0,734	24,2338292818874	26	T cell proliferation	cell population proliferation	BP
GO:0042102	positive regulation of T cell proliferation	15/1315	51/11452	0,000423538772724547	0,00562939034077895	0,00441408829685957	Icosl/Igf1/Syk/Nckap1l/Cd86/Ptprc/Ptpn22/Vcam1/Cd1d1/Coro1a/Pycard/Tgfbr2/Cd276/Ccr2/Pnp	15	0,0114068441064639	65	12	GO:0008283	0,685	21,1241698459586	90	positive regulation of T cell proliferation	cell population proliferation	BP
GO:0042110	T cell activation	59/1315	296/11452	0,000013823820224231	0,0003109392849737	0,000243812096115256	Itgb2/Loxl3/Icosl/Tcf7/Tcirg1/Stat6/Ptpn6/Cd83/Igf1/Dock2/Zfp36l1/Gli3/Syk/Lcp1/Ripk3/Nckap1l/Cd86/Ifnar1/Cd74/Adam8/Slc11a1/Ptprc/Apbb1ip/Mdk/Ptpn22/Vcam1/Sema4a/Cd1d1/Tnfrsf1b/P2rx7/Gpnmb/Foxp1/Lag3/Coro1a/Itgam/Pycard/Was/Il2rg/Sh3rf1/Thy1/Csk/Tgfbr2/Rac2/Tmem98/Pawr/Cd276/H2-Aa/Icam1/H2-DMa/Sirpa/Runx2/Fzd5/Ccr2/Gja1/Bcl3/Fcer1g/Il1rl2/H2-Ab1/Pnp	59	0,0448669201520913	39	27	GO:0001775	0,906	45,0666605546956	51	T cell activation	cell activation	BP
GO:0042113	B cell activation	30/1315	161/11452	0,00490685151668039	0,0367899484927797	0,0288475432068856	Icosl/Mmp14/Tcirg1/Stat6/Ptpn6/Zfp36l1/Syk/Prkcd/Nckap1l/Cd86/Cd74/Ptprj/Ptprc/Fcgr2b/Foxp1/Tyrobp/Dock11/Il2rg/Sfrp1/Plcg2/Pawr/Dock10/Plcl2/Clcf1/Lat2/Bcl3/Nfam1/Ptk2b/H2-Ab1/Pnp	30	0,0228136882129278	31	27	GO:0001775	0,833	7,06416766390271	34	B cell activation	cell activation	BP
GO:0042116	macrophage activation	13/1315	51/11452	0,0041236670073003	0,0328311260618352	0,0257433719371848	Shpk/Lbp/Syk/Wnt5a/Casp1/Slc11a1/Cd1d1/Tyrobp/Grn/Tmem106a/C1qa/Thbs1/Sphk1	13	0,00988593155893536	9	27	GO:0001775	0,736	4,83698752185335	12	macrophage activation	cell activation	BP
GO:0042119	neutrophil activation	10/1315	16/11452	0,00000160777076559591	0,0000514566633585993	0,0000403479314414013	Itgb2/Abr/Syk/Prkcd/Myo1f/Tyrobp/Itgam/Grn/Ptafr/Fcer1g	10	0,00760456273764259	11	27	GO:0001775	0,66	44,1014495368948	11	neutrophil activation	cell activation	BP
GO:0042127	regulation of cell population proliferation	197/1315	1102/11452	2,68527098368454e-11	0,00000000283186036689224	0,00000000222050363310031	Tbx2/Fap/Icosl/Rpa1/Serpinf1/Tcf7/Rarg/Col18a1/Foxm1/Smo/Stat6/Apoe/Calr/Ptpn6/Clec11a/Cnn2/Matk/Map2k1/Ccn4/Hmox1/Htra1/Fbln1/Cyba/Sulf2/Vipr2/Etv5/Aldh1a2/Csf1/Cers2/Sulf1/Timp2/Pmp22/Trpv2/Sparc/Hey2/Igf1/Egfr/Appl2/Igfbp3/Ccl11/Itgb3/Slc9a3r1/Ntn1/Zfp36l1/Tgfb3/Gli3/Sfrp4/Ripk1/Syk/Ror2/Thbs4/Wnt5a/Dab2/Ripk3/Sema5a/Sla/Nckap1l/Apod/Snai2/Hcls1/Robo1/St6gal1/Cd86/P3h3/Cyp1b1/Bambi/Cdh2/Cd74/C…	197	0,149809885931559	191	12	GO:0008283	0,949	383,768261252817	212	regulation of cell population proliferation	cell population proliferation	BP
GO:0042129	regulation of T cell proliferation	24/1315	99/11452	0,000267776620733882	0,00387974549815555	0,00304216587614216	Icosl/Ptpn6/Igf1/Syk/Ripk3/Nckap1l/Cd86/Ptprc/Ptpn22/Vcam1/Cd1d1/Tnfrsf1b/Gpnmb/Coro1a/Pycard/Sh3rf1/Tgfbr2/Rac2/Pawr/Cd276/H2-Aa/Ccr2/H2-Ab1/Pnp	24	0,0182509505703422	16	12	GO:0008283	0,723	16,1194699113297	18	regulation of T cell proliferation	cell population proliferation	BP
GO:0042325	regulation of phosphorylation	165/1315	1089/11452	0,0000694952047182092	0,00126288884732271	0,000990249839457802	Itgb2/Dlg3/Mapk7/Araf/Foxm1/Pwp1/Apoe/Prkar2b/Ptpn6/Coro1c/Map2k1/Fbln1/Epha2/Clip3/Csf1/Lrrk1/Ncf1/C1qtnf1/Timp2/Igfbp4/Pmp22/Mapt/Ccl6/Ccl9/Mical1/Igf1/Egfr/Grb10/Irak3/Shc2/Ube2b/Igfbp3/Fam20a/Ccl11/Itgb3/Slc9a3r1/Camkk1/Dlg4/Pik3r5/Tgfb3/Sfrp4/Ripk1/Syk/Ror2/Thbs4/Prkcd/Wnt5a/Dmtn/Dok2/Dab2/Ajuba/Ripk3/Twf1/Nckap1l/Hcls1/Robo1/Ifnar1/Map3k12/Fgd2/C3/Cdh2/Lox/Cd74/Csf1r/Plce1/Maged1/Ptprj/Adam…	165	0,125475285171103	18	45	GO:0001932	0,974	24,2851466517259	19	regulation of phosphorylation	regulation of protein phosphorylation	BP
GO:0042327	positive regulation of phosphorylation	109/1315	694/11452	0,000334834657617758	0,00458296032437242	0,00359356703091668	Dlg3/Araf/Apoe/Map2k1/Clip3/Csf1/Lrrk1/Ncf1/C1qtnf1/Timp2/Igfbp4/Ccl6/Ccl9/Igf1/Egfr/Grb10/Shc2/Igfbp3/Fam20a/Ccl11/Itgb3/Camkk1/Dlg4/Pik3r5/Tgfb3/Ripk1/Syk/Ror2/Thbs4/Prkcd/Wnt5a/Dab2/Ajuba/Ripk3/Nckap1l/Hcls1/Robo1/Map3k12/Fgd2/C3/Cdh2/Cd74/Csf1r/Plce1/Maged1/Ptprj/Adam8/Map4k4/Slc11a1/Xrcc5/Epha4/Ptprc/Fcgr2b/Stk39/Fgf7/Cdc25b/Rassf2/Bmp2/Ptpn22/Pdgfc/Bcar3/Glipr2/Plpp3/Pdgfra/P2rx7/Camkk2/Gpn…	109	0,0828897338403042	36	45	GO:0001932	0,92	19,6026999561493	38	positive regulation of phosphorylation	regulation of protein phosphorylation	BP
GO:0042330	taxis	88/1315	339/11452	5,21726352322026e-14	9,87136948378705e-12	7,74028693599737e-12	Itgb2/Smo/Il17ra/Calr/Myo9b/Epha2/Csf1/Lbp/Lsp1/Cxcl16/Ccl6/Ccl9/Dock2/Ccl11/Itgb3/Ntn1/Gli3/Syk/Thbs4/Emb/Prkcd/Wnt5a/Sema5a/Matn2/Nckap1l/Alcam/Snai2/Boc/Robo1/St6gal1/Smoc2/Lox/Cd74/Csf1r/Coro1b/Ptprj/Adam8/Ppm1f/Fn1/Epha4/Stk39/Fgf7/Mdk/Vcam1/Sema4a/Pip5k1a/Ephb2/Pdgfra/Spp1/Pf4/P2rx4/Ptn/Foxp1/Ptpro/Coro1a/Parva/Itgam/Plxna3/Gas6/Adgra2/Ednra/Cmtm3/Rac2/Gpsm3/Ccn3/Lpar1/Tgfb2/Thbs1/Lrp1/C3ar…	88	0,0669201520912548	1	7	GO:0040011	0,855	0	0	taxis	locomotion	BP
GO:0042471	ear morphogenesis	17/1315	77/11452	0,00566317063747844	0,0404740754569722	0,0317363216948482	Naglu/Abr/Lrig3/Slc9a3r1/Ntn1/Ror2/Wnt5a/Ptk7/Col11a1/Ephb2/Tbx18/Whrn/Osr1/Gli2/Msx1/Fzd2/Gas1	17	0,0129277566539924	6	42	GO:0007423	0,85	3,47593468478525	6	ear morphogenesis	sensory organ development	BP
GO:0042475	odontogenesis of dentin-containing tooth	15/1315	49/11452	0,000261088801548492	0,00379996438995803	0,0029796083282219	Tcirg1/Smo/Csf1/Fam20a/Itgb4/Gli3/Tcf7l2/Bmp2/Bcl2l11/Pdgfra/Runx2/Gli2/Msx1/Foxc1/Eda	15	0,0114068441064639	56	58	GO:0042476	0,974	23,5783652510506	64	odontogenesis of dentin-containing tooth	odontogenesis	BP
GO:0042476	odontogenesis	21/1315	72/11452	0,0000370614663494857	0,000745051290707004	0,000584205745877419	Col1a1/Tcirg1/Smo/Csf1/Fam20a/Itgb4/Gli3/Aspn/Tcf7l2/Bmp2/Bcl2l11/Pdgfra/Ednra/Runx2/Inhba/Osr1/Gli2/Msx1/Foxc1/Gas1/Eda	21	0,0159695817490494	26	58	GO:0042476	0,999	31,8746730829106	29	odontogenesis	odontogenesis	BP
GO:0042481	regulation of odontogenesis	6/1315	15/11452	0,00452823248611986	0,0346671801228759	0,0271830491051603	Csf1/Aspn/Bmp2/Ednra/Runx2/Msx1	6	0,00456273764258555	4	58	GO:0042476	0,87	2,9553549110057	4	regulation of odontogenesis	odontogenesis	BP
GO:0042542	response to hydrogen peroxide	22/1315	98/11452	0,00142562034603349	0,014863882797461	0,0116549905283502	Mapk7/Stat6/Axl/Hmox1/Pcgf2/Ripk1/Prkcd/Ripk3/Cyp1b1/Pycr1/Casp6/Aptx/Foxp1/Mmp2/Pawr/Sigmar1/Sirpa/Cfl1/Lig1/Ptk2b/Sphk1/Bnip3	22	0,0167300380228137	39	78	GO:0042542	0,999	12,2403273920723	43	response to hydrogen peroxide	response to hydrogen peroxide	BP
GO:0042554	superoxide anion generation	14/1315	26/11452	0,000000164253618652727	0,00000694960920788888	0,00000544929145347649	Itgb2/Acp5/Cyba/Cybb/Ncf1/Mapt/Egfr/Syk/Prkcd/Ncf2/Tyrobp/Itgam/Gnai2/Duox1	14	0,0106463878326996	15	44	GO:0006801	0,953	72,0486848392056	25	superoxide anion generation	superoxide metabolic process	BP
GO:0042590	antigen processing and presentation of exogenous peptide antigen via MHC class I	4/1315	7/11452	0,00454828229810466	0,0346671801228759	0,0271830491051603	Tapbp/Ifi30/Fcer1g/Fcgr3	4	0,00304182509505703	8	39	GO:0019886	0,905	4,43303236650855	9	antigen processing and presentation of exogenous peptide antigen via MHC class I	antigen processing and presentation of exogenous peptide antigen via MHC class II	BP
GO:0042592	homeostatic process	177/1315	1249/11452	0,00119610193062825	0,0128670965212901	0,0100892808512068	Tfe3/Cd52/Rpa1/Ckb/Acp5/Tcirg1/Smo/Rab34/Stat6/Axl/Apoe/Sri/Cacnb3/Ptpn6/Map2k1/Ccn4/Hmox1/Cyba/Dio2/Mertk/Csf1/Slc9a5/Lrrk1/Steap2/C1qtnf1/Rac3/Trpv2/Rab3d/Rcn3/Dcn/Poc1b/Igf1/Egfr/Grb10/Appl2/Fam20a/Itgb3/Slc9a3r1/Cacna1g/Dlg4/Pygl/Zfp36l1/Npc2/Sfrp4/Syk/Fancc/Sfxn1/Lpcat1/Hexb/Wnt5a/Scara5/Dmtn/Slc22a17/Ripk3/Col14a1/Nckap1l/Txndc11/Hcls1/Pdia5/Lima1/Ache/Slc39a6/Cdh2/Lox/Cd74/Csf1r/Lipa/Tcf7l…	177	0,134600760456274	6	31	GO:0001894	0,745	6,40386258129644	6	homeostatic process	tissue homeostasis	BP
GO:0042698	ovulation cycle	10/1315	37/11452	0,00730885331246482	0,0496492643707352	0,0389307231404784	Axl/Egfr/Mdk/Tyro3/Pdgfra/Ptn/Gas2/Inhba/Pla2g4a/Arrb2	10	0,00760456273764259	6	89	GO:0048806	0,49	3,04714387608605	6	ovulation cycle	genitalia development	BP
GO:0042733	embryonic digit morphogenesis	14/1315	58/11452	0,0050483927250307	0,0372008137458448	0,0291697087337639	Tbx2/Rab23/Gli3/Ror2/Wnt5a/Bcl2l11/Tmem231/Chst11/Twist1/Osr1/Gli2/Msx1/Gja1/Gas1	14	0,0106463878326996	68	64	GO:0060173	0,888	8,62180586398287	80	embryonic digit morphogenesis	limb development	BP
GO:0042742	defense response to bacterium	24/1315	93/11452	0,0000948416161869501	0,00165792423078981	0,0013000029312582	Acp5/Rab34/Epha2/Cyba/Ncf1/Lbp/Syk/Prkcd/Gsdmd/Myo1f/Slc11a1/P2rx7/Tnfrsf1a/Pycard/Grn/Ssc5d/Scd1/Spon2/Mpeg1/Bcl3/Fcer1g/Tnfaip8/Lyz1/Lyz2	24	0,0182509505703422	147	30	GO:0045087	0,807	38,5801389200402	169	defense response to bacterium	innate immune response	BP
GO:0042981	regulation of apoptotic process	161/1315	1095/11452	0,000384116771423932	0,00516950458278274	0,00405348506642475	Fap/Zfp385a/Tcf7/Mapk7/Araf/Rarg/Col18a1/Smo/Axl/Apoe/Map2k1/Hmox1/Bcl2l13/Faf1/Aldh1a2/Pea15a/Clip3/Mertk/Eya2/Ptgis/Pmp22/Pcgf2/Hey2/Pcmt1/Mical1/Hsp90b1/Igf1/Egfr/Irak3/Ube2b/Igfbp3/Slc9a3r1/Top2a/Zfp36l1/Tgfb3/Gli3/Sfrp4/Ripk1/Arf4/Prkcd/Wnt5a/Dab2/Ripk3/Sema5a/Nckap1l/Snai2/Hcls1/Robo1/St6gal1/Map3k12/Nfatc4/Cyp1b1/Lox/Cd74/Csf1r/Acsl5/Tcf7l2/Maged1/Adam8/Casp1/Map4k4/Mff/Ppm1f/Fn1/Itm2c/Ptp…	161	0,122433460076046	212	59	GO:0042981	0,983	28,0059247616605	218	regulation of apoptotic process	regulation of apoptotic process	BP
GO:0043010	camera-type eye development	47/1315	209/11452	0,00000383842386736004	0,00010877788871686	0,0000852943527585872	Tbx2/Rarg/Tcirg1/Ctns/Rcn1/Epha2/Aldh1a2/Mertk/Kera/Egfr/Gli3/Lpcat1/Ache/Cyp1b1/Rbp4/Vim/Nphp1/Bcar3/Ephb2/Gnb1/Pdgfra/Foxp2/Ptn/Tub/Tmem231/Thy1/Tgfbr2/Vhl/Twist1/Tgfb2/Sdk1/Six5/Inhba/Sdk2/Fzd5/Rhoj/Tsku/Foxc1/Gja1/Gas1/Fgfr3/Ntrk2/Col8a2/Col8a1/Fat1/Fat3/Miat	47	0,0357414448669202	74	40	GO:0001654	0,982	67,6126025151687	78	camera-type eye development	eye development	BP
GO:0043062	extracellular structure organization	85/1315	227/11452	8,97288222552111e-25	9,62042522612956e-22	7,54351782889424e-22	Fap/Loxl3/Mmp14/Col18a1/Col1a1/Apoe/Plod3/Nid1/Fbln1/Aplp1/Sulf2/P3h4/Sulf1/Pmp22/Aebp1/Sdc1/Itgb3/Smoc1/Fbln5/Lcp1/Sema5a/Col14a1/Ccdc80/Smoc2/Vit/Cyp1b1/Lox/Efemp2/Prdx4/Mmp19/Col5a2/Col3a1/Fn1/Lamc1/Dpt/Soat1/Col5a1/Creb3l1/Postn/Col11a1/Col15a1/Reck/Pdpn/Tnfrsf1b/P3h1/Mmp23/Emilin1/Pdgfra/Col1a2/Eln/Tnfrsf1a/Gas2/Gpm6b/Mmp2/Crispld2/Comp/Myo1e/Col12a1/Plod2/Nphp3/Tnxb/Antxr1/Vhl/Loxl2/Scara3/…	85	0,064638783269962	1	2	GO:0030198	0,997	0	0	extracellular structure organization	extracellular matrix organization	BP
GO:0043065	positive regulation of apoptotic process	79/1315	491/11452	0,00108075773455473	0,0119254108171365	0,0093508911510089	Fap/Rarg/Col18a1/Hmox1/Faf1/Aldh1a2/Pea15a/Clip3/Ptgis/Igfbp3/Slc9a3r1/Top2a/Tgfb3/Sfrp4/Ripk1/Prkcd/Wnt5a/Ripk3/Robo1/Nfatc4/Cyp1b1/Tcf7l2/Maged1/Adam8/Casp1/Mff/Ppm1f/Itm2c/Ptprc/Ncf2/Pdia3/Rassf2/Bmp2/Bcl2l11/E2f1/Anxa5/Casp6/F3/Tnfrsf1b/Casp9/P2rx7/Ptn/Tnfrsf1a/Tyrobp/Nupr1/Pycard/Sfrp1/Eif2ak3/Mmp2/Ctsh/Plscr1/Calhm2/S100b/Ptprf/Casp4/Grn/Becn1/Pawr/Pml/Inhbb/Degs1/Lpar1/Dap/Tgfb2/Thbs1/Mybb…	79	0,0600760456273764	352	59	GO:0042981	0,86	21,6951701808915	409	positive regulation of apoptotic process	regulation of apoptotic process	BP
GO:0043067	regulation of programmed cell death	165/1315	1114/11452	0,000224875566366217	0,00338787943427136	0,00265648641446299	Fap/Zfp385a/Tcf7/Mapk7/Araf/Rarg/Col18a1/Smo/Axl/Apoe/Map2k1/Hmox1/Bcl2l13/Faf1/Aldh1a2/Pea15a/Clip3/Mertk/Eya2/Ptgis/Pmp22/Pcgf2/Hey2/Pcmt1/Mical1/Hsp90b1/Igf1/Egfr/Irak3/Ube2b/Igfbp3/Slc9a3r1/Top2a/Zfp36l1/Tgfb3/Gli3/Sfrp4/Ripk1/Arf4/Prkcd/Wnt5a/Dab2/Ripk3/Sema5a/Nckap1l/Snai2/Hcls1/Robo1/St6gal1/Map3k12/Nfatc4/Cyp1b1/Lox/Cd74/Csf1r/Tmem132a/Acsl5/Tcf7l2/Maged1/Adam8/Casp1/Map4k4/Mff/Ppm1f/Fn1/…	165	0,125475285171103	5	59	GO:0042981	0,978	9,81959263828955	5	regulation of programmed cell death	regulation of apoptotic process	BP
GO:0043068	positive regulation of programmed cell death	79/1315	495/11452	0,00136861228534424	0,0144332505436386	0,0113173254035714	Fap/Rarg/Col18a1/Hmox1/Faf1/Aldh1a2/Pea15a/Clip3/Ptgis/Igfbp3/Slc9a3r1/Top2a/Tgfb3/Sfrp4/Ripk1/Prkcd/Wnt5a/Ripk3/Robo1/Nfatc4/Cyp1b1/Tcf7l2/Maged1/Adam8/Casp1/Mff/Ppm1f/Itm2c/Ptprc/Ncf2/Pdia3/Rassf2/Bmp2/Bcl2l11/E2f1/Anxa5/Casp6/F3/Tnfrsf1b/Casp9/P2rx7/Ptn/Tnfrsf1a/Tyrobp/Nupr1/Pycard/Sfrp1/Eif2ak3/Mmp2/Ctsh/Plscr1/Calhm2/S100b/Ptprf/Casp4/Grn/Becn1/Pawr/Pml/Inhbb/Degs1/Lpar1/Dap/Tgfb2/Thbs1/Mybb…	79	0,0600760456273764	10	59	GO:0042981	0,856	7,80102090079158	11	positive regulation of programmed cell death	regulation of apoptotic process	BP
GO:0043087	regulation of GTPase activity	42/1315	235/11452	0,00227849356383021	0,0211814293296528	0,0166086722815247	Coro1c/Chn2/Myo9b/Map2k1/Epha2/Abr/Ccl6/Ccl9/Ccl11/Wnt5a/Ajuba/Sh3bp1/Lars/Bbs4/Fgd1/Map4k4/Epha4/Rgs16/Rsu1/Gpsm1/Arhgap1/Pip5k1a/Iqgap1/Pycard/Rgs10/Dock11/Plxna3/Thy1/Tbc1d10a/Sh3bp4/Asap3/Icam1/Tbc1d2b/Sgsm2/Dock10/Arhgap9/Ccdc125/Ntrk2/Mex3b/Ptk2b/Arrb2/Syngap1	42	0,0319391634980989	82	77	GO:0043087	0,998	12,3495036289174	90	regulation of GTPase activity	regulation of GTPase activity	BP
GO:0043129	surfactant homeostasis	6/1315	10/11452	0,000315863353209058	0,00440681816625873	0,00345545135734524	Rcn3/Lpcat1/Fgf7/Ctsh/Pthlh/Pla2g4a	6	0,00456273764258555	15	31	GO:0001894	0,813	15,0300750695409	16	surfactant homeostasis	tissue homeostasis	BP
GO:0043200	response to amino acid	17/1315	65/11452	0,000812747425470109	0,00955832575511739	0,00749482471442849	Col6a1/Col1a1/Egfr/Lars/Col5a2/Col3a1/Pdgfc/Pdgfra/Col1a2/Ipo5/Mmp2/Cdo1/Sh3bp4/Col16a1/Amigo1/Ntrk2/Cfl1	17	0,0129277566539924	13	67	GO:0071230	0,991	10,4620630843139	17	response to amino acid	cellular response to amino acid stimulus	BP
GO:0043207	response to external biotic stimulus	88/1315	507/11452	0,000039382610263211	0,000781939295750729	0,00061313017667741	Cd52/Acp5/Rab34/Axl/Il17ra/Shpk/Htra1/Epha2/Cyba/Ncf1/Lbp/Abr/Pmp22/Cd68/Cxcl16/Ifngr1/Irak3/Fam20a/Pygl/Syk/Prkcd/Wnt5a/Litaf/Gsdmd/Ccdc80/Cd86/Ifnar1/Il10rb/Ifnar2/C3/Myo1f/Tmem173/Casp1/Slc11a1/Ptprc/Ncf2/Ifi211/Fcgr2b/Mrc1/Vim/Bmp2/Bcl2l11/Ptpn22/Tnfrsf1b/Pf4/P2rx7/Tnfrsf1a/Pycard/Cd37/Car5b/Ednra/Cotl1/Tent5a/Plscr1/Mst1r/Plcg2/Grn/Becn1/Ssc5d/Unc93b1/Pml/Scd1/Ddx1/Spon2/Sirpa/A230050P20Rik/…	88	0,0669201520912548	2	30	GO:0045087	0,863	6,69051566215462	2	response to external biotic stimulus	innate immune response	BP
GO:0043269	regulation of ion transport	66/1315	416/11452	0,00378329915828266	0,0310938641770484	0,0243811591770093	Tcirg1/Apoe/Sri/Cacnb3/Homer3/Ptpn6/Cyba/Clic1/Fxyd5/Kcnd1/Cybb/Trpv2/Igf1/Slc36a2/Itgb3/Slc9a3r1/Cacna1g/Dlg4/Sfrp4/Ripk1/Syk/Prkcd/Acsl5/Eprs/Stk39/Ptpn22/Gem/Ephb2/P2rx7/P2rx4/Tcaf2/Arl6ip1/Coro1a/Gpm6b/G6pdx/Ednra/Wwp2/Thy1/Gnai2/Pxk/Plcg2/Twist1/Pawr/Pml/Icam1/Ctss/Tgfb2/Thbs1/Syt15/Kcne4/Osr1/Tpcn2/P2ry6/Gpd1l/Amigo1/Gja1/Selenon/Nlgn2/Cfl1/Ptafr/Abat/Ptk2b/Arrb2/Slc31a2/Ywhaq/Kcnip3	66	0,0501901140684411	9	72	GO:0055085	0,509	4,99215920849992	9	regulation of ion transport	transmembrane transport	BP
GO:0043277	apoptotic cell clearance	16/1315	32/11452	0,0000000833664533645017	0,00000385824744240172	0,00000302530893239449	Axl/Mertk/Rac3/Itgb3/C3/C2/Megf10/Tyro3/Tyrobp/Gas6/Becn1/Xkr8/Txndc5/Thbs1/Lrp1/Ccr2	16	0,0121673003802281	23	10	GO:0006909	0,886	91,892469541496	31	apoptotic cell clearance	phagocytosis	BP
GO:0043299	leukocyte degranulation	14/1315	43/11452	0,000202080366199359	0,00308784559563059	0,00242122544024836	Itgb2/Hmox1/Abr/Syk/Myo1f/Cplx2/Coro1a/Itgam/Rac2/Lat2/Ccr2/Fes/Ptafr/Fcer1g	14	0,0106463878326996	1	51	GO:0032940	0,738	0	0	leukocyte degranulation	secretion by cell	BP
GO:0043300	regulation of leukocyte degranulation	10/1315	31/11452	0,00176323370305111	0,0174913705467407	0,0137152425666966	Itgb2/Hmox1/Abr/Syk/Itgam/Rac2/Ccr2/Fes/Ptafr/Fcer1g	10	0,00760456273764259	1	51	GO:0032940	0,712	0	0	regulation of leukocyte degranulation	secretion by cell	BP
GO:0043312	neutrophil degranulation	6/1315	8/11452	0,0000517040324857772	0,00098115646307081	0,000769339306541979	Itgb2/Abr/Syk/Myo1f/Itgam/Ptafr	6	0,00456273764258555	4	27	GO:0001775	0,615	12,5454630200173	5	neutrophil degranulation	cell activation	BP
GO:0043313	regulation of neutrophil degranulation	5/1315	6/11452	0,000107626348211625	0,00183649946431137	0,00144002641527323	Itgb2/Abr/Syk/Itgam/Ptafr	5	0,00380228136882129	2	27	GO:0001775	0,594	5,18872394891528	2	regulation of neutrophil degranulation	cell activation	BP
GO:0043368	positive T cell selection	7/1315	19/11452	0,0037423116482909	0,0310235706616693	0,0243260409910608	Loxl3/Stat6/Dock2/Cd74/Ptprc/Cd1d1/H2-DMa	7	0,00532319391634981	3	41	GO:0030097	0,702	2,49933601557896	3	positive T cell selection	hemopoiesis	BP
GO:0043405	regulation of MAP kinase activity	45/1315	223/11452	0,000104403107448453	0,00180544405972015	0,00141567541282679	Mapk7/Apoe/Ptpn6/Map2k1/Igf1/Egfr/Irak3/Shc2/Pik3r5/Tgfb3/Ripk1/Syk/Ror2/Prkcd/Wnt5a/Dab2/Ajuba/Robo1/Map3k12/Fgd2/Cd74/Plce1/Maged1/Ptprj/Adam8/Epha4/Ptprc/Stk39/Bmp2/Ptpn22/Pdgfc/Ephb2/P2rx7/Iqgap1/Sfrp1/Csk/Mst1r/Tnxb/Spred3/Map4k1/Lpar1/Thbs1/Fzd5/C1qtnf2/Ptk2b	45	0,0342205323193916	10	45	GO:0001932	0,785	17,3300179056743	13	regulation of MAP kinase activity	regulation of protein phosphorylation	BP
GO:0043406	positive regulation of MAP kinase activity	35/1315	161/11452	0,000131969862932317	0,00217796460718302	0,00170777428843398	Map2k1/Igf1/Egfr/Shc2/Pik3r5/Tgfb3/Ripk1/Syk/Ror2/Prkcd/Wnt5a/Dab2/Ajuba/Robo1/Map3k12/Fgd2/Cd74/Plce1/Maged1/Adam8/Epha4/Ptprc/Stk39/Bmp2/Pdgfc/P2rx7/Iqgap1/Csk/Mst1r/Map4k1/Lpar1/Thbs1/Fzd5/C1qtnf2/Ptk2b	35	0,026615969581749	56	45	GO:0001932	0,746	28,5235351973043	61	positive regulation of MAP kinase activity	regulation of protein phosphorylation	BP
GO:0043408	regulation of MAPK cascade	101/1315	504/11452	0,00000000899171097268132	0,00000052111420438972	0,000000408613361603498	Mapk7/Foxm1/Apoe/Ptpn6/Map2k1/Fbln1/Epha2/Lrrk1/Ncf1/C1qtnf1/Timp2/Igfbp4/Ccl6/Ccl9/Igf1/Egfr/Irak3/Shc2/Igfbp3/Ccl11/Itgb3/Slc9a3r1/Pik3r5/Tgfb3/Sfrp4/Ripk1/Syk/Ror2/Prkcd/Wnt5a/Dok2/Dab2/Ajuba/Robo1/Map3k12/Fgd2/C3/Cdh2/Cd74/Csf1r/Plce1/Maged1/Ptprj/Adam8/Map4k4/Fn1/Epha4/Ptprc/Fcgr2b/Stk39/Rassf2/Bmp2/Ptpn22/Pdgfc/Glipr2/Ephb2/Emilin1/Pdgfra/P2rx7/Gpnmb/Iqgap1/Pycard/Gas6/Sfrp1/Ednra/Sh3rf1/Bm…	101	0,0768060836501901	68	21	GO:0035556	0,791	166,573218928962	71	regulation of MAPK cascade	intracellular signal transduction	BP
GO:0043410	positive regulation of MAPK cascade	76/1315	340/11452	0,00000000548008399489415	0,000000335746479420515	0,000000263263784496569	Apoe/Map2k1/Lrrk1/Ncf1/C1qtnf1/Timp2/Igfbp4/Ccl6/Ccl9/Igf1/Egfr/Shc2/Igfbp3/Ccl11/Itgb3/Pik3r5/Tgfb3/Ripk1/Syk/Ror2/Prkcd/Wnt5a/Dab2/Ajuba/Robo1/Map3k12/Fgd2/C3/Cdh2/Cd74/Csf1r/Plce1/Maged1/Ptprj/Adam8/Map4k4/Epha4/Ptprc/Fcgr2b/Stk39/Rassf2/Bmp2/Ptpn22/Pdgfc/Glipr2/Pdgfra/P2rx7/Gpnmb/Iqgap1/Pycard/Gas6/Ednra/Sh3rf1/Bmper/Csk/Gnai2/Mst1r/Tmem106a/Ndrg4/Map4k1/Icam1/Sh3rf3/Lpar1/Tgfb2/Thbs1/Lrp1/Fz…	76	0,0577946768060836	125	21	GO:0035556	0,752	202,366832389277	151	positive regulation of MAPK cascade	intracellular signal transduction	BP
GO:0043491	protein kinase B signaling	26/1315	137/11452	0,00661761872619634	0,0461225799194161	0,0361653976574475	Axl/Epha2/Mertk/C1qtnf1/Rcn3/Igf1/Egfr/Slc9a3r1/Zfp36l1/Sema5a/Hcls1/Lox/Tcf7l2/Ptprj/Adam8/Tyro3/F3/P2rx4/Gas6/Mst1r/Thbs1/Clcf1/Meis3/Ntrk2/C1qtnf3/Arrb2	26	0,0197718631178707	43	21	GO:0035556	0,67	6,71421946322589	52	protein kinase B signaling	intracellular signal transduction	BP
GO:0043542	endothelial cell migration	34/1315	170/11452	0,000824639880189997	0,00965447958930639	0,00757022035916062	Itgb2/Fap/Serpinf1/Apoe/Calr/Hmox1/Epha2/Sparc/Dcn/Igf1/Itgb3/Wnt5a/Sema5a/Sh3bp1/Snai2/Robo1/Smoc2/Cyp1b1/Coro1b/Adam8/Sema4a/P2rx4/Srpx2/Adgra2/Bmper/Vhl/Loxl2/Grn/Meox2/Ccn3/Thbs1/Rhoj/Ptk2b/Prcp	34	0,0258555133079848	26	73	GO:0043542	0,998	13,2321652441182	32	endothelial cell migration	endothelial cell migration	BP
GO:0043583	ear development	31/1315	150/11452	0,000778837738894694	0,00924402799688112	0,00724837918971329	Naglu/Abr/Hey2/Igf1/Lrig3/Slc9a3r1/Ntn1/Gli3/Ror2/Wnt5a/Ptk7/Bmp2/Bcl2l11/Col11a1/Ephb2/Bmper/Bmp5/Tbx18/Igfbp7/C1qb/H2-DMa/Whrn/Tgfb2/Atp8b1/Fat4/Osr1/Gli2/Msx1/Fzd2/Gas1/Fgfr3	31	0,023574144486692	16	42	GO:0007423	0,905	11,4721970431796	16	ear development	sensory organ development	BP
GO:0043588	skin development	29/1315	144/11452	0,00172296758234573	0,0172828844753615	0,0135517655519537	Col1a1/Smo/Map2k1/Epha2/H2afy2/Egfr/Itgb4/Zfp36l1/Wnt5a/Tcf7l2/Sufu/Col5a2/Col3a1/Col5a1/Fgf7/Col1a2/Comp/Mfsd12/Adamts2/Scd1/Tgfb2/Inhba/Cd109/Foxc1/Tcf7l1/Eda/Tnfrsf19/Gak/Apcdd1	29	0,0220532319391635	55	76	GO:0043588	0,997	12,4467631016791	62	skin development	skin development	BP
GO:0043652	engulfment of apoptotic cell	5/1315	10/11452	0,00303690551036227	0,0261844083251273	0,0205315821698986	Rac3/Megf10/Becn1/Xkr8/Thbs1	5	0,00380228136882129	13	10	GO:0006909	0,806	6,41901326241412	16	engulfment of apoptotic cell	phagocytosis	BP
GO:0044057	regulation of system process	61/1315	376/11452	0,00315806017353895	0,0269496806867956	0,021131643556845	Sri/Sh3gl1/Cacnb3/Homer3/Map2k1/Ccn4/Cyba/Stx1a/Ncf1/C1qtnf1/Hey2/Igf1/Egfr/Slc9a3r1/Cacna1g/Dlg4/Tshz3/Dab2/Col14a1/Nptxr/Twf1/Pi16/Stk39/Tnfrsf1b/P2rx4/Wasf3/Tbxas1/Foxp1/Ptpro/Tnfrsf1a/Stx1b/G6pdx/Gas6/Eif2ak3/Mmp2/Gnai2/S100b/Dbn1/Becn1/Tmem98/Pawr/Inhbb/Ccn3/Icam1/Ctss/Pbx3/Anpep/Tgfb2/Inhba/Dock5/Kcne4/Gpd1l/Gja1/Selenon/Nlgn2/Cysltr1/Ptafr/Abat/C1qtnf3/Ptk2b/Sphk1	61	0,0463878326996198	1	47	GO:0050877	0,749	0	0	regulation of system process	nervous system process	BP
GO:0044344	cellular response to fibroblast growth factor stimulus	17/1315	62/11452	0,000449149873072215	0,00589669619076236	0,00462368677070259	Sulf2/Sulf1/Zfp36l1/Wnt5a/Smoc2/Tcf7l2/Fgf7/Creb3l1/Iqgap1/Sfrp1/Runx2/Thbs1/Fat4/Flrt2/Flrt1/Fgfr3/Hhip	17	0,0129277566539924	17	56	GO:0071363	0,822	14,0815954099272	19	cellular response to fibroblast growth factor stimulus	cellular response to growth factor stimulus	BP
GO:0044351	macropinocytosis	5/1315	9/11452	0,00167638443178566	0,016956259512071	0,0132956540832785	Dock2/Appl2/Carmil1/Pycard/Snx33	5	0,00380228136882129	7	10	GO:0006909	0,468	6,10095771200044	7	macropinocytosis	phagocytosis	BP
GO:0045055	regulated exocytosis	29/1315	149/11452	0,00293763284020612	0,0258519727237291	0,0202709144938696	Itgb2/Hmox1/Stx1a/Steap2/Abr/Rab3d/Mical1/Plek/Cacna1g/Syk/Dmtn/Myo1f/Apba1/Cplx2/Stx2/P2rx7/Vamp1/Coro1a/Itgam/Stx1b/Gnai2/Syde1/Rac2/Lat2/Syt15/Ccr2/Fes/Ptafr/Fcer1g	29	0,0220532319391635	23	51	GO:0032940	0,877	7,90199817217694	28	regulated exocytosis	secretion by cell	BP
GO:0045058	T cell selection	9/1315	28/11452	0,00305472767689821	0,0262363993931724	0,0205723491359654	Loxl3/Stat6/Dock2/Gli3/Syk/Cd74/Ptprc/Cd1d1/H2-DMa	9	0,00684410646387833	2	41	GO:0030097	0,733	1,73277356061745	2	T cell selection	hemopoiesis	BP
GO:0045059	positive thymic T cell selection	5/1315	9/11452	0,00167638443178566	0,016956259512071	0,0132956540832785	Dock2/Cd74/Ptprc/Cd1d1/H2-DMa	5	0,00380228136882129	14	41	GO:0030097	0,656	8,27416269725711	17	positive thymic T cell selection	hemopoiesis	BP
GO:0045061	thymic T cell selection	6/1315	15/11452	0,00452823248611986	0,0346671801228759	0,0271830491051603	Dock2/Gli3/Cd74/Ptprc/Cd1d1/H2-DMa	6	0,00456273764258555	5	41	GO:0030097	0,697	3,43106079911374	6	thymic T cell selection	hemopoiesis	BP
GO:0045087	innate immune response	80/1315	393/11452	0,00000016764285673326	0,00000700289933353936	0,0000054910770298413	Cfp/Axl/Apoe/Ptpn6/Cyba/Csf1/Cybb/Lbp/Cxcl16/Ccl6/Ccl9/Irak3/Appl2/Ccl11/Syk/Wnt5a/Gsdmd/Cd86/Ifnar1/Ifnar2/Serping1/Rab12/C3/Myo1f/Tmem173/C2/Cd74/Csf1r/Tollip/Adam8/Casp1/Slc11a1/Xrcc5/Cfh/Ifi211/Eprs/Mrc1/Vim/Tyro3/Ptpn22/Cd1d1/Lag3/Coro1a/Pycard/Was/Mmp2/Pstpip1/Plscr1/Mst1r/Casp4/Grn/Ssc5d/Colec12/H2-Aa/C1qa/C1qc/C1qb/Unc93b1/Pml/Ddx1/Spon2/Sirpa/C1s1/A230050P20Rik/Trim62/Ikbke/Tril/Tifa/Cd1…	80	0,0608365019011407	360	30	GO:0045087	0,994	156,400612579776	401	innate immune response	innate immune response	BP
GO:0045123	cellular extravasation	18/1315	43/11452	0,000000389134811559629	0,000014725319075077	0,0000115463406625	Itgb2/Itgb7/Abr/Ripk3/Adam8/Il1r1/Selp/Mdk/Vcam1/Itgam/Thy1/Plvap/Pawr/Icam1/Sirpa/Selplg/Ccr2/Ptafr	18	0,0136882129277567	4	3	GO:0016477	0,691	32,3666442953335	5	cellular extravasation	cell migration	BP
GO:0045124	regulation of bone resorption	9/1315	31/11452	0,00649846667073758	0,0455388192732624	0,0357076622935151	Egfr/Itgb3/Syk/Csf1r/Adam8/Spp1/P2rx7/Csk/Tmem119	9	0,00684410646387833	8	33	GO:0046849	0,949	3,74286893887373	8	regulation of bone resorption	bone remodeling	BP
GO:0045197	establishment or maintenance of epithelial cell apical/basal polarity	9/1315	31/11452	0,00649846667073758	0,0455388192732624	0,0357076622935151	Dlg3/Slc9a3r1/Arf4/Wnt5a/Sh3bp1/Ptk7/Prickle2/Dlg2/Fat1	9	0,00684410646387833	20	96	GO:0045197	1	5,39213680746654	23	establishment or maintenance of epithelial cell apical/basal polarity	establishment or maintenance of epithelial cell apical/basal polarity	BP
GO:0045321	leukocyte activation	100/1315	507/11452	0,0000000249850321482296	0,00000127562469690128	0,0000010002362076384	Itgb2/Loxl3/Icosl/Tcf7/Mmp14/Tcirg1/Stat6/Axl/Lcp2/Ptpn6/Hmox1/Shpk/Mertk/Cd83/Lbp/Abr/Igf1/Dock2/Zfp36l1/Gli3/Syk/Prkcd/Wnt5a/Lcp1/Ripk3/Nckap1l/Cd86/Ifnar1/Myo1f/Cd74/Ptprj/Adam8/Cplx2/Casp1/Slc11a1/Ptprc/Fcgr2b/Apbb1ip/Mdk/Tyro3/Ptpn22/Vcam1/Sema4a/Cd1d1/Tnfrsf1b/P2rx7/Gpnmb/Foxp1/Lag3/Tyrobp/Coro1a/Itgam/Pycard/Cd37/Dock11/Was/Il2rg/Gas6/Sfrp1/Sh3rf1/Thy1/Csk/Plscr1/Tgfbr2/Rac2/Plcg2/Grn/Tmem…	100	0,0760456273764259	3	27	GO:0001775	0,975	38,1685399759174	2	leukocyte activation	cell activation	BP
GO:0045453	bone resorption	18/1315	50/11452	0,00000524881076293448	0,00014068999849149	0,000110317110420974	Acp5/Tcirg1/Lrrk1/Rab3d/Egfr/Itgb3/Syk/Csf1r/Adam8/Ctsk/Spp1/P2rx7/Csk/Pth1r/Rac2/Ctss/Tmem119/Ptk2b	18	0,0136882129277567	24	33	GO:0046849	0,974	47,1492131332542	29	bone resorption	bone remodeling	BP
GO:0045576	mast cell activation	11/1315	36/11452	0,00172904071707131	0,0172984742347119	0,0135639897130322	Lcp2/Hmox1/Syk/Cplx2/Plscr1/Rac2/Lat2/Ptpre/Fes/Fcer1g/Fcgr3	11	0,00836501901140684	11	27	GO:0001775	0,721	7,44454526811925	12	mast cell activation	cell activation	BP
GO:0045577	regulation of B cell differentiation	9/1315	23/11452	0,000614372414588347	0,0076905986469178	0,0060303122413264	Mmp14/Ptpn6/Zfp36l1/Syk/Nckap1l/Il2rg/Sfrp1/Nfam1/Pnp	9	0,00684410646387833	11	27	GO:0001775	0,669	10,7165884260027	11	regulation of B cell differentiation	cell activation	BP
GO:0045582	positive regulation of T cell differentiation	16/1315	59/11452	0,000747777170944415	0,00900833434585285	0,00706356830901959	Cd83/Gli3/Syk/Nckap1l/Cd74/Adam8/Ptprc/Mdk/Cd1d1/Il2rg/Tgfbr2/H2-Aa/H2-DMa/Ccr2/Il1rl2/Pnp	16	0,0121673003802281	24	41	GO:0030097	0,76	13,2953218885306	25	positive regulation of T cell differentiation	hemopoiesis	BP
GO:0045595	regulation of cell differentiation	225/1315	1304/11452	2,88004654080237e-11	0,00000000298828054790027	0,00000000234315501248302	Tfe3/Zfp385a/Loxl3/Serpinf1/Mmp14/Rarg/Col1a1/Tcirg1/Smo/Pwp1/Mov10/Axl/Apoe/Calr/Ptpn6/Coro1c/Map2k1/Ccn4/Fbln1/Ptbp1/Clic1/Etv5/Csf1/Cd83/Cers2/Timp2/Rac3/Pmp22/Mapt/Trpv2/Ccl9/Hey2/Igf1/H2afy2/Egfr/Pofut2/Appl2/Fstl3/Igfbp3/Kif3c/Itgb3/Dlg4/Ntn1/Zfp36l1/Smoc1/Tshz3/Tgfb3/Gli3/Sfrp4/Carmil1/Ripk1/Syk/Ror2/Wnt5a/Dmtn/Dab2/Sema5a/Col14a1/Twf1/Nckap1l/Snai2/Boc/Hcls1/Robo1/St6gal1/Ache/Nfatc4/Ptk7…	225	0,171102661596958	30	18	GO:0045595	0,981	247,159710770584	34	regulation of cell differentiation	regulation of cell differentiation	BP
GO:0045596	negative regulation of cell differentiation	94/1315	538/11452	0,0000163982906842939	0,000362509292000215	0,000284248902004472	Loxl3/Rarg/Smo/Apoe/Calr/Coro1c/Ccn4/Fbln1/Ptbp1/Cers2/Pmp22/Ccl9/Igf1/Egfr/Appl2/Fstl3/Itgb3/Ntn1/Zfp36l1/Gli3/Wnt5a/Dmtn/Dab2/Sema5a/Snai2/Nfatc4/Pi16/Dpysl3/Cd74/Tcf7l2/Col5a2/Col3a1/Map4k4/Itm2c/Epha4/Vim/Col5a1/Fbn1/Mdk/Bmp2/E2f1/Postn/Sema4a/Pias3/Ephb2/Pf4/Ptn/Foxp1/Lag3/Strap/Nucb2/Tgfb1i1/Arhgap4/Plxna3/G6pdx/Sfrp1/Thy1/Ptpn9/Adamts7/Nphp3/Lmo2/S100b/Vhl/Jdp2/Tmem98/Twist1/Pawr/C1qc/Ccn3…	94	0,0714828897338403	49	18	GO:0045595	0,868	46,0724769205745	54	negative regulation of cell differentiation	regulation of cell differentiation	BP
GO:0045597	positive regulation of cell differentiation	139/1315	763/11452	0,00000000970673814273533	0,00000055753077207336	0,000000437168131390862	Zfp385a/Serpinf1/Mmp14/Col1a1/Smo/Pwp1/Axl/Apoe/Calr/Map2k1/Ccn4/Ptbp1/Clic1/Etv5/Csf1/Cd83/Timp2/Rac3/Mapt/Trpv2/Igf1/H2afy2/Igfbp3/Kif3c/Itgb3/Dlg4/Ntn1/Zfp36l1/Tshz3/Tgfb3/Gli3/Sfrp4/Carmil1/Ripk1/Syk/Ror2/Wnt5a/Dmtn/Dab2/Sema5a/Twf1/Nckap1l/Snai2/Boc/Hcls1/Robo1/Ache/Ptk7/Bambi/Dpysl3/Cd74/Csf1r/Tcf7l2/Adam8/Il1r1/Xrcc5/Fn1/Epha4/Ptprc/Ccdc3/Vim/Mdk/Ptpra/Bmp2/E2f1/Shox2/Casp6/Cd1d1/Ptprd/Gli…	139	0,105703422053232	53	18	GO:0045595	0,898	155,274755445702	59	positive regulation of cell differentiation	regulation of cell differentiation	BP
GO:0045600	positive regulation of fat cell differentiation	13/1315	52/11452	0,00493300332946284	0,0368571549575313	0,0289002407907402	Zfp385a/Igf1/Zfp36l1/Snai2/Ccdc3/Bmp2/Medag/Wnt5b/Sfrp1/Sh3pxd2b/Cmklr1/Dact1/Zbtb7c	13	0,00988593155893536	51	18	GO:0045595	0,671	8,07935014005908	62	positive regulation of fat cell differentiation	regulation of cell differentiation	BP
GO:0045619	regulation of lymphocyte differentiation	27/1315	118/11452	0,000315289743043875	0,00440681816625873	0,00345545135734524	Loxl3/Mmp14/Axl/Ptpn6/Cd83/Zfp36l1/Gli3/Syk/Nckap1l/Cd74/Adam8/Ptprc/Mdk/Cd1d1/Lag3/Il2rg/Gas6/Sfrp1/Sh3rf1/Tgfbr2/H2-Aa/H2-DMa/Ccr2/Nfam1/Il1rl2/Flt3l/Pnp	27	0,020532319391635	4	41	GO:0030097	0,824	7,69413665508586	4	regulation of lymphocyte differentiation	hemopoiesis	BP
GO:0045621	positive regulation of lymphocyte differentiation	20/1315	70/11452	0,0000778261528802327	0,00139617993371808	0,00109476535337971	Mmp14/Axl/Cd83/Gli3/Syk/Nckap1l/Cd74/Adam8/Ptprc/Mdk/Cd1d1/Il2rg/Gas6/Tgfbr2/H2-Aa/H2-DMa/Ccr2/Il1rl2/Flt3l/Pnp	20	0,0152091254752852	5	41	GO:0030097	0,779	13,1191072676041	5	positive regulation of lymphocyte differentiation	hemopoiesis	BP
GO:0045637	regulation of myeloid cell differentiation	29/1315	148/11452	0,00264887739108867	0,023666983690102	0,0185576322486797	Tfe3/Rarg/Csf1/Fstl3/Itgb3/Zfp36l1/Ripk1/Ror2/Nckap1l/Hcls1/Lox/Cd74/Csf1r/Adam8/Fbn1/Rassf2/Pias3/Pf4/Tyrobp/Sfrp1/Lmo2/C1qc/Hoxa9/Lrrc17/Inhba/Rab7b/Fes/Fgfr3/Ptk2b	29	0,0220532319391635	5	41	GO:0030097	0,824	4,25440631972894	5	regulation of myeloid cell differentiation	hemopoiesis	BP
GO:0045657	positive regulation of monocyte differentiation	4/1315	7/11452	0,00454828229810466	0,0346671801228759	0,0271830491051603	Csf1/Zfp36l1/Cd74/Fes	4	0,00304182509505703	9	41	GO:0030097	0,626	4,68412671026615	10	positive regulation of monocyte differentiation	hemopoiesis	BP
GO:0045664	regulation of neuron differentiation	82/1315	537/11452	0,00392740504999142	0,0319810084640441	0,0250767821446488	Serpinf1/Mov10/Apoe/Calr/Map2k1/Ptbp1/Etv5/Cers2/Timp2/Rac3/Pmp22/Mapt/Trpv2/Hey2/Kif3c/Dlg4/Ntn1/Gli3/Wnt5a/Dab2/Sema5a/Twf1/Robo1/Ache/Nfatc4/Ptk7/Cdh2/Dpysl3/Map4k4/Fn1/Itm2c/Epha4/Vim/Mdk/Bmp2/Shox2/Sema4a/Ptprd/P3h1/Ephb2/Limk1/Ptn/Iqgap1/Arhgap4/Plxna3/Sfrp1/Thy1/Bmp5/Ptpn9/Ptprf/Dbn1/Grn/Zc4h2/Brsk1/Ndrg4/Creb3l2/Lpar1/Sdk1/Lrp1/Nbl1/Shtn1/Arsb/Trim46/Fzd1/Rtn4rl1/Kctd11/Ust/Gli2/Amigo1/Is…	82	0,0623574144486692	34	19	GO:0007399	0,634	7,88264107768068	39	regulation of neuron differentiation	nervous system development	BP
GO:0045666	positive regulation of neuron differentiation	53/1315	316/11452	0,00282459560688098	0,0249677266378957	0,0195775640486629	Serpinf1/Apoe/Map2k1/Ptbp1/Etv5/Timp2/Mapt/Trpv2/Kif3c/Dlg4/Ntn1/Wnt5a/Sema5a/Twf1/Robo1/Ache/Ptk7/Dpysl3/Fn1/Epha4/Mdk/Bmp2/Shox2/Ptprd/P3h1/Limk1/Ptn/Iqgap1/Plxna3/Bmp5/Ptprf/Dbn1/Grn/Zc4h2/Ndrg4/Creb3l2/Lpar1/Lrp1/Nbl1/Shtn1/Arsb/Fzd1/Kctd11/Gli2/Amigo1/Islr2/Nlgn2/Fes/Ntrk2/Cfl1/Ptk2b/Sphk1/Numbl	53	0,0403041825095057	109	19	GO:0007399	0,577	12,0492300679291	126	positive regulation of neuron differentiation	nervous system development	BP
GO:0045670	regulation of osteoclast differentiation	13/1315	46/11452	0,00151815897191905	0,0157267579168362	0,0123315836824072	Tfe3/Csf1/Fstl3/Itgb3/Csf1r/Adam8/Fbn1/Rassf2/Pias3/Tyrobp/Sfrp1/Lrrc17/Fgfr3	13	0,00988593155893536	17	41	GO:0030097	0,745	9,21392192660061	19	regulation of osteoclast differentiation	hemopoiesis	BP
GO:0045730	respiratory burst	9/1315	21/11452	0,00027352944901416	0,00391189487179985	0,00306737467591693	Cyba/Cybb/Ncf1/Lbp/Slc11a1/Ncf2/Rac2/Grn/Ncf4	9	0,00684410646387833	9	75	GO:0045730	1	12,7364309190398	11	respiratory burst	respiratory burst	BP
GO:0045765	regulation of angiogenesis	50/1315	225/11452	0,00000273442078528953	0,0000810623452155185	0,0000635621848319544	Itgb2/Serpinf1/Mapk7/Hmox1/Epha2/Cybb/Sulf1/Ptgis/Sparc/Dcn/Ccl11/Itgb3/Wnt5a/Sema5a/Thbs2/Smoc2/Cyp1b1/C3/Creb3l1/Mdk/Sema4a/Ecm1/F3/Reck/Adgrb2/Emilin1/Pf4/Ptn/Tnfrsf1a/Pde3b/Tnmd/Srpx2/Adgra2/Bmper/Ctsh/Tgfbr2/Grn/Meox2/Pml/Tgfb2/Thbs1/C3ar1/Rhoj/Ccr2/Foxc1/Cysltr1/Adam12/Ptk2b/Sphk1/Hhip	50	0,0380228136882129	28	25	GO:0001568	0,867	55,7736414665177	32	regulation of angiogenesis	blood vessel development	BP
GO:0045766	positive regulation of angiogenesis	27/1315	127/11452	0,0010603841015728	0,0117611222852031	0,00922207008119208	Itgb2/Hmox1/Cybb/Ptgis/Ccl11/Itgb3/Wnt5a/Sema5a/Smoc2/Cyp1b1/C3/Mdk/Ecm1/F3/Tnfrsf1a/Srpx2/Bmper/Ctsh/Tgfbr2/Grn/Thbs1/C3ar1/Rhoj/Cysltr1/Adam12/Ptk2b/Sphk1	27	0,020532319391635	151	25	GO:0001568	0,822	18,680175567042	178	positive regulation of angiogenesis	blood vessel development	BP
GO:0045785	positive regulation of cell adhesion	76/1315	286/11452	8,12501355773766e-13	0,000000000116151582704281	9,10761753653307e-11	Tfe3/Itgb2/Icosl/Calr/Ptpn6/Nid1/Fbln1/Csf1/Cd83/Cyth3/Rac3/Igf1/Fstl3/Itgb3/Smoc1/Gli3/Carmil1/Syk/Wnt5a/Dmtn/Dab2/Nckap1l/Ccdc80/Cd86/Smoc2/Emilin2/Vit/Cd74/Pcsk5/Ptprj/Adam8/Map4k4/Ppm1f/Fn1/Ptprc/Selp/Rsu1/Apbb1ip/Mdk/Ptpn22/Vcam1/Cd1d1/Plpp3/Pdpn/Ptpru/Emilin1/Spp1/Ptn/Iqgap1/Coro1a/Pycard/Il2rg/Thy1/Tbx18/Tgfbr2/Dbn1/Abi3bp/Pawr/Cd276/H2-Aa/Icam1/H2-DMa/Sirpa/Tgfb2/Thbs1/Col16a1/Dock5/Ccr2/…	76	0,0577946768060836	62	1	GO:0007155	0,841	407,363539973919	67	positive regulation of cell adhesion	cell adhesion	BP
GO:0045807	positive regulation of endocytosis	38/1315	129/11452	0,0000000230418718693896	0,00000119550068475704	0,000000937409783657581	Axl/Apoe/Sh3gl1/Calr/Cyba/Clip3/Mertk/Lbp/Abr/Dock2/Appl2/Sfrp4/Syk/Wnt5a/Dab2/Nckap1l/Pros1/C3/C2/Ptprj/Mff/Slc11a1/Ptprc/Fcgr2b/Dnm1/Pycard/Tub/Il2rg/Gas6/Plcg2/Sirpa/Lrp1/Cd14/Gpc3/Mex3b/Fcer1g/Fcgr3/Arrb2	38	0,0288973384030418	29	10	GO:0006909	0,565	118,109302117819	30	positive regulation of endocytosis	phagocytosis	BP
GO:0045859	regulation of protein kinase activity	76/1315	502/11452	0,00665307682352103	0,0463195272789078	0,0363198269973944	Dlg3/Mapk7/Apoe/Prkar2b/Ptpn6/Coro1c/Map2k1/Csf1/Ncf1/Pmp22/Igf1/Egfr/Irak3/Shc2/Itgb3/Slc9a3r1/Camkk1/Dlg4/Pik3r5/Tgfb3/Ripk1/Syk/Ror2/Prkcd/Wnt5a/Dab2/Ajuba/Ripk3/Robo1/Map3k12/Fgd2/Cd74/Csf1r/Plce1/Maged1/Ptprj/Adam8/Prkar1b/Map4k4/Slc11a1/Ppm1f/Xrcc5/Epha4/Ptprc/Stk39/Cdc25b/Rassf2/Bmp2/Ccna2/Ptpn22/Pdgfc/Ephb2/P2rx7/Camkk2/Iqgap1/Pycard/Bccip/Gas6/Sfrp1/Thy1/Csk/Tgfbr2/Mst1r/Tnxb/Spred3/Map4…	76	0,0577946768060836	21	45	GO:0001932	0,902	5,41981435563824	22	regulation of protein kinase activity	regulation of protein phosphorylation	BP
GO:0045860	positive regulation of protein kinase activity	53/1315	318/11452	0,00323575964949253	0,0274250880437226	0,0215044175027643	Dlg3/Map2k1/Csf1/Ncf1/Igf1/Egfr/Shc2/Itgb3/Camkk1/Dlg4/Pik3r5/Tgfb3/Ripk1/Syk/Ror2/Prkcd/Wnt5a/Dab2/Ajuba/Ripk3/Robo1/Map3k12/Fgd2/Cd74/Csf1r/Plce1/Maged1/Adam8/Map4k4/Slc11a1/Xrcc5/Epha4/Ptprc/Stk39/Cdc25b/Rassf2/Bmp2/Pdgfc/P2rx7/Camkk2/Iqgap1/Gas6/Csk/Tgfbr2/Mst1r/Map4k1/Lpar1/Tgfb2/Thbs1/Fzd5/C1qtnf2/Ptk2b/Arrb2	53	0,0403041825095057	62	45	GO:0001932	0,853	10,0676555751655	70	positive regulation of protein kinase activity	regulation of protein phosphorylation	BP
GO:0045879	negative regulation of smoothened signaling pathway	12/1315	27/11452	0,0000166431300695908	0,000366661834718074	0,000287504972218742	Glis2/Gli3/Sufu/Enpp1/Runx2/Gpr161/Kctd11/Kif7/Gas1/Fgfr3/Gpc3/Hhip	12	0,0091254752851711	26	43	GO:0008589	0,938	38,4594516456539	32	negative regulation of smoothened signaling pathway	regulation of smoothened signaling pathway	BP
GO:0045880	positive regulation of smoothened signaling pathway	11/1315	28/11452	0,000146928610175175	0,00233931861477376	0,00183429435427456	Smo/Rab34/Gli1/Shox2/Disp1/Sfrp1/Chsy1/Gas8/Kif7/Gas1/Gpc3	11	0,00836501901140684	37	43	GO:0008589	0,936	24,9936569631628	41	positive regulation of smoothened signaling pathway	regulation of smoothened signaling pathway	BP
GO:0045926	negative regulation of growth	37/1315	209/11452	0,00472616973009815	0,0357034919955834	0,0279956365848521	Lbp/Ntn1/Ripk1/Wnt5a/Dab2/Sema5a/Pi16/Tcf7l2/Rbp4/Ptprj/Sema4a/P3h1/Foxp1/Arhgap4/Plxna3/G6pdx/Sfrp1/Nkd1/Tgfbr2/Sh3bp4/Pml/Scd1/Ccn3/Enpp1/Ppp1r9b/Tgfb2/Inhba/Trim46/Msx1/Gja1/Gas1/Fgfr3/Gpc3/Cfl1/Slit3/Ei24/Dact3	37	0,0281368821292776	10	52	GO:0003417	0,639	4,82310142299988	11	negative regulation of growth	growth plate cartilage development	BP
GO:0045936	negative regulation of phosphate metabolic process	71/1315	442/11452	0,00197838188103262	0,0190238126168652	0,0149168530782917	Dlg3/Mapk7/Foxm1/Pwp1/Apoe/Prkar2b/Ptpn6/Coro1c/Fbln1/Lrrk1/Mapt/Mical1/Igf1/Plek/Grb10/Irak3/Ube2b/Igfbp3/Slc9a3r1/Sfrp4/Lpcat1/Prkcd/Dmtn/Dok2/Dab2/Ajuba/Nckap1l/Ptprj/Farp1/Prkar1b/Ppm1f/Ptprc/Stk39/Rassf2/Ptpn22/Plpp3/Ephb2/Emilin1/P2rx7/Strap/Iqgap1/Sytl2/Nupr1/Pycard/Sfrp1/Thy1/Csk/Gnai2/Prr5l/Ptpn13/Twist1/Mgat5/Spred3/Enpp1/Cep85/Sirpa/Pmepa1/Ppp1r9b/Tgfb2/Ccdc8/Kirrel/Zbed3/Dact1/Pid1/Cd…	71	0,0539923954372624	1	45	GO:0001932	0,835	0	0	negative regulation of phosphate metabolic process	regulation of protein phosphorylation	BP
GO:0045937	positive regulation of phosphate metabolic process	118/1315	745/11452	0,000133731699026472	0,00217796460718302	0,00170777428843398	Dlg3/Araf/Apoe/Map2k1/Ptbp1/Taz/Clip3/Csf1/Lrrk1/Ncf1/C1qtnf1/Timp2/Igfbp4/Ccl6/Ccl9/Igf1/Plek/Egfr/Grb10/Shc2/Igfbp3/Fam20a/Ccl11/Itgb3/Camkk1/Dlg4/Pik3r5/Tgfb3/Ripk1/Syk/Ror2/Thbs4/Prkcd/Wnt5a/Dab2/Ajuba/Ripk3/Nckap1l/Hcls1/Robo1/Map3k12/Fgd2/C3/Cdh2/Cd74/Csf1r/Plce1/Maged1/Ptprj/Adam8/Map4k4/Slc11a1/Xrcc5/Epha4/Ppp1r7/Ptprc/Fcgr2b/Stk39/Fgf7/Cdc25b/Rassf2/Bmp2/Ptpn22/Pdgfc/Bcar3/Glipr2/Plpp3/P…	118	0,0897338403041825	1	45	GO:0001932	0,9	0	0	positive regulation of phosphate metabolic process	regulation of protein phosphorylation	BP
GO:0045992	negative regulation of embryonic development	7/1315	19/11452	0,0037423116482909	0,0310235706616693	0,0243260409910608	Tbx2/Sulf1/Wnt5a/Sufu/Col5a2/Col5a1/Gpr161	7	0,00532319391634981	2	50	GO:0001818	0,53	1,5769054564015	2	negative regulation of embryonic development	negative regulation of cytokine production	BP
GO:0046328	regulation of JNK cascade	27/1315	143/11452	0,00614652823848563	0,0434035303602393	0,0340333506485911	Ncf1/Egfr/Sfrp4/Ripk1/Syk/Ror2/Wnt5a/Dab2/Map3k12/Fgd2/Map4k4/Epha4/Fcgr2b/Rassf2/Ptpn22/Pycard/Sfrp1/Sh3rf1/Tnxb/Map4k1/Sirpa/Sh3rf3/Dact1/Fzd5/Rap2a/Ptk2b/Tnfrsf19	27	0,020532319391635	20	21	GO:0035556	0,654	5,56109157942177	24	regulation of JNK cascade	intracellular signal transduction	BP
GO:0046425	regulation of receptor signaling pathway via JAK-STAT	16/1315	70/11452	0,00502620696446135	0,0372008137458448	0,0291697087337639	Pwp1/Igf1/Hcls1/Il10rb/Cyp1b1/Csf1r/Ptprc/Ptprd/Tnfrsf1a/Il10ra/Vhl/Leprot/Clcf1/Bcl3/Fgfr3/Ptk2b	16	0,0121673003802281	11	13	GO:0009966	0,619	4,89966815296215	11	regulation of receptor signaling pathway via JAK-STAT	regulation of signal transduction	BP
GO:0046456	icosanoid biosynthetic process	9/1315	24/11452	0,000883745253733508	0,0102434832743561	0,00803206686750302	Ggt5/Ptgis/Syk/Cd74/Mgst3/Tbxas1/Pla2g4a/Alox5ap/Sphk1	9	0,00684410646387833	1	86	GO:0019370	0,943	0	1	icosanoid biosynthetic process	leukotriene biosynthetic process	BP
GO:0046548	retinal rod cell development	4/1315	6/11452	0,00214404884891179	0,0201615132137476	0,0158089409574445	Naglu/Bbs4/Ntrk2/Miat	4	0,00304182509505703	12	40	GO:0001654	0,733	7,14321661004592	13	retinal rod cell development	eye development	BP
GO:0046631	alpha-beta T cell activation	22/1315	96/11452	0,00106977819896185	0,0118245415015835	0,00927179802753694	Loxl3/Tcf7/Tcirg1/Stat6/Cd83/Dock2/Gli3/Syk/Nckap1l/Ptprc/Ptpn22/Sema4a/Cd1d1/Foxp1/Il2rg/Sh3rf1/Tgfbr2/Tmem98/Ccr2/Bcl3/H2-Ab1/Pnp	22	0,0167300380228137	2	27	GO:0001775	0,79	2,57445975129668	2	alpha-beta T cell activation	cell activation	BP
GO:0046632	alpha-beta T cell differentiation	17/1315	66/11452	0,000979729743285653	0,0110755382548128	0,00868449349441007	Loxl3/Tcf7/Stat6/Cd83/Gli3/Syk/Nckap1l/Sema4a/Cd1d1/Foxp1/Il2rg/Sh3rf1/Tgfbr2/Tmem98/Ccr2/Bcl3/Pnp	17	0,0129277566539924	10	27	GO:0001775	0,761	8,80625711955536	12	alpha-beta T cell differentiation	cell activation	BP
GO:0046635	positive regulation of alpha-beta T cell activation	12/1315	43/11452	0,00256306609540023	0,0232424117131279	0,0182247190766867	Cd83/Gli3/Syk/Nckap1l/Ptprc/Ptpn22/Cd1d1/Il2rg/Tgfbr2/Ccr2/H2-Ab1/Pnp	12	0,0091254752851711	1	27	GO:0001775	0,726	0	3	positive regulation of alpha-beta T cell activation	cell activation	BP
GO:0046637	regulation of alpha-beta T cell differentiation	11/1315	41/11452	0,00531380337531933	0,0382179192485731	0,0299672362144473	Loxl3/Cd83/Gli3/Syk/Nckap1l/Cd1d1/Il2rg/Sh3rf1/Tgfbr2/Ccr2/Pnp	11	0,00836501901140684	1	27	GO:0001775	0,723	0	0	regulation of alpha-beta T cell differentiation	cell activation	BP
GO:0046638	positive regulation of alpha-beta T cell differentiation	9/1315	30/11452	0,00512372161560279	0,0374981810616299	0,0294028788479355	Cd83/Gli3/Syk/Nckap1l/Cd1d1/Il2rg/Tgfbr2/Ccr2/Pnp	9	0,00684410646387833	10	27	GO:0001775	0,691	4,68218453016823	12	positive regulation of alpha-beta T cell differentiation	cell activation	BP
GO:0046649	lymphocyte activation	78/1315	426/11452	0,0000163688654630439	0,000362509292000215	0,000284248902004472	Itgb2/Loxl3/Icosl/Tcf7/Mmp14/Tcirg1/Stat6/Axl/Ptpn6/Mertk/Cd83/Igf1/Dock2/Zfp36l1/Gli3/Syk/Prkcd/Lcp1/Ripk3/Nckap1l/Cd86/Ifnar1/Cd74/Ptprj/Adam8/Slc11a1/Ptprc/Fcgr2b/Apbb1ip/Mdk/Tyro3/Ptpn22/Vcam1/Sema4a/Cd1d1/Tnfrsf1b/P2rx7/Gpnmb/Foxp1/Lag3/Tyrobp/Coro1a/Itgam/Pycard/Dock11/Was/Il2rg/Gas6/Sfrp1/Sh3rf1/Thy1/Csk/Tgfbr2/Rac2/Plcg2/Tmem98/Pawr/Cd276/H2-Aa/Icam1/H2-DMa/Sirpa/Dock10/Plcl2/Runx2/Clcf1/…	78	0,0593155893536122	4	27	GO:0001775	0,957	16,4113474069771	4	lymphocyte activation	cell activation	BP
GO:0046651	lymphocyte proliferation	36/1315	171/11452	0,000209676499552147	0,00318876813621504	0,00250036029825529	Itgb2/Icosl/Ptpn6/Igf1/Dock2/Syk/Prkcd/Ripk3/Nckap1l/Cd86/Cd74/Slc11a1/Ptprc/Fcgr2b/Ptpn22/Vcam1/Cd1d1/Tnfrsf1b/P2rx7/Gpnmb/Tyrobp/Coro1a/Itgam/Pycard/Sh3rf1/Tgfbr2/Rac2/Pawr/Cd276/H2-Aa/Plcl2/Clcf1/Ccr2/Gja1/H2-Ab1/Pnp	36	0,0273764258555133	6	12	GO:0008283	0,768	11,1660630004059	6	lymphocyte proliferation	cell population proliferation	BP
GO:0046677	response to antibiotic	34/1315	171/11452	0,000918512983510078	0,0104771812900929	0,00821531294102369	Mapk7/Stat6/Axl/Hmox1/Eps8/Pcgf2/Aoc3/Igf1/Adcy3/Ripk1/Prkcd/Ripk3/Arsa/Cyp1b1/Pycr1/Casp6/Aptx/Foxp1/G6pdx/Adcy7/Mmp2/Cdo1/Pawr/Sigmar1/Sirpa/Apobec1/Cfl1/Pla2g4a/Lig1/Abat/Ptk2b/Sphk1/Bnip3/Vkorc1	34	0,0258555133079848	21	81	GO:0046677	1	11,9327986770192	23	response to antibiotic	response to antibiotic	BP
GO:0046849	bone remodeling	27/1315	69/11452	0,00000000296086890921031	0,000000192396663565151	0,000000150861071907877	Acp5/Tcirg1/Epha2/P3h4/Lrrk1/Rab3d/Egfr/Itgb3/Syk/Csf1r/Adam8/Mdk/Rassf2/Ctsk/Spp1/P2rx7/Ptn/Sfrp1/Csk/Pth1r/Rac2/Enpp1/Ctss/Gja1/Fgfr3/Tmem119/Ptk2b	27	0,020532319391635	20	33	GO:0046849	0,999	135,113525177403	24	bone remodeling	bone remodeling	BP
GO:0046850	regulation of bone remodeling	13/1315	39/11452	0,000260652580688719	0,00379996438995803	0,0029796083282219	Egfr/Itgb3/Syk/Csf1r/Adam8/Mdk/Spp1/P2rx7/Sfrp1/Csk/Gja1/Fgfr3/Tmem119	13	0,00988593155893536	11	33	GO:0046849	0,962	14,0455927629722	12	regulation of bone remodeling	bone remodeling	BP
GO:0046903	secretion	127/1315	718/11452	0,000000252144734214716	0,00000990542208856787	0,0000077669880874794	Itgb2/Tcirg1/Rab34/Axl/Lcp2/Il17ra/Apoe/Sri/Ccn4/Hmox1/Fbln1/Ptbp1/Cyba/Stx1a/M6pr/Dio2/Mertk/Steap2/C1qtnf1/Abr/Rab3d/Scrn1/Rcn3/Mical1/Igf1/Plek/Egfr/Pofut2/Igfbp3/Myo1g/Sdc1/Slc9a3r1/Cacna1g/Fbln5/Tgfb3/Syk/Nkd2/Wnt5a/Dmtn/Dab2/Rab2b/Gsdmd/Ifnar1/Myo1f/Cd74/Csf1r/Apba1/Cpt1a/Tcf7l2/Rbp4/Cplx2/Casp1/Map4k4/Fn1/Dnajc1/Stk39/Fgf7/Creb3l1/Mdk/Tyro3/Anxa5/Postn/Ptpn22/Tnfrsf1b/P3h1/Spp1/Stx2/P2rx7/…	127	0,0965779467680608	5	51	GO:0032940	0,97	40,3023969452117	5	secretion	secretion by cell	BP
GO:0046942	carboxylic acid transport	32/1315	164/11452	0,00176523607204214	0,0174913705467407	0,0137152425666966	Slc7a7/Apoe/Slc25a1/Ctns/Cpt1c/Slc16a7/Slc1a4/Slc36a1/Slc36a2/Slc9a3r1/Slc46a1/Syk/Sfxn1/Emb/Prkcd/Apba1/Acsl5/Rbp4/Slc11a1/Eprs/Stk39/P2rx7/Arl6ip1/Slco2a1/Folr2/Thbs1/Slc38a6/Osr1/Slc17a5/Ntrk2/Pla2g4a/Abat	32	0,0243346007604563	1	99	GO:0002790	0,581	0	0	carboxylic acid transport	peptide secretion	BP
GO:0048002	antigen processing and presentation of peptide antigen	16/1315	36/11452	0,000000646868712466582	0,0000233781259960535	0,000018331134654878	Calr/Tapbp/Cd74/Slc11a1/Fcgr2b/Pycard/Ifi30/H2-Aa/Unc93b1/H2-DMa/Ctss/Fcer1g/Fcgr3/H2-Eb1/H2-Ab1/H2-DMb1	16	0,0121673003802281	4	39	GO:0019886	0,874	29,7331356023591	4	antigen processing and presentation of peptide antigen	antigen processing and presentation of exogenous peptide antigen via MHC class II	BP
GO:0048015	phosphatidylinositol-mediated signaling	22/1315	111/11452	0,00712462458519415	0,0487582020814404	0,0382320280092389	Ptpn6/Ncf1/Dcn/Igf1/Egfr/Slc9a3r1/Pik3r5/Zfp36l1/Hcls1/Csf1r/Plce1/Selp/Pdgfc/Pdgfra/Prr5l/Plcg2/Ptpn13/Twist1/Tgfb2/Dipk2a/Ntrk2/Ptafr	22	0,0167300380228137	40	21	GO:0035556	0,658	6,34936897023963	44	phosphatidylinositol-mediated signaling	intracellular signal transduction	BP
GO:0048041	focal adhesion assembly	17/1315	68/11452	0,00140232551660331	0,0146919857441585	0,0115202035043006	Mmp14/Coro1c/Actn1/Dmtn/Ajuba/Apod/Ptprj/Map4k4/Ppm1f/Pip5k1a/Iqgap1/Gpm6b/Thy1/Lrp1/Col16a1/Cfl1/Ptk2b	17	0,0129277566539924	24	68	GO:0050808	0,752	10,6769702617272	25	focal adhesion assembly	synapse organization	BP
GO:0048143	astrocyte activation	5/1315	11/11452	0,00504482947006309	0,0372008137458448	0,0291697087337639	Smo/Egfr/Grn/C1qa/Lrp1	5	0,00380228136882129	9	19	GO:0007399	0,491	4,4896336418881	10	astrocyte activation	nervous system development	BP
GO:0048144	fibroblast proliferation	20/1315	85/11452	0,00125590644064442	0,0133762353189827	0,0104885041191496	Fbln1/Igf1/Egfr/Itgb3/Wnt5a/Cd74/Fn1/E2f1/Ccna2/Pdgfc/Pdgfra/Nupr1/Gas6/Sfrp1/Ednra/Ifi30/Pawr/Pml/Pex2/Sphk1	20	0,0152091254752852	3	12	GO:0008283	0,668	3,85681538442084	3	fibroblast proliferation	cell population proliferation	BP
GO:0048145	regulation of fibroblast proliferation	19/1315	83/11452	0,00230913913887692	0,0213736576696334	0,0167594013684183	Fbln1/Igf1/Egfr/Itgb3/Wnt5a/Cd74/Fn1/E2f1/Ccna2/Pdgfc/Pdgfra/Nupr1/Gas6/Sfrp1/Ifi30/Pawr/Pml/Pex2/Sphk1	19	0,0144486692015209	5	12	GO:0008283	0,666	4,48921266621199	5	regulation of fibroblast proliferation	cell population proliferation	BP
GO:0048146	positive regulation of fibroblast proliferation	14/1315	52/11452	0,00169565804081265	0,017070685722297	0,0133853773685433	Fbln1/Igf1/Egfr/Itgb3/Wnt5a/Cd74/Fn1/E2f1/Ccna2/Pdgfc/Pdgfra/Gas6/Pml/Sphk1	14	0,0106463878326996	68	12	GO:0008283	0,639	13,1856942477651	72	positive regulation of fibroblast proliferation	cell population proliferation	BP
GO:0048246	macrophage chemotaxis	8/1315	25/11452	0,00531712074109636	0,0382179192485731	0,0299672362144473	Myo9b/Csf1/Ptprj/Mdk/Thbs1/C3ar1/Cmklr1/Ptk2b	8	0,00608365019011407	15	3	GO:0016477	0,658	5,44309086216456	16	macrophage chemotaxis	cell migration	BP
GO:0048247	lymphocyte chemotaxis	11/1315	22/11452	0,00000928571518932698	0,000222891812734852	0,000174772769784976	Cxcl16/Ccl6/Ccl9/Ccl11/Wnt5a/Adam8/Stk39/Gas6/Hsd3b7/Ccr2/Ptk2b	11	0,00836501901140684	28	3	GO:0016477	0,682	44,4396674897073	31	lymphocyte chemotaxis	cell migration	BP
GO:0048251	elastic fiber assembly	6/1315	9/11452	0,000139974414796411	0,00226245077986259	0,00177402114706269	Fbln5/Lox/Efemp2/Emilin1/Tnxb/Mfap4	6	0,00456273764258555	9	2	GO:0030198	0,777	15,3767302547404	12	elastic fiber assembly	extracellular matrix organization	BP
GO:0048468	cell development	253/1315	1547/11452	0,000000000391637123375081	0,0000000323000207009217	0,0000000253269243618541	Zfp385a/Serpinf1/Col6a1/Itgb7/Rarg/Col18a1/Naglu/Smo/Mov10/Axl/Apoe/Calr/Ptpn6/Coro1c/Plod3/Map2k1/Ccn4/Fbln1/Epha2/Ptbp1/Sulf2/Etv5/Aldh1a2/Mertk/Csf1/Lrrk1/Actn1/Cers2/Sulf1/Timp2/Rac3/Pmp22/Mapt/Trpv2/Hey2/Igf1/Egfr/Csrp2/Col6a2/Appl2/Ube2b/Sdc1/Kif3c/Itgb3/Slc9a3r1/Itgb4/Dlg4/Ntn1/Tgfb3/Gli3/Carmil1/Fancc/Ror2/Hexb/Thbs4/Emb/Arf4/Wnt5a/Stmn4/Dmtn/Dab2/Sema5a/Matn2/Col14a1/Nptxr/Twf1/Nckap1l/R…	253	0,192395437262357	62	20	GO:0048468	0,971	231,581940765998	63	cell development	cell development	BP
GO:0048514	blood vessel morphogenesis	91/1315	478/11452	0,000000572964794081762	0,0000210621858304456	0,0000165151716886605	Tbx2/Itgb2/Fap/Serpinf1/Mapk7/Col18a1/Foxm1/Smo/Apoe/Hmox1/Epha2/Cybb/Sulf1/Ptgis/Sparc/Hey2/Dcn/Ccl11/Itgb3/Zfp36l1/Syk/Wnt5a/Sema5a/Robo1/Nfatc4/Thbs2/Smoc2/Cyp1b1/C3/Cdh2/Lox/Ptprj/Mmp19/Adam8/Col3a1/Fn1/Creb3l1/Mdk/Sema4a/Ecm1/F3/Reck/Ephb2/Adgrb2/Emilin1/Pdgfra/Pf4/Ptn/Tnfrsf1a/Pde3b/Parva/Tead2/Tnmd/Srpx2/Adgra2/Ednra/Eif2ak3/Mmp2/Comp/Bmper/Thy1/Myo1e/Ctsh/Tgfbr2/Thsd7a/Vhl/Loxl2/Grn/Becn1…	91	0,0692015209125475	36	25	GO:0001568	0,969	78,3701977112539	42	blood vessel morphogenesis	blood vessel development	BP
GO:0048534	hematopoietic or lymphoid organ development	115/1315	632/11452	0,000000216810136747394	0,00000877194723079236	0,00000687821367291302	Tfe3/Zfp385a/Loxl3/Rpa1/Tcf7/Mmp14/Rarg/Tcirg1/Stat6/Axl/Ptpn6/Cnn2/Map2k1/Ccn4/Epha2/Taz/Mertk/Csf1/Lrrk1/Actn1/Cd83/Dock2/Fstl3/Itgb3/Top2a/Sptb/Zfp36l1/Gli3/Ripk1/Syk/Ror2/Sfxn1/Wnt5a/Dmtn/Dab2/Ripk3/Nckap1l/Hcls1/Lox/Cd74/Csf1r/Ptprj/Adam8/Xrcc5/Ptprc/Pip4k2a/Fbn1/Mdk/Tyro3/Rassf2/Bcl2l11/Ptpn22/Sema4a/Gpatch4/Cd1d1/Pias3/Pdpn/Pdgfra/Pf4/Ptn/Tcaf2/Foxp1/Lag3/Etv6/Tyrobp/Itgam/Dock11/Il2rg/G6p…	115	0,0874524714828897	2	41	GO:0030097	0,977	17,7253523682274	2	hematopoietic or lymphoid organ development	hemopoiesis	BP
GO:0048546	digestive tract morphogenesis	12/1315	35/11452	0,000332640839612927	0,00457239000262811	0,00358527868516677	Tcf7/Egfr/Gli3/Wnt5a/Tcf7l2/Shox2/Pdgfra/Stx2/Sfrp1/Dact1/Gli2/Fgfr3	12	0,0091254752851711	18	53	GO:0048565	0,943	15,8245816994002	19	digestive tract morphogenesis	digestive tract development	BP
GO:0048557	embryonic digestive tract morphogenesis	5/1315	10/11452	0,00303690551036227	0,0261844083251273	0,0205315821698986	Tcf7/Gli3/Tcf7l2/Shox2/Pdgfra	5	0,00380228136882129	20	53	GO:0048565	0,872	7,49708571775318	21	embryonic digestive tract morphogenesis	digestive tract development	BP
GO:0048562	embryonic organ morphogenesis	43/1315	194/11452	0,0000143622455111485	0,000320806685323676	0,000251549270794678	Tbx2/Tcf7/Mmp14/Rarg/Naglu/Smo/Epha2/Aldh1a2/Abr/Pcgf2/Lrig3/Slc9a3r1/Ntn1/Tgfb3/Gli3/Ror2/Wnt5a/Ptk7/Tcf7l2/Rbp4/Sufu/Gli1/Shox2/Col11a1/Ephb2/Pdgfra/Tead2/Tbx18/Tgfbr2/Nphp3/Chst11/Twist1/Whrn/Runx2/Tgfb2/Fzd5/Osr1/Gli2/Msx1/Fzd2/Gja1/Slc39a1/Gas1	43	0,0326996197718631	6	62	GO:0048562	0,997	21,8708165180395	6	embryonic organ morphogenesis	embryonic organ morphogenesis	BP
GO:0048565	digestive tract development	22/1315	73/11452	0,000013745683262683	0,000310266597995928	0,000243284632298344	Tbx2/Tcf7/Smo/Aldh1a2/Egfr/Itgb4/Gli3/Wnt5a/Pcsk5/Tcf7l2/Col3a1/Shox2/Pdgfc/Pdgfra/Stx2/Sfrp1/Clmp/Nphp3/Dact1/Fat4/Gli2/Fgfr3	22	0,0167300380228137	28	53	GO:0048565	0,999	41,0125170093871	30	digestive tract development	digestive tract development	BP
GO:0048566	embryonic digestive tract development	8/1315	19/11452	0,000696605494182889	0,00855202890091321	0,00670577245505103	Tcf7/Aldh1a2/Gli3/Pcsk5/Tcf7l2/Shox2/Pdgfra/Gli2	8	0,00608365019011407	15	53	GO:0048565	0,905	11,580537871398	16	embryonic digestive tract development	digestive tract development	BP
GO:0048568	embryonic organ development	55/1315	316/11452	0,00100599009211269	0,0112548421957581	0,00882508836870298	Tbx2/Tcf7/Mmp14/Rarg/Naglu/Smo/Map2k1/Epha2/Aldh1a2/Abr/Pcgf2/Hey2/Lrig3/Egfr/Slc9a3r1/Ntn1/Zfp36l1/Tgfb3/Gli3/Ror2/Wnt5a/Ptk7/Pcsk5/Tcf7l2/Rbp4/Sufu/Gli1/Col5a2/Shox2/Vcam1/Col11a1/Pdgfc/Ephb2/Pdgfra/Tead2/Bmp5/Tbx18/Tgfbr2/Nphp3/Lmo2/Chst11/Twist1/Whrn/Runx2/Tgfb2/Fzd5/Osr1/Gli2/Msx1/Fzd2/Foxc1/Gja1/Slc39a1/Gas1/Flt3l	55	0,0418250950570342	39	62	GO:0048562	0,951	13,9115623867091	41	embryonic organ development	embryonic organ morphogenesis	BP
GO:0048584	positive regulation of response to stimulus	264/1315	1400/11452	3,12769282408566e-18	1,43717485266736e-15	1,1269100761668e-15	Itgb2/Zfp385a/Loxl3/Icosl/Cfp/Col1a1/Foxm1/Smo/Rab34/Stat6/Axl/Lcp2/Il17ra/Apoe/Sri/Cacnb3/Calr/Ptpn6/Map2k1/Ccn4/Ptbp1/Cyba/Sulf2/Stx1a/Faf1/Pea15a/Csf1/Lrrk1/Ncf1/Lbp/Sulf1/C1qtnf1/Timp2/Igfbp4/Eya2/Ptgis/Ccl6/Ccl9/Aoc3/Dcn/Igf1/Plek/Egfr/Dock2/Grb10/Irak3/Appl2/Slc36a2/Shc2/Ube2b/Igfbp3/Myo1g/Ccl11/Itgb3/Slc9a3r1/Dlg4/Pik3r5/Tgfb3/Sfrp4/Ripk1/Syk/Ror2/Ercc8/Thbs4/Prkcd/Wnt5a/Dmtn/Dab2/Ajuba/Ri…	264	0,200760456273764	1	28	GO:0050727	0,57	0	0	positive regulation of response to stimulus	regulation of inflammatory response	BP
GO:0048585	negative regulation of response to stimulus	201/1315	1146/11452	9,51277405204401e-11	0,00000000941471930412294	0,00000000738222077042832	Zfp385a/Loxl3/Serpinf1/Mmp14/Mapk7/Acp5/Foxm1/Stat6/Rgs19/Apoe/Sri/Cacnb3/Homer3/Calr/Ptpn6/Map2k1/Hmox1/Htra1/Fbln1/Epha2/Aplp1/Sulf2/Pea15a/Glis2/Bicc1/Cers2/Sulf1/C1qtnf1/Timp2/Abr/Eya2/Ptgis/Pcgf2/Hey2/Dcn/Igf1/Plek/Grb10/Irak3/Appl2/Fstl3/Ube2b/Slc9a3r1/Tgfb3/Gli3/Sfrp4/Aspn/Ripk1/Ror2/Nkd2/Prkcd/Wnt5a/Dok2/Dab2/Ajuba/Sema5a/Sh3bp1/Litaf/Apod/Snai2/Robo1/St6gal1/Pros1/Serping1/Nfatc4/Bambi/C…	201	0,152851711026616	1	28	GO:0050727	0,551	0	0	negative regulation of response to stimulus	regulation of inflammatory response	BP
GO:0048589	developmental growth	84/1315	556/11452	0,0047286452946117	0,0357034919955834	0,0279956365848521	Tbx2/Col6a1/Rarg/Smo/Apoe/Ccn4/Csf1/Pmp22/Mapt/Trpv2/Hey2/Igf1/Col6a2/Ccl11/Ntn1/Zfp36l1/Gli3/Ripk1/Wnt5a/Sema5a/Matn2/Col14a1/Robo1/Ptk7/Pi16/Vit/C3/Apba1/Tcf7l2/Rbp4/Bbs4/Gli1/Fn1/Fgf7/Mdk/Bcl2l11/Postn/Thbs3/Sema4a/Ecm1/Tnc/Pdgfra/Limk1/Ptn/Foxp1/Cd9/Gas2/Iqgap1/Arhgap4/Plxna3/G6pdx/Sfrp1/Nkd1/Comp/Col12a1/Ppib/Tgfbr2/Chst11/Dbn1/Igsf10/Ccn3/Bcl9/Tgfb2/Thbs1/Lrp1/Sh3pxd2b/Shtn1/Trim46/Dipk2a/C…	84	0,0638783269961977	34	52	GO:0003417	0,75	7,38647814408081	34	developmental growth	growth plate cartilage development	BP
GO:0048592	eye morphogenesis	28/1315	110/11452	0,0000335995764615933	0,000686178017071204	0,000538042340531178	Tbx2/Rarg/Naglu/Epha2/Gli3/Rbp4/Bbs4/Col5a2/Col5a1/Casp6/Bcar3/Ephb2/Ptn/Thy1/Vhl/Twist1/Sdk1/Sdk2/Fzd5/Tsku/Gas1/Fgfr3/Ntrk2/Col8a2/Col8a1/Fat1/Fat3/Miat	28	0,0212927756653992	5	42	GO:0007423	0,863	16,1074672616148	5	eye morphogenesis	sensory organ development	BP
GO:0048593	camera-type eye morphogenesis	19/1315	89/11452	0,00525857945778521	0,0381380401938357	0,0299046018651952	Tbx2/Epha2/Gli3/Rbp4/Bcar3/Ephb2/Ptn/Thy1/Vhl/Twist1/Sdk1/Sdk2/Fzd5/Tsku/Fgfr3/Col8a2/Col8a1/Fat1/Fat3	19	0,0144486692015209	26	42	GO:0007423	0,848	6,55706286175114	26	camera-type eye morphogenesis	sensory organ development	BP
GO:0048598	embryonic morphogenesis	72/1315	433/11452	0,000708311777224124	0,00866267996745778	0,00679253559427257	Tbx2/Tcf7/Mmp14/Mapk7/Rarg/Naglu/Smo/Rab23/Epha2/Aldh1a2/Sulf1/Abr/Pcgf2/Lrig3/Pofut2/Slc9a3r1/Ntn1/Zfp36l1/Tgfb3/Gli3/Ror2/Wnt5a/Ptk7/Tcf7l2/Rbp4/Sufu/Bbs4/Gli1/Col5a2/Fn1/Col5a1/Bcl2l11/Shox2/Vcam1/Col11a1/Reck/Plpp3/Ephb2/Ugdh/Pdgfra/Tgfb1i1/Tead2/Sfrp1/Tmem231/Bmp5/Col12a1/Tbx18/Tgfbr2/Nphp3/Chst11/Twist1/Aff3/Hoxa9/Tctn1/Whrn/Runx2/Tgfb2/Inhba/Dact1/Fzd1/Fzd5/Osr1/Gli2/Msx1/Fzd2/Foxc1/Gja1/S…	72	0,0547528517110266	23	62	GO:0048562	0,898	13,3361290651207	24	embryonic morphogenesis	embryonic organ morphogenesis	BP
GO:0048646	anatomical structure formation involved in morphogenesis	140/1315	848/11452	0,00000344477618196631	0,0000993732967649743	0,0000779200729949614	Tbx2/Itgb2/Fap/Zfp385a/Serpinf1/Mapk7/Rarg/Col18a1/Col1a1/Tcirg1/Smo/Ptpn6/Rab23/Map2k1/Hmox1/Epha2/Aldh1a2/Actn1/Cybb/Sulf1/Ptgis/Pmp22/Sparc/Hey2/Dcn/Csrp2/Pofut2/Fam20a/Ccl11/Itgb3/Itgb4/Gli3/Syk/Ror2/Wnt5a/Sema5a/Snai2/Robo1/Nfatc4/Thbs2/Smoc2/Ptk7/Epb41l3/Cyp1b1/C3/Rbp4/Sufu/Bbs4/Mmp19/Adam8/Casp1/Col5a2/Fn1/Col5a1/Creb3l1/Mdk/Bcl2l11/Thbs3/Sema4a/Ecm1/F3/Reck/Pdpn/Ephb2/Adgrb2/Emilin1/Pdgfr…	140	0,106463878326996	22	8	GO:0009653	0,778	49,5242181306401	25	anatomical structure formation involved in morphogenesis	anatomical structure morphogenesis	BP
GO:0048666	neuron development	139/1315	825/11452	0,00000119740427355534	0,0000399114077294378	0,0000312951256006391	Serpinf1/Naglu/Smo/Mov10/Apoe/Map2k1/Epha2/Ptbp1/Cers2/Rac3/Pmp22/Mapt/Trpv2/Egfr/Kif3c/Slc9a3r1/Dlg4/Ntn1/Gli3/Thbs4/Emb/Arf4/Wnt5a/Stmn4/Dab2/Sema5a/Matn2/Nptxr/Twf1/Nckap1l/Rabl2/Alcam/Boc/Robo1/Ache/Nfatc4/Ptk7/Epb41l3/C3/Cdh2/Dpysl3/Csf1r/Bbs4/Farp1/Map4k4/Fn1/Itm2c/Epha4/Lamc1/Fcgr2b/Vim/Nr4a2/Wdr5/Mdk/Nphp1/Postn/Shox2/Casp6/Sema4a/Dclk2/Tnc/Ptprd/P3h1/Ephb2/Limk1/Ptn/Prickle2/Foxp1/Ptpro/…	139	0,105703422053232	65	19	GO:0007399	0,815	80,7758430066761	71	neuron development	nervous system development	BP
GO:0048667	cell morphogenesis involved in neuron differentiation	69/1315	419/11452	0,00118169000686477	0,0127761543095144	0,0100179717167554	Smo/Apoe/Map2k1/Epha2/Pmp22/Mapt/Trpv2/Slc9a3r1/Dlg4/Ntn1/Gli3/Emb/Wnt5a/Sema5a/Matn2/Rabl2/Alcam/Boc/Robo1/Ache/Nfatc4/Cdh2/Csf1r/Farp1/Fn1/Epha4/Vim/Nr4a2/Shox2/Sema4a/Ptprd/Ephb2/Limk1/Ptn/Foxp1/Ptpro/Arhgap4/Plxna3/Cdh11/Thy1/Rac2/Ptprf/Dbn1/Brsk1/Tctn1/Dock10/Whrn/Tgfb2/Lrp1/Shtn1/Trim46/Dact1/Rtn4rl1/Flrt2/Ust/Gli2/Tsku/Amigo1/Islr2/Rap2a/Gas1/Fgfr3/Ntrk2/B4galt6/Cfl1/Slit3/Ext1/Numbl/Synga…	69	0,0524714828897338	13	8	GO:0009653	0,717	9,19719122946437	16	cell morphogenesis involved in neuron differentiation	anatomical structure morphogenesis	BP
GO:0048678	response to axon injury	15/1315	49/11452	0,000261088801548492	0,00379996438995803	0,0029796083282219	Map2k1/Cers2/Matn2/Dpysl3/Epha4/Tnc/P2rx4/Tyrobp/Mmp2/Ptprf/Grn/Lrp1/Rtn4rl1/Morn4/Fgfr3	15	0,0114068441064639	19	14	GO:0009611	0,836	17,2469545630031	19	response to axon injury	response to wounding	BP
GO:0048699	generation of neurons	184/1315	1088/11452	0,0000000129039161242007	0,000000708245791821179	0,000000555346009377157	Serpinf1/Hoxc8/Naglu/Smo/Mov10/Axl/Apoe/Calr/Map2k1/Epha2/Ptbp1/Etv5/Aldh1a2/Csf1/Cers2/Timp2/Rac3/Pmp22/Mapt/Trpv2/Hey2/Igf1/Egfr/Appl2/Kif3c/Slc9a3r1/Dlg4/Ntn1/Gli3/Thbs4/Emb/Arf4/Wnt5a/Elp3/Stmn4/Dab2/Sema5a/Matn2/Nptxr/Twf1/Nckap1l/Rabl2/Alcam/Boc/Robo1/Ache/Nfatc4/Ptk7/Epb41l3/C3/Cdh2/Zfp521/Dpysl3/Csf1r/Tcf7l2/Sufu/Bbs4/Farp1/Col3a1/Il1r1/Map4k4/Xrcc5/Fn1/Itm2c/Epha4/Lamc1/Fcgr2b/Vim/Nr4a2/…	184	0,139923954372624	13	19	GO:0007399	0,871	97,0069920791021	14	generation of neurons	nervous system development	BP
GO:0048701	embryonic cranial skeleton morphogenesis	10/1315	34/11452	0,00378462547032938	0,0310938641770484	0,0243811591770093	Mmp14/Tgfb3/Pdgfra/Tgfbr2/Chst11/Twist1/Runx2/Tgfb2/Slc39a1/Gas1	10	0,00760456273764259	37	82	GO:1904888	0,976	8,20411226721218	41	embryonic cranial skeleton morphogenesis	cranial skeletal system development	BP
GO:0048705	skeletal system morphogenesis	48/1315	183/11452	0,0000000219808696116254	0,00000115904044435727	0,000000908820769447016	Mmp14/Col6a1/Rarg/Acp5/Col1a1/Hoxc8/Rab23/Pcgf2/Col6a2/Tgfb3/Gli3/Sfrp4/Ror2/Matn2/Col14a1/Vit/Shox2/Col11a1/Thbs3/Pdgfra/P2rx7/Sfrp1/Mmp2/Comp/Col12a1/Tgfbr2/Chsy1/Chst11/Twist1/Chad/Runx2/Tgfb2/Thbs1/Sh3pxd2b/Col27a1/Col6a3/Osr1/Msx1/Pthlh/Foxc1/Slc39a1/Gas1/Fgfr3/Tmem119/Col13a1/Frem1/Hhip/Serpinh1	48	0,0365019011406844	54	11	GO:0001501	0,909	140,55155585994	63	skeletal system morphogenesis	skeletal system development	BP
GO:0048706	embryonic skeletal system development	23/1315	96/11452	0,000427365232302734	0,00566853719464636	0,00444478392445947	Mmp14/Col1a1/Sulf2/Sulf1/Pcgf2/Tgfb3/Gli3/Wnt5a/Pcsk5/Rbp4/Shox2/Col11a1/Pdgfra/Tgfbr2/Chst11/Twist1/Hoxa9/Runx2/Tgfb2/Osr1/Slc39a1/Gas1/Ext1	23	0,0174904942965779	45	11	GO:0001501	0,857	19,2118165407081	53	embryonic skeletal system development	skeletal system development	BP
GO:0048708	astrocyte differentiation	13/1315	54/11452	0,00693211322887137	0,0477966606659481	0,0374780691518606	Smo/Map2k1/Egfr/Ror2/Epha4/Vim/Bmp2/Plpp3/Grn/C1qa/Lrp1/Clcf1/Fgfr3	13	0,00988593155893536	10	19	GO:0007399	0,563	4,01568725618705	11	astrocyte differentiation	nervous system development	BP
GO:0048729	tissue morphogenesis	88/1315	473/11452	0,00000239848472068752	0,0000731253659155584	0,0000573386818734577	Tbx2/Dlg3/Mmp14/Col6a1/Rarg/Smo/Rab23/Plod3/Epha2/Etv5/Aldh1a2/Csf1/Sulf1/Hey2/Igf1/Egfr/Col6a2/Pofut2/Ccl11/Slc9a3r1/Ntn1/Gli3/Ror2/Wnt5a/Dab2/Ajuba/Sema5a/Matn2/Col14a1/Sh3bp1/Snai2/Robo1/Nfatc4/Ptk7/Vit/Maged1/Sufu/Bbs4/Adam8/Col3a1/Tmeff2/Epha4/Col5a1/Fgf7/Mdk/Bmp2/Gzf1/Shox2/Col11a1/Tnc/Pdpn/Pdgfra/Tgfb1i1/Tead2/Sfrp1/Ednra/Nkd1/Mmp2/Bmp5/Col12a1/Ctsh/Tbx18/Tgfbr2/Nphp3/Brsk1/Twist1/Pml/Tctn…	88	0,0669201520912548	9	26	GO:0009888	0,818	37,5855765731795	10	tissue morphogenesis	tissue development	BP
GO:0048732	gland development	52/1315	291/11452	0,000739203621413095	0,00893852800103466	0,00700883212071933	Tbx2/Serpinf1/Rarg/Foxm1/Smo/Stat6/Map2k1/Hmox1/Epha2/Sulf2/Etv5/Csf1/Sulf1/Igf1/Egfr/Ccl11/Slc9a3r1/Ntn1/Tgfb3/Gli3/Wnt5a/Ripk3/Snai2/Robo1/Tcf7l2/Gli1/Fgf7/Mdk/Bmp2/Bcl2l11/Tnc/Pdgfra/Ptn/Mki67/Sfrp1/Eif2ak3/Mmp2/Tgfbr2/Nphp3/Cdo1/Pml/Scd1/Hoxa9/Igsf3/Plaur/Gli2/Msx1/Pthlh/Foxc1/Gja1/Eda/Gak	52	0,0395437262357414	9	54	GO:0022612	0,888	9,22243484929434	10	gland development	gland morphogenesis	BP
GO:0048736	appendage development	30/1315	140/11452	0,000500859204968634	0,00650914599103682	0,00510391772506049	Tbx2/Rarg/Rab23/Aldh1a2/Itgb4/Smoc1/Gli3/Ror2/Wnt5a/Pcsk5/Bcl2l11/Shox2/Reck/Comp/Tmem231/Chst11/Twist1/Meox2/Iqce/Aff3/Hoxa9/Runx2/Tgfb2/Osr1/Gli2/Msx1/Gja1/Slc39a1/Gas1/Gpc3	30	0,0228136882129278	1	64	GO:0060173	0,998	0	0	appendage development	limb development	BP
GO:0048754	branching morphogenesis of an epithelial tube	25/1315	128/11452	0,00524967244928623	0,0381380401938357	0,0299046018651952	Mmp14/Smo/Epha2/Etv5/Csf1/Igf1/Ccl11/Gli3/Wnt5a/Sema5a/Nfatc4/Maged1/Mdk/Bmp2/Gzf1/Tnc/Pdgfra/Ednra/Ctsh/Tgfbr2/Pml/Fat4/Gli2/Gpc3/Hhip	25	0,0190114068441065	37	8	GO:0009653	0,603	7,26713142644004	38	branching morphogenesis of an epithelial tube	anatomical structure morphogenesis	BP
GO:0048762	mesenchymal cell differentiation	38/1315	158/11452	0,00000617693271940928	0,000160875336777166	0,000126144732969995	Loxl3/Col1a1/Smo/Coro1c/Aldh1a2/Hey2/Pofut2/Tgfb3/Wnt5a/Dab2/Sema5a/Snai2/Bambi/Fn1/Mdk/Bmp2/Sema4a/Glipr2/Pdpn/Strap/Tgfb1i1/Sfrp1/Ednra/Tgfbr2/Loxl2/Twist1/Pawr/Akna/Tgfb2/Vasn/Trim62/Plaur/Osr1/Msx1/Foxc1/Gja1/Cfl1/Dact3	38	0,0288973384030418	9	26	GO:0009888	0,694	31,619648389853	10	mesenchymal cell differentiation	tissue development	BP
GO:0048771	tissue remodeling	41/1315	134/11452	0,0000000018622011999402	0,00000013021239477408	0,000000102101466248438	Clec10a/Mmp14/Acp5/Tcirg1/Axl/Epha2/P3h4/Mertk/Lrrk1/Abr/Rab3d/Igf1/Egfr/Itgb3/Syk/Thbs4/Csf1r/Lipa/Adam8/Mdk/Rassf2/Ctsk/Spp1/P2rx7/Gpnmb/Ptn/Sfrp1/Mmp2/Csk/Pth1r/Rac2/Pml/Enpp1/Ctss/Tgfb2/Ccr2/Foxc1/Gja1/Fgfr3/Tmem119/Ptk2b	41	0,0311787072243346	14	33	GO:0046849	0,957	125,112463105327	15	tissue remodeling	bone remodeling	BP
GO:0048806	genitalia development	10/1315	28/11452	0,000719562225311718	0,00871740827764648	0,00683544887242294	Tcf7/Axl/Mertk/Ror2/Wnt5a/Tcf7l2/Rbp4/Tyro3/Pdgfra/Bmp5	10	0,00760456273764259	8	89	GO:0048806	1	8,82099958199018	8	genitalia development	genitalia development	BP
GO:0048812	neuron projection morphogenesis	78/1315	453/11452	0,000140729094510041	0,00226894803253909	0,00177911573906376	Smo/Mov10/Apoe/Map2k1/Epha2/Pmp22/Mapt/Trpv2/Egfr/Dlg4/Ntn1/Gli3/Thbs4/Emb/Wnt5a/Sema5a/Matn2/Nckap1l/Alcam/Boc/Robo1/Ache/Nfatc4/Epb41l3/Cdh2/Csf1r/Farp1/Map4k4/Fn1/Epha4/Vim/Nr4a2/Postn/Shox2/Sema4a/Ptprd/Ephb2/Limk1/Ptn/Foxp1/Ptpro/Iqgap1/Arhgap4/Plxna3/Cdh11/Thy1/Gas7/Rac2/Ptprf/Dbn1/Brsk1/Tctn1/Dock10/Tgfb2/Lrp1/Nbl1/Shtn1/Trim46/Dact1/Rtn4rl1/Flrt2/Ust/Flrt1/Gli2/Tsku/Amigo1/Gja1/Islr2/Rap2…	78	0,0593155893536122	74	8	GO:0009653	0,727	30,0925761720276	85	neuron projection morphogenesis	anatomical structure morphogenesis	BP
GO:0048839	inner ear development	26/1315	126/11452	0,00203751755671918	0,0195632096154843	0,0153398022494867	Naglu/Abr/Hey2/Igf1/Lrig3/Slc9a3r1/Ntn1/Gli3/Ror2/Wnt5a/Ptk7/Bmp2/Col11a1/Ephb2/Bmper/Tbx18/Igfbp7/C1qb/H2-DMa/Whrn/Tgfb2/Atp8b1/Fat4/Gli2/Fzd2/Fgfr3	26	0,0197718631178707	62	42	GO:0007423	0,893	12,0478353742636	62	inner ear development	sensory organ development	BP
GO:0048858	cell projection morphogenesis	85/1315	470/11452	0,0000111725441435589	0,00025853588660257	0,000202721815736215	Smo/Mov10/Apoe/Coro1c/Myo9b/Map2k1/Epha2/Pmp22/Mapt/Trpv2/Egfr/Itgb3/Dlg4/Ntn1/Gli3/Thbs4/Emb/Wnt5a/Sema5a/Matn2/Nckap1l/Alcam/Boc/Robo1/Ache/Nfatc4/Epb41l3/Cdh2/Csf1r/Coro1b/Farp1/Map4k4/Fn1/Epha4/Vim/Nr4a2/Mdk/Postn/Shox2/Sema4a/Ptprd/Pdpn/Ephb2/Limk1/Ptn/Foxp1/Ptpro/Iqgap1/Arhgap4/Plxna3/Cdh11/Thy1/Snx1/Gas7/Rac2/Ptprf/Dbn1/Brsk1/Tctn1/Dock10/Tgfb2/Lrp1/Nbl1/Shtn1/Trim46/Dact1/Rtn4rl1/Flrt2/Us…	85	0,064638783269962	4	8	GO:0009653	0,729	17,8416178005105	4	cell projection morphogenesis	anatomical structure morphogenesis	BP
GO:0048870	cell motility	234/1315	1069/11452	8,16495668181954e-25	9,62042522612956e-22	7,54351782889424e-22	Itgb2/Fap/Serpinf1/Mmp14/Itgb7/Col18a1/Col1a1/Smo/Axl/Il17ra/Apoe/Calr/Coro1c/Cnn2/Myo9b/Map2k1/Hmox1/Fbln1/Epha2/Arpc5/Mertk/Csf1/Cers2/Eps8/Lbp/Sulf1/Rnd3/Abr/Rac3/Pmp22/Mapt/Sparc/Cxcl16/Ccl6/Ccl9/Aoc3/Dcn/Igf1/Egfr/Nav3/Appl2/Ube2b/Igfbp3/Myo1g/Sdc1/Adcy3/Ccl11/Itgb3/Slc9a3r1/Itgb4/Ntn1/Gli3/Carmil1/Syk/Ror2/Vcan/Hexb/Thbs4/Arf4/Prkcd/Wnt5a/Lcp1/Elp3/Dmtn/Dab2/Ajuba/Efs/Ripk3/Sema5a/Matn2/Sh3…	234	0,177946768060837	23	3	GO:0016477	0,971	1384,96699430431	26	cell motility	cell migration	BP
GO:0048871	multicellular organismal homeostasis	64/1315	317/11452	0,00000387560689380543	0,000109349908543203	0,0000857428819719096	Tfe3/Rpa1/Acp5/Tcirg1/Smo/Stat6/Dio2/Csf1/Lrrk1/Rac3/Trpv2/Rab3d/Rcn3/Poc1b/Egfr/Grb10/Appl2/Itgb3/Syk/Lpcat1/Col14a1/Ache/Csf1r/Lipa/Rbp4/Bbs4/Adam8/Slc11a1/Stk39/Fgf7/Ampd2/Pdgfc/Ctsk/Spp1/P2rx7/Pgam5/Strap/Coro1a/Tub/Csk/Ctsh/Pth1r/Nphp3/Rac2/Vhl/Scd1/Ctss/Plcl2/Whrn/Ildr2/Elovl6/Cmklr1/Pthlh/Ccr2/Foxc1/Gja1/Tmem119/Pla2g4a/Abat/Ptk2b/Mfap2/Prcp/Gak/Flt3l	64	0,0486692015209125	3	31	GO:0001894	0,934	17,2382809023197	3	multicellular organismal homeostasis	tissue homeostasis	BP
GO:0048873	homeostasis of number of cells within a tissue	12/1315	31/11452	0,000087112718012192	0,00154805556622219	0,0012138532850085	Rpa1/Smo/Csf1/Rac3/Col14a1/Lipa/P2rx7/Coro1a/Vhl/Ildr2/Ccr2/Flt3l	12	0,0091254752851711	40	31	GO:0001894	0,872	29,1321864627453	43	homeostasis of number of cells within a tissue	tissue homeostasis	BP
GO:0048875	chemical homeostasis within a tissue	6/1315	12/11452	0,00113319492775	0,01237664341293	0,00970470930886967	Rcn3/Lpcat1/Fgf7/Ctsh/Pthlh/Pla2g4a	6	0,00456273764258555	2	31	GO:0001894	0,819	2,5217829658044	2	chemical homeostasis within a tissue	tissue homeostasis	BP
GO:0048878	chemical homeostasis	104/1315	711/11452	0,00491786489877899	0,0368295982466184	0,0288786331657973	Cd52/Ckb/Tcirg1/Rab34/Apoe/Sri/Cacnb3/Ptpn6/Map2k1/Ccn4/Hmox1/Cyba/Slc9a5/Steap2/C1qtnf1/Rcn3/Dcn/Igf1/Egfr/Appl2/Fam20a/Itgb3/Slc9a3r1/Cacna1g/Dlg4/Pygl/Npc2/Sfrp4/Lpcat1/Hexb/Wnt5a/Scara5/Slc22a17/Lima1/Slc39a6/Tcf7l2/Rbp4/Plce1/Maip1/Map4k4/Slc11a1/Ptprc/Soat1/Stk39/Fgf7/Anxa5/Ampd2/Vcam1/Bdh2/Gnb1/Pdgfra/P2rx7/P2rx4/Tbxas1/Nucb2/Pde3b/Coro1a/Gas6/Ednra/Thy1/Ctsh/Pth1r/Gnai2/S100b/Plcg2/Grn/Pa…	104	0,0790874524714829	4	31	GO:0001894	0,716	2,84993160420285	4	chemical homeostasis	tissue homeostasis	BP
GO:0048880	sensory system development	59/1315	243/11452	0,0000000125630360958279	0,000000696706993141903	0,000000546298266526381	Tbx2/Rarg/Tcirg1/Naglu/Ctns/Rcn1/Epha2/Aldh1a2/Mertk/Kera/Egfr/Smoc1/Gli3/Lpcat1/Ache/Cyp1b1/C3/Rbp4/Bbs4/Col5a2/Vim/Col5a1/Nphp1/Casp6/Bcar3/Ephb2/Gnb1/Pdgfra/Foxp2/Ptn/Tub/Chrdl1/Tmem231/Thy1/Tgfbr2/Vhl/Twist1/C1qa/Inhbb/Tgfb2/Sdk1/Sh3pxd2b/Six5/Inhba/Sdk2/Fzd5/Rhoj/Sall2/Tsku/Foxc1/Gja1/Gas1/Fgfr3/Ntrk2/Col8a2/Col8a1/Fat1/Fat3/Miat	59	0,0448669201520913	2	40	GO:0001654	0,995	26,2758449552973	2	sensory system development	eye development	BP
GO:0050650	chondroitin sulfate proteoglycan biosynthetic process	7/1315	16/11452	0,0011583474441245	0,0125872451149542	0,00986984522091856	Igf1/Ugdh/Chsy1/Chpf/Chst11/Chst12/Pxylp1	7	0,00532319391634981	9	48	GO:0006029	0,904	7,93255944021732	11	chondroitin sulfate proteoglycan biosynthetic process	proteoglycan metabolic process	BP
GO:0050654	chondroitin sulfate proteoglycan metabolic process	10/1315	23/11452	0,000107496623717714	0,00183649946431137	0,00144002641527323	Dcn/Igf1/Ugdh/Bgn/Chsy1/Chpf/Mamdc2/Chst11/Chst12/Pxylp1	10	0,00760456273764259	1	48	GO:0006029	0,925	0	0	chondroitin sulfate proteoglycan metabolic process	proteoglycan metabolic process	BP
GO:0050665	hydrogen peroxide biosynthetic process	5/1315	11/11452	0,00504482947006309	0,0372008137458448	0,0291697087337639	Ctns/Cyba/Cybb/Ncf1/Duox1	5	0,00380228136882129	9	44	GO:0006801	0,746	4,4896336418881	10	hydrogen peroxide biosynthetic process	superoxide metabolic process	BP
GO:0050670	regulation of lymphocyte proliferation	28/1315	131/11452	0,000791749750086497	0,0093455525546907	0,00732798609833799	Icosl/Ptpn6/Igf1/Syk/Ripk3/Nckap1l/Cd86/Cd74/Ptprc/Fcgr2b/Ptpn22/Vcam1/Cd1d1/Tnfrsf1b/Gpnmb/Tyrobp/Coro1a/Pycard/Sh3rf1/Tgfbr2/Rac2/Pawr/Cd276/H2-Aa/Clcf1/Ccr2/H2-Ab1/Pnp	28	0,0212927756653992	1	12	GO:0008283	0,748	0	0	regulation of lymphocyte proliferation	cell population proliferation	BP
GO:0050671	positive regulation of lymphocyte proliferation	17/1315	75/11452	0,004270253591091	0,033703073975452	0,0264270792035092	Icosl/Igf1/Syk/Nckap1l/Cd86/Cd74/Ptprc/Ptpn22/Vcam1/Cd1d1/Coro1a/Pycard/Tgfbr2/Cd276/Clcf1/Ccr2/Pnp	17	0,0129277566539924	10	12	GO:0008283	0,711	4,99144509416395	10	positive regulation of lymphocyte proliferation	cell population proliferation	BP
GO:0050673	epithelial cell proliferation	65/1315	300/11452	0,000000240748144908742	0,00000967958010123711	0,00000758990204212298	Fap/Serpinf1/Smo/Stat6/Apoe/Map2k1/Hmox1/Htra1/Epha2/Cyba/Sulf2/Aldh1a2/Sulf1/Igfbp4/Sparc/Igf1/Egfr/Igfbp3/Ccl11/Itgb3/Zfp36l1/Thbs4/Wnt5a/Dab2/Sema5a/Snai2/Robo1/Tcf7l2/Maged1/Gli1/Fgf7/Mdk/Bmp2/Ecm1/F3/Foxp2/Ptn/Foxp1/Strap/Nupr1/Mki67/Tnmd/Sfrp1/Ednra/Bmper/Bmp5/Tbx18/Vhl/Loxl2/Grn/Twist1/Ccn3/Tgfb2/Thbs1/Pex2/Cd109/Osr1/Tcf19/Gja1/Gas1/Fgfr3/Gpc3/Col8a2/Col8a1/Cdkn2b	65	0,0494296577946768	15	12	GO:0008283	0,783	68,0848093311297	16	epithelial cell proliferation	cell population proliferation	BP
GO:0050678	regulation of epithelial cell proliferation	52/1315	255/11452	0,0000231865233292779	0,000490654291372515	0,000384729292915164	Serpinf1/Smo/Apoe/Hmox1/Htra1/Cyba/Sulf2/Aldh1a2/Sulf1/Sparc/Igf1/Egfr/Ccl11/Itgb3/Zfp36l1/Thbs4/Wnt5a/Dab2/Sema5a/Snai2/Robo1/Tcf7l2/Maged1/Gli1/Fgf7/Mdk/Bmp2/Ecm1/F3/Foxp2/Ptn/Foxp1/Strap/Nupr1/Tnmd/Sfrp1/Ednra/Bmp5/Tbx18/Vhl/Grn/Twist1/Tgfb2/Thbs1/Pex2/Cd109/Osr1/Gja1/Gas1/Fgfr3/Gpc3/Cdkn2b	52	0,0395437262357414	17	12	GO:0008283	0,765	31,0264233379193	17	regulation of epithelial cell proliferation	cell population proliferation	BP
GO:0050679	positive regulation of epithelial cell proliferation	29/1315	138/11452	0,000858376020302573	0,0100216568758738	0,00785812950480453	Smo/Hmox1/Htra1/Cyba/Igf1/Egfr/Ccl11/Itgb3/Thbs4/Wnt5a/Sema5a/Tcf7l2/Fgf7/Mdk/Bmp2/Ecm1/F3/Foxp2/Ptn/Foxp1/Sfrp1/Bmp5/Tbx18/Vhl/Grn/Twist1/Osr1/Gas1/Fgfr3	29	0,0220532319391635	76	12	GO:0008283	0,718	17,3066617827079	86	positive regulation of epithelial cell proliferation	cell population proliferation	BP
GO:0050680	negative regulation of epithelial cell proliferation	23/1315	105/11452	0,00159255148746145	0,0164180828827557	0,0128736618217195	Serpinf1/Apoe/Sulf1/Sparc/Wnt5a/Dab2/Snai2/Robo1/Maged1/Ptn/Strap/Nupr1/Tnmd/Sfrp1/Tgfb2/Thbs1/Pex2/Cd109/Gja1/Gas1/Fgfr3/Gpc3/Cdkn2b	23	0,0174904942965779	74	12	GO:0008283	0,69	13,7087657353927	80	negative regulation of epithelial cell proliferation	cell population proliferation	BP
GO:0050708	regulation of protein secretion	53/1315	306/11452	0,00137834912632425	0,0145121439110375	0,0113791868607905	Tcirg1/Rab34/Il17ra/Apoe/Sri/Ccn4/Fbln1/Ptbp1/Igf1/Egfr/Tgfb3/Syk/Wnt5a/Gsdmd/Ifnar1/Csf1r/Cpt1a/Tcf7l2/Rbp4/Casp1/Map4k4/Fn1/Dnajc1/Mdk/Anxa5/Postn/Ptpn22/Tnfrsf1b/P3h1/P2rx7/Pde3b/Pycard/Gas6/Sfrp1/Casp4/Ssc5d/Twist1/Cd276/Unc93b1/Pml/Inhbb/Ccn3/Tgfb2/Tm7sf3/Lrp1/Fzd5/Gja1/Cd14/Nlgn2/Cyp2j6/Abat/C1qtnf3/Hmgn3	53	0,0403041825095057	14	51	GO:0032940	0,833	8,91798380324891	15	regulation of protein secretion	secretion by cell	BP
GO:0050714	positive regulation of protein secretion	34/1315	184/11452	0,00330136403057381	0,0279443089587912	0,0219115463081852	Rab34/Il17ra/Sri/Ptbp1/Igf1/Egfr/Tgfb3/Syk/Wnt5a/Gsdmd/Ifnar1/Csf1r/Tcf7l2/Rbp4/Casp1/Mdk/Postn/Ptpn22/P2rx7/Pycard/Casp4/Twist1/Cd276/Unc93b1/Tgfb2/Tm7sf3/Lrp1/Fzd5/Gja1/Cd14/Nlgn2/Cyp2j6/Abat/C1qtnf3	34	0,0258555133079848	50	51	GO:0032940	0,78	9,44364027344067	51	positive regulation of protein secretion	secretion by cell	BP
GO:0050727	regulation of inflammatory response	53/1315	209/11452	0,0000000143944091485468	0,000000778144823971441	0,000000610154875186521	Serpinf1/Acp5/Il17ra/Apoe/Ccn4/Shpk/Lbp/Abr/Ptgis/Pmp22/Aoc3/Igf1/Egfr/Appl2/Wnt5a/Apod/Serping1/C3/Tmem173/Adam8/Casp1/Il1r1/Cfh/Fcgr2b/Stk39/Mdk/Tyro3/Tnfrsf1b/Tnfrsf1a/Nupr1/Pycard/Ednra/Adcy7/Grn/Gpsm3/Cd276/C1qa/Ccn3/Sirpa/Fndc4/Ctss/Akna/Clcf1/Adamts12/Ccr2/Tnfaip6/Pla2g4a/Fcer1g/C1qtnf3/Fcgr3/Alox5ap/Sphk1/Il1rl2	53	0,0403041825095057	69	28	GO:0050727	0,997	158,013224570648	82	regulation of inflammatory response	regulation of inflammatory response	BP
GO:0050728	negative regulation of inflammatory response	22/1315	92/11452	0,000580659977190775	0,00732428555542795	0,00574308072383528	Serpinf1/Acp5/Apoe/Abr/Ptgis/Igf1/Appl2/Apod/Fcgr2b/Mdk/Tyro3/Tnfrsf1b/Tnfrsf1a/Pycard/Adcy7/Grn/Cd276/Ccn3/Sirpa/Fndc4/Tnfaip6/C1qtnf3	22	0,0167300380228137	104	28	GO:0050727	0,929	21,1748340612012	127	negative regulation of inflammatory response	regulation of inflammatory response	BP
GO:0050729	positive regulation of inflammatory response	21/1315	78/11452	0,000133389796891939	0,00217796460718302	0,00170777428843398	Il17ra/Ccn4/Lbp/Aoc3/Egfr/Wnt5a/C3/Adam8/Mdk/Tnfrsf1a/Nupr1/Ednra/Grn/Gpsm3/C1qa/Ctss/Ccr2/Pla2g4a/Fcer1g/Fcgr3/Alox5ap	21	0,0159695817490494	71	28	GO:0050727	0,918	30,2052364238075	78	positive regulation of inflammatory response	regulation of inflammatory response	BP
GO:0050730	regulation of peptidyl-tyrosine phosphorylation	35/1315	173/11452	0,000559236201830092	0,00716646710432865	0,00561933294017572	Itgb2/Dlg3/Ptpn6/Lrrk1/Ncf1/Igf1/Egfr/Itgb3/Dlg4/Syk/Thbs4/Prkcd/Dmtn/Hcls1/Ifnar1/Cd74/Csf1r/Ptprj/Epha4/Ptprc/Fgf7/Ptpn22/Pdgfc/Plpp3/Pdgfra/Tnfrsf1a/Iqgap1/Gas6/Sfrp1/Thy1/Icam1/Clcf1/Fgfr3/Ptk2b/Arrb2	35	0,026615969581749	25	61	GO:0018108	0,967	14,8059151611848	27	regulation of peptidyl-tyrosine phosphorylation	peptidyl-tyrosine phosphorylation	BP
GO:0050731	positive regulation of peptidyl-tyrosine phosphorylation	25/1315	118/11452	0,00167924507663447	0,0169585299497481	0,0132974343670699	Dlg3/Lrrk1/Ncf1/Igf1/Itgb3/Dlg4/Syk/Thbs4/Hcls1/Cd74/Csf1r/Ptprj/Epha4/Ptprc/Fgf7/Plpp3/Pdgfra/Tnfrsf1a/Iqgap1/Gas6/Icam1/Clcf1/Fgfr3/Ptk2b/Arrb2	25	0,0190114068441065	112	61	GO:0018108	0,937	14,7928060270818	125	positive regulation of peptidyl-tyrosine phosphorylation	peptidyl-tyrosine phosphorylation	BP
GO:0050764	regulation of phagocytosis	28/1315	72/11452	0,00000000178482181653648	0,00000012617317303054	0,0000000989342526875976	Calr/Cnn2/Cyba/Mertk/Lbp/Abr/Dock2/Appl2/Syk/Nckap1l/Pros1/C3/C2/Ptprj/Slc11a1/Ptprc/Fcgr2b/Pycard/Tub/Il2rg/Gas6/Csk/Sirpa/Lrp1/Mex3b/Fcer1g/Fcgr3/Sphk1	28	0,0212927756653992	12	10	GO:0006909	0,926	118,273246979985	13	regulation of phagocytosis	phagocytosis	BP
GO:0050766	positive regulation of phagocytosis	24/1315	50/11452	0,000000000141434321803878	0,0000000129978141737764	0,0000000101917784975065	Calr/Cyba/Mertk/Lbp/Abr/Dock2/Appl2/Nckap1l/Pros1/C3/C2/Ptprj/Slc11a1/Ptprc/Fcgr2b/Pycard/Tub/Il2rg/Gas6/Sirpa/Lrp1/Mex3b/Fcer1g/Fcgr3	24	0,0182509505703422	54	10	GO:0006909	0,901	248,079071471855	60	positive regulation of phagocytosis	phagocytosis	BP
GO:0050767	regulation of neurogenesis	103/1315	654/11452	0,000440848950645145	0,00582337022484645	0,00456619079539941	Serpinf1/Smo/Mov10/Apoe/Calr/Map2k1/Ptbp1/Etv5/Csf1/Cers2/Timp2/Rac3/Pmp22/Mapt/Trpv2/Hey2/Igf1/Appl2/Kif3c/Dlg4/Ntn1/Gli3/Wnt5a/Dab2/Sema5a/Twf1/Robo1/Ache/Nfatc4/Ptk7/Cdh2/Dpysl3/Tcf7l2/Col3a1/Il1r1/Map4k4/Xrcc5/Fn1/Itm2c/Epha4/Vim/Mdk/Ptpra/Bmp2/E2f1/Shox2/Sema4a/Ptprd/Tnfrsf1b/P3h1/Ephb2/P2rx4/Limk1/Ptn/Iqgap1/Arhgap4/Plxna3/Sfrp1/Thy1/Bmp5/Ptpn9/Ptprf/Dbn1/Grn/Zc4h2/Brsk1/Tmem98/Igsf10/Ndrg4…	103	0,0783269961977186	41	63	GO:0050767	0,996	18,5472331319765	46	regulation of neurogenesis	regulation of neurogenesis	BP
GO:0050769	positive regulation of neurogenesis	68/1315	397/11452	0,000430777660884828	0,00570204257710309	0,00447105599081676	Serpinf1/Smo/Apoe/Map2k1/Ptbp1/Etv5/Csf1/Timp2/Mapt/Trpv2/Igf1/Kif3c/Dlg4/Ntn1/Gli3/Wnt5a/Sema5a/Twf1/Robo1/Ache/Ptk7/Dpysl3/Il1r1/Xrcc5/Fn1/Epha4/Vim/Mdk/Ptpra/Bmp2/E2f1/Shox2/Ptprd/Tnfrsf1b/P3h1/Ephb2/P2rx4/Limk1/Ptn/Iqgap1/Plxna3/Bmp5/Ptprf/Dbn1/Grn/Zc4h2/Ndrg4/C1qa/Creb3l2/Lpar1/Lrp1/Clcf1/Nbl1/Shtn1/Arsb/Fzd1/Kctd11/Gli2/Ccr2/Amigo1/Islr2/Nlgn2/Fes/Ntrk2/Cfl1/Ptk2b/Sphk1/Numbl	68	0,0517110266159696	42	20	GO:0048468	0,715	18,820659035726	47	positive regulation of neurogenesis	cell development	BP
GO:0050770	regulation of axonogenesis	30/1315	151/11452	0,00180828621811593	0,0177598553299844	0,0139257654595605	Apoe/Map2k1/Mapt/Trpv2/Ntn1/Wnt5a/Sema5a/Robo1/Ache/Cdh2/Fn1/Epha4/Vim/Shox2/Sema4a/Ephb2/Limk1/Arhgap4/Plxna3/Thy1/Dbn1/Brsk1/Lrp1/Shtn1/Trim46/Ust/Amigo1/Islr2/Ntrk2/Syngap1	30	0,0228136882129278	25	32	GO:0030030	0,73	9,86412371400662	29	regulation of axonogenesis	cell projection organization	BP
GO:0050772	positive regulation of axonogenesis	18/1315	79/11452	0,0031390125177905	0,0268527493709392	0,0210556382772285	Apoe/Map2k1/Mapt/Trpv2/Ntn1/Sema5a/Robo1/Ache/Fn1/Shox2/Limk1/Plxna3/Dbn1/Lrp1/Shtn1/Amigo1/Islr2/Ntrk2	18	0,0136882129277567	39	32	GO:0030030	0,683	9,04194975022903	48	positive regulation of axonogenesis	cell projection organization	BP
GO:0050776	regulation of immune response	96/1315	447/11452	0,000000000501177923040624	0,0000000408111085939283	0,0000000320005943665646	Itgb2/Loxl3/Icosl/Cfp/Stat6/Lcp2/Apoe/Cacnb3/Ptpn6/Hmox1/Cyba/Lbp/Abr/Irak3/Appl2/Myo1g/Tgfb3/Syk/Wnt5a/Ripk3/Nckap1l/Cd86/Serping1/C3/Myo1f/Tmem173/C2/Cd74/Ptprj/Adam8/Col3a1/Il1r1/Slc11a1/Xrcc5/Cfh/Ptprc/Ifi211/Fcgr2b/Tyro3/Ptpn22/Cd1d1/Ecm1/Ptprd/Tnfrsf1b/P2rx7/Lag3/Itgam/Pycard/Cd37/Was/Adcy7/Mmp2/Cmtm3/Thy1/Csk/Ctsh/Plscr1/Rac2/Plcg2/Grn/Pawr/Cd276/Colec12/C1qa/C1qc/C1qb/Unc93b1/Ddx1/Spon2/H…	96	0,0730038022813688	61	6	GO:0002376	0,734	224,456162942892	61	regulation of immune response	immune system process	BP
GO:0050778	positive regulation of immune response	77/1315	361/11452	0,0000000375098124290134	0,00000185615864119879	0,00000145544146688123	Itgb2/Icosl/Cfp/Stat6/Lcp2/Cacnb3/Ptpn6/Cyba/Lbp/Irak3/Appl2/Myo1g/Syk/Wnt5a/Nckap1l/Cd86/Serping1/C3/Tmem173/C2/Cd74/Ptprj/Adam8/Il1r1/Slc11a1/Xrcc5/Cfh/Ptprc/Ifi211/Fcgr2b/Tyro3/Ptpn22/Cd1d1/P2rx7/Lag3/Itgam/Pycard/Mmp2/Cmtm3/Thy1/Csk/Plscr1/Plcg2/Pawr/Cd276/Colec12/C1qa/C1qc/C1qb/Unc93b1/Ddx1/Spon2/H2-DMa/Themis2/C1s1/Plcl2/C3ar1/Clcf1/Lat2/Cmklr1/Ikbke/Tril/Fzd5/Tifa/Ccr2/Cd14/Rab7b/Ifi205/C1…	77	0,0585551330798479	9	6	GO:0002376	0,68	72,1761313030727	10	positive regulation of immune response	immune system process	BP
GO:0050793	regulation of developmental process	315/1315	1844/11452	2,64293867520652e-15	6,29704611022353e-13	4,93760706884586e-13	Tbx2/Tfe3/Itgb2/Zfp385a/Loxl3/Serpinf1/Mmp14/Mapk7/Rarg/Col1a1/Foxm1/Tcirg1/Smo/Pwp1/Stat6/Mov10/Axl/Apoe/Calr/Ptpn6/Coro1c/Map2k1/Ccn4/Hmox1/Fblim1/Fbln1/Epha2/Ptbp1/Sulf2/Clic1/Etv5/Csf1/Cybb/Cd83/Cers2/Eps8/Sulf1/Rnd3/Timp2/Abr/Ptgis/Rac3/Pmp22/Mapt/Trpv2/Sparc/Ccl9/Hey2/Dcn/Igf1/H2afy2/Egfr/Irak3/Pofut2/Appl2/Fstl3/Igfbp3/Kif3c/Ccl11/Itgb3/Slc9a3r1/Dlg4/Ntn1/Zfp36l1/Smoc1/Tshz3/Tgfb3/Gli3/Sfr…	315	0,239543726235741	5	18	GO:0045595	0,89	239,582635311674	5	regulation of developmental process	regulation of cell differentiation	BP
GO:0050801	ion homeostasis	75/1315	480/11452	0,00315901723559161	0,0269496806867956	0,021131643556845	Cd52/Ckb/Tcirg1/Apoe/Sri/Cacnb3/Ptpn6/Hmox1/Cyba/Slc9a5/Steap2/C1qtnf1/Rcn3/Dcn/Egfr/Fam20a/Itgb3/Slc9a3r1/Cacna1g/Dlg4/Sfrp4/Hexb/Wnt5a/Scara5/Slc22a17/Slc39a6/Plce1/Maip1/Slc11a1/Ptprc/Stk39/Anxa5/Bdh2/Gnb1/Pdgfra/P2rx7/P2rx4/Tbxas1/Nucb2/Coro1a/Ednra/Thy1/Pth1r/Gnai2/S100b/Plcg2/Grn/Pawr/Pml/Enpp1/Tlcd2/Lpar1/Anpep/Tgfb2/Slc9a8/Lrp1/C3ar1/Cmklr1/Marcksl1/Ric3/Tpcn2/Pthlh/P2ry6/Ccr2/Fzd2/Gpd1l/…	75	0,0570342205323194	10	31	GO:0001894	0,69	5,67163993638839	14	ion homeostasis	tissue homeostasis	BP
GO:0050803	regulation of synapse structure or activity	35/1315	185/11452	0,00192684842411945	0,0186397231764818	0,0146156828624937	Apoe/Pgrmc1/Etv5/Sparc/Ntn1/Arf4/Wnt5a/Nptxr/Nfatc4/Thbs2/Cdh2/Farp1/Epha4/Fcgr2b/Dnm1/Sema4a/Ptprd/Ephb2/Adgrb2/Ptn/Ptpro/Srpx2/Il10ra/Ptprf/Vhl/Dbn1/Fzd1/Flrt2/Flrt1/Amigo1/Nlgn2/Ntrk2/Cfl1/Syngap1/Tuba1a	35	0,026615969581749	11	90	GO:0050807	0,994	7,173015164096	11	regulation of synapse structure or activity	regulation of synapse organization	BP
GO:0050804	modulation of chemical synaptic transmission	52/1315	299/11452	0,00138746431578027	0,0145842450055793	0,0114357223963176	Apoe/Prkar2b/Sh3gl1/Cacnb3/Homer3/Stx1a/Abr/Mapt/Eif4ebp2/Egfr/Dlg4/Tshz3/Ror2/Nptxr/Nfatc4/Cdh2/Apba1/Prkar1b/Cplx2/Epha4/Fcgr2b/Dnm1/Ptpra/Ptprd/Ephb2/Nsg1/Ptn/Vamp1/Tyrobp/Stx1b/Plat/Cdh11/Gnai2/Syde1/S100b/Pxk/Vhl/Dbn1/Brsk1/Plcl2/Ppp1r9b/Ccr2/Ywhag/Nlgn2/Ntrk2/Cfl1/Abat/Pirb/Ptk2b/Arrb2/Sphk1/Syngap1	52	0,0395437262357414	93	29	GO:0007267	0,835	15,2808530380619	117	modulation of chemical synaptic transmission	cell-cell signaling	BP
GO:0050806	positive regulation of synaptic transmission	25/1315	114/11452	0,00100274302927085	0,0112380590719501	0,00881192847288812	Apoe/Cacnb3/Stx1a/Egfr/Dlg4/Tshz3/Ror2/Nfatc4/Epha4/Ephb2/Nsg1/Ptn/Tyrobp/Stx1b/Syde1/S100b/Dbn1/Ccr2/Nlgn2/Ntrk2/Abat/Pirb/Ptk2b/Arrb2/Sphk1	25	0,0190114068441065	34	29	GO:0007267	0,744	13,3994801195549	39	positive regulation of synaptic transmission	cell-cell signaling	BP
GO:0050807	regulation of synapse organization	33/1315	179/11452	0,00390070418947614	0,0318038403686945	0,024937862018504	Apoe/Pgrmc1/Etv5/Sparc/Ntn1/Arf4/Wnt5a/Nptxr/Nfatc4/Thbs2/Cdh2/Farp1/Epha4/Fcgr2b/Sema4a/Ptprd/Ephb2/Adgrb2/Ptn/Ptpro/Srpx2/Il10ra/Ptprf/Vhl/Dbn1/Fzd1/Flrt2/Flrt1/Amigo1/Nlgn2/Ntrk2/Cfl1/Tuba1a	33	0,0250950570342205	38	90	GO:0050807	0,997	8,15753233060132	50	regulation of synapse organization	regulation of synapse organization	BP
GO:0050808	synapse organization	52/1315	293/11452	0,00086893671442969	0,0101265758766779	0,00794039804642844	Apoe/Cacnb3/Pgrmc1/Etv5/Actn1/Pmp22/Mapt/Sparc/Dlg4/Ntn1/Arf4/Wnt5a/Nptxr/Ache/Nfatc4/Thbs2/C3/Cdh2/Farp1/Epha4/Fcgr2b/Sema4a/Tnc/Ptprd/Ephb2/Adgrb2/Wasf3/Ptn/Ptpro/Srpx2/Il10ra/Ptprf/Vhl/Dbn1/C1qa/C1qc/C1qb/Dock10/Sdk1/Sdk2/Dact1/Fzd1/Fzd5/Flrt2/Flrt1/Amigo1/Nlgn2/Ntrk2/Cfl1/Syngap1/Tuba1a/Pcdhgc3	52	0,0395437262357414	56	68	GO:0050808	0,994	16,0135709952326	71	synapse organization	synapse organization	BP
GO:0050817	coagulation	31/1315	101/11452	0,000000161123345716197	0,00000694960920788888	0,00000544929145347649	Axl/Apoe/Ptpn6/Fbln1/Mertk/C1qtnf1/Plek/Itgb3/Syk/Prkcd/Dmtn/Pros1/Serping1/C3/Fermt3/Ptprj/Selp/Tyro3/Anxa5/F3/Pdpn/Pdgfra/Pf4/Cd9/Gas6/Comp/F13a1/Thbs1/Abat/Fcer1g/Vkorc1	31	0,023574144486692	1	35	GO:0007596	0,995	0	0	coagulation	blood coagulation	BP
GO:0050818	regulation of coagulation	18/1315	53/11452	0,0000134089557714781	0,000303731734077177	0,000238160548765466	Apoe/C1qtnf1/Plek/Syk/Prkcd/Dmtn/Pros1/Serping1/Ptprj/Selp/Anxa5/Pdpn/Pdgfra/Cd9/Thbs1/Abat/Fcer1g/Vkorc1	18	0,0136882129277567	1	35	GO:0007596	0,921	0	0	regulation of coagulation	blood coagulation	BP
GO:0050819	negative regulation of coagulation	10/1315	29/11452	0,000986520040417805	0,0110755382548128	0,00868449349441007	Apoe/C1qtnf1/Prkcd/Pros1/Serping1/Anxa5/Pdgfra/Cd9/Thbs1/Abat	10	0,00760456273764259	6	35	GO:0007596	0,898	6,85259998878186	7	negative regulation of coagulation	blood coagulation	BP
GO:0050820	positive regulation of coagulation	7/1315	18/11452	0,00262020938098794	0,0234434032655013	0,0183823195281373	Plek/Dmtn/Ptprj/Selp/Pdpn/Thbs1/Vkorc1	7	0,00532319391634981	4	35	GO:0007596	0,838	3,68315212761857	4	positive regulation of coagulation	blood coagulation	BP
GO:0050829	defense response to Gram-negative bacterium	8/1315	26/11452	0,00692127399145079	0,0477966606659481	0,0374780691518606	Lbp/Gsdmd/Slc11a1/Pycard/Ssc5d/Mpeg1/Lyz1/Lyz2	8	0,00608365019011407	87	30	GO:0045087	0,71	7,78850274587001	103	defense response to Gram-negative bacterium	innate immune response	BP
GO:0050830	defense response to Gram-positive bacterium	13/1315	40/11452	0,000346025932044184	0,00470609898697725	0,00369012187906027	Acp5/Epha2/Ncf1/Lbp/Gsdmd/Myo1f/P2rx7/Ssc5d/Scd1/Mpeg1/Tnfaip8/Lyz1/Lyz2	13	0,00988593155893536	113	30	GO:0045087	0,725	25,6059270936908	144	defense response to Gram-positive bacterium	innate immune response	BP
GO:0050853	B cell receptor signaling pathway	10/1315	29/11452	0,000986520040417805	0,0110755382548128	0,00868449349441007	Ptpn6/Syk/Nckap1l/Ptprc/Fcgr2b/Cmtm3/Plcg2/Plcl2/Lat2/Nfam1	10	0,00760456273764259	35	6	GO:0002376	0,52	13,5974602086375	47	B cell receptor signaling pathway	immune system process	BP
GO:0050858	negative regulation of antigen receptor-mediated signaling pathway	7/1315	18/11452	0,00262020938098794	0,0234434032655013	0,0183823195281373	Ptpn6/Ptprj/Fcgr2b/Ptpn22/Thy1/Pawr/Plcl2	7	0,00532319391634981	1	6	GO:0002376	0,484	0	0	negative regulation of antigen receptor-mediated signaling pathway	immune system process	BP
GO:0050863	regulation of T cell activation	37/1315	189/11452	0,000758867169819859	0,00907396376106162	0,00711502930498291	Loxl3/Icosl/Ptpn6/Cd83/Igf1/Gli3/Syk/Ripk3/Nckap1l/Cd86/Cd74/Adam8/Ptprc/Mdk/Ptpn22/Vcam1/Cd1d1/Tnfrsf1b/Gpnmb/Lag3/Coro1a/Pycard/Il2rg/Sh3rf1/Thy1/Csk/Tgfbr2/Rac2/Pawr/Cd276/H2-Aa/H2-DMa/Sirpa/Ccr2/Il1rl2/H2-Ab1/Pnp	37	0,0281368821292776	12	27	GO:0001775	0,86	10,363534100032	15	regulation of T cell activation	cell activation	BP
GO:0050865	regulation of cell activation	79/1315	355/11452	0,00000000337111301053876	0,000000216863699967959	0,000000170046037331598	Itgb2/Loxl3/Icosl/Mmp14/Stat6/Axl/Apoe/Ptpn6/Hmox1/Shpk/Mertk/Cd83/Lbp/C1qtnf1/Abr/Igf1/Plek/Zfp36l1/Gli3/Syk/Prkcd/Wnt5a/Dmtn/Ripk3/Nckap1l/Cd86/Cd74/Ptprj/Adam8/Ptprc/Selp/Fcgr2b/Mdk/Tyro3/Ptpn22/Vcam1/Cd1d1/Pdpn/Tnfrsf1b/Emilin1/Pdgfra/Gpnmb/Lag3/Cd9/Tyrobp/Coro1a/Itgam/Pycard/Cd37/Il2rg/Gas6/Sfrp1/Sh3rf1/Thy1/Csk/Plscr1/Tgfbr2/Rac2/Grn/Pawr/Cd276/H2-Aa/C1qa/H2-DMa/Sirpa/Thbs1/Clcf1/Ptpre/Ccr2…	79	0,0600760456273764	1	27	GO:0001775	0,917	0	1	regulation of cell activation	cell activation	BP
GO:0050866	negative regulation of cell activation	31/1315	132/11452	0,0000699997875030739	0,00126491189046987	0,000991836137536163	Loxl3/Axl/Apoe/Ptpn6/Hmox1/Mertk/C1qtnf1/Abr/Gli3/Prkcd/Cd86/Cd74/Fcgr2b/Mdk/Tyro3/Ptpn22/Emilin1/Pdgfra/Gpnmb/Lag3/Cd9/Tyrobp/Cd37/Sfrp1/Grn/Pawr/Cd276/H2-Aa/Ccr2/Abat/H2-Ab1	31	0,023574144486692	1	27	GO:0001775	0,804	0	1	negative regulation of cell activation	cell activation	BP
GO:0050867	positive regulation of cell activation	47/1315	208/11452	0,00000333857695017757	0,000096743538380596	0,0000758580405180224	Itgb2/Icosl/Mmp14/Stat6/Axl/Cd83/Lbp/Igf1/Plek/Gli3/Syk/Wnt5a/Dmtn/Nckap1l/Cd86/Cd74/Ptprj/Adam8/Ptprc/Selp/Mdk/Ptpn22/Vcam1/Cd1d1/Pdpn/Tyrobp/Coro1a/Itgam/Pycard/Il2rg/Gas6/Thy1/Tgfbr2/Cd276/H2-Aa/C1qa/H2-DMa/Sirpa/Thbs1/Clcf1/Ccr2/Ptafr/Fcer1g/Il1rl2/H2-Ab1/Flt3l/Pnp	47	0,0357414448669202	3	27	GO:0001775	0,863	17,7043907970666	3	positive regulation of cell activation	cell activation	BP
GO:0050870	positive regulation of T cell activation	27/1315	113/11452	0,000147780161365948	0,00233931861477376	0,00183429435427456	Icosl/Cd83/Igf1/Gli3/Syk/Nckap1l/Cd86/Cd74/Adam8/Ptprc/Mdk/Ptpn22/Vcam1/Cd1d1/Coro1a/Pycard/Il2rg/Thy1/Tgfbr2/Cd276/H2-Aa/H2-DMa/Sirpa/Ccr2/Il1rl2/H2-Ab1/Pnp	27	0,020532319391635	19	1	GO:0007155	0,787	20,3804959222573	21	positive regulation of T cell activation	cell adhesion	BP
GO:0050877	nervous system process	91/1315	506/11452	0,00000690366644070762	0,000173481586769813	0,000136029480196838	Zfp385a/Gm2a/Serpinf1/Col1a1/Apoe/Prkar2b/Sh3gl1/Cacnb3/Homer3/Man2b1/Ctns/Pgrmc1/Stx1a/Chrne/Abr/Rac3/Pmp22/Mapt/Igf1/Eif4ebp2/Egfr/Slc1a4/Adcy3/Slc9a3r1/Cacna1g/Dlg4/Tshz3/Hexb/Arf4/Sema5a/Nptxr/Pde1b/Snai2/Cbr3/Nfatc4/Rbp4/Bbs4/Prkar1b/Casp1/Fam107b/Dnm1/Mdk/Col11a1/B4galt2/Tnfrsf1b/Ephb2/Gnb1/P2rx7/P2rx4/Foxp2/Wasf3/Ptn/Stx1b/Crym/Tub/Ednra/Eif2ak3/Comp/St3gal4/Tbx18/S100b/Dbn1/Brsk1/Tmem98/P…	91	0,0692015209125475	55	47	GO:0050877	0,978	56,6765752003282	60	nervous system process	nervous system process	BP
GO:0050878	regulation of body fluid levels	43/1315	180/11452	0,00000187090103269252	0,0000589975801142696	0,0000462608758960917	Zfp385a/Axl/Apoe/Ptpn6/Fbln1/Cyba/Mertk/C1qtnf1/Plek/Itgb3/Syk/Prkcd/Dmtn/Pros1/Serping1/C3/Fermt3/Ptprj/Selp/Stk39/Tyro3/Anxa5/F3/Pdpn/Ephb2/Pdgfra/Pf4/Ptpro/Cd9/Sytl2/Gas6/Eif2ak3/Comp/Gnai2/Cdo1/Scd1/F13a1/Thbs1/Gja1/Abat/Fcer1g/Gak/Vkorc1	43	0,0326996197718631	7	36	GO:0007599	0,952	34,8042441478784	7	regulation of body fluid levels	hemostasis	BP
GO:0050890	cognition	33/1315	184/11452	0,00602162429764388	0,0426150815255699	0,0334151162460882	Zfp385a/Gm2a/Serpinf1/Apoe/Prkar2b/Man2b1/Ctns/Pgrmc1/Mapt/Igf1/Eif4ebp2/Egfr/Slc1a4/Adcy3/Arf4/Pde1b/Cbr3/Nfatc4/Prkar1b/Casp1/Mdk/B4galt2/Ephb2/Foxp2/Ptn/St3gal4/S100b/Brsk1/Ndrg4/Mgat3/Ntrk2/Pirb/Syngap1	33	0,0250950570342205	44	47	GO:0050877	0,779	7,10707400302294	46	cognition	nervous system process	BP
GO:0050900	leukocyte migration	66/1315	199/11452	2,40527440807746e-16	7,73656513358116e-14	6,06635524395117e-14	Itgb2/Mmp14/Itgb7/Il17ra/Calr/Myo9b/Csf1/Eps8/Lbp/Abr/Cxcl16/Ccl6/Ccl9/Aoc3/Myo1g/Ccl11/Itgb3/Syk/Ror2/Thbs4/Wnt5a/Ripk3/Nckap1l/Apod/Cd74/Ptprj/Adam8/Il1r1/Selp/Stk39/Mdk/Ptpn22/Vcam1/Ecm1/Emilin1/Spp1/Pf4/P2rx4/Ptn/Ptpro/Cd9/Coro1a/Itgam/Pycard/Gas6/Ednra/Thy1/Rac2/Gpsm3/Plvap/Pawr/Ccn3/Icam1/Sirpa/Thbs1/C3ar1/Nbl1/Cmklr1/Hsd3b7/Selplg/Ccr2/Ptafr/Fcer1g/Ptk2b/Fcgr3/Irak4	66	0,0501901140684411	24	3	GO:0016477	0,843	546,339770004934	27	leukocyte migration	cell migration	BP
GO:0050901	leukocyte tethering or rolling	7/1315	16/11452	0,0011583474441245	0,0125872451149542	0,00986984522091856	Itgb7/Selp/Vcam1/Pawr/Selplg/Ccr2/Ptafr	7	0,00532319391634981	19	1	GO:0007155	0,633	10,6302002359027	22	leukocyte tethering or rolling	cell adhesion	BP
GO:0050906	detection of stimulus involved in sensory perception	11/1315	34/11452	0,00102163865142572	0,0113705907346395	0,00891584851144062	Cacnb3/Igf1/Sema5a/Rbp4/Col11a1/Pawr/Asic3/Whrn/Piezo2/Lxn/Arrb2	11	0,00836501901140684	2	47	GO:0050877	0,708	2,62008222572776	2	detection of stimulus involved in sensory perception	nervous system process	BP
GO:0050920	regulation of chemotaxis	36/1315	140/11452	0,00000207353283441617	0,0000650684718234107	0,0000510211519513338	Calr/Csf1/Lbp/Thbs4/Wnt5a/Sema5a/Nckap1l/Snai2/Robo1/St6gal1/Smoc2/Cd74/Coro1b/Ptprj/Ppm1f/Fn1/Stk39/Mdk/Sema4a/Pdgfra/P2rx4/Ptn/Plxna3/Gas6/Adgra2/Ednra/Rac2/Gpsm3/Ccn3/Lpar1/Thbs1/C3ar1/Nbl1/Cmklr1/Ccr2/Ptk2b	36	0,0273764258555133	7	7	GO:0040011	0,734	34,1076517043988	7	regulation of chemotaxis	locomotion	BP
GO:0050921	positive regulation of chemotaxis	27/1315	92/11452	0,00000264243443115687	0,0000790640962587543	0,000061995328245306	Calr/Csf1/Lbp/Thbs4/Wnt5a/Sema5a/Nckap1l/Snai2/Smoc2/Cd74/Ptprj/Ppm1f/Fn1/Stk39/Mdk/P2rx4/Ptn/Gas6/Ednra/Rac2/Gpsm3/Lpar1/Thbs1/C3ar1/Cmklr1/Ccr2/Ptk2b	27	0,020532319391635	18	7	GO:0040011	0,706	48,6350534975815	19	positive regulation of chemotaxis	locomotion	BP
GO:0050922	negative regulation of chemotaxis	10/1315	35/11452	0,00476350393239183	0,0358404921603236	0,0281030604420088	Wnt5a/Sema5a/Robo1/St6gal1/Coro1b/Sema4a/Plxna3/Ccn3/Thbs1/Nbl1	10	0,00760456273764259	3	7	GO:0040011	0,632	2,29591800997856	3	negative regulation of chemotaxis	locomotion	BP
GO:0050954	sensory perception of mechanical stimulus	20/1315	94/11452	0,00443412145664343	0,0346671801228759	0,0271830491051603	Col1a1/Cacnb3/Igf1/Slc9a3r1/Tshz3/Hexb/Snai2/Fam107b/Dnm1/Col11a1/P2rx4/Crym/Tub/Tbx18/Pawr/Icam1/Asic3/Whrn/Atp8b1/Piezo2	20	0,0152091254752852	3	47	GO:0050877	0,75	2,34206335513307	3	sensory perception of mechanical stimulus	nervous system process	BP
GO:0050974	detection of mechanical stimulus involved in sensory perception	7/1315	21/11452	0,00703210653004273	0,0483307065253898	0,0378968224156149	Cacnb3/Igf1/Col11a1/Pawr/Asic3/Whrn/Piezo2	7	0,00532319391634981	5	47	GO:0050877	0,63	2,78636953860502	5	detection of mechanical stimulus involved in sensory perception	nervous system process	BP
GO:0051017	actin filament bundle assembly	30/1315	135/11452	0,000259564157591623	0,00379996438995803	0,0029796083282219	Actn1/Eps8/Rnd3/Hsp90b1/Plek/Pdlim4/Tgfb3/Carmil1/Lcp1/Dmtn/Lima1/Arhgap28/Dpysl3/Coro1b/Bbs4/Tmeff2/Ppm1f/Limk1/Eln/Was/Kank2/Gas7/Dbn1/Pawr/Asap3/Lpar1/Sh3pxd2b/Fam171a1/Cfl1/Ptk2b	30	0,0228136882129278	48	38	GO:0097435	0,841	22,6754327095213	65	actin filament bundle assembly	supramolecular fiber organization	BP
GO:0051046	regulation of secretion	92/1315	514/11452	0,00000750167064454498	0,000186325278982077	0,000146100409382888	Itgb2/Tcirg1/Rab34/Il17ra/Apoe/Sri/Ccn4/Hmox1/Fbln1/Ptbp1/Cyba/Stx1a/C1qtnf1/Abr/Rab3d/Mical1/Igf1/Egfr/Pofut2/Igfbp3/Sdc1/Slc9a3r1/Cacna1g/Tgfb3/Syk/Wnt5a/Dab2/Rab2b/Gsdmd/Ifnar1/Cd74/Csf1r/Apba1/Cpt1a/Tcf7l2/Rbp4/Cplx2/Casp1/Map4k4/Fn1/Dnajc1/Stk39/Mdk/Anxa5/Postn/Ptpn22/Tnfrsf1b/P3h1/Spp1/P2rx7/Vamp1/Tnfrsf1a/Sytl2/Nucb2/Pde3b/Itgam/Pycard/Stx1b/Gas6/Sfrp1/Vps4a/Gnai2/Rac2/Casp4/Ssc5d/Twist1/C…	92	0,0699619771863118	3	51	GO:0032940	0,913	15,2826555776782	3	regulation of secretion	secretion by cell	BP
GO:0051047	positive regulation of secretion	55/1315	288/11452	0,0000911786844451835	0,00160260239627286	0,00125662426189623	Itgb2/Rab34/Il17ra/Sri/Ptbp1/Cyba/Stx1a/C1qtnf1/Rab3d/Igf1/Egfr/Sdc1/Cacna1g/Tgfb3/Syk/Wnt5a/Dab2/Rab2b/Gsdmd/Ifnar1/Csf1r/Tcf7l2/Rbp4/Casp1/Mdk/Postn/Ptpn22/Spp1/P2rx7/Sytl2/Nucb2/Itgam/Pycard/Stx1b/Vps4a/Gnai2/Casp4/Twist1/Cd276/Unc93b1/Inhbb/Tgfb2/Tm7sf3/Lrp1/Clcf1/Fzd5/Gja1/Cd14/Nlgn2/Cyp2j6/Ptafr/Abat/Fcer1g/C1qtnf3/Sphk1	55	0,0418250950570342	3	72	GO:0055085	0,464	8,5834565772525	4	positive regulation of secretion	transmembrane transport	BP
GO:0051049	regulation of transport	199/1315	1237/11452	0,000000161078009975685	0,00000694960920788888	0,00000544929145347649	Itgb2/Tcirg1/Smo/Rab34/Axl/Il17ra/Apoe/Sri/Sh3gl1/Cacnb3/Homer3/Calr/Ptpn6/Cnn2/Rab23/Map2k1/Ccn4/Hmox1/Fbln1/Ptbp1/Cyba/Clic1/Stx1a/Fxyd5/Kcnd1/Pea15a/Clip3/Mertk/Cybb/Lbp/C1qtnf1/Abr/Mapt/Trpv2/Rab3d/Aoc3/Mical1/Igf1/Egfr/Dock2/Grb10/Pofut2/Appl2/Slc36a2/Igfbp3/Sdc1/Itgb3/Slc9a3r1/Cacna1g/Dlg4/Tgfb3/Gli3/Sfrp4/Ripk1/Syk/Prkcd/Wnt5a/Lcp1/Dmtn/Dab2/Rab2b/Nckap1l/Apod/Gsdmd/Hcls1/Pros1/Ifnar1/C3/C…	199	0,151330798479087	1	72	GO:0055085	0,574	0	0	regulation of transport	transmembrane transport	BP
GO:0051050	positive regulation of transport	119/1315	689/11452	0,00000215053907545006	0,0000667779021390673	0,0000523615415661696	Itgb2/Smo/Rab34/Axl/Il17ra/Apoe/Sri/Sh3gl1/Cacnb3/Calr/Ptbp1/Cyba/Stx1a/Clip3/Mertk/Lbp/C1qtnf1/Abr/Trpv2/Rab3d/Aoc3/Igf1/Egfr/Dock2/Appl2/Slc36a2/Sdc1/Slc9a3r1/Cacna1g/Tgfb3/Gli3/Sfrp4/Syk/Prkcd/Wnt5a/Dab2/Rab2b/Nckap1l/Gsdmd/Hcls1/Pros1/Ifnar1/C3/Cdh2/C2/Csf1r/Acsl5/Tcf7l2/Rbp4/Ptprj/Casp1/Mff/Slc11a1/Ptprc/Sec16b/Fcgr2b/Dnm1/Stk39/Mdk/Postn/Ptpn22/Ephb2/Spp1/P2rx7/P2rx4/Tcaf2/Sytl2/Arl6ip1/Nuc…	119	0,0904942965779468	1	72	GO:0055085	0,517	0	1	positive regulation of transport	transmembrane transport	BP
GO:0051051	negative regulation of transport	67/1315	362/11452	0,0000454585328578288	0,000886165884467917	0,00069485578773434	Apoe/Sri/Cacnb3/Cnn2/Rab23/Hmox1/Fbln1/Pea15a/Abr/Mapt/Grb10/Appl2/Igfbp3/Itgb3/Slc9a3r1/Dlg4/Sfrp4/Dmtn/Apod/Cd74/Map4k4/Ppm1f/Fn1/Fcgr2b/Stk39/Arhgap1/Anxa5/Ptpn22/Gem/Tnfrsf1b/Ephb2/Tcaf2/Tnfrsf1a/Nucb2/Pde3b/Coro1a/Stx1b/Gpm6b/Gas6/Sfrp1/Wwp2/Csk/Gnai2/Snx33/Pxk/Ssc5d/Twist1/Pawr/Pml/Inhbb/Ccn3/Enpp1/Icam1/Sirpa/Anpep/Tgfb2/Thbs1/Os9/Pid1/Kcne4/Osr1/Ccr2/Abat/C1qtnf3/Ptk2b/Ei24/Ywhaq	67	0,0509505703422053	4	72	GO:0055085	0,477	12,9170257730426	5	negative regulation of transport	transmembrane transport	BP
GO:0051093	negative regulation of developmental process	138/1315	730/11452	0,000000000911615766654757	0,0000000689932261987065	0,0000000540986099542984	Tbx2/Loxl3/Serpinf1/Rarg/Foxm1/Smo/Apoe/Calr/Coro1c/Ccn4/Fbln1/Epha2/Ptbp1/Cers2/Sulf1/Abr/Pmp22/Mapt/Sparc/Ccl9/Hey2/Dcn/Igf1/Egfr/Appl2/Fstl3/Itgb3/Ntn1/Zfp36l1/Gli3/Aspn/Ripk1/Wnt5a/Dmtn/Dab2/Sema5a/Snai2/Robo1/Cd86/Nfatc4/Thbs2/Pi16/Dpysl3/Cd74/Coro1b/Tcf7l2/Rbp4/Sufu/Col5a2/Col3a1/Map4k4/Itm2c/Epha4/Vim/Col5a1/Fbn1/Creb3l1/Mdk/Bmp2/E2f1/Postn/Sema4a/Pias3/Ecm1/Ctsk/Ephb2/Adgrb2/Emilin1/Pf4/P…	138	0,104942965779468	1	18	GO:0045595	0,761	0	0	negative regulation of developmental process	regulation of cell differentiation	BP
GO:0051094	positive regulation of developmental process	191/1315	1027/11452	1,47429009518296e-12	0,000000000185962905535529	0,000000000145816266999314	Tbx2/Itgb2/Zfp385a/Serpinf1/Mmp14/Col1a1/Smo/Pwp1/Stat6/Axl/Apoe/Calr/Coro1c/Map2k1/Ccn4/Hmox1/Ptbp1/Clic1/Etv5/Csf1/Cybb/Cd83/Timp2/Ptgis/Rac3/Mapt/Trpv2/Hey2/Dcn/Igf1/H2afy2/Irak3/Igfbp3/Kif3c/Ccl11/Itgb3/Dlg4/Ntn1/Zfp36l1/Tshz3/Tgfb3/Gli3/Sfrp4/Carmil1/Ripk1/Syk/Ror2/Wnt5a/Bmp1/Dmtn/Dab2/Sema5a/Mief1/Twf1/Nckap1l/Snai2/Boc/Hcls1/Robo1/Ache/Thbs2/Smoc2/Ptk7/Cyp1b1/C3/Bambi/Dpysl3/Cd74/Csf1r/Cor…	191	0,145247148288973	1	18	GO:0045595	0,804	0	0	positive regulation of developmental process	regulation of cell differentiation	BP
GO:0051128	regulation of cellular component organization	274/1315	1937/11452	0,0000472264280201572	0,000912335169530544	0,000715375511530246	Fap/Serpinf1/Mmp14/Mov10/Axl/Apoe/Sh3gl1/Calr/Coro1c/Cnn2/Map2k1/Ccn4/Fblim1/Fbln1/Pgrmc1/Epha2/Ptbp1/Cyba/Stx1a/Arpc5/Stx5a/Faf1/Etv5/Clip3/Mertk/Lrrk1/Cers2/Eps8/Dstn/Lbp/Rnd3/Igfbp4/Abr/Rac3/Pmp22/Mapt/Trpv2/Sparc/Cxcl16/Hey2/Dcn/Igf1/Plek/Egfr/Dock2/Nav3/Irak3/Appl2/Pdlim4/Ube2b/Igfbp3/Aebp1/Sdc1/Kif3c/Ccl11/Itgb3/Slc9a3r1/Dlg4/Ntn1/Top2a/Sptb/Tgfb3/Sfrp4/Carmil1/Syk/Hexb/Arf4/Prkcd/Wnt5a/Lcp…	274	0,208365019011407	3	87	GO:0051128	0,972	10,1519039166691	3	regulation of cellular component organization	regulation of cellular component organization	BP
GO:0051130	positive regulation of cellular component organization	152/1315	985/11452	0,0000548468701246828	0,00103166641962598	0,000808944911164912	Serpinf1/Axl/Apoe/Sh3gl1/Calr/Coro1c/Map2k1/Epha2/Ptbp1/Cyba/Arpc5/Faf1/Clip3/Mertk/Eps8/Dstn/Lbp/Abr/Rac3/Mapt/Trpv2/Dcn/Igf1/Plek/Dock2/Nav3/Appl2/Pdlim4/Ube2b/Igfbp3/Sdc1/Kif3c/Ccl11/Itgb3/Dlg4/Ntn1/Tgfb3/Sfrp4/Carmil1/Syk/Prkcd/Wnt5a/Lcp1/Dmtn/Dab2/Ajuba/Sema5a/Mief1/Twf1/Nckap1l/Snai2/Robo1/Pros1/Ache/Thbs2/Ptk7/C3/C2/Dpysl3/Pcsk5/Coro1b/Bbs4/Ptprj/Map4k4/Mff/Slc11a1/Ppm1f/Xrcc5/Fn1/Epha4/Pt…	152	0,115589353612167	1	87	GO:0051128	0,86	0	1	positive regulation of cellular component organization	regulation of cellular component organization	BP
GO:0051174	regulation of phosphorus metabolic process	181/1315	1203/11452	0,0000445257546025825	0,000870620605952623	0,000682666504737083	Itgb2/Dlg3/Mapk7/Araf/Foxm1/Pwp1/Apoe/Prkar2b/Ptpn6/Coro1c/Map2k1/Fbln1/Epha2/Ptbp1/Taz/Clip3/Csf1/Lrrk1/Ncf1/C1qtnf1/Timp2/Igfbp4/Pmp22/Mapt/Ccl6/Ccl9/Mical1/Hsp90b1/Igf1/Plek/Egfr/Grb10/Irak3/Shc2/Ube2b/Igfbp3/Fam20a/Ccl11/Itgb3/Slc9a3r1/Camkk1/Dlg4/Pik3r5/Tgfb3/Sfrp4/Ripk1/Syk/Ror2/Lpcat1/Vcan/Thbs4/Prkcd/Wnt5a/Dmtn/Dok2/Dab2/Ajuba/Ripk3/Twf1/Nckap1l/Hcls1/Robo1/Ifnar1/Map3k12/Fgd2/C3/Cdh2/Lox…	181	0,137642585551331	3	45	GO:0001932	0,958	10,2881161688434	3	regulation of phosphorus metabolic process	regulation of protein phosphorylation	BP
GO:0051216	cartilage development	46/1315	153/11452	0,000000000368080360927208	0,0000000307514410629186	0,0000000241126601444044	Col6a1/Rarg/Col1a1/Ccn4/Sulf2/Sulf1/Col6a2/Gli3/Ror2/Wnt5a/Bmp1/Matn2/Col14a1/Snai2/Vit/Mdk/Bmp2/Shox2/Col11a1/Thbs3/Ecm1/Ctsk/Eif2ak3/Comp/Bmp5/Col12a1/Adamts7/Tgfbr2/Pth1r/Chsy1/Loxl2/Chst11/Ccn3/Creb3l2/Runx2/Tgfb2/Thbs1/Col27a1/Adamts12/Col6a3/Osr1/Gli2/Msx1/Pthlh/Fgfr3/Serpinh1	46	0,0349809885931559	78	16	GO:0002063	0,862	245,858512069056	85	cartilage development	chondrocyte development	BP
GO:0051223	regulation of protein transport	75/1315	491/11452	0,00562210571806203	0,0402750624546693	0,0315802726537958	Tcirg1/Smo/Rab34/Il17ra/Apoe/Sri/Cacnb3/Rab23/Ccn4/Fbln1/Ptbp1/Igf1/Egfr/Tgfb3/Gli3/Syk/Prkcd/Wnt5a/Lcp1/Dmtn/Apod/Gsdmd/Hcls1/Ifnar1/Csf1r/Cpt1a/Tcf7l2/Rbp4/Casp1/Map4k4/Ppm1f/Fn1/Sec16b/Dnajc1/Mdk/Anxa5/Postn/Ptpn22/Tnfrsf1b/P3h1/P2rx7/Tcaf2/Ipo5/Pde3b/Pycard/Gas6/Sfrp1/Wwp2/Csk/Prr5l/Casp4/Ssc5d/Twist1/Cd276/Unc93b1/Pml/Inhbb/Ccn3/Tgfb2/Tm7sf3/Lrp1/Os9/Fzd5/Gja1/Cd14/Nlgn2/Cyp2j6/Abat/C1qtnf3/…	75	0,0570342205323194	13	88	GO:0032880	0,938	4,99119636056579	13	regulation of protein transport	regulation of protein localization	BP
GO:0051235	maintenance of location	45/1315	236/11452	0,000398217353619315	0,00531479716977812	0,00416741113462275	Gm2a/Apoe/Sri/Ptpn6/Cyba/B4galnt1/Faf1/Kdelr3/Itgb3/Hexb/Twf1/Epb41l3/C3/Plce1/Sufu/Bbs4/Ptprc/Soat1/Fbn1/Anxa5/P2rx7/Coro1a/Ednra/Thy1/Plcg2/Dbn1/Skp1a/Pml/Enpp1/Tgfb2/Os9/Nbl1/Dzip1/Ikbke/Sun2/Tpcn2/P2ry6/Ftl1/Selenon/Mest/Nrros/Slc30a7/Ptk2b/Kdelr2/Tmsb10	45	0,0342205323193916	1	102	GO:0051283	0,929	0	0	maintenance of location	negative regulation of sequestering of calcium ion	BP
GO:0051240	positive regulation of multicellular organismal process	234/1315	1249/11452	9,61175121717515e-16	2,47329582320351e-13	1,93934786664014e-13	Tbx2/Itgb2/Icosl/Serpinf1/Mmp14/Col1a1/Smo/Stat6/Axl/Il17ra/Apoe/Cacnb3/Calr/Map2k1/Ccn4/Hmox1/Ptbp1/Cyba/Sulf2/Clic1/Stx1a/Dio2/Etv5/Csf1/Cybb/Cd83/Lbp/Sulf1/C1qtnf1/Timp2/Ptgis/Mapt/Trpv2/Sparc/Hey2/Igf1/H2afy2/Plek/Egfr/Grb10/Irak3/Appl2/Kif3c/Ccl11/Itgb3/Dlg4/Ntn1/Zfp36l1/Tgfb3/Gli3/Ripk1/Syk/Ror2/Wnt5a/Bmp1/Dmtn/Dab2/Sema5a/Twf1/Nckap1l/Gsdmd/Snai2/Hcls1/Robo1/Ifnar1/Ache/Nfatc4/Thbs2/Smoc2/…	234	0,177946768060837	1	63	GO:0050767	0,647	0	0	positive regulation of multicellular organismal process	regulation of neurogenesis	BP
GO:0051241	negative regulation of multicellular organismal process	181/1315	886/11452	7,28192419748655e-16	2,036722537497e-13	1,59702429081719e-13	Tbx2/Tfe3/Loxl3/Serpinf1/Rarg/Acp5/Smo/Axl/Apoe/Sri/Cacnb3/Homer3/Calr/Ptpn6/Coro1c/Ccn4/Hmox1/Fbln1/Epha2/Ptbp1/Cyba/Mertk/Cd83/Cers2/Ncf1/Lbp/Sulf1/C1qtnf1/Abr/Pmp22/Sparc/Hey2/Dcn/Igf1/Egfr/Nav3/Irak3/Appl2/Fstl3/Ntn1/Zfp36l1/Tgfb3/Gli3/Aspn/Ripk1/Prkcd/Wnt5a/Dab2/Sema5a/Nckap1l/Apod/Snai2/Robo1/Cd86/Pros1/Serping1/Nfatc4/Thbs2/Pi16/Dpysl3/Cd74/Tcf7l2/Rbp4/Sufu/Prdx4/Col5a2/Col3a1/Map4k4/Slc11…	181	0,137642585551331	1	50	GO:0001818	0,849	0	0	negative regulation of multicellular organismal process	negative regulation of cytokine production	BP
GO:0051246	regulation of protein metabolic process	260/1315	1938/11452	0,00222385244467018	0,0207936668264001	0,0163046219627594	Itgb2/Zfp385a/Icosl/Serpinf1/Dlg3/Mmp14/Mapk7/Araf/Foxm1/Pwp1/Mov10/Apoe/Prkar2b/Calr/Ptpn6/Coro1c/Rab23/Map2k1/Fbln1/Epha2/Ptbp1/Aplp1/Stx5a/Faf1/Clip3/Csf1/Lrrk1/Cybb/Ncf1/Lbp/C1qtnf1/Timp2/Igfbp4/Pmp22/Mapt/Ccl6/Ccl9/Rcn3/Mical1/Hsp90b1/Igf1/Eif4ebp2/Egfr/Irak3/Shc2/Ube2b/Igfbp3/Fam20a/Ccl11/Itgb3/Slc9a3r1/Camkk1/Dlg4/Pik3r5/Zfp36l1/Tgfb3/Sfrp4/Ripk1/Syk/Ror2/Nkd2/Lpcat1/Vcan/Thbs4/Prkcd/Wnt5a…	260	0,197718631178707	12	92	GO:0051246	0,97	7,03068516146458	13	regulation of protein metabolic process	regulation of protein metabolic process	BP
GO:0051247	positive regulation of protein metabolic process	168/1315	1198/11452	0,00252815184480313	0,0231345673081345	0,0181401566823338	Icosl/Dlg3/Mmp14/Mapk7/Araf/Apoe/Map2k1/Ptbp1/Stx5a/Faf1/Clip3/Csf1/Lrrk1/Cybb/Ncf1/Lbp/C1qtnf1/Timp2/Igfbp4/Ccl6/Ccl9/Rcn3/Igf1/Egfr/Shc2/Igfbp3/Fam20a/Ccl11/Itgb3/Camkk1/Dlg4/Pik3r5/Tgfb3/Ripk1/Syk/Ror2/Nkd2/Lpcat1/Thbs4/Prkcd/Wnt5a/Dab2/Ajuba/Ripk3/Mief1/Snai2/Hcls1/Robo1/Map3k12/Fgd2/Cyp1b1/C3/Cdh2/Cd74/Csf1r/Tcf7l2/Plce1/Tollip/Maged1/Ptprj/Adam8/Casp1/Map4k4/Slc11a1/Ppm1f/Xrcc5/Epha4/Ppp1r7…	168	0,127756653992395	10	92	GO:0051246	0,881	6,16089068722557	10	positive regulation of protein metabolic process	regulation of protein metabolic process	BP
GO:0051249	regulation of lymphocyte activation	50/1315	265/11452	0,000253298146010357	0,00372875737593737	0,00292377385446618	Loxl3/Icosl/Mmp14/Stat6/Axl/Ptpn6/Mertk/Cd83/Igf1/Zfp36l1/Gli3/Syk/Ripk3/Nckap1l/Cd86/Cd74/Adam8/Ptprc/Fcgr2b/Mdk/Tyro3/Ptpn22/Vcam1/Cd1d1/Tnfrsf1b/Gpnmb/Lag3/Tyrobp/Coro1a/Pycard/Il2rg/Gas6/Sfrp1/Sh3rf1/Thy1/Csk/Tgfbr2/Rac2/Pawr/Cd276/H2-Aa/H2-DMa/Sirpa/Clcf1/Ccr2/Nfam1/Il1rl2/H2-Ab1/Flt3l/Pnp	50	0,0380228136882129	1	27	GO:0001775	0,895	0	1	regulation of lymphocyte activation	cell activation	BP
GO:0051251	positive regulation of lymphocyte activation	34/1315	166/11452	0,000528035297328745	0,00680731676896957	0,00533771784579548	Icosl/Mmp14/Stat6/Axl/Cd83/Igf1/Gli3/Syk/Nckap1l/Cd86/Cd74/Adam8/Ptprc/Mdk/Ptpn22/Vcam1/Cd1d1/Tyrobp/Coro1a/Pycard/Il2rg/Gas6/Thy1/Tgfbr2/Cd276/H2-Aa/H2-DMa/Sirpa/Clcf1/Ccr2/Il1rl2/H2-Ab1/Flt3l/Pnp	34	0,0258555133079848	1	27	GO:0001775	0,848	0	1	positive regulation of lymphocyte activation	cell activation	BP
GO:0051261	protein depolymerization	19/1315	89/11452	0,00525857945778521	0,0381380401938357	0,0299046018651952	Sh3gl1/Eps8/Dstn/Mical1/Plek/Nav3/Sptb/Carmil1/Stmn4/Dmtn/Sema5a/Sh3bp1/Twf1/Nckap5l/Lima1/Spef1/Vps4a/Cfl1/Gak	19	0,0144486692015209	1	71	GO:0098883	0,7	0	1	protein depolymerization	synapse pruning	BP
GO:0051270	regulation of cellular component movement	162/1315	754/11452	2,61170121038892e-16	8,00051137449141e-14	6,27331939858834e-14	Serpinf1/Mmp14/Col18a1/Col1a1/Smo/Apoe/Sri/Calr/Coro1c/Cnn2/Map2k1/Hmox1/Fbln1/Epha2/Csf1/Actn1/Cers2/Lbp/Sulf1/Rnd3/Abr/Mapt/Sparc/Cxcl16/Aoc3/Dcn/Igf1/Egfr/Nav3/Appl2/Igfbp3/Ccl11/Itgb3/Slc9a3r1/Ntn1/Carmil1/Ror2/Thbs4/Wnt5a/Elp3/Dmtn/Dab2/Ajuba/Ripk3/Sema5a/Sh3bp1/Nckap1l/Apod/Snai2/Robo1/Trip6/Smoc2/Cyp1b1/Myo1f/Dpysl3/Cd74/Csf1r/Pcsk5/Coro1b/Fermt3/Bbs4/Ptprj/Gli1/Adam8/Col3a1/Il1r1/Map4k4/T…	162	0,12319391634981	2	9	GO:0030334	0,976	118,894374685999	2	regulation of cellular component movement	regulation of cell migration	BP
GO:0051271	negative regulation of cellular component movement	48/1315	233/11452	0,0000360268238745157	0,000728806786115595	0,000571468189363387	Serpinf1/Apoe/Calr/Coro1c/Cnn2/Fbln1/Actn1/Cers2/Sulf1/Abr/Dcn/Nav3/Igfbp3/Slc9a3r1/Wnt5a/Sema5a/Apod/Robo1/Cyp1b1/Dpysl3/Coro1b/Ptprj/Col3a1/Tmeff2/Sema4a/Reck/Podn/Ptpru/Emilin1/Ptn/Arhgdib/Strap/Cd9/Was/Arhgap4/Plxna3/Sfrp1/Thy1/Dbn1/Meox2/Ndrg4/Ccn3/Thbs1/Lrp1/Nbl1/Ccdc125/Rap2a/Cfl1	48	0,0365019011406844	6	9	GO:0030334	0,843	17,6366484265189	6	negative regulation of cellular component movement	regulation of cell migration	BP
GO:0051272	positive regulation of cellular component movement	103/1315	435/11452	2,15277565124979e-13	3,55097583704869e-11	2,78437271816167e-11	Mmp14/Col18a1/Col1a1/Smo/Calr/Map2k1/Hmox1/Fbln1/Csf1/Lbp/Sparc/Cxcl16/Aoc3/Igf1/Egfr/Ccl11/Itgb3/Ntn1/Carmil1/Ror2/Thbs4/Wnt5a/Elp3/Dmtn/Dab2/Sema5a/Nckap1l/Snai2/Trip6/Smoc2/Cyp1b1/Myo1f/Cd74/Csf1r/Pcsk5/Fermt3/Ptprj/Gli1/Adam8/Il1r1/Map4k4/Ppm1f/Fn1/Ptprc/Selp/Stk39/Fgf7/Mdk/Bmp2/Postn/Pdgfc/Sema4a/F3/Glipr2/Plpp3/Pdpn/Pdgfra/P2rx4/Gpnmb/Ptn/Tcaf2/Wnt5b/Iqgap1/Coro1a/Pycard/Srpx2/Gas6/Adgra2/E…	103	0,0783269961977186	12	9	GO:0030334	0,919	271,339960192442	14	positive regulation of cellular component movement	regulation of cell migration	BP
GO:0051283	negative regulation of sequestering of calcium ion	17/1315	78/11452	0,00648681369349987	0,0455388192732624	0,0357076622935151	Sri/Ptpn6/Cyba/Itgb3/Plce1/Ptprc/Anxa5/P2rx7/Coro1a/Ednra/Thy1/Plcg2/Tgfb2/Tpcn2/P2ry6/Selenon/Ptk2b	17	0,0129277566539924	2	102	GO:0051283	0,999	1,24762297962458	2	negative regulation of sequestering of calcium ion	negative regulation of sequestering of calcium ion	BP
GO:0051336	regulation of hydrolase activity	104/1315	666/11452	0,000564146444280143	0,00721185417932886	0,0056549216175385	Serpinf1/Dlg3/Coro1c/Chn2/Myo9b/Map2k1/Epha2/Timp2/Abr/Ccl6/Ccl9/Rcn3/Mical1/Hsp90b1/Igf1/Plek/Ccl11/Vcan/Arf4/Prkcd/Wnt5a/Ajuba/Ripk3/Sh3bp1/Nckap1l/Robo1/Serping1/Pi16/Lars/Bbs4/Fgd1/Farp1/Itih5/Casp1/Map4k4/Ppm1f/Epha4/Ptprc/Rgs16/Rsu1/Gpsm1/Arhgap1/Bmp2/Bcl2l11/Ecm1/Pip5k1a/F3/Reck/Casp9/Pdgfra/Iqgap1/Sytl2/Arl6ip1/Pycard/Rgs10/Dock11/Renbp/Plxna3/Gas6/Sh3rf1/Eif2ak3/Thy1/Ctsh/Plscr1/Gnai2/An…	104	0,0790874524714829	1	77	GO:0043087	0,879	0	0	regulation of hydrolase activity	regulation of GTPase activity	BP
GO:0051403	stress-activated MAPK cascade	36/1315	198/11452	0,00337244758253271	0,0285084826523428	0,0223539232526409	Foxm1/Map2k1/Ncf1/Egfr/Zfp36l1/Sfrp4/Ripk1/Syk/Ror2/Wnt5a/Dab2/Map3k12/Fgd2/Map4k4/Epha4/Fcgr2b/Rassf2/Bmp2/Ptpn22/Pycard/Sfrp1/Sh3rf1/Tnxb/Map4k1/Sirpa/Sh3rf3/Tgfb2/Dact1/Fzd5/Rap2a/Fgfr3/Ptk2b/Irak4/Tnfrsf19/Sphk1/Cdc42ep5	36	0,0273764258555133	12	21	GO:0035556	0,694	5,9317331450607	13	stress-activated MAPK cascade	intracellular signal transduction	BP
GO:0051480	regulation of cytosolic calcium ion concentration	37/1315	188/11452	0,000684108416606865	0,00842233095825215	0,00660407437831973	Cd52/Sri/Cacnb3/Ptpn6/Cyba/C1qtnf1/Itgb3/Cacna1g/Dlg4/Wnt5a/Plce1/Ptprc/Gnb1/Pdgfra/P2rx7/P2rx4/Coro1a/Ednra/Thy1/Pth1r/Plcg2/Pawr/Pml/Lpar1/Tgfb2/Lrp1/C3ar1/Cmklr1/Marcksl1/Ric3/Tpcn2/P2ry6/Ccr2/Fzd2/Gja1/Selenon/Ptk2b	37	0,0281368821292776	39	31	GO:0001894	0,637	15,7673506547364	51	regulation of cytosolic calcium ion concentration	tissue homeostasis	BP
GO:0051639	actin filament network formation	4/1315	7/11452	0,00454828229810466	0,0346671801228759	0,0271830491051603	Arpc5/Actn1/Carmil1/Lcp1	4	0,00304182509505703	10	38	GO:0097435	0,659	4,90873825461659	10	actin filament network formation	supramolecular fiber organization	BP
GO:0051674	localization of cell	234/1315	1069/11452	8,16495668181954e-25	9,62042522612956e-22	7,54351782889424e-22	Itgb2/Fap/Serpinf1/Mmp14/Itgb7/Col18a1/Col1a1/Smo/Axl/Il17ra/Apoe/Calr/Coro1c/Cnn2/Myo9b/Map2k1/Hmox1/Fbln1/Epha2/Arpc5/Mertk/Csf1/Cers2/Eps8/Lbp/Sulf1/Rnd3/Abr/Rac3/Pmp22/Mapt/Sparc/Cxcl16/Ccl6/Ccl9/Aoc3/Dcn/Igf1/Egfr/Nav3/Appl2/Ube2b/Igfbp3/Myo1g/Sdc1/Adcy3/Ccl11/Itgb3/Slc9a3r1/Itgb4/Ntn1/Gli3/Carmil1/Syk/Ror2/Vcan/Hexb/Thbs4/Arf4/Prkcd/Wnt5a/Lcp1/Elp3/Dmtn/Dab2/Ajuba/Efs/Ripk3/Sema5a/Matn2/Sh3…	234	0,177946768060837	1	3	GO:0016477	0,97	0	0	localization of cell	cell migration	BP
GO:0051704	multi-organism process	167/1315	1163/11452	0,000917487520283768	0,0104771812900929	0,00821531294102369	Cd52/Araf/Acp5/Rab34/Axl/Il17ra/Apoe/Calr/Shpk/Htra1/Fbln1/Epha2/Ptbp1/Cyba/B4galnt1/Etv5/Mertk/Ncf1/Lbp/Abr/Ptgis/Pmp22/Cd68/Cxcl16/Ifngr1/Igf1/Eif4ebp2/Irak3/Ube2b/Fam20a/Adcy3/Itgb3/Itgb4/Dlg4/Top2a/Pygl/Ripk1/Syk/Fancc/Hexb/Ctsb/Prkcd/Wnt5a/Ripk3/Litaf/Gsdmd/Arsa/Rabl2/Ccdc80/Cd86/Ifnar1/Il10rb/Ifnar2/C3/Myo1f/Tmem173/Cd74/Fam111a/Pcsk5/Rbp4/Bbs4/Prdx4/Gli1/Casp1/Slc11a1/Fn1/Ptprc/Ncf2/Ifi211…	167	0,126996197718631	1	79	GO:0007566	0,728	0	0	multi-organism process	embryo implantation	BP
GO:0051707	response to other organism	88/1315	507/11452	0,000039382610263211	0,000781939295750729	0,00061313017667741	Cd52/Acp5/Rab34/Axl/Il17ra/Shpk/Htra1/Epha2/Cyba/Ncf1/Lbp/Abr/Pmp22/Cd68/Cxcl16/Ifngr1/Irak3/Fam20a/Pygl/Syk/Prkcd/Wnt5a/Litaf/Gsdmd/Ccdc80/Cd86/Ifnar1/Il10rb/Ifnar2/C3/Myo1f/Tmem173/Casp1/Slc11a1/Ptprc/Ncf2/Ifi211/Fcgr2b/Mrc1/Vim/Bmp2/Bcl2l11/Ptpn22/Tnfrsf1b/Pf4/P2rx7/Tnfrsf1a/Pycard/Cd37/Car5b/Ednra/Cotl1/Tent5a/Plscr1/Mst1r/Plcg2/Grn/Becn1/Ssc5d/Unc93b1/Pml/Scd1/Ddx1/Spon2/Sirpa/A230050P20Rik/…	88	0,0669201520912548	5	30	GO:0045087	0,863	15,5348962852407	5	response to other organism	innate immune response	BP
GO:0051893	regulation of focal adhesion assembly	13/1315	51/11452	0,0041236670073003	0,0328311260618352	0,0257433719371848	Mmp14/Coro1c/Dmtn/Apod/Ptprj/Map4k4/Ppm1f/Iqgap1/Gpm6b/Thy1/Lrp1/Col16a1/Cfl1	13	0,00988593155893536	18	68	GO:0050808	0,733	6,36288719444892	20	regulation of focal adhesion assembly	synapse organization	BP
GO:0051897	positive regulation of protein kinase B signaling	17/1315	69/11452	0,00166568051686533	0,016956259512071	0,0132956540832785	Axl/C1qtnf1/Igf1/Egfr/Sema5a/Hcls1/Tcf7l2/Ptprj/Adam8/F3/P2rx4/Gas6/Mst1r/Thbs1/Meis3/C1qtnf3/Arrb2	17	0,0129277566539924	103	21	GO:0035556	0,625	14,5311362795959	116	positive regulation of protein kinase B signaling	intracellular signal transduction	BP
GO:0051960	regulation of nervous system development	118/1315	719/11452	0,0000279575418246441	0,000578298606295612	0,000453452497626313	Serpinf1/Rarg/Smo/Mov10/Apoe/Calr/Map2k1/Ptbp1/Etv5/Csf1/Cers2/Timp2/Rac3/Pmp22/Mapt/Trpv2/Hey2/Igf1/Appl2/Kif3c/Dlg4/Ntn1/Gli3/Wnt5a/Dab2/Sema5a/Nptxr/Twf1/Robo1/Ache/Nfatc4/Thbs2/Ptk7/Cdh2/Dpysl3/Tcf7l2/Sufu/Gli1/Farp1/Col3a1/Il1r1/Map4k4/Xrcc5/Fn1/Itm2c/Epha4/Vim/Mdk/Ptpra/Bmp2/E2f1/Shox2/Sema4a/Ptprd/Tnfrsf1b/P3h1/Ephb2/Adgrb2/P2rx4/Wasf3/Limk1/Ptn/Iqgap1/Srpx2/Arhgap4/Plxna3/Sfrp1/Eif2ak3/Th…	118	0,0897338403041825	3	63	GO:0050767	0,974	11,5174763086831	3	regulation of nervous system development	regulation of neurogenesis	BP
GO:0051962	positive regulation of nervous system development	77/1315	430/11452	0,0000410303570188593	0,000809657321172766	0,0006348642907148	Serpinf1/Smo/Apoe/Map2k1/Ptbp1/Etv5/Csf1/Timp2/Mapt/Trpv2/Igf1/Kif3c/Dlg4/Ntn1/Gli3/Wnt5a/Sema5a/Twf1/Robo1/Ache/Thbs2/Ptk7/Dpysl3/Gli1/Il1r1/Xrcc5/Fn1/Epha4/Vim/Mdk/Ptpra/Bmp2/E2f1/Shox2/Sema4a/Ptprd/Tnfrsf1b/P3h1/Ephb2/Adgrb2/P2rx4/Wasf3/Limk1/Ptn/Iqgap1/Srpx2/Plxna3/Bmp5/S100b/Ptprf/Dbn1/Grn/Zc4h2/Ndrg4/C1qa/Creb3l2/Lpar1/Lrp1/Clcf1/Nbl1/Shtn1/Arsb/Fzd1/Kctd11/Flrt2/Flrt1/Gli2/Ccr2/Amigo1/Islr…	77	0,0585551330798479	1	63	GO:0050767	0,927	0	0	positive regulation of nervous system development	regulation of neurogenesis	BP
GO:0051963	regulation of synapse assembly	16/1315	65/11452	0,00227651005284931	0,0211814293296528	0,0166086722815247	Ntn1/Wnt5a/Nptxr/Thbs2/Farp1/Sema4a/Ptprd/Ephb2/Adgrb2/Srpx2/Fzd1/Flrt2/Flrt1/Amigo1/Nlgn2/Ntrk2	16	0,0121673003802281	13	68	GO:0050808	0,854	7,18808020674913	19	regulation of synapse assembly	synapse organization	BP
GO:0051965	positive regulation of synapse assembly	11/1315	37/11452	0,00220933518184329	0,0206879959604045	0,016221763872509	Thbs2/Sema4a/Ptprd/Ephb2/Adgrb2/Srpx2/Flrt2/Flrt1/Amigo1/Nlgn2/Ntrk2	11	0,00836501901140684	72	68	GO:0050808	0,799	12,1320653985349	83	positive regulation of synapse assembly	synapse organization	BP
GO:0051968	positive regulation of synaptic transmission, glutamatergic	7/1315	17/11452	0,00177551142033603	0,0174913705467407	0,0137152425666966	Egfr/Tshz3/Ror2/Ccr2/Nlgn2/Ntrk2/Ptk2b	7	0,00532319391634981	36	29	GO:0007267	0,606	11,0647169562022	41	positive regulation of synaptic transmission, glutamatergic	cell-cell signaling	BP
GO:0055062	phosphate ion homeostasis	4/1315	6/11452	0,00214404884891179	0,0201615132137476	0,0158089409574445	Slc9a3r1/Sfrp4/Enpp1/Pthlh	4	0,00304182509505703	7	31	GO:0001894	0,494	5,59379472044744	7	phosphate ion homeostasis	tissue homeostasis	BP
GO:0055065	metal ion homeostasis	61/1315	381/11452	0,00427509845545917	0,033703073975452	0,0264270792035092	Cd52/Tcirg1/Apoe/Sri/Cacnb3/Ptpn6/Hmox1/Cyba/Steap2/C1qtnf1/Egfr/Fam20a/Itgb3/Cacna1g/Dlg4/Hexb/Wnt5a/Scara5/Slc22a17/Slc39a6/Plce1/Maip1/Slc11a1/Ptprc/Anxa5/Bdh2/Gnb1/Pdgfra/P2rx7/P2rx4/Nucb2/Coro1a/Ednra/Thy1/Pth1r/Gnai2/S100b/Plcg2/Pawr/Pml/Lpar1/Anpep/Tgfb2/Lrp1/C3ar1/Cmklr1/Marcksl1/Ric3/Tpcn2/Pthlh/P2ry6/Ccr2/Fzd2/Ftl1/Gja1/Selenon/Slc30a7/Ptk2b/Cnnm2/Slc31a2/Bnip3	61	0,0463878326996198	2	31	GO:0001894	0,678	1,50257469505317	2	metal ion homeostasis	tissue homeostasis	BP
GO:0055074	calcium ion homeostasis	47/1315	264/11452	0,00140684955983237	0,0146919857441585	0,0115202035043006	Cd52/Tcirg1/Apoe/Sri/Cacnb3/Ptpn6/Cyba/C1qtnf1/Fam20a/Itgb3/Cacna1g/Dlg4/Hexb/Wnt5a/Plce1/Maip1/Ptprc/Anxa5/Gnb1/Pdgfra/P2rx7/P2rx4/Nucb2/Coro1a/Ednra/Thy1/Pth1r/S100b/Plcg2/Pawr/Pml/Lpar1/Tgfb2/Lrp1/C3ar1/Cmklr1/Marcksl1/Ric3/Tpcn2/Pthlh/P2ry6/Ccr2/Fzd2/Gja1/Selenon/Ptk2b/Bnip3	47	0,0357414448669202	31	31	GO:0001894	0,657	11,5368024642382	34	calcium ion homeostasis	tissue homeostasis	BP
GO:0055085	transmembrane transport	111/1315	761/11452	0,00407558705543717	0,032609765581626	0,0255697999079012	Slc7a7/Tcirg1/Sri/Cacnb3/Slc25a1/Ptpn6/Clcn5/Cyba/Clic1/Fxyd5/Kcnd1/Pea15a/Clip3/Chrne/Slc9a5/Cybb/Steap2/Trpv2/Slc35b4/Aoc3/Igf1/Slc29a3/Slc16a7/Grb10/Slc36a1/Appl2/Slc36a2/Itgb3/Slc9a3r1/Slc46a1/Cacna1g/Dlg4/Ripk1/Sfxn1/Emb/Prkcd/Scara5/Slc22a17/C3/Slc39a6/Slc15a3/Slc25a45/Acsl5/Rbp4/Plce1/Maip1/Slc11a1/Ptprc/Stk39/Slc2a10/Ptpn22/Gem/Ephb2/Slc25a33/P2rx7/P2rx4/Tcaf2/Sec61a1/Arl6ip1/Coro1a/Disp1…	111	0,0844106463878327	413	72	GO:0055085	0,984	13,3126331284728	414	transmembrane transport	transmembrane transport	BP
GO:0055123	digestive system development	23/1315	83/11452	0,000039660320040873	0,000785030273301342	0,000615553857929922	Tbx2/Tcf7/Smo/Aldh1a2/Igf1/Egfr/Itgb4/Gli3/Wnt5a/Pcsk5/Tcf7l2/Col3a1/Shox2/Pdgfc/Pdgfra/Stx2/Sfrp1/Clmp/Nphp3/Dact1/Fat4/Gli2/Fgfr3	23	0,0174904942965779	9	53	GO:0048565	0,991	21,1850470879416	10	digestive system development	digestive tract development	BP
GO:0060021	roof of mouth development	17/1315	69/11452	0,00166568051686533	0,016956259512071	0,0132956540832785	Tbx2/Loxl3/Tgfb3/Gli3/Wnt5a/Snai2/Ephb2/Pdgfra/Tgfbr2/Meox2/Tgfb2/Inhba/Fzd1/Osr1/Msx1/Fzd2/Gas1	17	0,0129277566539924	73	70	GO:0060021	0,999	13,4517575892222	79	roof of mouth development	roof of mouth development	BP
GO:0060041	retina development in camera-type eye	20/1315	88/11452	0,00196751981177599	0,0189760943765441	0,0148794364996931	Rarg/Tcirg1/Mertk/Lpcat1/Ache/Cyp1b1/Rbp4/Nphp1/Gnb1/Pdgfra/Ptn/Tub/Thy1/Tgfb2/Sdk1/Sdk2/Rhoj/Ntrk2/Fat3/Miat	20	0,0152091254752852	76	40	GO:0001654	0,915	12,8387695643026	82	retina development in camera-type eye	eye development	BP
GO:0060068	vagina development	5/1315	9/11452	0,00167638443178566	0,016956259512071	0,0132956540832785	Axl/Mertk/Wnt5a/Rbp4/Tyro3	5	0,00380228136882129	12	89	GO:0048806	0,905	7,79085837852544	12	vagina development	genitalia development	BP
GO:0060070	canonical Wnt signaling pathway	49/1315	210/11452	0,000000769649881578472	0,0000269084656967082	0,0000210993262730208	Tcf7/Col1a1/Apoe/Sulf2/Bicc1/Lrrk1/Egfr/Ube2b/Sdc1/Slc9a3r1/Gli3/Sfrp4/Ror2/Nkd2/Wnt5a/Dab2/Sema5a/Snai2/Ptk7/Bambi/Cdh2/Tcf7l2/Gli1/Mdk/Reck/Plpp3/Ptpru/Wnt5b/Ptpro/Dkk3/Adgra2/Sfrp1/Nkd1/Tbx18/Nphp3/Tle2/Bcl9/Daam2/Zbed3/Mgat3/Dact1/Fzd1/Fzd5/Fzd2/Fgfr3/Gpc3/Tcf7l1/Eda/Dact3	49	0,0372623574144487	79	29	GO:0007267	0,765	91,2599170722362	157	canonical Wnt signaling pathway	cell-cell signaling	BP
GO:0060071	Wnt signaling pathway, planar cell polarity pathway	10/1315	27/11452	0,000515050219905812	0,00666663594497804	0,00522740792923573	Ror2/Wnt5a/Dab2/Ptk7/Sfrp1/Nkd1/Dact1/Fzd1/Fzd2/Gpc3	10	0,00760456273764259	15	74	GO:0060071	0,999	12,8236518468921	25	Wnt signaling pathway, planar cell polarity pathway	Wnt signaling pathway, planar cell polarity pathway	BP
GO:0060173	limb development	30/1315	140/11452	0,000500859204968634	0,00650914599103682	0,00510391772506049	Tbx2/Rarg/Rab23/Aldh1a2/Itgb4/Smoc1/Gli3/Ror2/Wnt5a/Pcsk5/Bcl2l11/Shox2/Reck/Comp/Tmem231/Chst11/Twist1/Meox2/Iqce/Aff3/Hoxa9/Runx2/Tgfb2/Osr1/Gli2/Msx1/Gja1/Slc39a1/Gas1/Gpc3	30	0,0228136882129278	42	64	GO:0060173	0,998	17,8685920931774	49	limb development	limb development	BP
GO:0060249	anatomical structure homeostasis	49/1315	289/11452	0,00319952607620847	0,0271537615412257	0,0212916663757686	Rpa1/Acp5/Tcirg1/Smo/Csf1/Lrrk1/Rac3/Rab3d/Rcn3/Poc1b/Egfr/Itgb3/Syk/Lpcat1/Col14a1/Lox/Csf1r/Lipa/Rbp4/Bbs4/Adam8/Xrcc5/Stk39/Fgf7/Tyro3/Ctsk/Spp1/P2rx7/Strap/Coro1a/Tub/Csk/Ctsh/Pth1r/Nphp3/Rac2/Vhl/Pml/Ctss/Whrn/Ildr2/Marcksl1/Pthlh/Ccr2/Foxc1/Tmem119/Pla2g4a/Ptk2b/Flt3l	49	0,0372623574144487	1	31	GO:0001894	0,984	0	0	anatomical structure homeostasis	tissue homeostasis	BP
GO:0060284	regulation of cell development	124/1315	755/11452	0,0000167170770354158	0,000367033981463584	0,000287796777990705	Serpinf1/Smo/Mov10/Apoe/Calr/Coro1c/Map2k1/Ccn4/Fbln1/Ptbp1/Etv5/Csf1/Cers2/Timp2/Rac3/Pmp22/Mapt/Trpv2/Hey2/Igf1/Appl2/Kif3c/Itgb3/Dlg4/Ntn1/Gli3/Carmil1/Wnt5a/Dmtn/Dab2/Sema5a/Col14a1/Twf1/Robo1/St6gal1/Ache/Nfatc4/Ptk7/Pi16/Cdh2/Dpysl3/Tcf7l2/Col3a1/Il1r1/Map4k4/Xrcc5/Fn1/Itm2c/Epha4/Vim/Fbn1/Mdk/Ptpra/Bmp2/E2f1/Postn/Shox2/Casp6/Sema4a/Ptprd/Reck/Pdpn/Tnfrsf1b/P3h1/Ephb2/P2rx4/Limk1/Ptn/Foxp1…	124	0,0942965779467681	2	20	GO:0048468	0,779	8,17999829747801	2	regulation of cell development	cell development	BP
GO:0060322	head development	71/1315	435/11452	0,00128951161518404	0,0137114516040974	0,0107513521704427	Mmp14/Rarg/Col1a1/Naglu/Smo/Axl/Map2k1/Ctns/Aplp1/Aldh1a2/Abr/Rac3/Igf1/H2afy2/Egfr/Tgfb3/Gli3/Fancc/Wnt5a/Sema5a/Robo1/Cdh2/Csf1r/Tcf7l2/Bbs4/Gli1/Crispld1/Col3a1/Fcgr2b/Nr4a2/Mdk/Tyro3/Bmp2/E2f1/Dclk2/B4galt2/Ephb2/Pdgfra/Foxp2/Tyrobp/Plxna3/Sfrp1/Ednra/Mmp2/Crispld2/Bmp5/Tgfbr2/Ndrg4/Pcdh18/Tctn1/Whrn/Akna/Tgfb2/Gas8/Inhba/Arsb/Sun2/Rtn4rl1/Fat4/Gli2/Msx1/Tsku/Foxc1/Amigo1/Gas1/Fgfr3/Ntrk2/Ext…	71	0,0539923954372624	18	84	GO:0060324	0,747	10,0309141593198	20	head development	face development	BP
GO:0060324	face development	14/1315	50/11452	0,0011193502355563	0,0123301028515987	0,00966821616579987	Rarg/Col1a1/Map2k1/Aldh1a2/Tgfb3/Wnt5a/Tcf7l2/Bbs4/Crispld1/Pdgfra/Mmp2/Crispld2/Tgfb2/Msx1	14	0,0106463878326996	20	84	GO:0060324	1	10,9176710927621	22	face development	face development	BP
GO:0060326	cell chemotaxis	53/1315	166/11452	1,23387296921151e-12	0,000000000158750096218753	0,000000000124478300388665	Itgb2/Il17ra/Calr/Myo9b/Epha2/Csf1/Lbp/Cxcl16/Ccl6/Ccl9/Ccl11/Syk/Thbs4/Prkcd/Wnt5a/Sema5a/Nckap1l/Snai2/Smoc2/Lox/Cd74/Coro1b/Ptprj/Adam8/Stk39/Mdk/Vcam1/Pip5k1a/Pdgfra/Spp1/Pf4/P2rx4/Ptn/Ptpro/Coro1a/Parva/Itgam/Gas6/Ednra/Rac2/Gpsm3/Ccn3/Lpar1/Thbs1/C3ar1/Nbl1/Cmklr1/Hsd3b7/Ccr2/Fcer1g/Ptk2b/Fcgr3/Arrb2	53	0,0403041825095057	87	3	GO:0016477	0,823	428,843320533584	95	cell chemotaxis	cell migration	BP
GO:0060343	trabecula formation	7/1315	20/11452	0,0051946824754673	0,0378452914662301	0,0296750532543832	Col1a1/Hey2/Rbp4/Thbs3/Sfrp1/Mmp2/Chad	7	0,00532319391634981	1	80	GO:0060346	0,949	0	0	trabecula formation	bone trabecula formation	BP
GO:0060346	bone trabecula formation	5/1315	7/11452	0,00034087376201714	0,00465571318695597	0,00365061362741342	Col1a1/Thbs3/Sfrp1/Mmp2/Chad	5	0,00380228136882129	9	80	GO:0060346	1	11,9491406666667	9	bone trabecula formation	bone trabecula formation	BP
GO:0060348	bone development	54/1315	173/11452	2,08447322818294e-12	0,00000000025497012042363	0,000000000199925845692038	Zfp385a/Mmp14/Col6a1/Rarg/Acp5/Col1a1/Ptpn6/Rab23/Ccn4/Sulf2/Lrrk1/Sulf1/Sparc/Igf1/Col6a2/Gli3/Sfrp4/Matn2/Col14a1/Vit/Lox/Ptprc/Pip4k2a/Fbn1/Bmp2/Shox2/Pdgfc/Thbs3/P3h1/Tyrobp/Comp/Col12a1/Ppib/Tgfbr2/Chsy1/Twist1/Chad/Runx2/Lrrc17/Thbs1/Sh3pxd2b/Col27a1/Fat4/Col6a3/Msx1/Pthlh/Foxc1/Gja1/Fgfr3/Tmem119/Col13a1/Frem1/Serpinh1/Vkorc1	54	0,04106463878327	63	11	GO:0001501	0,89	381,315259675737	64	bone development	skeletal system development	BP
GO:0060349	bone morphogenesis	31/1315	82/11452	0,00000000055596568052795	0,0000000441546570720531	0,0000000346223202220915	Mmp14/Col6a1/Rarg/Acp5/Col1a1/Rab23/Col6a2/Gli3/Sfrp4/Matn2/Col14a1/Vit/Shox2/Thbs3/Comp/Col12a1/Tgfbr2/Chsy1/Twist1/Runx2/Thbs1/Col27a1/Col6a3/Msx1/Pthlh/Foxc1/Fgfr3/Tmem119/Col13a1/Frem1/Serpinh1	31	0,023574144486692	38	11	GO:0001501	0,838	196,780208432546	48	bone morphogenesis	skeletal system development	BP
GO:0060350	endochondral bone morphogenesis	22/1315	58/11452	0,000000165286834883724	0,00000694960920788888	0,00000544929145347649	Mmp14/Col6a1/Rarg/Col1a1/Col6a2/Matn2/Col14a1/Vit/Shox2/Thbs3/Comp/Col12a1/Tgfbr2/Runx2/Thbs1/Col27a1/Col6a3/Pthlh/Foxc1/Tmem119/Col13a1/Serpinh1	22	0,0167300380228137	3	11	GO:0001501	0,802	29,2289893719513	3	endochondral bone morphogenesis	skeletal system development	BP
GO:0060351	cartilage development involved in endochondral bone morphogenesis	16/1315	38/11452	0,00000157318561957541	0,000050601515453643	0,0000396773973105545	Col6a1/Rarg/Col1a1/Col6a2/Matn2/Col14a1/Vit/Shox2/Thbs3/Comp/Col12a1/Tgfbr2/Thbs1/Col27a1/Col6a3/Serpinh1	16	0,0121673003802281	9	11	GO:0001501	0,774	40,548046034331	9	cartilage development involved in endochondral bone morphogenesis	skeletal system development	BP
GO:0060368	regulation of Fc receptor mediated stimulatory signaling pathway	5/1315	11/11452	0,00504482947006309	0,0372008137458448	0,0291697087337639	Appl2/Ptprj/Ptprc/Csk/Plscr1	5	0,00380228136882129	3	6	GO:0002376	0,453	2,24481682094405	5	regulation of Fc receptor mediated stimulatory signaling pathway	immune system process	BP
GO:0060389	pathway-restricted SMAD protein phosphorylation	12/1315	45/11452	0,00387135418420322	0,0316447540876484	0,0248131201106157	Tgfb3/Dab2/Bmp2/Emilin1/Strap/Bmper/Bmp5/Tgfbr2/Inhbb/Pmepa1/Tgfb2/Inhba	12	0,0091254752851711	13	5	GO:0007166	0,601	5,76881455893089	17	pathway-restricted SMAD protein phosphorylation	cell surface receptor signaling pathway	BP
GO:0060393	regulation of pathway-restricted SMAD protein phosphorylation	11/1315	42/11452	0,0064686930729953	0,0455388192732624	0,0357076622935151	Tgfb3/Dab2/Bmp2/Emilin1/Strap/Bmper/Bmp5/Inhbb/Pmepa1/Tgfb2/Inhba	11	0,00836501901140684	4	5	GO:0007166	0,592	2,49524595924915	4	regulation of pathway-restricted SMAD protein phosphorylation	cell surface receptor signaling pathway	BP
GO:0060401	cytosolic calcium ion transport	22/1315	108/11452	0,00509578698979844	0,0374642259489982	0,0293762541414907	Sri/Cacnb3/Ptpn6/Cyba/Itgb3/Cacna1g/Plce1/Maip1/Ptprc/P2rx7/P2rx4/Coro1a/Ednra/Thy1/Plcg2/Pawr/Pml/Tgfb2/Tpcn2/P2ry6/Selenon/Ptk2b	22	0,0167300380228137	2	93	GO:0060402	0,991	1,41025586015714	2	cytosolic calcium ion transport	calcium ion transport into cytosol	BP
GO:0060402	calcium ion transport into cytosol	21/1315	96/11452	0,00253522113597158	0,0231488268613064	0,0181513378090569	Sri/Cacnb3/Ptpn6/Cyba/Itgb3/Cacna1g/Plce1/Ptprc/P2rx7/P2rx4/Coro1a/Ednra/Thy1/Plcg2/Pawr/Pml/Tgfb2/Tpcn2/P2ry6/Selenon/Ptk2b	21	0,0159695817490494	12	93	GO:0060402	0,998	6,64654241699197	13	calcium ion transport into cytosol	calcium ion transport into cytosol	BP
GO:0060429	epithelium development	122/1315	747/11452	0,0000255698682234954	0,000532333211267786	0,000417410350969136	Tbx2/Loxl3/Tcf7/Dlg3/Mmp14/Rarg/Col18a1/Smo/Stat6/Rab23/Plod3/Map2k1/Epha2/Etv5/Aldh1a2/Csf1/Sulf1/Rcn3/Hey2/Igf1/H2afy2/Egfr/Ccl11/Slc9a3r1/Ntn1/Zfp36l1/Tshz3/Gli3/Sfrp4/Ror2/Vcan/Wnt5a/Dab2/Ajuba/Sema5a/Sh3bp1/Snai2/Robo1/Nfatc4/Ptk7/Cdh2/Tcf7l2/Maged1/Sufu/Bbs4/Gli1/Tmeff2/Epha4/Tagln2/Vim/Col5a1/Fgf7/Mdk/Bmp2/Gzf1/Ampd2/Vcam1/Bdh2/Tnc/Pdpn/Pdgfra/Stx2/Foxp2/Foxp1/Ptpro/Tnfrsf1a/Tgfb1i1/Tead2/…	122	0,0927756653992395	11	26	GO:0009888	0,887	25,7003395688361	12	epithelium development	tissue development	BP
GO:0060443	mammary gland morphogenesis	14/1315	42/11452	0,000152190158656592	0,00239960610450455	0,00188156666739522	Tbx2/Stat6/Epha2/Etv5/Csf1/Ccl11/Ntn1/Gli3/Wnt5a/Robo1/Tgfbr2/Pml/Gli2/Pthlh	14	0,0106463878326996	4	54	GO:0022612	0,924	9,51506235848812	4	mammary gland morphogenesis	gland morphogenesis	BP
GO:0060485	mesenchyme development	46/1315	193/11452	0,000000884682075868399	0,0000302721265641564	0,0000237368225507355	Tbx2/Loxl3/Col1a1/Smo/Coro1c/Aldh1a2/Hey2/Pofut2/Zfp36l1/Tgfb3/Wnt5a/Dab2/Sema5a/Snai2/Robo1/Ptk7/Bambi/Fn1/Mdk/Bmp2/Sema4a/Glipr2/Pdpn/Strap/Tgfb1i1/Tead2/Sfrp1/Ednra/Bmp5/Tgfbr2/Loxl2/Twist1/Pawr/Akna/Tgfb2/Nup133/Vasn/Thbs1/Trim62/Plaur/Osr1/Msx1/Foxc1/Gja1/Cfl1/Dact3	46	0,0349809885931559	8	26	GO:0009888	0,722	42,4642195701417	8	mesenchyme development	tissue development	BP
GO:0060512	prostate gland morphogenesis	8/1315	23/11452	0,00296989053133667	0,0260473597556224	0,0204241203578493	Rarg/Sulf1/Igf1/Wnt5a/Tnc/Sfrp1/Mmp2/Gli2	8	0,00608365019011407	5	54	GO:0022612	0,894	4,03937472061372	5	prostate gland morphogenesis	gland morphogenesis	BP
GO:0060536	cartilage morphogenesis	9/1315	16/11452	0,0000181944825191376	0,000398112605597321	0,000312165987224159	Col6a1/Col6a2/Matn2/Col14a1/Snai2/Vit/Col12a1/Col6a3/Msx1	9	0,00684410646387833	7	16	GO:0002063	0,733	22,4946428689669	7	cartilage morphogenesis	chondrocyte development	BP
GO:0060541	respiratory system development	36/1315	167/11452	0,000127478450176218	0,00211357956181343	0,00165728902128171	Loxl3/Mmp14/Rarg/Plod3/Map2k1/Aldh1a2/Sparc/Rcn3/Igf1/Tshz3/Tgfb3/Gli3/Wnt5a/Ptk7/Lox/Lipa/Rbp4/Gli1/Fgf7/Tnc/Pdpn/Pdgfra/Foxp2/Foxp1/Disp1/Ctsh/Tgfbr2/Nphp3/Adamts2/Gli2/Pthlh/Selenon/Fgfr3/Gpc3/Eda/Hhip	36	0,0273764258555133	11	66	GO:0060541	0,997	17,1582007388451	11	respiratory system development	respiratory system development	BP
GO:0060548	negative regulation of cell death	109/1315	746/11452	0,0041735703842595	0,033146422638842	0,0259906006504832	Zfp385a/Serpinf1/Tcf7/Mapk7/Araf/Rarg/Smo/Axl/Apoe/Map2k1/Ccn4/Hmox1/Pea15a/Mertk/Csf1/Eya2/Pcgf2/Hey2/Pcmt1/Mical1/Hsp90b1/Igf1/Egfr/Ube2b/Itgb3/Tgfb3/Gli3/Ripk1/Arf4/Ctsb/Prkcd/Wnt5a/Dab2/Sema5a/Nckap1l/Snai2/Hcls1/St6gal1/Map3k12/Nfatc4/Cd74/Csf1r/Tmem132a/Pycr1/Adam8/Map4k4/Npas2/Fn1/Fcgr2b/Nr4a2/Creb3l1/Mdk/Tyro3/Ccn5/Txndc12/Pdpn/Tnfrsf1b/Cdk11b/Spp1/Pf4/Gpnmb/Tnfrsf1a/Arl6ip1/Coro1a/Nupr1/…	109	0,0828897338403042	95	59	GO:0042981	0,897	9,96892681534326	104	negative regulation of cell death	regulation of apoptotic process	BP
GO:0060561	apoptotic process involved in morphogenesis	7/1315	18/11452	0,00262020938098794	0,0234434032655013	0,0183823195281373	Bcl2l11/Tnfrsf1b/Tnfrsf1a/Pml/Tgfb2/Fzd5/Foxc1	7	0,00532319391634981	7	59	GO:0042981	0,569	5,16995762707846	8	apoptotic process involved in morphogenesis	regulation of apoptotic process	BP
GO:0060562	epithelial tube morphogenesis	49/1315	268/11452	0,000614482777011619	0,0076905986469178	0,0060303122413264	Tbx2/Mmp14/Rarg/Smo/Rab23/Epha2/Etv5/Aldh1a2/Csf1/Igf1/Ccl11/Ntn1/Gli3/Wnt5a/Sema5a/Robo1/Nfatc4/Ptk7/Maged1/Sufu/Bbs4/Epha4/Mdk/Bmp2/Gzf1/Tnc/Pdgfra/Tead2/Sfrp1/Ednra/Bmp5/Ctsh/Tgfbr2/Nphp3/Twist1/Pml/Tctn1/Tgfb2/Fzd1/Fat4/Adamts12/Osr1/Gli2/Pthlh/Fzd2/Gja1/Gpc3/Cfl1/Hhip	49	0,0372623574144487	2	26	GO:0009888	0,745	3,09778877208276	2	epithelial tube morphogenesis	tissue development	BP
GO:0060571	morphogenesis of an epithelial fold	7/1315	18/11452	0,00262020938098794	0,0234434032655013	0,0183823195281373	Sulf1/Egfr/Wnt5a/Bmp5/Gli2/Pthlh/Cfl1	7	0,00532319391634981	4	26	GO:0009888	0,565	3,68315212761857	4	morphogenesis of an epithelial fold	tissue development	BP
GO:0060603	mammary gland duct morphogenesis	10/1315	30/11452	0,00132938660797475	0,0140656974491802	0,0110291215813972	Epha2/Etv5/Csf1/Ccl11/Ntn1/Wnt5a/Robo1/Pml/Gli2/Pthlh	10	0,00760456273764259	8	54	GO:0022612	0,901	7,13104276142703	9	mammary gland duct morphogenesis	gland morphogenesis	BP
GO:0060627	regulation of vesicle-mediated transport	70/1315	394/11452	0,000116880533937928	0,00197866440742814	0,00155150005160818	Itgb2/Axl/Apoe/Sh3gl1/Calr/Cnn2/Map2k1/Hmox1/Cyba/Stx1a/Clip3/Mertk/Lbp/Abr/Rab3d/Mical1/Dock2/Appl2/Sdc1/Itgb3/Cacna1g/Dlg4/Sfrp4/Syk/Wnt5a/Dab2/Rab2b/Nckap1l/Pros1/C3/C2/Apba1/Ptprj/Cplx2/Mff/Slc11a1/Ptprc/Fcgr2b/Dnm1/Arhgap1/Vamp1/Coro1a/Itgam/Pycard/Stx1b/Tub/Il2rg/Gas6/Vps4a/Csk/Gnai2/Snx33/Rac2/Plcg2/Ndrg4/Sirpa/Lrp1/Syt15/Ccr2/Cd14/Gas1/Fes/Gpc3/Pla2g4a/Ptafr/Mex3b/Fcer1g/Fcgr3/Arrb2/Sphk1	70	0,0532319391634981	5	10	GO:0006909	0,661	11,764353152774	5	regulation of vesicle-mediated transport	phagocytosis	BP
GO:0060740	prostate gland epithelium morphogenesis	8/1315	23/11452	0,00296989053133667	0,0260473597556224	0,0204241203578493	Rarg/Sulf1/Igf1/Wnt5a/Tnc/Sfrp1/Mmp2/Gli2	8	0,00608365019011407	12	54	GO:0022612	0,884	6,2366302090262	12	prostate gland epithelium morphogenesis	gland morphogenesis	BP
GO:0060759	regulation of response to cytokine stimulus	21/1315	87/11452	0,000672337648650371	0,00831759248801506	0,00652194739338578	Mapk7/Axl/Csf1/Irak3/Ripk1/Syk/Wnt5a/Robo1/Cd74/Casp1/Il1r1/Ptprc/Ccdc3/Ecm1/Pycard/Gas6/Ptprf/Casp4/Ikbke/Slit3/Sphk1	21	0,0159695817490494	1	22	GO:0010033	0,602	0	0	regulation of response to cytokine stimulus	response to organic substance	BP
GO:0060760	positive regulation of response to cytokine stimulus	10/1315	37/11452	0,00730885331246482	0,0496492643707352	0,0389307231404784	Axl/Csf1/Ripk1/Wnt5a/Cd74/Casp1/Il1r1/Gas6/Casp4/Ikbke	10	0,00760456273764259	7	22	GO:0010033	0,554	3,30929920892908	7	positive regulation of response to cytokine stimulus	response to organic substance	BP
GO:0060828	regulation of canonical Wnt signaling pathway	41/1315	178/11452	0,00000847202331588063	0,000206441386329773	0,000161873746928628	Col1a1/Apoe/Sulf2/Bicc1/Lrrk1/Egfr/Ube2b/Slc9a3r1/Gli3/Sfrp4/Ror2/Nkd2/Wnt5a/Dab2/Sema5a/Snai2/Ptk7/Bambi/Cdh2/Tcf7l2/Gli1/Mdk/Reck/Ptpru/Wnt5b/Ptpro/Dkk3/Adgra2/Sfrp1/Nkd1/Tbx18/Nphp3/Tle2/Daam2/Zbed3/Dact1/Fzd1/Fgfr3/Gpc3/Eda/Dact3	41	0,0311787072243346	30	29	GO:0007267	0,731	46,1907190651092	31	regulation of canonical Wnt signaling pathway	cell-cell signaling	BP
GO:0061005	cell differentiation involved in kidney development	10/1315	33/11452	0,0029719822882989	0,0260473597556224	0,0204241203578493	Smo/Glis2/Tshz3/Gli3/Ampd2/Ptpro/Myo1e/Basp1/Fat4/Osr1	10	0,00760456273764259	3	65	GO:0001655	0,796	2,75730220614102	3	cell differentiation involved in kidney development	urogenital system development	BP
GO:0061024	membrane organization	81/1315	517/11452	0,00204275801508505	0,0195842955455173	0,0153563360393561	Itgb2/Rab34/Apoe/Kif20a/Coro1c/Stx1a/Taz/Stx5a/Gltp/Etv5/Ubl4a/Lbp/Eya2/Rac3/Pmp22/Dock2/Appl2/Dlg4/Sptb/Nkd2/Prkcd/Sh3bp1/Samm50/Nckap1l/Epb41l3/C3/Cdh2/Megf10/Atp10a/Adam8/Cplx2/Maip1/Tmeff2/Ptprc/Sec16b/Fcgr2b/Dnm1/Col5a1/Arfgap2/Bcl2l11/Ptprd/Ephb2/Nsg1/Stx2/P2rx7/Ptn/Vamp1/Cd9/Arl6ip1/Coro1a/Stx1b/Gas6/Vps4a/Plscr1/Folr2/Snx33/Chmp7/Dbn1/Becn1/Ano4/Sec31a/Xkr8/Sirpa/Tlcd2/Fchsd1/Sec24d/Tgfb2…	81	0,0615969581749049	21	49	GO:0006911	0,78	8,88263301265674	21	membrane organization	phagocytosis, engulfment	BP
GO:0061035	regulation of cartilage development	17/1315	57/11452	0,000148002903188702	0,00233931861477376	0,00183429435427456	Rarg/Ccn4/Gli3/Wnt5a/Bmp1/Snai2/Mdk/Bmp2/Shox2/Ctsk/Adamts7/Loxl2/Runx2/Tgfb2/Adamts12/Gli2/Pthlh	17	0,0129277566539924	4	16	GO:0002063	0,791	9,59550079786358	4	regulation of cartilage development	chondrocyte development	BP
GO:0061037	negative regulation of cartilage development	9/1315	23/11452	0,000614372414588347	0,0076905986469178	0,0060303122413264	Rarg/Ccn4/Snai2/Ctsk/Adamts7/Tgfb2/Adamts12/Gli2/Pthlh	9	0,00684410646387833	10	16	GO:0002063	0,744	10,2906315540084	10	negative regulation of cartilage development	chondrocyte development	BP
GO:0061041	regulation of wound healing	24/1315	98/11452	0,000227127598109095	0,00339793450845537	0,00266437074697377	Apoe/Ccn4/C1qtnf1/Plek/Syk/Prkcd/Dmtn/Pros1/Serping1/Smoc2/Ptprj/Selp/Anxa5/Plpp3/Pdpn/Pdgfra/Cd9/Duox1/Thbs1/Cd109/Gja1/Abat/Fcer1g/Vkorc1	24	0,0182509505703422	5	14	GO:0009611	0,878	9,80936209635806	6	regulation of wound healing	response to wounding	BP
GO:0061045	negative regulation of wound healing	12/1315	45/11452	0,00387135418420322	0,0316447540876484	0,0248131201106157	Apoe/C1qtnf1/Prkcd/Pros1/Serping1/Anxa5/Pdgfra/Cd9/Thbs1/Cd109/Gja1/Abat	12	0,0091254752851711	13	14	GO:0009611	0,844	5,76881455893089	14	negative regulation of wound healing	response to wounding	BP
GO:0061082	myeloid leukocyte cytokine production	10/1315	29/11452	0,000986520040417805	0,0110755382548128	0,00868449349441007	Hmox1/Irak3/Tgfb3/Wnt5a/Cd74/Gas6/Ddx1/Spon2/Tgfb2/Fcer1g	10	0,00760456273764259	1	101	GO:0002367	0,928	0	0	myeloid leukocyte cytokine production	cytokine production involved in immune response	BP
GO:0061138	morphogenesis of a branching epithelium	30/1315	155/11452	0,00274427595651271	0,0243502444527535	0,0190933871268369	Mmp14/Smo/Epha2/Etv5/Csf1/Sulf1/Igf1/Ccl11/Gli3/Wnt5a/Sema5a/Snai2/Nfatc4/Maged1/Fgf7/Mdk/Bmp2/Gzf1/Tnc/Pdgfra/Sfrp1/Ednra/Ctsh/Tgfbr2/Pml/Fzd5/Fat4/Gli2/Gpc3/Hhip	30	0,0228136882129278	3	8	GO:0009653	0,624	2,86009594244633	5	morphogenesis of a branching epithelium	anatomical structure morphogenesis	BP
GO:0061430	bone trabecula morphogenesis	6/1315	11/11452	0,000627396758721268	0,00783697737641537	0,00614508996993831	Col1a1/Thbs3/Sfrp1/Mmp2/Chad/Fgfr3	6	0,00456273764258555	3	80	GO:0060346	0,98	4,87191720416911	3	bone trabecula morphogenesis	bone trabecula formation	BP
GO:0061448	connective tissue development	57/1315	205/11452	9,16901392168044e-11	0,00000000921629164971411	0,00000000722663070932446	Col6a1/Rarg/Col1a1/Ccn4/Sulf2/Csf1/Sulf1/Igf1/Col6a2/Itgb3/Sptlc2/Gli3/Ror2/Wnt5a/Bmp1/Matn2/Col14a1/Snai2/Vit/Lox/Bbs4/Col5a1/Mdk/Bmp2/Shox2/Col11a1/Thbs3/Ecm1/Ctsk/Eif2ak3/Comp/Bmp5/Col12a1/Adamts7/Tgfbr2/Pth1r/Chsy1/Loxl2/Chst11/Ccn3/Creb3l2/Runx2/Tgfb2/Thbs1/C3ar1/Sh3pxd2b/Col27a1/Adamts12/Col6a3/Osr1/Gli2/Msx1/Pthlh/Fgfr3/Plaat3/Serpinh1/Selenom	57	0,0433460076045627	7	16	GO:0002063	0,841	125,644221017884	8	connective tissue development	chondrocyte development	BP
GO:0061525	hindgut development	6/1315	7/11452	0,0000143273826894195	0,000320806685323676	0,000251549270794678	Tcf7/Gli3/Wnt5a/Tcf7l2/Dact1/Gli2	6	0,00456273764258555	1	53	GO:0048565	0,831	0	1	hindgut development	digestive tract development	BP
GO:0061564	axon development	62/1315	331/11452	0,0000604105463794746	0,00112643781118597	0,000883256562167635	Smo/Apoe/Map2k1/Epha2/Cers2/Pmp22/Mapt/Trpv2/Ntn1/Gli3/Emb/Wnt5a/Sema5a/Matn2/Alcam/Boc/Robo1/Ache/Cdh2/Csf1r/Fn1/Epha4/Vim/Nr4a2/Shox2/Casp6/Sema4a/Tnc/Ephb2/Limk1/Foxp1/Ptpro/Arhgap4/Plxna3/Cdh11/Mmp2/Thy1/Rac2/Ptprf/Dbn1/Grn/Brsk1/Tctn1/Tgfb2/Lrp1/Shtn1/Trim46/Rtn4rl1/Flrt2/Ust/Gli2/Tsku/Amigo1/Islr2/Gas1/Fgfr3/Ntrk2/B4galt6/Slit3/Ext1/Numbl/Syngap1	62	0,047148288973384	14	32	GO:0030030	0,843	22,9398219388188	19	axon development	cell projection organization	BP
GO:0061572	actin filament bundle organization	31/1315	137/11452	0,000145900258574244	0,00233476707315451	0,00183072542311542	Actn1/Eps8/Rnd3/Hsp90b1/Plek/Pdlim4/Tgfb3/Carmil1/Lcp1/Dmtn/Lima1/Arhgap28/Dpysl3/Coro1b/Bbs4/Tmeff2/Ppm1f/Limk1/Eln/Was/Kank2/Gas7/Dbn1/Pawr/Asap3/Lpar1/Sh3pxd2b/Shtn1/Fam171a1/Cfl1/Ptk2b	31	0,023574144486692	2	38	GO:0097435	0,843	4,80083577175231	4	actin filament bundle organization	supramolecular fiber organization	BP
GO:0061756	leukocyte adhesion to vascular endothelial cell	10/1315	26/11452	0,000361127317286411	0,00489080427811259	0,0038349520319922	Itgb2/Itgb7/Selp/Mdk/Vcam1/Pawr/Icam1/Selplg/Ccr2/Ptafr	10	0,00760456273764259	1	1	GO:0007155	0,651	0	1	leukocyte adhesion to vascular endothelial cell	cell adhesion	BP
GO:0065009	regulation of molecular function	236/1315	1747/11452	0,0025769502154011	0,0233157816254224	0,0182822495109958	Itgb2/Serpinf1/Dlg3/Mapk7/Smo/Apoe/Prkar2b/Sri/Cacnb3/Homer3/Ptpn6/Coro1c/Chn2/Myo9b/Map2k1/Hmox1/Epha2/Cyba/Fxyd5/Faf1/Vipr2/Glis2/Csf1/Ncf1/Timp2/Abr/Ptgis/Pmp22/Mapt/Ccl6/Ccl9/Aoc3/Rcn3/Hey2/Mical1/Hsp90b1/Igf1/Plek/Egfr/Irak3/Shc2/Adcy3/Ccl11/Itgb3/Slc9a3r1/Camkk1/Dlg4/Pik3r5/Tgfb3/Sfrp4/Ripk1/Syk/Ror2/Vcan/Arf4/Ctsb/Prkcd/Wnt5a/Dab2/Ajuba/Ripk3/Nptxr/Sh3bp1/Nckap1l/Hcls1/Robo1/Map3k12/Serpin…	236	0,179467680608365	1	77	GO:0043087	0,733	0	0	regulation of molecular function	regulation of GTPase activity	BP
GO:0070098	chemokine-mediated signaling pathway	9/1315	24/11452	0,000883745253733508	0,0102434832743561	0,00803206686750302	Ccl6/Ccl9/Ccl11/Robo1/Stk39/Pf4/Foxc1/Slit3/Ptk2b	9	0,00684410646387833	45	22	GO:0010033	0,558	15,0679825680661	51	chemokine-mediated signaling pathway	response to organic substance	BP
GO:0070167	regulation of biomineral tissue development	17/1315	67/11452	0,00117501898105156	0,0127254160018597	0,00997818705865507	Hey2/Aspn/Bmp2/Ecm1/P2rx7/Ptn/Gpm6b/Gas6/Comp/Twist1/Cd276/Enpp1/Osr1/Gja1/Fgfr3/Tmem119/Ptk2b	17	0,0129277566539924	1	26	GO:0009888	0,629	0	0	regulation of biomineral tissue development	tissue development	BP
GO:0070206	protein trimerization	14/1315	47/11452	0,000566933472290728	0,00721185417932886	0,0056549216175385	Col6a1/Col1a1/C1qtnf1/Col6a2/Scara5/C1qtnf6/Cd74/Gnb1/Emilin1/Col1a2/Sigmar1/C1qtnf2/C1qtnf3/Alox5ap	14	0,0106463878326996	7	69	GO:0070208	0,928	8,92776361843142	7	protein trimerization	protein heterotrimerization	BP
GO:0070208	protein heterotrimerization	8/1315	18/11452	0,000448128910740165	0,00589532368669015	0,00462261056994268	Col6a1/Col1a1/C1qtnf1/Col6a2/C1qtnf6/Gnb1/Col1a2/C1qtnf2	8	0,00608365019011407	19	69	GO:0070208	1	14,6357347282881	20	protein heterotrimerization	protein heterotrimerization	BP
GO:0070301	cellular response to hydrogen peroxide	16/1315	72/11452	0,00669872365642769	0,0465365974965435	0,0364900349682863	Mapk7/Stat6/Axl/Pcgf2/Ripk1/Prkcd/Ripk3/Cyp1b1/Pycr1/Foxp1/Pawr/Sigmar1/Sirpa/Cfl1/Sphk1/Bnip3	16	0,0121673003802281	56	78	GO:0042542	0,975	7,14407807441507	60	cellular response to hydrogen peroxide	response to hydrogen peroxide	BP
GO:0070371	ERK1 and ERK2 cascade	47/1315	214/11452	0,00000755599990931621	0,000186952874679351	0,000146592516459285	Apoe/Ptpn6/Map2k1/Fbln1/Epha2/Ccl6/Ccl9/Igf1/Egfr/Ccl11/Itgb3/Slc9a3r1/Zfp36l1/Syk/Dab2/Map3k12/C3/Cd74/Csf1r/Fn1/Ptprc/Bmp2/Ptpn22/Pdgfc/Glipr2/Ephb2/Emilin1/Pdgfra/Gpnmb/Pycard/Gas6/Ednra/Bmper/Csk/Ctsh/Gnai2/Ndrg4/Icam1/Sirpa/Lrp1/Clcf1/Camk2n1/P2ry6/Fgfr3/C1qtnf3/Ptk2b/Arrb2	47	0,0357414448669202	29	21	GO:0035556	0,712	46,805348665079	34	ERK1 and ERK2 cascade	intracellular signal transduction	BP
GO:0070372	regulation of ERK1 and ERK2 cascade	45/1315	201/11452	0,00000694212815156376	0,000173769301163462	0,000136255081311872	Apoe/Ptpn6/Map2k1/Fbln1/Epha2/Ccl6/Ccl9/Igf1/Egfr/Ccl11/Itgb3/Slc9a3r1/Syk/Dab2/Map3k12/C3/Cd74/Csf1r/Fn1/Ptprc/Bmp2/Ptpn22/Pdgfc/Glipr2/Ephb2/Emilin1/Pdgfra/Gpnmb/Pycard/Gas6/Ednra/Bmper/Csk/Gnai2/Ndrg4/Icam1/Sirpa/Lrp1/Clcf1/Camk2n1/P2ry6/Fgfr3/C1qtnf3/Ptk2b/Arrb2	45	0,0342205323193916	33	21	GO:0035556	0,706	49,4329338001787	34	regulation of ERK1 and ERK2 cascade	intracellular signal transduction	BP
GO:0070374	positive regulation of ERK1 and ERK2 cascade	31/1315	128/11452	0,0000373409696319047	0,000748331643744681	0,000586777919252622	Apoe/Map2k1/Ccl6/Ccl9/Egfr/Ccl11/Itgb3/Map3k12/C3/Cd74/Csf1r/Ptprc/Bmp2/Ptpn22/Pdgfc/Glipr2/Pdgfra/Gpnmb/Pycard/Gas6/Ednra/Bmper/Gnai2/Ndrg4/Icam1/Lrp1/P2ry6/Fgfr3/C1qtnf3/Ptk2b/Arrb2	31	0,023574144486692	217	21	GO:0035556	0,679	52,5685244759233	271	positive regulation of ERK1 and ERK2 cascade	intracellular signal transduction	BP
GO:0070527	platelet aggregation	14/1315	33/11452	0,0000063879983471475	0,00016372108911235	0,000128376129501073	Ptpn6/C1qtnf1/Plek/Itgb3/Syk/Prkcd/Dmtn/Fermt3/Tyro3/Pdpn/Pdgfra/Cd9/Comp/Abat	14	0,0106463878326996	25	1	GO:0007155	0,667	46,1361593984477	29	platelet aggregation	cell adhesion	BP
GO:0070570	regulation of neuron projection regeneration	9/1315	29/11452	0,00398542111331438	0,0322347354733191	0,0252757332484877	Map2k1/Cers2/Map4k4/Epha4/Thy1/Ptprf/Grn/Lrp1/Rtn4rl1	9	0,00684410646387833	1	100	GO:0031102	0,974	0	1	regulation of neuron projection regeneration	neuron projection regeneration	BP
GO:0070661	leukocyte proliferation	41/1315	187/11452	0,0000295497262186335	0,000607327120653256	0,000476214185436999	Itgb2/Icosl/Tcirg1/Ptpn6/Csf1/Igf1/Dock2/Syk/Prkcd/Ripk3/Nckap1l/St6gal1/Cd86/Cd74/Csf1r/Slc11a1/Ptprc/Fcgr2b/Ptpn22/Vcam1/Cd1d1/Tnfrsf1b/P2rx7/Gpnmb/Tyrobp/Coro1a/Itgam/Pycard/Sh3rf1/Tgfbr2/Rac2/Pawr/Cd276/H2-Aa/Plcl2/Clcf1/Ccr2/Gja1/H2-Ab1/Flt3l/Pnp	41	0,0311787072243346	1	12	GO:0008283	0,774	0	1	leukocyte proliferation	cell population proliferation	BP
GO:0070663	regulation of leukocyte proliferation	31/1315	139/11452	0,000192827194798888	0,00299183884036625	0,00234594512227823	Icosl/Ptpn6/Csf1/Igf1/Syk/Ripk3/Nckap1l/St6gal1/Cd86/Cd74/Ptprc/Fcgr2b/Ptpn22/Vcam1/Cd1d1/Tnfrsf1b/Gpnmb/Tyrobp/Coro1a/Pycard/Sh3rf1/Tgfbr2/Rac2/Pawr/Cd276/H2-Aa/Clcf1/Ccr2/H2-Ab1/Flt3l/Pnp	31	0,023574144486692	2	12	GO:0008283	0,752	4,41596304844277	2	regulation of leukocyte proliferation	cell population proliferation	BP
GO:0070665	positive regulation of leukocyte proliferation	20/1315	81/11452	0,000656794479215609	0,00818829241239149	0,00642056129008812	Icosl/Csf1/Igf1/Syk/Nckap1l/St6gal1/Cd86/Cd74/Ptprc/Ptpn22/Vcam1/Cd1d1/Coro1a/Pycard/Tgfbr2/Cd276/Clcf1/Ccr2/Flt3l/Pnp	20	0,0152091254752852	1	12	GO:0008283	0,715	0	0	positive regulation of leukocyte proliferation	cell population proliferation	BP
GO:0070848	response to growth factor	80/1315	456/11452	0,0000606618453912874	0,00112785448382125	0,000884367396151656	Mapk7/Htra1/Epha2/Sulf2/Sulf1/Sparc/Dcn/Egfr/Grb10/Appl2/Fstl3/Itgb3/Zfp36l1/Tgfb3/Sfrp4/Aspn/Ripk1/Ror2/Wnt5a/Dab2/Snai2/Robo1/Smoc2/Bambi/Lox/Coro1b/Tcf7l2/Col3a1/Fbn1/Fgf7/Creb3l1/Bmp2/E2f1/Htra3/Emilin1/Pdgfra/Col1a2/Strap/Iqgap1/Coro1a/Tgfb1i1/Tnmd/Chrdl1/Gas6/Adgra2/Sfrp1/Comp/Bmper/Bmp5/Adamts7/Snx1/Tgfbr2/Ptprf/Chst11/Dbn1/Pml/Pmepa1/Runx2/Tgfb2/Vasn/Thbs1/Nbl1/Fzd1/Cd109/Fat4/Flrt2/Adamt…	80	0,0608365019011407	6	56	GO:0071363	0,991	15,5689778108083	6	response to growth factor	cellular response to growth factor stimulus	BP
GO:0070887	cellular response to chemical stimulus	304/1315	1831/11452	4,61512804373283e-13	6,74752697848485e-11	5,29083578602099e-11	Itgb2/Mapk7/Col6a1/Rarg/Col1a1/Tcirg1/Smo/Rab34/Stat6/Axl/Il17ra/Sri/Calr/Ptpn6/Myo9b/Map2k1/Hmox1/Shpk/Htra1/Epha2/Cyba/Aplp1/Sulf2/Etv5/Aldh1a2/Csf1/Cybb/Pcolce2/Eps8/Ncf1/Lbp/Sulf1/Timp2/Ptgis/Pmp22/Mapt/Pcgf2/Sparc/Cd68/Lsp1/Cxcl16/Ccl6/Ccl9/Dcn/Ifngr1/Hsp90b1/Igf1/Eif4ebp2/Egfr/Grb10/Irak3/Appl2/Fstl3/Gfpt2/Adcy3/Ccl11/Itgb3/Dlg4/Ntn1/Zfp36l1/Fbln5/Pfkp/Tgfb3/Sfrp4/Aspn/Ripk1/Syk/Fancc/Ror2/…	304	0,231178707224335	1	22	GO:0010033	0,826	0	0	cellular response to chemical stimulus	response to organic substance	BP
GO:0071229	cellular response to acid chemical	25/1315	129/11452	0,0058211684099085	0,0415161600675625	0,0325534356637665	Col6a1/Rarg/Col1a1/Aldh1a2/Egfr/Nfatc4/Ptk7/Lars/Col5a2/Col3a1/Pdgfc/Pdgfra/Col1a2/Foxp1/Ipo5/Tead2/Mmp2/Sh3bp4/Col16a1/Pid1/Osr1/P2ry6/Amigo1/Ntrk2/Ptk2b	25	0,0190114068441065	1	67	GO:0071230	0,997	0	0	cellular response to acid chemical	cellular response to amino acid stimulus	BP
GO:0071230	cellular response to amino acid stimulus	15/1315	57/11452	0,00151180600955808	0,0156862065475599	0,0122997867534844	Col6a1/Col1a1/Egfr/Lars/Col5a2/Col3a1/Pdgfc/Pdgfra/Col1a2/Ipo5/Mmp2/Sh3bp4/Col16a1/Amigo1/Ntrk2	15	0,0114068441064639	143	67	GO:0071230	0,999	16,1597940548007	158	cellular response to amino acid stimulus	cellular response to amino acid stimulus	BP
GO:0071295	cellular response to vitamin	6/1315	10/11452	0,000315863353209058	0,00440681816625873	0,00345545135734524	Snai2/Pdia3/Postn/Gas6/Kank2/Fes	6	0,00456273764258555	1	83	GO:0007584	0,917	0	0	cellular response to vitamin	response to nutrient	BP
GO:0071310	cellular response to organic substance	243/1315	1502/11452	0,00000000275958098243185	0,000000183014272783341	0,000000143504200410346	Mapk7/Col6a1/Rarg/Col1a1/Tcirg1/Smo/Rab34/Stat6/Axl/Il17ra/Sri/Calr/Ptpn6/Shpk/Htra1/Cyba/Aplp1/Sulf2/Aldh1a2/Csf1/Pcolce2/Eps8/Lbp/Sulf1/Timp2/Pmp22/Sparc/Cd68/Lsp1/Cxcl16/Ccl6/Ccl9/Dcn/Ifngr1/Hsp90b1/Igf1/Eif4ebp2/Egfr/Grb10/Irak3/Appl2/Fstl3/Gfpt2/Adcy3/Ccl11/Itgb3/Zfp36l1/Pfkp/Tgfb3/Sfrp4/Aspn/Ripk1/Syk/Ror2/Prkcd/Wnt5a/Dmtn/Dab2/Pde1b/Litaf/Snai2/Hcls1/Robo1/Cd86/Ifnar1/Il10rb/Ifnar2/Nfatc4/…	243	0,184790874524715	46	22	GO:0010033	0,911	173,797764520368	46	cellular response to organic substance	response to organic substance	BP
GO:0071345	cellular response to cytokine stimulus	99/1315	497/11452	0,0000000175065730897173	0,000000930742022199598	0,000000729808597180733	Rarg/Tcirg1/Stat6/Axl/Il17ra/Ptpn6/Shpk/Csf1/Pcolce2/Eps8/Lsp1/Ccl6/Ccl9/Ifngr1/Irak3/Appl2/Gfpt2/Ccl11/Zfp36l1/Pfkp/Ripk1/Syk/Wnt5a/Pde1b/Hcls1/Robo1/Ifnar1/Il10rb/Ifnar2/Rab12/Tmem173/Lox/Cd74/Csf1r/Bbs4/Casp1/Adam23/Il1r1/Xrcc5/Fn1/Ptprc/Ifi211/Selp/Eprs/Ccdc3/Mrc1/Vim/Stk39/Pdia3/Trim2/Pias3/Ecm1/F3/Laptm5/Spp1/Pf4/Pcolce/Prdm5/Mkrn1/Tnfrsf1a/Coro1a/Pycard/Was/Il2rg/Gas6/Sfrp1/Il10ra/Adamts7/…	99	0,0752851711026616	39	22	GO:0010033	0,767	133,262127206277	42	cellular response to cytokine stimulus	response to organic substance	BP
GO:0071347	cellular response to interleukin-1	12/1315	46/11452	0,00470189367089175	0,0355850376292314	0,0279027547627409	Ccl6/Ccl9/Irak3/Ccl11/Il1r1/Fn1/Pycard/Adamts7/Sirpa/Adamts12/Cfl1/Irak4	12	0,0091254752851711	58	22	GO:0010033	0,569	8,52216361014749	60	cellular response to interleukin-1	response to organic substance	BP
GO:0071356	cellular response to tumor necrosis factor	22/1315	105/11452	0,00357050595368289	0,0299466294655046	0,0234815954574191	Ccl6/Ccl9/Ccl11/Zfp36l1/Ripk1/Syk/Casp1/Ccdc3/Pias3/Tnfrsf1a/Pycard/Gas6/Sfrp1/Adamts7/Casp4/Dbn1/Plvap/Pid1/Adamts12/Cfl1/Ptk2b/Sphk1	22	0,0167300380228137	108	22	GO:0010033	0,615	10,8696405558737	114	cellular response to tumor necrosis factor	response to organic substance	BP
GO:0071363	cellular response to growth factor stimulus	79/1315	445/11452	0,0000444716023949298	0,000870620605952623	0,000682666504737083	Mapk7/Htra1/Sulf2/Sulf1/Sparc/Dcn/Egfr/Grb10/Appl2/Fstl3/Itgb3/Zfp36l1/Tgfb3/Sfrp4/Aspn/Ripk1/Ror2/Wnt5a/Dab2/Snai2/Robo1/Smoc2/Bambi/Lox/Coro1b/Tcf7l2/Col3a1/Fbn1/Fgf7/Creb3l1/Bmp2/E2f1/Htra3/Emilin1/Pdgfra/Col1a2/Strap/Iqgap1/Coro1a/Tgfb1i1/Tnmd/Chrdl1/Gas6/Adgra2/Sfrp1/Comp/Bmper/Bmp5/Adamts7/Snx1/Tgfbr2/Ptprf/Chst11/Dbn1/Pml/Pmepa1/Runx2/Tgfb2/Vasn/Thbs1/Nbl1/Fzd1/Cd109/Fat4/Flrt2/Adamts12/Fl…	79	0,0600760456273764	53	56	GO:0071363	0,993	37,1803818800936	54	cellular response to growth factor stimulus	cellular response to growth factor stimulus	BP
GO:0071495	cellular response to endogenous stimulus	127/1315	817/11452	0,000169979892854112	0,00265407924934588	0,00208110282717656	Mapk7/Col6a1/Rarg/Col1a1/Stat6/Calr/Htra1/Aplp1/Sulf2/Sulf1/Hsp90b1/Igf1/Eif4ebp2/Egfr/Grb10/Appl2/Fstl3/Itgb3/Zfp36l1/Tgfb3/Sfrp4/Aspn/Ror2/Prkcd/Wnt5a/Dmtn/Dab2/Snai2/Smoc2/Bambi/Lars/Lox/Coro1b/Tcf7l2/Bbs4/Col5a2/Col3a1/Epha4/Ncf2/Eprs/Fcgr2b/Vim/Nr4a2/Fbn1/Fgf7/Creb3l1/Ptpra/Bmp2/E2f1/Anxa5/Ptpn22/Vcam1/Casp6/Pdgfc/Casp9/Slc25a33/Htra3/Emilin1/Pdgfra/Spp1/P2rx4/Col1a2/Strap/Iqgap1/Nucb2/Ipo5/…	127	0,0965779467680608	1	104	GO:0071495	0,986	0	0	cellular response to endogenous stimulus	cellular response to endogenous stimulus	BP
GO:0071621	granulocyte chemotaxis	23/1315	59/11452	0,0000000476327984002586	0,00000232137721294594	0,00000182022623551865	Itgb2/Il17ra/Csf1/Lbp/Ccl6/Ccl9/Ccl11/Syk/Thbs4/Nckap1l/Cd74/Ptprj/Mdk/Spp1/Pf4/Itgam/Ednra/Rac2/Thbs1/C3ar1/Cmklr1/Fcer1g/Fcgr3	23	0,0174904942965779	3	3	GO:0016477	0,734	34,8752508096052	4	granulocyte chemotaxis	cell migration	BP
GO:0071622	regulation of granulocyte chemotaxis	12/1315	32/11452	0,000124927118445959	0,00207663088620892	0,00162831701779691	Csf1/Lbp/Thbs4/Nckap1l/Cd74/Ptprj/Mdk/Ednra/Rac2/Thbs1/C3ar1/Cmklr1	12	0,0091254752851711	1	3	GO:0016477	0,667	0	1	regulation of granulocyte chemotaxis	cell migration	BP
GO:0071624	positive regulation of granulocyte chemotaxis	8/1315	17/11452	0,000276684620965169	0,00391189487179985	0,00306737467591693	Lbp/Thbs4/Nckap1l/Cd74/Mdk/Ednra/Rac2/C3ar1	8	0,00608365019011407	1	3	GO:0016477	0,63	0	1	positive regulation of granulocyte chemotaxis	cell migration	BP
GO:0071670	smooth muscle cell chemotaxis	4/1315	6/11452	0,00214404884891179	0,0201615132137476	0,0158089409574445	Coro1b/Mdk/Parva/Lpar1	4	0,00304182509505703	2	7	GO:0040011	0,542	1,99254988263029	2	smooth muscle cell chemotaxis	locomotion	BP
GO:0071674	mononuclear cell migration	15/1315	43/11452	0,0000488461573179982	0,000940800389301444	0,000737695511717136	Myo9b/Csf1/Ccl6/Ccl9/Ccl11/Ptprj/Mdk/Ptpro/Ccn3/Sirpa/Thbs1/C3ar1/Nbl1/Cmklr1/Ccr2	15	0,0114068441064639	3	3	GO:0016477	0,768	10,0629781540056	3	mononuclear cell migration	cell migration	BP
GO:0071675	regulation of mononuclear cell migration	9/1315	30/11452	0,00512372161560279	0,0374981810616299	0,0294028788479355	Csf1/Ptprj/Mdk/Ccn3/Thbs1/C3ar1/Nbl1/Cmklr1/Ccr2	9	0,00684410646387833	1	3	GO:0016477	0,725	0	0	regulation of mononuclear cell migration	cell migration	BP
GO:0071702	organic substance transport	239/1315	1795/11452	0,00504652781163785	0,0372008137458448	0,0291697087337639	Slc7a7/Col1a1/Tcirg1/Smo/Rab34/Lcp2/Il17ra/Apoe/Sri/Cacnb3/Slc25a1/Kif20a/Calr/Rab23/Ccn4/Ctns/Fbln1/Ptbp1/Cyba/Stx1a/M6pr/Dio2/Cpt1c/Stx5a/Kdelr3/Gltp/Pea15a/Clip3/Ncf1/Lbp/C1qtnf1/Mapt/Slc35b4/Rab3d/Aoc3/Rcn3/Rab32/Hsp90b1/Igf1/Slc29a3/Slc16a7/Plek/Egfr/Slc1a4/Rab36/Grb10/Slc36a1/Appl2/Slc36a2/Igfbp3/Itgb3/Slc9a3r1/Slc46a1/Zfp36l1/Npc2/Tgfb3/Gli3/Kif13a/Ripk1/Syk/Sfxn1/Emb/Arf4/Prkcd/Wnt5a/Lcp1…	239	0,181749049429658	6	99	GO:0002790	0,722	3,66113854459534	6	organic substance transport	peptide secretion	BP
GO:0071706	tumor necrosis factor superfamily cytokine production	35/1315	114/11452	0,0000000257381896481319	0,00000130373050398766	0,00000102227438701905	Acp5/Axl/Ptpn6/Cyba/Cybb/Lbp/Igf1/Irak3/Ripk1/Wnt5a/Nfatc4/Ptprj/Adam8/Ptprc/Ptpn22/Pf4/Gpnmb/Tnfrsf1a/Tyrobp/Pycard/Gas6/Tmem106a/Twist1/Spon2/Sirpa/Thbs1/Fzd5/Ccr2/Cd14/Cyp2j6/Bcl3/Ptafr/Fcer1g/Fcgr3/Arrb2	35	0,026615969581749	1	15	GO:0001816	0,811	0	0	tumor necrosis factor superfamily cytokine production	cytokine production	BP
GO:0071772	response to BMP	22/1315	102/11452	0,00244741733210487	0,0224276861786761	0,0175858807249161	Htra1/Sulf1/Fstl3/Sfrp4/Ror2/Wnt5a/Tcf7l2/Fbn1/Bmp2/Htra3/Chrdl1/Sfrp1/Comp/Bmper/Bmp5/Adamts7/Runx2/Nbl1/Fzd1/Adamts12/Msx1/Gpc3	22	0,0167300380228137	1	56	GO:0071363	0,877	0	0	response to BMP	cellular response to growth factor stimulus	BP
GO:0071773	cellular response to BMP stimulus	22/1315	102/11452	0,00244741733210487	0,0224276861786761	0,0175858807249161	Htra1/Sulf1/Fstl3/Sfrp4/Ror2/Wnt5a/Tcf7l2/Fbn1/Bmp2/Htra3/Chrdl1/Sfrp1/Comp/Bmper/Bmp5/Adamts7/Runx2/Nbl1/Fzd1/Adamts12/Msx1/Gpc3	22	0,0167300380228137	33	56	GO:0071363	0,881	9,51019239384366	34	cellular response to BMP stimulus	cellular response to growth factor stimulus	BP
GO:0071774	response to fibroblast growth factor	17/1315	64/11452	0,000670673491184768	0,00831759248801506	0,00652194739338578	Sulf2/Sulf1/Zfp36l1/Wnt5a/Smoc2/Tcf7l2/Fgf7/Creb3l1/Iqgap1/Sfrp1/Runx2/Thbs1/Fat4/Flrt2/Flrt1/Fgfr3/Hhip	17	0,0129277566539924	3	56	GO:0071363	0,819	4,75304699722322	3	response to fibroblast growth factor	cellular response to growth factor stimulus	BP
GO:0071887	leukocyte apoptotic process	18/1315	81/11452	0,00417357412365335	0,033146422638842	0,0259906006504832	Axl/Mertk/Gli3/Ripk1/Wnt5a/Ripk3/Hcls1/St6gal1/Cd74/Adam8/Fcgr2b/Bcl2l11/P2rx7/Gas6/Vhl/Tgfb2/Fcer1g/Pnp	18	0,0136882129277567	1	59	GO:0042981	0,647	0	0	leukocyte apoptotic process	regulation of apoptotic process	BP
GO:0071900	regulation of protein serine/threonine kinase activity	54/1315	327/11452	0,00363212988036736	0,0304238170838584	0,023855765332676	Mapk7/Apoe/Prkar2b/Ptpn6/Map2k1/Pmp22/Igf1/Egfr/Irak3/Shc2/Pik3r5/Tgfb3/Ripk1/Syk/Ror2/Prkcd/Wnt5a/Dab2/Ajuba/Robo1/Map3k12/Fgd2/Cd74/Csf1r/Plce1/Maged1/Ptprj/Adam8/Prkar1b/Epha4/Ptprc/Stk39/Bmp2/Ccna2/Ptpn22/Pdgfc/Ephb2/P2rx7/Iqgap1/Pycard/Bccip/Sfrp1/Thy1/Csk/Mst1r/Tnxb/Spred3/Map4k1/Lpar1/Thbs1/Fzd5/C1qtnf2/Ptk2b/Cdkn2b	54	0,04106463878327	6	45	GO:0001932	0,836	4,12219471628812	6	regulation of protein serine/threonine kinase activity	regulation of protein phosphorylation	BP
GO:0072001	renal system development	41/1315	220/11452	0,00112839271060287	0,01237664341293	0,00970470930886967	Smo/Nid1/Sulf2/Aldh1a2/Glis2/Sulf1/Itgb3/Itgb4/Tshz3/Gli3/Vcan/Wnt5a/Pcsk5/Rbp4/Plce1/Maged1/Epha4/Fbn1/Bmp2/Bcl2l11/Gzf1/Ampd2/Pdgfra/Sec61a1/Ptpro/Sfrp1/Ednra/Bmper/Kank2/Myo1e/Tbx18/Nphp3/Tgfb2/Nup133/C3ar1/Basp1/Fat4/Osr1/Gli2/Foxc1/Gpc3	41	0,0311787072243346	8	65	GO:0001655	0,979	7,5653488974132	8	renal system development	urogenital system development	BP
GO:0072006	nephron development	22/1315	102/11452	0,00244741733210487	0,0224276861786761	0,0175858807249161	Smo/Nid1/Sulf2/Sulf1/Itgb3/Gli3/Plce1/Maged1/Bmp2/Gzf1/Ampd2/Pdgfra/Sec61a1/Ptpro/Myo1e/Nup133/C3ar1/Basp1/Fat4/Osr1/Foxc1/Gpc3	22	0,0167300380228137	12	65	GO:0001655	0,905	6,7587270740275	12	nephron development	urogenital system development	BP
GO:0072132	mesenchyme morphogenesis	12/1315	38/11452	0,00077835105941707	0,00924402799688112	0,00724837918971329	Tbx2/Wnt5a/Snai2/Robo1/Bmp2/Bmp5/Tgfbr2/Twist1/Tgfb2/Osr1/Msx1/Foxc1	12	0,0091254752851711	1	26	GO:0009888	0,607	0	1	mesenchyme morphogenesis	tissue development	BP
GO:0072337	modified amino acid transport	6/1315	15/11452	0,00452823248611986	0,0346671801228759	0,0271830491051603	Ctns/Slc1a4/Slc9a3r1/Slc46a1/Folr2/Slc22a21	6	0,00456273764258555	1	99	GO:0002790	0,522	0	0	modified amino acid transport	peptide secretion	BP
GO:0072359	circulatory system development	149/1315	875/11452	0,000000245002797545101	0,0000097894596062586	0,00000767606018853301	Tbx2/Itgb2/Fap/Serpinf1/Mapk7/Col18a1/Col1a1/Foxm1/Smo/Apoe/Map2k1/Ccn4/Hmox1/Epha2/Taz/Aldh1a2/Bicc1/Cybb/Sulf1/Ptgis/Sparc/Hey2/Dcn/Igf1/Egfr/Pdlim4/Ccl11/Itgb3/Zfp36l1/Gli3/Ripk1/Syk/Vcan/Wnt5a/Sema5a/Col14a1/Snai2/Robo1/Nfatc4/Thbs2/Smoc2/Ptk7/Pi16/Cyp1b1/C3/Cdh2/Lox/Pcsk5/Efemp2/Tcf7l2/Rbp4/Sufu/Ptprj/Mmp19/Gli1/Adam8/Col3a1/Fn1/Col5a1/Fbn1/Creb3l1/Mdk/Bmp2/Shox2/Vcam1/Col11a1/Sema4a/Ecm1/F3…	149	0,113307984790875	5	25	GO:0001568	0,884	40,3848179434471	5	circulatory system development	blood vessel development	BP
GO:0072376	protein activation cascade	14/1315	28/11452	0,000000545906874497237	0,0000201828673772455	0,0000158256850731443	Cfp/Fbln1/Serping1/C3/C2/Cfh/C1qa/C1qc/C1qb/C1s1/F13a1/C1ra/Prcp/C4b	14	0,0106463878326996	1	103	GO:0072376	1	0	1	protein activation cascade	protein activation cascade	BP
GO:0072503	cellular divalent inorganic cation homeostasis	48/1315	273/11452	0,00164822949389131	0,0169377960610268	0,0132811766180043	Cd52/Tcirg1/Apoe/Sri/Cacnb3/Ptpn6/Cyba/C1qtnf1/Itgb3/Cacna1g/Dlg4/Hexb/Wnt5a/Slc39a6/Plce1/Maip1/Slc11a1/Ptprc/Anxa5/Gnb1/Pdgfra/P2rx7/P2rx4/Nucb2/Coro1a/Ednra/Thy1/Pth1r/S100b/Plcg2/Pawr/Pml/Lpar1/Tgfb2/Lrp1/C3ar1/Cmklr1/Marcksl1/Ric3/Tpcn2/P2ry6/Ccr2/Fzd2/Gja1/Selenon/Slc30a7/Ptk2b/Bnip3	48	0,0365019011406844	1	31	GO:0001894	0,659	0	0	cellular divalent inorganic cation homeostasis	tissue homeostasis	BP
GO:0072506	trivalent inorganic anion homeostasis	4/1315	6/11452	0,00214404884891179	0,0201615132137476	0,0158089409574445	Slc9a3r1/Sfrp4/Enpp1/Pthlh	4	0,00304182509505703	1	31	GO:0001894	0,494	0	0	trivalent inorganic anion homeostasis	tissue homeostasis	BP
GO:0072507	divalent inorganic cation homeostasis	52/1315	288/11452	0,000576812882842562	0,00729005358610256	0,00571623892995876	Cd52/Tcirg1/Apoe/Sri/Cacnb3/Ptpn6/Cyba/C1qtnf1/Egfr/Fam20a/Itgb3/Cacna1g/Dlg4/Hexb/Wnt5a/Slc39a6/Plce1/Maip1/Slc11a1/Ptprc/Anxa5/Gnb1/Pdgfra/P2rx7/P2rx4/Nucb2/Coro1a/Ednra/Thy1/Pth1r/S100b/Plcg2/Pawr/Pml/Lpar1/Tgfb2/Lrp1/C3ar1/Cmklr1/Marcksl1/Ric3/Tpcn2/Pthlh/P2ry6/Ccr2/Fzd2/Gja1/Selenon/Slc30a7/Ptk2b/Cnnm2/Bnip3	52	0,0395437262357414	1	31	GO:0001894	0,662	0	0	divalent inorganic cation homeostasis	tissue homeostasis	BP
GO:0072593	reactive oxygen species metabolic process	45/1315	210/11452	0,0000226585500264662	0,000482341134935639	0,000378210823895143	Itgb2/Acp5/Foxm1/Ctns/Cyba/Ddah2/Cybb/Ncf1/Ptgis/Gpx3/Mapt/Igf1/Egfr/Fbln5/Ripk1/Syk/Fancc/Arf4/Prkcd/Ripk3/Cyp1b1/Prdx4/Ncf2/Slc25a33/P2rx7/P2rx4/Tyrobp/Itgam/G6pdx/Tgfbr2/Gnai2/Duox1/Tmem106a/Becn1/Icam1/Sirpa/Thbs1/Sh3pxd2b/Pid1/Nrros/Ptk2b/Prcp/Ncf4/Sod3/Bnip3	45	0,0342205323193916	38	44	GO:0006801	0,909	40,0139522652999	40	reactive oxygen species metabolic process	superoxide metabolic process	BP
GO:0072676	lymphocyte migration	19/1315	52/11452	0,00000222651715409202	0,00006853198493911	0,0000537369438549936	Itgb7/Cxcl16/Ccl6/Ccl9/Myo1g/Ccl11/Itgb3/Wnt5a/Ripk3/Apod/Adam8/Stk39/Ecm1/Pycard/Gas6/Icam1/Hsd3b7/Ccr2/Ptk2b	19	0,0144486692015209	4	3	GO:0016477	0,725	24,0380455021264	5	lymphocyte migration	cell migration	BP
GO:0072678	T cell migration	13/1315	36/11452	0,000103115715301697	0,00178798759174074	0,00140198753787979	Itgb7/Cxcl16/Myo1g/Itgb3/Wnt5a/Ripk3/Apod/Adam8/Stk39/Ecm1/Pycard/Icam1/Ccr2	13	0,00988593155893536	7	3	GO:0016477	0,689	14,6906503005685	7	T cell migration	cell migration	BP
GO:0080134	regulation of response to stress	152/1315	945/11452	0,0000057903099243744	0,000152036994871431	0,000119214458249633	Zfp385a/Serpinf1/Mapk7/Acp5/Foxm1/Rab34/Il17ra/Apoe/Map2k1/Ccn4/Shpk/Htra1/Cyba/Cers2/Ncf1/Lbp/C1qtnf1/Abr/Eya2/Ptgis/Pmp22/Mapt/Aoc3/Igf1/Plek/Egfr/Irak3/Appl2/Fbln5/Sfrp4/Ripk1/Syk/Ror2/Ercc8/Prkcd/Wnt5a/Dmtn/Dab2/Ajuba/Apod/Snai2/Cd86/Pros1/Map3k12/Serping1/Smoc2/Fgd2/C3/Myo1f/Tmem173/Cd74/Pycr1/Ptprj/Adam8/Casp1/Il1r1/Map4k4/Npas2/Xrcc5/Epha4/Cfh/Ifi211/Selp/Fcgr2b/Stk39/Creb3l1/Mdk/Tyro3/Ras…	152	0,115589353612167	1	28	GO:0050727	0,845	0	0	regulation of response to stress	regulation of inflammatory response	BP
GO:0085029	extracellular matrix assembly	9/1315	21/11452	0,00027352944901416	0,00391189487179985	0,00306737467591693	Fbln5/Lox/Efemp2/Emilin1/Col1a2/Gpm6b/Tnxb/Antxr1/Mfap4	9	0,00684410646387833	9	2	GO:0030198	0,85	12,7364309190398	13	extracellular matrix assembly	extracellular matrix organization	BP
GO:0090022	regulation of neutrophil chemotaxis	8/1315	20/11452	0,00104505154067753	0,011611082143659	0,00910442138519542	Lbp/Thbs4/Nckap1l/Cd74/Mdk/Ednra/Rac2/C3ar1	8	0,00608365019011407	4	3	GO:0016477	0,635	5,19128099930342	4	regulation of neutrophil chemotaxis	cell migration	BP
GO:0090023	positive regulation of neutrophil chemotaxis	8/1315	17/11452	0,000276684620965169	0,00391189487179985	0,00306737467591693	Lbp/Thbs4/Nckap1l/Cd74/Mdk/Ednra/Rac2/C3ar1	8	0,00608365019011407	25	3	GO:0016477	0,625	18,6585340448463	28	positive regulation of neutrophil chemotaxis	cell migration	BP
GO:0090066	regulation of anatomical structure size	66/1315	403/11452	0,00172479587022884	0,0172828844753615	0,0135517655519537	Scpep1/Apoe/Plod3/Map2k1/Arpc5/Eps8/Dstn/Rac3/Mapt/Trpv2/Plek/Egfr/Ccl11/Slc9a3r1/Cacna1g/Ntn1/Sptb/Carmil1/Prkcd/Wnt5a/Dmtn/Sema5a/Sh3bp1/Twf1/Nckap1l/Hcls1/Lima1/Arhgap28/Lars/Coro1b/Bbs4/Fn1/Sema4a/P2rx7/P2rx4/Arpc1b/Limk1/Eln/Tbxas1/Coro1a/Pycard/Was/Arhgap4/Plxna3/G6pdx/Ednra/Mmp2/Comp/Dbn1/Icam1/Fchsd1/Arpin/Lrp1/Shtn1/Kirrel/Trim46/Dock5/Foxc1/Gja1/Islr2/Cysltr1/Cfl1/Ptafr/Ptk2b/Cdc42ep5/T…	66	0,0501901140684411	1	90	GO:0050807	0,479	0	0	regulation of anatomical structure size	regulation of synapse organization	BP
GO:0090087	regulation of peptide transport	78/1315	507/11452	0,00398986348862474	0,0322347354733191	0,0252757332484877	Tcirg1/Smo/Rab34/Il17ra/Apoe/Sri/Cacnb3/Rab23/Ccn4/Fbln1/Ptbp1/Igf1/Egfr/Tgfb3/Gli3/Syk/Prkcd/Wnt5a/Lcp1/Dmtn/Apod/Gsdmd/Hcls1/Ifnar1/Cd74/Csf1r/Cpt1a/Tcf7l2/Rbp4/Casp1/Map4k4/Ppm1f/Fn1/Sec16b/Dnajc1/Mdk/Anxa5/Postn/Ptpn22/Tnfrsf1b/P3h1/P2rx7/Tcaf2/Nucb2/Ipo5/Pde3b/Pycard/Gas6/Sfrp1/Wwp2/Csk/Prr5l/Casp4/Ssc5d/Twist1/Cd276/Unc93b1/Pml/Inhbb/Ccn3/Tgfb2/Tm7sf3/Lrp1/Os9/Clcf1/Fzd5/Gja1/Cd14/Nlgn2/Cyp…	78	0,0593155893536122	1	99	GO:0002790	0,968	0	0	regulation of peptide transport	peptide secretion	BP
GO:0090090	negative regulation of canonical Wnt signaling pathway	27/1315	96/11452	0,000006434157282796	0,000164249737302487	0,000128790650372425	Apoe/Bicc1/Slc9a3r1/Gli3/Sfrp4/Ror2/Nkd2/Wnt5a/Dab2/Snai2/Cdh2/Tcf7l2/Gli1/Mdk/Ptpru/Wnt5b/Ptpro/Dkk3/Sfrp1/Nkd1/Tbx18/Nphp3/Tle2/Dact1/Fzd1/Gpc3/Dact3	27	0,020532319391635	120	29	GO:0007267	0,687	68,5683947149546	175	negative regulation of canonical Wnt signaling pathway	cell-cell signaling	BP
GO:0090092	regulation of transmembrane receptor protein serine/threonine kinase signaling pathway	37/1315	166/11452	0,0000490835557500676	0,000942550788478164	0,000739068025622385	Htra1/Sulf1/Fstl3/Tgfb3/Sfrp4/Aspn/Wnt5a/Dab2/Bambi/Lox/Tcf7l2/Fbn1/Bmp2/Htra3/Emilin1/Strap/Tgfb1i1/Chrdl1/Sfrp1/Bmper/Bmp5/Snx1/Chst11/Inhbb/Ccn3/Pmepa1/Tgfb2/Vasn/Thbs1/Nbl1/Inhba/Fzd1/Cd109/Msx1/Nrros/Gpc3/Cdkn2b	37	0,0281368821292776	1	5	GO:0007166	0,69	0	0	regulation of transmembrane receptor protein serine/threonine kinase signaling pathway	cell surface receptor signaling pathway	BP
GO:0090101	negative regulation of transmembrane receptor protein serine/threonine kinase signaling pathway	24/1315	82/11452	0,00000987650491213679	0,000232730974724454	0,000182487802348022	Htra1/Fstl3/Tgfb3/Aspn/Wnt5a/Bambi/Tcf7l2/Fbn1/Htra3/Emilin1/Strap/Tgfb1i1/Chrdl1/Sfrp1/Bmper/Snx1/Chst11/Ccn3/Pmepa1/Vasn/Nbl1/Fzd1/Cd109/Nrros	24	0,0182509505703422	1	5	GO:0007166	0,64	0	1	negative regulation of transmembrane receptor protein serine/threonine kinase signaling pathway	cell surface receptor signaling pathway	BP
GO:0090109	regulation of cell-substrate junction assembly	13/1315	51/11452	0,0041236670073003	0,0328311260618352	0,0257433719371848	Mmp14/Coro1c/Dmtn/Apod/Ptprj/Map4k4/Ppm1f/Iqgap1/Gpm6b/Thy1/Lrp1/Col16a1/Cfl1	13	0,00988593155893536	1	68	GO:0050808	0,733	0	0	regulation of cell-substrate junction assembly	synapse organization	BP
GO:0090130	tissue migration	46/1315	231/11452	0,00012216750194703	0,00204662380214907	0,00160478801899717	Itgb2/Fap/Serpinf1/Apoe/Calr/Coro1c/Hmox1/Epha2/Sparc/Dcn/Igf1/Itgb3/Wnt5a/Sema5a/Sh3bp1/Snai2/Robo1/Smoc2/Cyp1b1/Coro1b/Adam8/Map4k4/Ppm1f/Fgf7/Sema4a/Glipr2/P2rx4/Strap/Srpx2/Adgra2/Bmper/Kank2/Ctsh/Tgfbr2/Vhl/Loxl2/Grn/Meox2/Ccn3/Tgfb2/Thbs1/Arsb/Dock5/Rhoj/Ptk2b/Prcp	46	0,0349809885931559	1	73	GO:0043542	0,973	0	0	tissue migration	endothelial cell migration	BP
GO:0090132	epithelium migration	46/1315	231/11452	0,00012216750194703	0,00204662380214907	0,00160478801899717	Itgb2/Fap/Serpinf1/Apoe/Calr/Coro1c/Hmox1/Epha2/Sparc/Dcn/Igf1/Itgb3/Wnt5a/Sema5a/Sh3bp1/Snai2/Robo1/Smoc2/Cyp1b1/Coro1b/Adam8/Map4k4/Ppm1f/Fgf7/Sema4a/Glipr2/P2rx4/Strap/Srpx2/Adgra2/Bmper/Kank2/Ctsh/Tgfbr2/Vhl/Loxl2/Grn/Meox2/Ccn3/Tgfb2/Thbs1/Arsb/Dock5/Rhoj/Ptk2b/Prcp	46	0,0349809885931559	1	73	GO:0043542	0,974	0	1	epithelium migration	endothelial cell migration	BP
GO:0090171	chondrocyte morphogenesis	7/1315	10/11452	0,0000227151225213131	0,000482341134935639	0,000378210823895143	Col6a1/Col6a2/Matn2/Col14a1/Vit/Col12a1/Col6a3	7	0,00532319391634981	1	16	GO:0002063	0,934	0	0	chondrocyte morphogenesis	chondrocyte development	BP
GO:0090175	regulation of establishment of planar polarity	10/1315	28/11452	0,000719562225311718	0,00871740827764648	0,00683544887242294	Ror2/Wnt5a/Dab2/Ptk7/Sfrp1/Nkd1/Dact1/Fzd1/Fzd2/Gpc3	10	0,00760456273764259	5	74	GO:0060071	0,995	6,82724225147089	5	regulation of establishment of planar polarity	Wnt signaling pathway, planar cell polarity pathway	BP
GO:0090179	planar cell polarity pathway involved in neural tube closure	5/1315	11/11452	0,00504482947006309	0,0372008137458448	0,0291697087337639	Wnt5a/Ptk7/Sfrp1/Fzd1/Fzd2	5	0,00380228136882129	13	74	GO:0060071	0,909	5,24101315986529	18	planar cell polarity pathway involved in neural tube closure	Wnt signaling pathway, planar cell polarity pathway	BP
GO:0090263	positive regulation of canonical Wnt signaling pathway	19/1315	80/11452	0,00146208652269689	0,0152194216836716	0,0119337738319937	Col1a1/Sulf2/Lrrk1/Egfr/Ube2b/Sfrp4/Ror2/Sema5a/Ptk7/Bambi/Reck/Adgra2/Sfrp1/Daam2/Zbed3/Dact1/Fgfr3/Gpc3/Eda	19	0,0144486692015209	97	29	GO:0007267	0,665	15,1133650829763	126	positive regulation of canonical Wnt signaling pathway	cell-cell signaling	BP
GO:0090287	regulation of cellular response to growth factor stimulus	44/1315	206/11452	0,0000302569521718604	0,000619882080641967	0,00048605871541252	Htra1/Sulf2/Sulf1/Dcn/Grb10/Fstl3/Tgfb3/Sfrp4/Aspn/Wnt5a/Dab2/Robo1/Smoc2/Bambi/Lox/Tcf7l2/Fbn1/Creb3l1/Htra3/Emilin1/Strap/Tgfb1i1/Tnmd/Chrdl1/Adgra2/Sfrp1/Bmper/Snx1/Ptprf/Chst11/Pmepa1/Runx2/Vasn/Thbs1/Nbl1/Fzd1/Cd109/Adamts12/Msx1/Myof/Nrros/Gpc3/Hhip/Cdkn2b	44	0,0334600760456274	1	56	GO:0071363	0,899	0	1	regulation of cellular response to growth factor stimulus	cellular response to growth factor stimulus	BP
GO:0090288	negative regulation of cellular response to growth factor stimulus	32/1315	108/11452	0,000000252524362276563	0,00000990542208856787	0,0000077669880874794	Htra1/Sulf2/Sulf1/Dcn/Fstl3/Tgfb3/Aspn/Wnt5a/Bambi/Tcf7l2/Fbn1/Creb3l1/Htra3/Emilin1/Strap/Tgfb1i1/Tnmd/Chrdl1/Adgra2/Sfrp1/Bmper/Snx1/Ptprf/Chst11/Pmepa1/Vasn/Thbs1/Nbl1/Fzd1/Cd109/Adamts12/Nrros	32	0,0243346007604563	2	56	GO:0071363	0,821	17,3572975984714	2	negative regulation of cellular response to growth factor stimulus	cellular response to growth factor stimulus	BP
GO:0090303	positive regulation of wound healing	10/1315	37/11452	0,00730885331246482	0,0496492643707352	0,0389307231404784	Ccn4/Plek/Dmtn/Smoc2/Ptprj/Selp/Plpp3/Pdpn/Duox1/Thbs1	10	0,00760456273764259	18	14	GO:0009611	0,807	4,91549158966067	19	positive regulation of wound healing	response to wounding	BP
GO:0090322	regulation of superoxide metabolic process	11/1315	27/11452	0,0000994583828334286	0,00172923182910121	0,00135591627464521	Itgb2/Acp5/Cyba/Mapt/Egfr/Fbln5/Syk/Prkcd/Tyrobp/Itgam/Gnai2	11	0,00836501901140684	1	44	GO:0006801	0,925	0	1	regulation of superoxide metabolic process	superoxide metabolic process	BP
GO:0090330	regulation of platelet aggregation	7/1315	18/11452	0,00262020938098794	0,0234434032655013	0,0183823195281373	C1qtnf1/Syk/Prkcd/Dmtn/Pdpn/Cd9/Abat	7	0,00532319391634981	5	1	GO:0007155	0,631	4,27600720143086	8	regulation of platelet aggregation	cell adhesion	BP
GO:0090382	phagosome maturation	7/1315	18/11452	0,00262020938098794	0,0234434032655013	0,0183823195281373	Tcirg1/Rab34/Rab32/P2rx7/Coro1a/Rab7b/Srpx	7	0,00532319391634981	7	97	GO:0090382	1	5,16995762707846	7	phagosome maturation	phagosome maturation	BP
GO:0090594	inflammatory response to wounding	5/1315	10/11452	0,00303690551036227	0,0261844083251273	0,0205315821698986	Clec10a/Hmox1/Mdk/Grn/Ccr2	5	0,00380228136882129	1	14	GO:0009611	0,746	0	1	inflammatory response to wounding	response to wounding	BP
GO:0090596	sensory organ morphogenesis	42/1315	180/11452	0,00000466987301505893	0,00012783528981223	0,000100237543060078	Tbx2/Rarg/Naglu/Epha2/Abr/Lrig3/Slc9a3r1/Ntn1/Gli3/Ror2/Wnt5a/Ptk7/Rbp4/Bbs4/Col5a2/Col5a1/Col11a1/Casp6/Bcar3/Ephb2/Ptn/Thy1/Tbx18/Vhl/Twist1/Whrn/Sdk1/Sdk2/Fzd5/Osr1/Gli2/Msx1/Tsku/Fzd2/Gas1/Fgfr3/Ntrk2/Col8a2/Col8a1/Fat1/Fat3/Miat	42	0,0319391634980989	1	42	GO:0007423	0,914	0	0	sensory organ morphogenesis	sensory organ development	BP
GO:0097094	craniofacial suture morphogenesis	5/1315	10/11452	0,00303690551036227	0,0261844083251273	0,0205315821698986	Mmp14/Rab23/Gli3/Twist1/Frem1	5	0,00380228136882129	8	82	GO:1904888	0,906	5,20398689183784	8	craniofacial suture morphogenesis	cranial skeletal system development	BP
GO:0097190	apoptotic signaling pathway	76/1315	486/11452	0,00291116711944874	0,0256893526466581	0,0201434016842082	Zfp385a/Mapk7/Map2k1/Hmox1/Epha2/Faf1/Pea15a/Eya2/Ptgis/Pmp22/Mapt/Pcgf2/Igf1/Slc9a3r1/Ripk1/Prkcd/Dab2/Ripk3/Snai2/Nfatc4/Cyp1b1/Cd74/Acsl5/Maged1/Shisa5/Ppm1f/Itm2c/Ptprc/Nr4a2/Traf1/Creb3l1/Pdia3/Bcl2l11/E2f1/Txndc12/Tnfrsf1b/Casp9/Cdk11b/Pf4/P2rx7/P2rx4/Tnfrsf1a/Tyrobp/Nupr1/Pycard/Sfrp1/Sh3rf1/Eif2ak3/Ctsh/Plscr1/Gnai2/Casp4/Vhl/Becn1/Pawr/Pml/Inhbb/Icam1/Dap/Tgfb2/Thbs1/Mybbp1a/Inhba/Meis3/…	76	0,0577946768060836	48	59	GO:0042981	0,784	9,78982220935227	57	apoptotic signaling pathway	regulation of apoptotic process	BP
GO:0097205	renal filtration	7/1315	17/11452	0,00177551142033603	0,0174913705467407	0,0137152425666966	Sulf2/Sulf1/Ptpro/Gas6/Ednra/Myo1e/Gja1	7	0,00532319391634981	1	91	GO:0003094	0,997	0	1	renal filtration	glomerular filtration	BP
GO:0097435	supramolecular fiber organization	110/1315	545/11452	0,0000000012265943623019	0,0000000906974888814723	0,0000000711172436073888	Loxl3/Col1a1/Apoe/Coro1c/Plod3/P3h4/Arpc5/Clip3/Actn1/Eps8/Dstn/Rnd3/Rac3/Mapt/Mical1/Hsp90b1/Plek/Nav3/Csrp2/Pdlim4/Aebp1/Ccl11/Sptb/Fbln5/Tgfb3/Carmil1/Cap2/Ripk1/Prkcd/Lcp1/Stmn4/Dmtn/Efs/Ripk3/Sema5a/Col14a1/Sh3bp1/Twf1/Nckap1l/Hcls1/Nckap5l/Lima1/Arhgap28/Cyp1b1/Dpysl3/Lox/Coro1b/Efemp2/Bbs4/Col5a2/Col3a1/Tmeff2/Ppm1f/Dpt/Vim/Col5a1/Spef1/Col11a1/P3h1/Cap1/Emilin1/Pdgfra/Arpc1b/Col1a2/Limk1/…	110	0,0836501901140684	11	38	GO:0097435	0,992	118,924729827328	13	supramolecular fiber organization	supramolecular fiber organization	BP
GO:0097485	neuron projection guidance	27/1315	140/11452	0,00457441775553849	0,0347839591269256	0,0272746172508902	Smo/Epha2/Ntn1/Gli3/Emb/Wnt5a/Sema5a/Matn2/Alcam/Boc/Robo1/Csf1r/Epha4/Sema4a/Ephb2/Foxp1/Ptpro/Plxna3/Rac2/Tgfb2/Lrp1/Rtn4rl1/Flrt2/Gli2/Gas1/Slit3/Ext1	27	0,020532319391635	8	7	GO:0040011	0,761	4,42416822560955	11	neuron projection guidance	locomotion	BP
GO:0097529	myeloid leukocyte migration	39/1315	114/11452	0,000000000116195409588941	0,0000000109924274983185	0,00000000861932511997221	Itgb2/Mmp14/Il17ra/Myo9b/Csf1/Lbp/Ccl6/Ccl9/Ccl11/Syk/Ror2/Thbs4/Nckap1l/Cd74/Ptprj/Adam8/Il1r1/Mdk/Emilin1/Spp1/Pf4/P2rx4/Ptpro/Cd9/Itgam/Ednra/Rac2/Pawr/Ccn3/Sirpa/Thbs1/C3ar1/Nbl1/Cmklr1/Ccr2/Fcer1g/Ptk2b/Fcgr3/Irak4	39	0,0296577946768061	1	3	GO:0016477	0,784	0	0	myeloid leukocyte migration	cell migration	BP
GO:0097530	granulocyte migration	28/1315	72/11452	0,00000000178482181653648	0,00000012617317303054	0,0000000989342526875976	Itgb2/Il17ra/Csf1/Lbp/Ccl6/Ccl9/Ccl11/Syk/Thbs4/Nckap1l/Cd74/Ptprj/Adam8/Il1r1/Mdk/Spp1/Pf4/Itgam/Ednra/Rac2/Pawr/Sirpa/Thbs1/C3ar1/Cmklr1/Fcer1g/Fcgr3/Irak4	28	0,0212927756653992	2	3	GO:0016477	0,747	32,9914879043205	2	granulocyte migration	cell migration	BP
GO:0097581	lamellipodium organization	17/1315	74/11452	0,00368740970317204	0,0307666752535742	0,0241246054988059	Coro1c/Myo9b/Epha2/Arpc5/Pmp22/Carmil1/Dmtn/Ajuba/Twf1/Coro1b/Pdpn/Wasf3/Ptpro/Was/Snx1/Rac2/Cfl1	17	0,0129277566539924	3	32	GO:0030030	0,673	2,51131823750473	3	lamellipodium organization	cell projection organization	BP
GO:0098542	defense response to other organism	47/1315	256/11452	0,000716590067269309	0,00871740827764648	0,00683544887242294	Acp5/Rab34/Il17ra/Htra1/Epha2/Cyba/Ncf1/Lbp/Ifngr1/Syk/Prkcd/Gsdmd/Cd86/Ifnar1/Il10rb/Ifnar2/Myo1f/Tmem173/Slc11a1/Ptprc/Ptpn22/Pf4/P2rx7/Tnfrsf1a/Pycard/Cd37/Cotl1/Plscr1/Grn/Becn1/Ssc5d/Unc93b1/Pml/Scd1/Ddx1/Spon2/A230050P20Rik/Apobec1/Mpeg1/Bcl3/Fcer1g/Ifitm2/Tnfaip8/Rnasel/Lyz1/Lyz2/Bnip3	47	0,0357414448669202	1	30	GO:0045087	0,919	0	1	defense response to other organism	innate immune response	BP
GO:0098609	cell-cell adhesion	102/1315	448/11452	3,70448946284334e-12	0,000000000433290558444931	0,000000000339749540783641	Itgb2/Loxl3/Icosl/Dlg3/Mapk7/Itgb7/Ptpn6/Map2k1/Cadm3/Fblim1/Scarf2/Cd83/C1qtnf1/Igf1/Plek/Egfr/Fstl3/Itgb3/Dlg4/Ntn1/Zfp36l1/Gli3/Syk/Thbs4/Emb/Prkcd/Wnt5a/Dmtn/Ajuba/Nckap1l/Alcam/Snai2/Boc/Robo1/Cd86/Cyp1b1/Cdh2/Megf10/Cd74/Fermt3/Adam8/Ppm1f/Ptprc/Selp/Mdk/Tyro3/Bmp2/Ptpn22/Vcam1/Cd1d1/Ptprd/Plpp3/Pdpn/Ptpru/Pdgfra/Gpnmb/Lag3/Cd9/Coro1a/Parva/Itgam/Pycard/Srpx2/Il2rg/Cdh11/Comp/Thy1/Bmp5/Tbx1…	102	0,0775665399239544	145	1	GO:0007155	0,911	436,309765789401	175	cell-cell adhesion	cell adhesion	BP
GO:0098657	import into cell	108/1315	526/11452	0,000000000630250649726029	0,0000000488482220444283	0,0000000383026139947639	Gpr107/Itgb2/Rin2/Rab34/Axl/Dennd1c/Apoe/Sh3gl1/Calr/Clcn5/Coro1c/Cnn2/Cyba/Aplp1/Stx1a/Clip3/Mertk/Slc9a5/Steap2/Lbp/Abr/Rac3/Cxcl16/Egfr/Dock2/Appl2/Slc36a2/Myo1g/Itgb3/Mrc2/Slc46a1/Dlg4/Sfrp4/Carmil1/Syk/Prkcd/Wnt5a/Scara5/Dab2/Sh3bp1/Nckap1l/Pros1/Ache/C3/Slc39a6/C2/Megf10/Ptprj/Mff/Slc11a1/Ptprc/Ncf2/Fcgr2b/Mrc1/Dnm1/Tyro3/Cap1/P2rx7/Cd9/Tyrobp/Arl6ip1/Coro1a/Pycard/Tub/Was/Il2rg/Gpm6b/Gas6/…	108	0,0821292775665399	3	46	GO:0098657	0,998	58,7240484420076	3	import into cell	import into cell	BP
GO:0098742	cell-cell adhesion via plasma-membrane adhesion molecules	23/1315	104/11452	0,00139149340656314	0,0146027358636552	0,0114502213518512	Mapk7/Cadm3/Scarf2/Emb/Ajuba/Alcam/Robo1/Cdh2/Selp/Bmp2/Vcam1/Ptprd/Cdh11/Tgfbr2/Ptprf/Pcdh18/Tgfb2/Sdk1/Sdk2/Fat4/Amigo1/Fat3/Pcdhgc3	23	0,0174904942965779	10	1	GO:0007155	0,78	7,7581038615288	13	cell-cell adhesion via plasma-membrane adhesion molecules	cell adhesion	BP
GO:0098771	inorganic ion homeostasis	70/1315	433/11452	0,00179431015770176	0,0176495370710939	0,013839263279747	Cd52/Ckb/Tcirg1/Apoe/Sri/Cacnb3/Ptpn6/Hmox1/Cyba/Slc9a5/Steap2/C1qtnf1/Egfr/Fam20a/Itgb3/Slc9a3r1/Cacna1g/Dlg4/Sfrp4/Hexb/Wnt5a/Scara5/Slc22a17/Slc39a6/Plce1/Maip1/Slc11a1/Ptprc/Anxa5/Bdh2/Gnb1/Pdgfra/P2rx7/P2rx4/Tbxas1/Nucb2/Coro1a/Ednra/Thy1/Pth1r/Gnai2/S100b/Plcg2/Grn/Pawr/Pml/Enpp1/Lpar1/Anpep/Tgfb2/Slc9a8/Lrp1/C3ar1/Cmklr1/Marcksl1/Ric3/Tpcn2/Pthlh/P2ry6/Ccr2/Fzd2/Ftl1/Gja1/Selenon/Slc30a7/P…	70	0,0532319391634981	1	31	GO:0001894	0,686	0	0	inorganic ion homeostasis	tissue homeostasis	BP
GO:0098868	bone growth	14/1315	33/11452	0,0000063879983471475	0,00016372108911235	0,000128376129501073	Col6a1/Rarg/Col6a2/Matn2/Col14a1/Vit/Thbs3/Ecm1/Comp/Col12a1/Tgfbr2/Thbs1/Col27a1/Col6a3	14	0,0106463878326996	4	52	GO:0003417	0,985	19,8697623324489	4	bone growth	growth plate cartilage development	BP
GO:0098883	synapse pruning	5/1315	6/11452	0,000107626348211625	0,00183649946431137	0,00144002641527323	C3/Epha4/C1qa/C1qc/C1qb	5	0,00380228136882129	6	71	GO:0098883	1	13,4126568345398	11	synapse pruning	synapse pruning	BP
GO:0098916	anterograde trans-synaptic signaling	64/1315	379/11452	0,000918565249123642	0,0104771812900929	0,00821531294102369	Dlg3/Apoe/Prkar2b/Sh3gl1/Cacnb3/Homer3/Stx1a/Etv5/Chrne/Abr/Rac3/Mapt/Eif4ebp2/Egfr/Pdlim4/Cacna1g/Dlg4/Tshz3/Ror2/Nptxr/Nfatc4/Cdh2/Apba1/Prkar1b/Cplx2/Epha4/Fcgr2b/Dnm1/Ptpra/Ptprd/Ephb2/Nsg1/Stx2/P2rx7/P2rx4/Ptn/Vamp1/Tyrobp/Stx1b/Plat/Cdh11/Gnai2/Syde1/S100b/Pxk/Vhl/Dbn1/Brsk1/Fchsd1/Plcl2/Ppp1r9b/Ric3/Ccr2/Ywhag/Nlgn2/Dlg2/Ntrk2/Cfl1/Abat/Pirb/Ptk2b/Arrb2/Sphk1/Syngap1	64	0,0486692015209125	1	29	GO:0007267	0,889	0	0	anterograde trans-synaptic signaling	cell-cell signaling	BP
GO:0099024	plasma membrane invagination	16/1315	43/11452	0,0000107192508195984	0,000248942023546846	0,00019519912569833	Itgb2/Lbp/Rac3/Appl2/Sh3bp1/Nckap1l/C3/Megf10/Fcgr2b/Snx33/Becn1/Xkr8/Sirpa/Thbs1/Fcer1g/Fcgr3	16	0,0121673003802281	1	49	GO:0006911	0,991	0	0	plasma membrane invagination	phagocytosis, engulfment	BP
GO:0099177	regulation of trans-synaptic signaling	52/1315	300/11452	0,0014963550576753	0,0155509726753235	0,0121937478724259	Apoe/Prkar2b/Sh3gl1/Cacnb3/Homer3/Stx1a/Abr/Mapt/Eif4ebp2/Egfr/Dlg4/Tshz3/Ror2/Nptxr/Nfatc4/Cdh2/Apba1/Prkar1b/Cplx2/Epha4/Fcgr2b/Dnm1/Ptpra/Ptprd/Ephb2/Nsg1/Ptn/Vamp1/Tyrobp/Stx1b/Plat/Cdh11/Gnai2/Syde1/S100b/Pxk/Vhl/Dbn1/Brsk1/Plcl2/Ppp1r9b/Ccr2/Ywhag/Nlgn2/Ntrk2/Cfl1/Abat/Pirb/Ptk2b/Arrb2/Sphk1/Syngap1	52	0,0395437262357414	1	29	GO:0007267	0,835	0	0	regulation of trans-synaptic signaling	cell-cell signaling	BP
GO:0099536	synaptic signaling	65/1315	390/11452	0,00118838562430757	0,012826987787199	0,0100578309990849	Dlg3/Apoe/Prkar2b/Sh3gl1/Cacnb3/Homer3/Stx1a/Etv5/Chrne/Abr/Rac3/Mapt/Eif4ebp2/Egfr/Pdlim4/Cacna1g/Dlg4/Tshz3/Ror2/Nptxr/Nfatc4/Cdh2/Apba1/Farp1/Prkar1b/Cplx2/Epha4/Fcgr2b/Dnm1/Ptpra/Ptprd/Ephb2/Nsg1/Stx2/P2rx7/P2rx4/Ptn/Vamp1/Tyrobp/Stx1b/Plat/Cdh11/Gnai2/Syde1/S100b/Pxk/Vhl/Dbn1/Brsk1/Fchsd1/Plcl2/Ppp1r9b/Ric3/Ccr2/Ywhag/Nlgn2/Dlg2/Ntrk2/Cfl1/Abat/Pirb/Ptk2b/Arrb2/Sphk1/Syngap1	65	0,0494296577946768	1	29	GO:0007267	0,893	0	0	synaptic signaling	cell-cell signaling	BP
GO:0099537	trans-synaptic signaling	65/1315	386/11452	0,000905796033230027	0,0104239461212321	0,00817357045709121	Dlg3/Apoe/Prkar2b/Sh3gl1/Cacnb3/Homer3/Stx1a/Etv5/Chrne/Abr/Rac3/Mapt/Eif4ebp2/Egfr/Pdlim4/Cacna1g/Dlg4/Tshz3/Ror2/Nptxr/Nfatc4/Cdh2/Apba1/Farp1/Prkar1b/Cplx2/Epha4/Fcgr2b/Dnm1/Ptpra/Ptprd/Ephb2/Nsg1/Stx2/P2rx7/P2rx4/Ptn/Vamp1/Tyrobp/Stx1b/Plat/Cdh11/Gnai2/Syde1/S100b/Pxk/Vhl/Dbn1/Brsk1/Fchsd1/Plcl2/Ppp1r9b/Ric3/Ccr2/Ywhag/Nlgn2/Dlg2/Ntrk2/Cfl1/Abat/Pirb/Ptk2b/Arrb2/Sphk1/Syngap1	65	0,0494296577946768	1	29	GO:0007267	0,89	0	0	trans-synaptic signaling	cell-cell signaling	BP
GO:0110053	regulation of actin filament organization	42/1315	213/11452	0,000295150392608593	0,00416382121853307	0,00326491385360198	Arpc5/Eps8/Dstn/Rac3/Plek/Pdlim4/Ccl11/Sptb/Tgfb3/Carmil1/Prkcd/Dmtn/Sema5a/Sh3bp1/Twf1/Nckap1l/Hcls1/Lima1/Arhgap28/Coro1b/Bbs4/Tmeff2/Ppm1f/Arpc1b/Limk1/Eln/Coro1a/Pycard/Was/Kank2/Dbn1/Asap3/Icam1/Fchsd1/Lpar1/Arpin/Sh3pxd2b/Kirrel/Cfl1/Ptk2b/Cdc42ep5/Tmsb10	42	0,0319391634980989	2	38	GO:0097435	0,888	3,92793890959665	3	regulation of actin filament organization	supramolecular fiber organization	BP
GO:0110110	positive regulation of animal organ morphogenesis	16/1315	64/11452	0,00191619925226366	0,0185926241173637	0,0145787517930419	Smo/Csf1/Robo1/Maged1/Fgf7/Mdk/Bmp2/Casp6/Pdgfra/Foxp2/Ptn/Ednra/Tgfbr2/Twist1/Pml/Tgfb2	16	0,0121673003802281	1	18	GO:0045595	0,541	0	0	positive regulation of animal organ morphogenesis	regulation of cell differentiation	BP
GO:0120031	plasma membrane bounded cell projection assembly	57/1315	360/11452	0,00709867598898427	0,0486353364169517	0,0381356872229593	Coro1c/Rab23/Epha2/Ick/Eps8/Pmp22/Poc1b/Ube2b/Slc9a3r1/Itgb4/Ntn1/Tgfb3/Carmil1/Prkcd/Dmtn/Ajuba/Sh3bp1/Twf1/Rabl2/Dpysl3/Tmem138/Bbs4/Fgd1/Tmem80/Pip5k1a/Stx2/P2rx7/Wasf3/Cep41/Emp1/Ptpro/Parva/Dock11/Was/Cfap20/Tmem231/Map4/Nphp3/Rac2/Dbn1/Icam1/Dzip1l/Fgd3/Tctn1/Lpar1/Ppp1r9b/Atp8b1/Emp3/Gas8/Shtn1/Dzip1/Cep164/Sept6/Rap2a/Cfl1/Cdc42ep5/Lrrc61	57	0,0433460076045627	1	32	GO:0030030	0,824	0	0	plasma membrane bounded cell projection assembly	cell projection organization	BP
GO:0120035	regulation of plasma membrane bounded cell projection organization	91/1315	569/11452	0,000568383346637608	0,00721185417932886	0,0056549216175385	Serpinf1/Mov10/Apoe/Coro1c/Map2k1/Epha2/Ptbp1/Cers2/Eps8/Pmp22/Mapt/Trpv2/Nav3/Kif3c/Dlg4/Ntn1/Tgfb3/Carmil1/Prkcd/Wnt5a/Dmtn/Dab2/Sema5a/Twf1/Robo1/Ache/Nfatc4/Ptk7/Cdh2/Dpysl3/Coro1b/Bbs4/Map4k4/Fn1/Itm2c/Epha4/Fcgr2b/Vim/Mdk/Shox2/Sema4a/Ptprd/Pdpn/P3h1/Ephb2/P2rx7/Limk1/Ptn/Iqgap1/Dock11/Was/Arhgap4/Plxna3/Sfrp1/Thy1/Bmp5/Ptpn9/Map4/Rac2/Ptprf/Dbn1/Grn/Brsk1/Ndrg4/Icam1/Creb3l2/Lpar1/Atp8b1/S…	91	0,0692015209125475	2	32	GO:0030030	0,849	3,18013356568679	4	regulation of plasma membrane bounded cell projection organization	cell projection organization	BP
GO:0120036	plasma membrane bounded cell projection organization	175/1315	1069/11452	0,000000315047389448434	0,0000121359272833639	0,00000951596022840778	Serpinf1/Smo/Mov10/Apoe/Coro1c/Myo9b/Rab23/Map2k1/Epha2/Ptbp1/Arpc5/Ick/Cers2/Eps8/Rac3/Pmp22/Mapt/Trpv2/Poc1b/Plek/Egfr/Nav3/Ube2b/Kif3c/Slc9a3r1/Itgb4/Dlg4/Ntn1/Tgfb3/Gli3/Carmil1/Thbs4/Emb/Arf4/Prkcd/Wnt5a/Stmn4/Dmtn/Dab2/Ajuba/Sema5a/Matn2/Nptxr/Sh3bp1/Twf1/Nckap1l/Rabl2/Alcam/Boc/Robo1/Lima1/Ache/Nfatc4/Ptk7/Epb41l3/Cdh2/Dpysl3/Csf1r/Tmem138/Coro1b/Bbs4/Fgd1/Tmem80/Farp1/Map4k4/Fn1/Itm2c/Eph…	175	0,133079847908745	1	32	GO:0030030	0,969	0	0	plasma membrane bounded cell projection organization	cell projection organization	BP
GO:0120039	plasma membrane bounded cell projection morphogenesis	83/1315	466/11452	0,0000252972390099297	0,000528367332957394	0,000414300647079914	Smo/Mov10/Apoe/Coro1c/Myo9b/Map2k1/Epha2/Pmp22/Mapt/Trpv2/Egfr/Dlg4/Ntn1/Gli3/Thbs4/Emb/Wnt5a/Sema5a/Matn2/Nckap1l/Alcam/Boc/Robo1/Ache/Nfatc4/Epb41l3/Cdh2/Csf1r/Coro1b/Farp1/Map4k4/Fn1/Epha4/Vim/Nr4a2/Postn/Shox2/Sema4a/Ptprd/Pdpn/Ephb2/Limk1/Ptn/Foxp1/Ptpro/Iqgap1/Arhgap4/Plxna3/Cdh11/Thy1/Snx1/Gas7/Rac2/Ptprf/Dbn1/Brsk1/Tctn1/Dock10/Tgfb2/Lrp1/Nbl1/Shtn1/Trim46/Dact1/Rtn4rl1/Flrt2/Ust/Flrt1/Gl…	83	0,0631178707224335	1	8	GO:0009653	0,729	0	0	plasma membrane bounded cell projection morphogenesis	anatomical structure morphogenesis	BP
GO:0150063	visual system development	59/1315	242/11452	0,0000000106772205785851	0,000000607845663557859	0,000000476620782604378	Tbx2/Rarg/Tcirg1/Naglu/Ctns/Rcn1/Epha2/Aldh1a2/Mertk/Kera/Egfr/Smoc1/Gli3/Lpcat1/Ache/Cyp1b1/C3/Rbp4/Bbs4/Col5a2/Vim/Col5a1/Nphp1/Casp6/Bcar3/Ephb2/Gnb1/Pdgfra/Foxp2/Ptn/Tub/Chrdl1/Tmem231/Thy1/Tgfbr2/Vhl/Twist1/C1qa/Inhbb/Tgfb2/Sdk1/Sh3pxd2b/Six5/Inhba/Sdk2/Fzd5/Rhoj/Sall2/Tsku/Foxc1/Gja1/Gas1/Fgfr3/Ntrk2/Col8a2/Col8a1/Fat1/Fat3/Miat	59	0,0448669201520913	1	40	GO:0001654	0,995	0	1	visual system development	eye development	BP
GO:0150076	neuroinflammatory response	11/1315	33/11452	0,0007699876284754	0,00917283409996713	0,00719255500127509	Smo/Igf1/Egfr/Casp1/Tnfrsf1b/Tyrobp/Nupr1/Grn/C1qa/Lrp1/Sphk1	11	0,00836501901140684	2	4	GO:0006954	0,768	2,87752554160741	2	neuroinflammatory response	inflammatory response	BP
GO:0150077	regulation of neuroinflammatory response	6/1315	16/11452	0,00655016351131706	0,0458511445792194	0,0359525611892004	Igf1/Tnfrsf1b/Nupr1/Grn/C1qa/Sphk1	6	0,00456273764258555	9	4	GO:0006954	0,766	3,93738982983575	8	regulation of neuroinflammatory response	inflammatory response	BP
GO:0198738	cell-cell signaling by wnt	62/1315	309/11452	0,00000674169737270055	0,000170075839994442	0,000133358983735732	Tcf7/Col1a1/Axl/Apoe/Ccn4/Sulf2/Bicc1/Mertk/Lrrk1/Sulf1/Egfr/Grb10/Ube2b/Sdc1/Slc9a3r1/Gli3/Sfrp4/Ror2/Nkd2/Wnt5a/Dab2/Sema5a/Snai2/Nfatc4/Ptk7/Bambi/Cdh2/Tcf7l2/Gli1/Mdk/Tyro3/Bmp2/Reck/Plpp3/Ptpru/Wnt5b/Ptpro/Dkk3/Tgfb1i1/Adgra2/Sfrp1/Nkd1/Tbx18/Nphp3/Mst1r/Tle2/Bcl9/Lrp1/Daam2/Zbed3/Mgat3/Dact1/Fzd1/Fzd5/Tsku/Fzd2/Fgfr3/Gpc3/Tcf7l1/Eda/Apcdd1/Dact3	62	0,047148288973384	2	29	GO:0007267	0,828	9,84827328080669	2	cell-cell signaling by wnt	cell-cell signaling	BP
GO:1900024	regulation of substrate adhesion-dependent cell spreading	14/1315	44/11452	0,000265435259608713	0,0038545034425798	0,0030223732067125	Calr/Coro1c/Fbln1/Rac3/Itgb3/Carmil1/Dmtn/Dab2/St6gal1/Mdk/Postn/Pdpn/Dbn1/Dock5	14	0,0106463878326996	5	1	GO:0007155	0,67	9,37907730392782	5	regulation of substrate adhesion-dependent cell spreading	cell adhesion	BP
GO:1900046	regulation of hemostasis	19/1315	50/11452	0,00000111113840239838	0,0000372289236595249	0,0000291917501331855	Apoe/C1qtnf1/Plek/Syk/Prkcd/Dmtn/Pros1/Serping1/Ptprj/Selp/Anxa5/Pdpn/Pdgfra/Cd9/Comp/Thbs1/Abat/Fcer1g/Vkorc1	19	0,0144486692015209	1	36	GO:0007599	0,908	0	0	regulation of hemostasis	hemostasis	BP
GO:1900047	negative regulation of hemostasis	11/1315	28/11452	0,000146928610175175	0,00233931861477376	0,00183429435427456	Apoe/C1qtnf1/Prkcd/Pros1/Serping1/Anxa5/Pdgfra/Cd9/Comp/Thbs1/Abat	11	0,00836501901140684	1	36	GO:0007599	0,886	0	1	negative regulation of hemostasis	hemostasis	BP
GO:1900048	positive regulation of hemostasis	6/1315	15/11452	0,00452823248611986	0,0346671801228759	0,0271830491051603	Plek/Dmtn/Ptprj/Selp/Pdpn/Thbs1	6	0,00456273764258555	1	36	GO:0007599	0,823	0	0	positive regulation of hemostasis	hemostasis	BP
GO:1901342	regulation of vasculature development	51/1315	253/11452	0,0000382267032025028	0,000763703048763045	0,000598830865467125	Itgb2/Serpinf1/Mapk7/Hmox1/Epha2/Cybb/Sulf1/Ptgis/Sparc/Hey2/Dcn/Ccl11/Itgb3/Wnt5a/Sema5a/Thbs2/Smoc2/Cyp1b1/C3/Creb3l1/Mdk/Sema4a/Ecm1/F3/Reck/Adgrb2/Emilin1/Pf4/Ptn/Tnfrsf1a/Pde3b/Tnmd/Srpx2/Adgra2/Bmper/Ctsh/Tgfbr2/Grn/Meox2/Pml/Tgfb2/Thbs1/C3ar1/Rhoj/Ccr2/Foxc1/Cysltr1/Adam12/Ptk2b/Sphk1/Hhip	51	0,0387832699619772	1	25	GO:0001568	0,848	0	1	regulation of vasculature development	blood vessel development	BP
GO:1901343	negative regulation of vasculature development	21/1315	100/11452	0,00423527918969489	0,0335950074319448	0,0263423426270594	Serpinf1/Epha2/Sulf1/Sparc/Dcn/Thbs2/Creb3l1/Sema4a/Adgrb2/Emilin1/Pf4/Ptn/Pde3b/Tnmd/Meox2/Pml/Tgfb2/Thbs1/Ccr2/Foxc1/Hhip	21	0,0159695817490494	1	25	GO:0001568	0,773	0	0	negative regulation of vasculature development	blood vessel development	BP
GO:1901568	fatty acid derivative metabolic process	17/1315	59/11452	0,000235335323758733	0,00350442624476835	0,00274787249379105	Ggt5/Fads1/Ncf1/Ptgis/Syk/Cyp1b1/Cd74/Acsl5/Mgst3/Pdpn/Tbxas1/Tnfrsf1a/Ptges/Cyp2j6/Pla2g4a/Alox5ap/Sphk1	17	0,0129277566539924	1	105	GO:1901568	1	0	0	fatty acid derivative metabolic process	fatty acid derivative metabolic process	BP
GO:1901570	fatty acid derivative biosynthetic process	10/1315	32/11452	0,00230471117926148	0,0213634106861514	0,0167513665569862	Ggt5/Ptgis/Syk/Cd74/Acsl5/Mgst3/Tbxas1/Pla2g4a/Alox5ap/Sphk1	10	0,00760456273764259	1	105	GO:1901568	0,96	0	0	fatty acid derivative biosynthetic process	fatty acid derivative metabolic process	BP
GO:1901700	response to oxygen-containing compound	146/1315	931/11452	0,0000345677956315936	0,000701497253306126	0,000550054380430339	Mapk7/Col6a1/Rarg/Acp5/Col1a1/Smo/Rab34/Stat6/Axl/Sri/Hmox1/Shpk/Aplp1/Aldh1a2/Eps8/Ncf1/Lbp/Abr/Pcgf2/Cd68/Cxcl16/Hsp90b1/Igf1/Eif4ebp2/Egfr/Grb10/Irak3/Appl2/Adcy3/Dlg4/Zfp36l1/Fbln5/Tgfb3/Ripk1/Fancc/Prkcd/Dmtn/Ripk3/Litaf/Apod/Arsa/Snai2/Cd86/Ifnar1/Nfatc4/Ptk7/Cyp1b1/Lars/Tcf7l2/Rbp4/Pycr1/Casp1/Col5a2/Col3a1/Map4k4/Slc11a1/Epha4/Ncf2/Eprs/Fcgr2b/Mrc1/Vim/Nr4a2/Pdia3/Ptpra/Anxa5/Ptpn22/Vcam1…	146	0,111026615969582	1	78	GO:0042542	0,72	0	0	response to oxygen-containing compound	response to hydrogen peroxide	BP
GO:1901701	cellular response to oxygen-containing compound	111/1315	711/11452	0,000372894616692534	0,00503956106971233	0,00395159443430036	Mapk7/Col6a1/Rarg/Col1a1/Smo/Rab34/Stat6/Axl/Sri/Shpk/Aplp1/Aldh1a2/Ncf1/Lbp/Pcgf2/Cd68/Cxcl16/Hsp90b1/Igf1/Eif4ebp2/Egfr/Grb10/Appl2/Adcy3/Zfp36l1/Fbln5/Ripk1/Fancc/Prkcd/Dmtn/Ripk3/Litaf/Snai2/Cd86/Nfatc4/Ptk7/Cyp1b1/Lars/Tcf7l2/Pycr1/Casp1/Col5a2/Col3a1/Map4k4/Epha4/Eprs/Fcgr2b/Mrc1/Vim/Nr4a2/Pdia3/Ptpra/Anxa5/Ptpn22/Vcam1/Pdgfc/Tnfrsf1b/Casp9/Slc25a33/Pdgfra/Spp1/Pf4/P2rx4/Col1a2/Foxp1/Nucb2/…	111	0,0844106463878327	1	78	GO:0042542	0,698	0	0	cellular response to oxygen-containing compound	response to hydrogen peroxide	BP
GO:1901888	regulation of cell junction assembly	18/1315	73/11452	0,00122020808464818	0,0130826643475696	0,0102583107747966	Mmp14/Coro1c/Epha2/Dmtn/Apod/Snai2/Ptprj/Map4k4/Ppm1f/Nphp1/Iqgap1/Gpm6b/Thy1/Lrp1/Col16a1/Fzd5/Gja1/Cfl1	18	0,0136882129277567	6	68	GO:0050808	0,831	6,35507198310291	6	regulation of cell junction assembly	synapse organization	BP
GO:1901890	positive regulation of cell junction assembly	9/1315	31/11452	0,00649846667073758	0,0455388192732624	0,0357076622935151	Epha2/Ptprj/Map4k4/Ppm1f/Nphp1/Iqgap1/Thy1/Col16a1/Cfl1	9	0,00684410646387833	1	68	GO:0050808	0,773	0	2	positive regulation of cell junction assembly	synapse organization	BP
[truncated: 188 more rows]
