# Supplementary material for: Integrative Multi-Omics and Network Analyses Reveal Pathogenic and Protective Pathways in Centronuclear Myopathies
Source: Int J Mol Sci. 2025 Nov 28;26(23):11572. doi: 10.3390/ijms262311572 (PMC12691857; doi:10.3390/ijms262311572)
Supplement: Supplementary file 1 [file ijms-26-11572-s001.zip › 251120_U02_Supplementary/250819_SuppInfo_S3/enrich_analysis_cyan_module.csv]

ID	Description	GeneRatio	BgRatio	pvalue	p.adjust	qvalue	geneID	Count	gene_ratio_score	term_size	cluster	parent	parentSimScore	score	size	term	parentTerm	ont
GO:0019827	stem cell population maintenance	10/166	124/11452	0,00001231050411184	0,0203557187726582	0,0201757313645631	Tead3/Klf4/Med15/Crebbp/Ldb1/Ski/Setd1a/Foxo3/Zfp706/Bcl9l	10	0,0602409638554217	71	1	GO:0019827	0,999	12,1935729062407	83	stem cell population maintenance	stem cell population maintenance	BP
GO:0098727	maintenance of cell number	10/166	128/11452	0,0000162845750181265	0,0203557187726582	0,0201757313645631	Tead3/Klf4/Med15/Crebbp/Ldb1/Ski/Setd1a/Foxo3/Zfp706/Bcl9l	10	0,0602409638554217	3	1	GO:0019827	0,996	3,14262610000744	3	maintenance of cell number	stem cell population maintenance	BP
GO:0003723	RNA binding	27/161	888/11355	0,000121885888506135	0,0461947517438252	0,0438789198622087	Khsrp/Slc3a2/Ddx19a/Psma6/Denr/Rpp30/Sf1/Mterf4/Eif3m/Larp7/Lrrc47/Slc4a1ap/Sfswap/Pus3/Trmt10b/Paip2/Setd1b/Exosc2/Hnrnpul1/Setd1a/Rpl7/Cherp/Pprc1/Akap17b/Snrnp70/Fastkd5/Samd4b	27	0,167701863354037	800	1	GO:0003723	0,976	11,9207538161929	895	RNA binding	RNA binding	MF
GO:0140110	transcription regulator activity	27/161	928/11355	0,00025089786493031	0,0475451454042938	0,0451616156874558	Mnt/Mxd1/Nfix/Tead3/Klf4/Med15/Sp2/Crebbp/Riox2/Wiz/Ldb1/Smad7/Ski/Snapc5/Zscan21/Phf12/Rere/Erf/Foxo3/Maml1/Pprc1/Pkn1/Zc3h4/Atxn7l3/Bcl9l/Bicra/Sarnp	27	0,167701863354037	1	2	GO:0140110	0,966	0	0	transcription regulator activity	transcription regulator activity	MF
