# Supplementary material for: Integrative Multi-Omics and Network Analyses Reveal Pathogenic and Protective Pathways in Centronuclear Myopathies
Source: Int J Mol Sci. 2025 Nov 28;26(23):11572. doi: 10.3390/ijms262311572 (PMC12691857; doi:10.3390/ijms262311572)
Supplement: Supplementary file 1 [file ijms-26-11572-s001.zip › 251120_U02_Supplementary/250819_SuppInfo_S3/enrich_analysis_darkgreen_module.csv]

ID	Description	GeneRatio	BgRatio	pvalue	p.adjust	qvalue	geneID	Count	gene_ratio_score	parentTerm	ont
GO:0005026	transforming growth factor beta receptor activity, type II	2/54	5/11355	0,000219963384150786	0,0459723472875143	0,040982651573357	Amhr2/Acvr2b	2	0,037037037037037	transforming growth factor beta receptor activity, type II	MF
