# Supplementary material for: Integrative Multi-Omics and Network Analyses Reveal Pathogenic and Protective Pathways in Centronuclear Myopathies
Source: Int J Mol Sci. 2025 Nov 28;26(23):11572. doi: 10.3390/ijms262311572 (PMC12691857; doi:10.3390/ijms262311572)
Supplement: Supplementary file 1 [file ijms-26-11572-s001.zip › 251120_U02_Supplementary/250819_SuppInfo_S3/enrich_analysis_darkgrey_module.csv]

ID	Description	GeneRatio	BgRatio	pvalue	p.adjust	qvalue	geneID	Count	gene_ratio_score	parentTerm	ont
