# Supplementary material for: Integrative Multi-Omics and Network Analyses Reveal Pathogenic and Protective Pathways in Centronuclear Myopathies
Source: Int J Mol Sci. 2025 Nov 28;26(23):11572. doi: 10.3390/ijms262311572 (PMC12691857; doi:10.3390/ijms262311572)
Supplement: Supplementary file 1 [file ijms-26-11572-s001.zip › 251120_U02_Supplementary/250819_SuppInfo_S3/enrich_analysis_darkred_module.csv]

ID	Description	GeneRatio	BgRatio	pvalue	p.adjust	qvalue	geneID	Count	gene_ratio_score	term_size	cluster	parent	parentSimScore	score	size	term	parentTerm	ont
GO:0006119	oxidative phosphorylation	5/60	84/11452	0,0000749231706395261	0,023244913690913	0,0230881665312855	ND2/COX1/ND4/ND5/CYTB	5	0,0833333333333333	6	1	GO:0022904	0,878	4,78199890716803	6	oxidative phosphorylation	respiratory electron transport chain	BP
GO:0015988	energy coupled proton transmembrane transport, against electrochemical gradient	3/60	22/11452	0,000196156900590038	0,0347758162331768	0,0345413128708172	COX1/ND4/CYTB	3	0,05	1	2	GO:0015988	1	0	0	energy coupled proton transmembrane transport, against electrochemical gradient	energy coupled proton transmembrane transport, against electrochemical gradient	BP
GO:0022900	electron transport chain	5/60	75/11452	0,0000434216221125424	0,017962077680555	0,0178409542083464	ND2/COX1/ND4/ND5/CYTB	5	0,0833333333333333	7	1	GO:0022904	0,995	5,92971553435834	7	electron transport chain	respiratory electron transport chain	BP
GO:0022904	respiratory electron transport chain	5/60	72/11452	0,0000356252244222335	0,017962077680555	0,0178409542083464	ND2/COX1/ND4/ND5/CYTB	5	0,0833333333333333	19	1	GO:0022904	0,999	8,9725034648746	20	respiratory electron transport chain	respiratory electron transport chain	BP
GO:0042773	ATP synthesis coupled electron transport	5/60	53/11452	0,00000788404328731375	0,00978409771955636	0,00971812072573095	ND2/COX1/ND4/ND5/CYTB	5	0,0833333333333333	6	1	GO:0022904	0,976	7,23513679378074	6	ATP synthesis coupled electron transport	respiratory electron transport chain	BP
GO:0042775	mitochondrial ATP synthesis coupled electron transport	4/60	51/11452	0,000141550787054945	0,0292774211225312	0,0290799950247966	ND2/COX1/ND4/CYTB	4	0,0666666666666667	11	1	GO:0022904	0,971	5,63870251260942	12	mitochondrial ATP synthesis coupled electron transport	respiratory electron transport chain	BP
GO:0045333	cellular respiration	6/60	142/11452	0,0000943894065954598	0,0234274507169931	0,0232694726575334	ND1/ND2/COX1/ND4/ND5/CYTB	6	0,1	21	1	GO:0022904	0,929	8,09172098229321	26	cellular respiration	respiratory electron transport chain	BP
GO:0005746	mitochondrial respirasome	6/56	71/11619	0,00000107147822614984	0,0000671459688387231	0,0000560176335776581	ND1/ND2/COX1/ND4/ND5/CYTB	6	0,107142857142857	6	1	GO:0070469	0,964	31,2012739312625	6	mitochondrial respirasome	respirasome	CC
GO:0005747	mitochondrial respiratory chain complex I	4/56	45/11619	0,0000622523398715617	0,0014629299869817	0,00122047350537667	ND1/ND2/ND4/ND5	4	0,0714285714285714	52	2	GO:0005747	0,999	31,7520268559681	91	mitochondrial respiratory chain complex I	mitochondrial respiratory chain complex I	CC
GO:0005750	mitochondrial respiratory chain complex III	2/56	11/11619	0,00122038742488291	0,0208575305343624	0,0174007393595745	COX1/CYTB	2	0,0357142857142857	12	1	GO:0070469	0,826	7,01955623730603	16	mitochondrial respiratory chain complex III	respirasome	CC
GO:0030964	NADH dehydrogenase complex	4/56	45/11619	0,0000622523398715617	0,0014629299869817	0,00122047350537667	ND1/ND2/ND4/ND5	4	0,0714285714285714	2	2	GO:0005747	0,996	5,57010133006413	2	NADH dehydrogenase complex	mitochondrial respiratory chain complex I	CC
GO:0045271	respiratory chain complex I	4/56	45/11619	0,0000622523398715617	0,0014629299869817	0,00122047350537667	ND1/ND2/ND4/ND5	4	0,0714285714285714	1	2	GO:0005747	0,998	0	1	respiratory chain complex I	mitochondrial respiratory chain complex I	CC
GO:0045275	respiratory chain complex III	2/56	11/11619	0,00122038742488291	0,0208575305343624	0,0174007393595745	COX1/CYTB	2	0,0357142857142857	1	1	GO:0070469	0,829	0	1	respiratory chain complex III	respirasome	CC
GO:0070469	respirasome	7/56	78/11619	0,0000000832062356270088	0,0000156427722978777	0,0000130502411667624	ND1/ND2/COX1/ND4/ND5/ND6/CYTB	7	0,125	60	1	GO:0070469	0,998	94,5573342179224	60	respirasome	respirasome	CC
GO:0098798	mitochondrial protein-containing complex	6/56	246/11619	0,00113485401806715	0,0208575305343624	0,0174007393595745	ND1/ND2/COX1/ND4/ND5/CYTB	6	0,107142857142857	1	3	GO:0098800	0,939	0	0	mitochondrial protein-containing complex	inner mitochondrial membrane protein complex	CC
GO:0098800	inner mitochondrial membrane protein complex	6/56	116/11619	0,0000187977607326006	0,000706795803545783	0,00058965607350684	ND1/ND2/COX1/ND4/ND5/CYTB	6	0,107142857142857	1	3	GO:0098800	0,998	0	0	inner mitochondrial membrane protein complex	inner mitochondrial membrane protein complex	CC
GO:0098803	respiratory chain complex	6/56	71/11619	0,00000107147822614984	0,0000671459688387231	0,0000560176335776581	ND1/ND2/COX1/ND4/ND5/CYTB	6	0,107142857142857	1	1	GO:0070469	0,969	0	0	respiratory chain complex	respirasome	CC
GO:1990204	oxidoreductase complex	6/56	97/11619	0,00000671556371508525	0,000315631494609007	0,000263320787775711	ND1/ND2/COX1/ND4/ND5/CYTB	6	0,107142857142857	1	2	GO:0005747	0,946	0	1	oxidoreductase complex	mitochondrial respiratory chain complex I	CC
GO:0003954	NADH dehydrogenase activity	5/60	26/11355	0,000000209964837188489	0,0000518613147855568	0,0000455292173271882	ND1/ND2/ND4/ND5/ND6	5	0,0833333333333333	16	1	GO:0003954	0,999	50,9118434978384	19	NADH dehydrogenase activity	NADH dehydrogenase activity	MF
GO:0008137	NADH dehydrogenase (ubiquinone) activity	4/60	23/11355	0,00000578590377629718	0,000476372744248467	0,000418209185234112	ND2/ND4/ND5/ND6	4	0,0666666666666667	27	1	GO:0003954	0,969	36,3729768217112	32	NADH dehydrogenase (ubiquinone) activity	NADH dehydrogenase activity	MF
GO:0016651	oxidoreductase activity, acting on NAD(P)H	5/60	65/11355	0,0000225221715115033	0,00111259527266826	0,000976751017130458	ND1/ND2/ND4/ND5/ND6	5	0,0833333333333333	12	1	GO:0003954	0,931	21,6786334308386	12	oxidoreductase activity, acting on NAD(P)H	NADH dehydrogenase activity	MF
GO:0016655	oxidoreductase activity, acting on NAD(P)H, quinone or similar compound as acceptor	4/60	30/11355	0,0000174186736819623	0,00107560309986117	0,000944275468022166	ND2/ND4/ND5/ND6	4	0,0666666666666667	6	1	GO:0003954	0,867	15,7873531907776	6	oxidoreductase activity, acting on NAD(P)H, quinone or similar compound as acceptor	NADH dehydrogenase activity	MF
GO:0045503	dynein light chain binding	2/60	8/11355	0,000753257229752742	0,0310090892914879	0,0272229805840465	Dync1h1/Wdr34	2	0,0333333333333333	30	2	GO:0045503	1	7,73978313546036	33	dynein light chain binding	dynein light chain binding	MF
GO:0050136	NADH dehydrogenase (quinone) activity	4/60	23/11355	0,00000578590377629718	0,000476372744248467	0,000418209185234112	ND2/ND4/ND5/ND6	4	0,0666666666666667	1	1	GO:0003954	0,969	0	0	NADH dehydrogenase (quinone) activity	NADH dehydrogenase activity	MF
