# Supplementary material for: Integrative Multi-Omics and Network Analyses Reveal Pathogenic and Protective Pathways in Centronuclear Myopathies
Source: Int J Mol Sci. 2025 Nov 28;26(23):11572. doi: 10.3390/ijms262311572 (PMC12691857; doi:10.3390/ijms262311572)
Supplement: Supplementary file 1 [file ijms-26-11572-s001.zip › 251120_U02_Supplementary/250819_SuppInfo_S3/enrich_analysis_darkturquoise_module.csv]

ID	Description	GeneRatio	BgRatio	pvalue	p.adjust	qvalue	geneID	Count	gene_ratio_score	parentTerm	ont	term_size	cluster	parent	parentSimScore	score	size	term
GO:0005765	lysosomal membrane	4/51	90/11619	0,000637080772114625	0,041182108072372	0,0377560922904599	Cdip1/Nprl3/Pqlc2/Tm6sf1	4	0,0784313725490196	lysosomal membrane	CC	100	1	GO:0005765	0,999	8,83747049528262	130	lysosomal membrane
GO:0005774	vacuolar membrane	5/51	137/11619	0,000321925565923868	0,041182108072372	0,0377560922904599	Cdip1/Nprl3/Pqlc2/Map1lc3b/Tm6sf1	5	0,0980392156862745	lysosomal membrane	CC	21	1	GO:0005765	0,958	5,8425370027522	21	vacuolar membrane
GO:0098852	lytic vacuole membrane	4/51	91/11619	0,000664227549554387	0,041182108072372	0,0377560922904599	Cdip1/Nprl3/Pqlc2/Tm6sf1	4	0,0784313725490196	lysosomal membrane	CC	1	1	GO:0005765	0,998	0	0	lytic vacuole membrane
