# Supplementary material for: Integrative Multi-Omics and Network Analyses Reveal Pathogenic and Protective Pathways in Centronuclear Myopathies
Source: Int J Mol Sci. 2025 Nov 28;26(23):11572. doi: 10.3390/ijms262311572 (PMC12691857; doi:10.3390/ijms262311572)
Supplement: Supplementary file 1 [file ijms-26-11572-s001.zip › 251120_U02_Supplementary/250819_SuppInfo_S3/enrich_analysis_greenyellow_module.csv]

ID	Description	GeneRatio	BgRatio	pvalue	p.adjust	qvalue	geneID	Count	gene_ratio_score	term_size	cluster	parent	parentSimScore	score	size	term	parentTerm	ont
GO:0001659	temperature homeostasis	8/196	125/11452	0,00136082780864403	0,0436105288323098	0,0420466301246668	Acadvl/Acsl1/Vegfa/Acadl/Decr1/Cpt2/Ip6k1/Acot11	8	0,0408163265306122	23	16	GO:0001659	0,999	5,80289578881685	23	temperature homeostasis	temperature homeostasis	BP
GO:0005975	carbohydrate metabolic process	16/196	397/11452	0,00130432814942573	0,0428071069763336	0,04127201943966	Dlat/Cs/Cox11/Esrrb/P2ry1/Coq3/Ldhb/Idh2/Pdha1/Ip6k1/Ppip5k1/Inpp5j/Aldh5a1/Igf2/Chst3/Acadm	16	0,0816326530612245	183	11	GO:0005975	0,994	9,75605890062742	187	carbohydrate metabolic process	carbohydrate metabolic process	BP
GO:0006082	organic acid metabolic process	40/196	658/11452	1,28125684750805e-12	0,000000000581690608768655	0,000000000560830848163612	Dlat/Dlst/Cs/Lpl/Acadvl/Acsl1/Qrsl1/Dld/Esrrb/Eci2/Sdha/Ephx2/Sucla2/Hsd17b4/Hadha/Acadl/Phyh/Acss2/Etfdh/Them4/Decr1/Cpt2/Fabp3/Hibadh/Ldhb/Idh2/Pdha1/Cbr4/Acat1/Idh3a/Etfa/Abhd5/Acot11/Aldh5a1/Hibch/Fads6/Chst3/Suclg2/Acadm/Ptgr2	40	0,204081632653061	52	1	GO:0006631	0,887	337,005183804684	51	organic acid metabolic process	fatty acid metabolic process	BP
GO:0006084	acetyl-CoA metabolic process	7/196	27/11452	0,000000256780888672468	0,0000166540747796144	0,0000160568500560854	Dlat/Cs/Dld/Acss2/Pdha1/Nudt7/Acat1	7	0,0357142857142857	9	3	GO:0006637	0,937	50,1711320820878	9	acetyl-CoA metabolic process	acyl-CoA metabolic process	BP
GO:0006085	acetyl-CoA biosynthetic process	5/196	16/11452	0,00000522908818333592	0,000290694616559328	0,00028027014000909	Dlat/Dld/Acss2/Pdha1/Acat1	5	0,0255102040816327	5	3	GO:0006637	0,905	20,1296872826226	8	acetyl-CoA biosynthetic process	acyl-CoA metabolic process	BP
GO:0006086	acetyl-CoA biosynthetic process from pyruvate	3/196	11/11452	0,000736143752002551	0,0270980483845263	0,0261262967460365	Dlat/Dld/Pdha1	3	0,0153061224489796	5	3	GO:0006637	0,883	3,95226975296366	5	acetyl-CoA biosynthetic process from pyruvate	acyl-CoA metabolic process	BP
GO:0006091	generation of precursor metabolites and energy	23/196	296/11452	0,00000000124284505792891	0,000000188083885433242	0,000000181339088861557	Dlat/Dlst/Cs/Sod2/Dld/Esrrb/Sdha/Sucla2/Oxct1/Ndufs1/Fastkd1/Ndufaf1/Mtfr1/Etfdh/Idh2/Pdha1/Acat1/Idh3a/Aldh5a1/Afg1l/Igf2/Suclg2/Acadm	23	0,11734693877551	13	4	GO:0045333	0,926	116,02380815393	15	generation of precursor metabolites and energy	cellular respiration	BP
GO:0006099	tricarboxylic acid cycle	9/196	27/11452	0,000000000376629656325121	0,0000000683959455886419	0,0000000659432275460475	Dlat/Dlst/Cs/Sdha/Sucla2/Idh2/Pdha1/Idh3a/Suclg2	9	0,0459183673469388	31	4	GO:0045333	0,871	176,289879871964	44	tricarboxylic acid cycle	cellular respiration	BP
GO:0006101	citrate metabolic process	9/196	28/11452	0,000000000546880917296271	0,0000000876296246302966	0,0000000844871757680617	Dlat/Dlst/Cs/Sdha/Sucla2/Idh2/Pdha1/Idh3a/Suclg2	9	0,0459183673469388	5	5	GO:0006101	1	80,159947274969	6	citrate metabolic process	citrate metabolic process	BP
GO:0006103	2-oxoglutarate metabolic process	4/196	14/11452	0,0000728205700003275	0,00342005573587745	0,00329741056535058	Dlst/Dld/Phyh/Idh3a	4	0,0204081632653061	13	5	GO:0006101	0,444	15,5974373927189	14	2-oxoglutarate metabolic process	citrate metabolic process	BP
GO:0006105	succinate metabolic process	4/196	7/11452	0,00000279788182460289	0,000158779793546214	0,000153085858604917	Sdha/Sucla2/Aldh5a1/Suclg2	4	0,0204081632653061	7	5	GO:0006101	0,428	28,0871831492421	9	succinate metabolic process	citrate metabolic process	BP
GO:0006163	purine nucleotide metabolic process	23/196	347/11452	0,0000000257468512680328	0,00000212528554103398	0,00000204907157619591	Dlat/Cs/Acsl1/Dld/Esrrb/Sdha/Sucla2/Hsd17b4/Ndufs1/Atp1b1/Ndufaf1/Acss2/Mfn1/Pdha1/Nudt7/Acat1/Acot11/Opa1/Afg1l/Adk/Dmac2l/Myh8/Suclg2	23	0,11734693877551	4	6	GO:0006163	0,996	44,6084497653357	5	purine nucleotide metabolic process	purine nucleotide metabolic process	BP
GO:0006577	amino-acid betaine metabolic process	3/196	10/11452	0,000542194236716646	0,0220438373256141	0,0212533326097099	Slc22a4/Acadl/Acadm	3	0,0153061224489796	1	17	GO:0009437	0,995	0	1	amino-acid betaine metabolic process	carnitine metabolic process	BP
GO:0006629	lipid metabolic process	39/196	826/11452	0,00000000465764821168074	0,000000487978220331475	0,000000470479040005808	Lpl/Acadvl/Acsl1/Slc22a4/Dld/Eci2/Ephx2/Hsd17b4/Hadha/Acadl/Phyh/Pdss1/Acss2/Nceh1/Etfdh/Them4/Ccn1/Decr1/Cpt2/Fabp3/Hsd17b14/Cbr4/Acat1/Etfa/Abhd5/Ip6k1/Slc16a1/Inpp5j/Acot11/Thrsp/Aldh5a1/Pafah2/Hibch/Fads6/Fitm2/Igf2/Retsat/Acadm/Ptgr2	39	0,198979591836735	490	2	GO:0006629	0,976	246,762123472597	497	lipid metabolic process	lipid metabolic process	BP
GO:0006631	fatty acid metabolic process	26/196	246/11452	7,98221461526268e-14	0,000000000108717763059878	0,00000000010481908139516	Lpl/Acadvl/Acsl1/Dld/Eci2/Ephx2/Hsd17b4/Hadha/Acadl/Phyh/Acss2/Etfdh/Them4/Decr1/Cpt2/Fabp3/Cbr4/Acat1/Etfa/Abhd5/Acot11/Aldh5a1/Hibch/Fads6/Acadm/Ptgr2	26	0,13265306122449	166	1	GO:0006631	0,995	507,494159975467	175	fatty acid metabolic process	fatty acid metabolic process	BP
GO:0006633	fatty acid biosynthetic process	7/196	94/11452	0,00112649567626296	0,0378836323721024	0,0365251034733733	Lpl/Acadvl/Acadl/Acss2/Cbr4/Acot11/Fads6	7	0,0357142857142857	69	1	GO:0006631	0,896	8,55628164176672	79	fatty acid biosynthetic process	fatty acid metabolic process	BP
GO:0006635	fatty acid beta-oxidation	12/196	57/11452	0,000000000162611999880713	0,0000000340734682826971	0,0000000328515740649699	Acadvl/Eci2/Hsd17b4/Hadha/Acadl/Etfdh/Decr1/Cpt2/Acat1/Etfa/Hibch/Acadm	12	0,0612244897959184	42	2	GO:0006629	0,66	208,430419997231	56	fatty acid beta-oxidation	lipid metabolic process	BP
GO:0006637	acyl-CoA metabolic process	12/196	57/11452	0,000000000162611999880713	0,0000000340734682826971	0,0000000328515740649699	Dlat/Cs/Acsl1/Dld/Sucla2/Hsd17b4/Acss2/Pdha1/Nudt7/Acat1/Acot11/Suclg2	12	0,0612244897959184	31	3	GO:0006637	0,999	191,495629200283	46	acyl-CoA metabolic process	acyl-CoA metabolic process	BP
GO:0006641	triglyceride metabolic process	6/196	70/11452	0,00122939749477902	0,040839985070464	0,039375439659482	Lpl/Acsl1/Slc22a4/Abhd5/Thrsp/Fitm2	6	0,0306122448979592	38	2	GO:0006629	0,685	7,01720664369135	41	triglyceride metabolic process	lipid metabolic process	BP
GO:0006753	nucleoside phosphate metabolic process	27/196	443/11452	0,00000000858462252274589	0,000000779483725065327	0,000000751530989271965	Dlat/Dlst/Cs/Acsl1/Dld/Esrrb/Sdha/Sucla2/Hsd17b4/Ndufs1/Atp1b1/Ndufaf1/Acss2/Mfn1/Ldhb/Idh2/Pdha1/Nudt7/Acat1/Idh3a/Acot11/Opa1/Afg1l/Adk/Dmac2l/Myh8/Suclg2	27	0,137755102040816	2	1	GO:0006631	0,677	25,8613359257336	2	nucleoside phosphate metabolic process	fatty acid metabolic process	BP
GO:0006790	sulfur compound metabolic process	17/196	202/11452	0,0000000633008034442098	0,00000466030779951425	0,00000449318647491617	Dlat/Cs/Sod2/Acsl1/Dld/Sucla2/Hspa9/Hsd17b4/Acss2/Mmachc/Pdha1/Nudt7/Acat1/Acot11/Aldh5a1/Chst3/Suclg2	17	0,086734693877551	14	3	GO:0006637	0,892	75,0173233918271	21	sulfur compound metabolic process	acyl-CoA metabolic process	BP
GO:0007005	mitochondrion organization	18/196	404/11452	0,000196237584756617	0,00876313411273809	0,00844888307105709	Dnaja3/Uqcc1/Sod2/Supv3l1/Mipep/Timm21/Ndufs1/Hspd1/Ndufaf1/Mtfr1/Mfn1/Them4/Ndufaf4/Atpaf1/Opa1/Afg1l/Immt/Sco1	18	0,0918367346938776	82	9	GO:0007005	0,994	18,6521006830284	98	mitochondrion organization	mitochondrion organization	BP
GO:0009060	aerobic respiration	11/196	63/11452	0,00000000789843270393163	0,00000074190795467275	0,000000715302707670033	Dlat/Dlst/Cs/Sdha/Sucla2/Mtfr1/Idh2/Pdha1/Idh3a/Afg1l/Suclg2	11	0,0561224489795918	28	4	GO:0045333	0,976	125,199616450645	30	aerobic respiration	cellular respiration	BP
GO:0009062	fatty acid catabolic process	13/196	76/11452	0,000000000431126820859153	0,0000000733993412512707	0,0000000707671985554991	Acadvl/Eci2/Hsd17b4/Hadha/Acadl/Phyh/Etfdh/Decr1/Cpt2/Acat1/Etfa/Hibch/Acadm	13	0,0663265306122449	10	1	GO:0006631	0,856	117,197778109938	13	fatty acid catabolic process	fatty acid metabolic process	BP
GO:0009081	branched-chain amino acid metabolic process	3/196	14/11452	0,00156358691723985	0,0478563007029365	0,0461401461681068	Hibadh/Acat1/Hibch	3	0,0153061224489796	2	5	GO:0006101	0,446	1,20785104645413	2	branched-chain amino acid metabolic process	citrate metabolic process	BP
GO:0009083	branched-chain amino acid catabolic process	3/196	14/11452	0,00156358691723985	0,0478563007029365	0,0461401461681068	Hibadh/Acat1/Hibch	3	0,0153061224489796	9	5	GO:0006101	0,439	3,82879723017319	12	branched-chain amino acid catabolic process	citrate metabolic process	BP
GO:0009117	nucleotide metabolic process	27/196	437/11452	0,00000000641650081336237	0,000000624233864842825	0,000000601848478546583	Dlat/Dlst/Cs/Acsl1/Dld/Esrrb/Sdha/Sucla2/Hsd17b4/Ndufs1/Atp1b1/Ndufaf1/Acss2/Mfn1/Ldhb/Idh2/Pdha1/Nudt7/Acat1/Idh3a/Acot11/Opa1/Afg1l/Adk/Dmac2l/Myh8/Suclg2	27	0,137755102040816	27	1	GO:0006631	0,673	126,882187729467	27	nucleotide metabolic process	fatty acid metabolic process	BP
GO:0009141	nucleoside triphosphate metabolic process	12/196	241/11452	0,000898662687382973	0,0326394288057496	0,0314689600704634	Dld/Esrrb/Sdha/Ndufs1/Atp1b1/Ndufaf1/Mfn1/Opa1/Afg1l/Adk/Dmac2l/Myh8	12	0,0612244897959184	1	1	GO:0006631	0,585	0	0	nucleoside triphosphate metabolic process	fatty acid metabolic process	BP
GO:0009144	purine nucleoside triphosphate metabolic process	12/196	228/11452	0,000551298258230633	0,022084359638533	0,0212924017691243	Dld/Esrrb/Sdha/Ndufs1/Atp1b1/Ndufaf1/Mfn1/Opa1/Afg1l/Adk/Dmac2l/Myh8	12	0,0612244897959184	1	1	GO:0006631	0,569	0	0	purine nucleoside triphosphate metabolic process	fatty acid metabolic process	BP
GO:0009150	purine ribonucleotide metabolic process	22/196	331/11452	0,0000000504245655960909	0,00000381545879677088	0,00000367863424451014	Dlat/Cs/Acsl1/Dld/Esrrb/Sdha/Sucla2/Hsd17b4/Ndufs1/Atp1b1/Ndufaf1/Acss2/Mfn1/Pdha1/Nudt7/Acat1/Acot11/Opa1/Afg1l/Dmac2l/Myh8/Suclg2	22	0,112244897959184	1	7	GO:0019693	0,988	0	0	purine ribonucleotide metabolic process	ribose phosphate metabolic process	BP
GO:0009205	purine ribonucleoside triphosphate metabolic process	11/196	221/11452	0,00146821597391538	0,0465048873598314	0,0448371952866448	Dld/Esrrb/Sdha/Ndufs1/Atp1b1/Ndufaf1/Mfn1/Opa1/Afg1l/Dmac2l/Myh8	11	0,0561224489795918	1	1	GO:0006631	0,56	0	0	purine ribonucleoside triphosphate metabolic process	fatty acid metabolic process	BP
GO:0009259	ribonucleotide metabolic process	22/196	341/11452	0,0000000854304914490886	0,00000596699124890557	0,000005753011502442	Dlat/Cs/Acsl1/Dld/Esrrb/Sdha/Sucla2/Hsd17b4/Ndufs1/Atp1b1/Ndufaf1/Acss2/Mfn1/Pdha1/Nudt7/Acat1/Acot11/Opa1/Afg1l/Dmac2l/Myh8/Suclg2	22	0,112244897959184	2	7	GO:0019693	0,994	18,9178799798532	3	ribonucleotide metabolic process	ribose phosphate metabolic process	BP
GO:0009409	response to cold	4/196	26/11452	0,000926023756199697	0,0331906409458944	0,0320004054254604	Acadvl/Acadl/Acot11/Acadm	4	0,0204081632653061	31	14	GO:0009409	1	7,51148554688509	37	response to cold	response to cold	BP
GO:0009437	carnitine metabolic process	3/196	10/11452	0,000542194236716646	0,0220438373256141	0,0212533326097099	Slc22a4/Acadl/Acadm	3	0,0153061224489796	8	17	GO:0009437	1	5,70743760601435	10	carnitine metabolic process	carnitine metabolic process	BP
GO:0010889	regulation of sequestering of triglyceride	3/196	11/11452	0,000736143752002551	0,0270980483845263	0,0261262967460365	Lpl/Abhd5/Fitm2	3	0,0153061224489796	1	18	GO:0030730	0,988	0	0	regulation of sequestering of triglyceride	sequestering of triglyceride	BP
GO:0014823	response to activity	4/196	24/11452	0,000676020088064792	0,0255760933317846	0,0246589198789716	Fndc5/Sod2/Myh2/Perm1	4	0,0204081632653061	15	15	GO:0014823	1	6,86488534880449	15	response to activity	response to activity	BP
GO:0015980	energy derivation by oxidation of organic compounds	21/196	213/11452	8,6686225167866e-11	0,0000000278834240172071	0,0000000268835083557198	Dlat/Dlst/Cs/Sod2/Dld/Esrrb/Sdha/Sucla2/Ndufs1/Fastkd1/Ndufaf1/Mtfr1/Etfdh/Idh2/Pdha1/Idh3a/Aldh5a1/Afg1l/Igf2/Suclg2/Acadm	21	0,107142857142857	1	4	GO:0045333	0,96	0	0	energy derivation by oxidation of organic compounds	cellular respiration	BP
GO:0016042	lipid catabolic process	18/196	191/11452	0,00000000426815722939894	0,000000465058411715308	0,000000448381148941067	Lpl/Acadvl/Eci2/Hsd17b4/Hadha/Acadl/Phyh/Nceh1/Etfdh/Decr1/Cpt2/Hsd17b14/Acat1/Etfa/Abhd5/Pafah2/Hibch/Acadm	18	0,0918367346938776	118	2	GO:0006629	0,777	191,30665373416	128	lipid catabolic process	lipid metabolic process	BP
GO:0016054	organic acid catabolic process	15/196	152/11452	0,0000000474950273844629	0,00000369647013129363	0,00000356391258118	Acadvl/Eci2/Hsd17b4/Hadha/Acadl/Phyh/Etfdh/Decr1/Cpt2/Hibadh/Acat1/Etfa/Aldh5a1/Hibch/Acadm	15	0,076530612244898	1	1	GO:0006631	0,747	0	0	organic acid catabolic process	fatty acid metabolic process	BP
GO:0016999	antibiotic metabolic process	13/196	87/11452	0,00000000245016058615983	0,000000290184236378234	0,00000027977806235555	Dlat/Dlst/Cs/Sod2/Sdha/Sucla2/Acss2/Idh2/Pdha1/Cbr4/Idh3a/Aldh5a1/Suclg2	13	0,0663265306122449	2	8	GO:0016999	1	29,6227771055532	2	antibiotic metabolic process	antibiotic metabolic process	BP
GO:0017004	cytochrome complex assembly	4/196	30/11452	0,00160927751406214	0,0487074660922807	0,0469607882758483	Uqcc1/Timm21/Hccs/Sco1	4	0,0204081632653061	2	13	GO:0051289	0,539	1,19388049867857	2	cytochrome complex assembly	protein homotetramerization	BP
GO:0019362	pyridine nucleotide metabolic process	8/196	121/11452	0,00110305781358348	0,0375591185525176	0,0362122269064578	Dlat/Dlst/Dld/Esrrb/Ldhb/Idh2/Pdha1/Idh3a	8	0,0408163265306122	1	20	GO:0072524	0,981	0	0	pyridine nucleotide metabolic process	pyridine-containing compound metabolic process	BP
GO:0019395	fatty acid oxidation	14/196	82/11452	9,21258502771161e-11	0,0000000278834240172071	0,0000000268835083557198	Acadvl/Eci2/Hsd17b4/Hadha/Acadl/Phyh/Etfdh/Decr1/Cpt2/Fabp3/Acat1/Etfa/Hibch/Acadm	14	0,0714285714285714	17	2	GO:0006629	0,686	161,699405802328	20	fatty acid oxidation	lipid metabolic process	BP
GO:0019637	organophosphate metabolic process	36/196	741/11452	0,00000000973738369653979	0,000000855633328689496	0,000000824949824206002	Dlat/Dlst/Cs/Acsl1/Dld/Esrrb/Sdha/Ckmt2/Sucla2/Hsd17b4/Ndufs1/Atp1b1/Ndufaf1/Acss2/Mfn1/P2ry1/Fabp3/Ldhb/Idh2/Pdha1/Nudt7/Acat1/Idh3a/Abhd5/Ip6k1/Ppip5k1/Inpp5j/Acot11/Aldh5a1/Opa1/Afg1l/Adk/Fitm2/Dmac2l/Myh8/Suclg2	36	0,183673469387755	1	19	GO:0019637	0,99	0	1	organophosphate metabolic process	organophosphate metabolic process	BP
GO:0019693	ribose phosphate metabolic process	22/196	357/11452	0,00000019050339281259	0,0000126568595614999	0,000012202977280293	Dlat/Cs/Acsl1/Dld/Esrrb/Sdha/Sucla2/Hsd17b4/Ndufs1/Atp1b1/Ndufaf1/Acss2/Mfn1/Pdha1/Nudt7/Acat1/Acot11/Opa1/Afg1l/Dmac2l/Myh8/Suclg2	22	0,112244897959184	6	7	GO:0019693	0,996	42,9793124311501	6	ribose phosphate metabolic process	ribose phosphate metabolic process	BP
GO:0019752	carboxylic acid metabolic process	39/196	619/11452	8,42224090524567e-13	0,000000000458843684517784	0,000000000442389285443957	Dlat/Dlst/Cs/Lpl/Acadvl/Acsl1/Qrsl1/Dld/Esrrb/Eci2/Sdha/Ephx2/Sucla2/Hsd17b4/Hadha/Acadl/Phyh/Acss2/Etfdh/Them4/Decr1/Cpt2/Fabp3/Hibadh/Ldhb/Idh2/Pdha1/Cbr4/Acat1/Idh3a/Etfa/Abhd5/Acot11/Aldh5a1/Hibch/Fads6/Suclg2/Acadm/Ptgr2	39	0,198979591836735	16	1	GO:0006631	0,893	241,782227321033	16	carboxylic acid metabolic process	fatty acid metabolic process	BP
GO:0022900	electron transport chain	8/196	75/11452	0,0000403647459145304	0,00199915577947602	0,00192746490060772	Sod2/Dld/Sdha/Ndufs1/Ndufaf1/Etfdh/Aldh5a1/Afg1l	8	0,0408163265306122	7	4	GO:0045333	0,809	14,1767899940132	7	electron transport chain	cellular respiration	BP
GO:0022904	respiratory electron transport chain	8/196	72/11452	0,0000299177291133759	0,00150918322416363	0,00145506304362325	Sod2/Dld/Sdha/Ndufs1/Ndufaf1/Etfdh/Aldh5a1/Afg1l	8	0,0408163265306122	19	4	GO:0045333	0,929	23,4362528604679	20	respiratory electron transport chain	cellular respiration	BP
GO:0030258	lipid modification	17/196	172/11452	0,00000000569120597441536	0,000000574179447196572	0,000000553589041176075	Acadvl/Eci2/Ephx2/Hsd17b4/Hadha/Acadl/Phyh/Etfdh/Decr1/Cpt2/Fabp3/Acat1/Etfa/Ip6k1/Inpp5j/Hibch/Acadm	17	0,086734693877551	1	2	GO:0006629	0,725	0	2	lipid modification	lipid metabolic process	BP
GO:0030730	sequestering of triglyceride	3/196	12/11452	0,000969194336424018	0,0338472483643465	0,0326334665233188	Lpl/Abhd5/Fitm2	3	0,0153061224489796	4	18	GO:0030730	1	2,99758641075798	4	sequestering of triglyceride	sequestering of triglyceride	BP
GO:0032543	mitochondrial translation	7/196	75/11452	0,000286897530391878	0,0124049027426584	0,0119600557782412	Uqcc1/Mtrf1l/Qrsl1/Mtif2/Lrpprc/Gfm1/Ptcd3	7	0,0357142857142857	35	10	GO:0032543	0,999	12,9215081552693	40	mitochondrial translation	mitochondrial translation	BP
GO:0032787	monocarboxylic acid metabolic process	31/196	369/11452	1,4792018207435e-13	0,00000000013431152532351	0,000000000129495036587896	Dlat/Lpl/Acadvl/Acsl1/Dld/Esrrb/Eci2/Ephx2/Hsd17b4/Hadha/Acadl/Phyh/Acss2/Etfdh/Them4/Decr1/Cpt2/Fabp3/Ldhb/Idh2/Pdha1/Cbr4/Acat1/Etfa/Abhd5/Acot11/Aldh5a1/Hibch/Fads6/Acadm/Ptgr2	31	0,158163265306122	1	1	GO:0006631	0,956	0	1	monocarboxylic acid metabolic process	fatty acid metabolic process	BP
GO:0033539	fatty acid beta-oxidation using acyl-CoA dehydrogenase	5/196	11/11452	0,000000593074494436837	0,0000367167027919533	0,0000354000206607634	Acadvl/Acadl/Etfdh/Etfa/Acadm	5	0,0255102040816327	10	2	GO:0006629	0,569	45,2928486298332	16	fatty acid beta-oxidation using acyl-CoA dehydrogenase	lipid metabolic process	BP
GO:0033865	nucleoside bisphosphate metabolic process	12/196	71/11452	0,00000000238769639853474	0,000000290184236378234	0,00000027977806235555	Dlat/Cs/Acsl1/Dld/Sucla2/Hsd17b4/Acss2/Pdha1/Nudt7/Acat1/Acot11/Suclg2	12	0,0612244897959184	1	1	GO:0006631	0,585	0	0	nucleoside bisphosphate metabolic process	fatty acid metabolic process	BP
GO:0033866	nucleoside bisphosphate biosynthetic process	6/196	33/11452	0,0000175431577184108	0,000918991569710598	0,000886036002174797	Dlat/Acsl1/Dld/Acss2/Pdha1/Acat1	6	0,0306122448979592	1	1	GO:0006631	0,539	0	0	nucleoside bisphosphate biosynthetic process	fatty acid metabolic process	BP
GO:0033875	ribonucleoside bisphosphate metabolic process	12/196	71/11452	0,00000000238769639853474	0,000000290184236378234	0,00000027977806235555	Dlat/Cs/Acsl1/Dld/Sucla2/Hsd17b4/Acss2/Pdha1/Nudt7/Acat1/Acot11/Suclg2	12	0,0612244897959184	1	1	GO:0006631	0,585	0	0	ribonucleoside bisphosphate metabolic process	fatty acid metabolic process	BP
GO:0034030	ribonucleoside bisphosphate biosynthetic process	6/196	33/11452	0,0000175431577184108	0,000918991569710598	0,000886036002174797	Dlat/Acsl1/Dld/Acss2/Pdha1/Acat1	6	0,0306122448979592	1	1	GO:0006631	0,539	0	0	ribonucleoside bisphosphate biosynthetic process	fatty acid metabolic process	BP
GO:0034032	purine nucleoside bisphosphate metabolic process	12/196	71/11452	0,00000000238769639853474	0,000000290184236378234	0,00000027977806235555	Dlat/Cs/Acsl1/Dld/Sucla2/Hsd17b4/Acss2/Pdha1/Nudt7/Acat1/Acot11/Suclg2	12	0,0612244897959184	1	1	GO:0006631	0,585	0	0	purine nucleoside bisphosphate metabolic process	fatty acid metabolic process	BP
GO:0034033	purine nucleoside bisphosphate biosynthetic process	6/196	33/11452	0,0000175431577184108	0,000918991569710598	0,000886036002174797	Dlat/Acsl1/Dld/Acss2/Pdha1/Acat1	6	0,0306122448979592	1	1	GO:0006631	0,539	0	0	purine nucleoside bisphosphate biosynthetic process	fatty acid metabolic process	BP
GO:0034440	lipid oxidation	14/196	84/11452	0,00000000012905849128037	0,0000000340734682826971	0,0000000328515740649699	Acadvl/Eci2/Hsd17b4/Hadha/Acadl/Phyh/Etfdh/Decr1/Cpt2/Fabp3/Acat1/Etfa/Hibch/Acadm	14	0,0714285714285714	1	2	GO:0006629	0,688	0	1	lipid oxidation	lipid metabolic process	BP
GO:0035337	fatty-acyl-CoA metabolic process	3/196	12/11452	0,000969194336424018	0,0338472483643465	0,0326334665233188	Acsl1/Hsd17b4/Acat1	3	0,0153061224489796	1	1	GO:0006631	0,495	0	0	fatty-acyl-CoA metabolic process	fatty acid metabolic process	BP
GO:0035383	thioester metabolic process	12/196	57/11452	0,000000000162611999880713	0,0000000340734682826971	0,0000000328515740649699	Dlat/Cs/Acsl1/Dld/Sucla2/Hsd17b4/Acss2/Pdha1/Nudt7/Acat1/Acot11/Suclg2	12	0,0612244897959184	1	3	GO:0006637	0,999	0	0	thioester metabolic process	acyl-CoA metabolic process	BP
GO:0035384	thioester biosynthetic process	6/196	22/11452	0,00000138252597321235	0,0000818695815441398	0,000078933691147936	Dlat/Acsl1/Dld/Acss2/Pdha1/Acat1	6	0,0306122448979592	1	3	GO:0006637	0,919	0	0	thioester biosynthetic process	acyl-CoA metabolic process	BP
GO:0042180	cellular ketone metabolic process	9/196	139/11452	0,000633360487099613	0,0246467709551335	0,0237629235385494	Acadvl/Oxct1/Acadl/Coq8a/Pdss1/Coq3/Fabp3/Cbr4/Sirt5	9	0,0459183673469388	3	1	GO:0006631	0,618	2,84149015790746	3	cellular ketone metabolic process	fatty acid metabolic process	BP
GO:0043436	oxoacid metabolic process	40/196	646/11452	7,10048967486458e-13	0,000000000458843684517784	0,000000000442389285443957	Dlat/Dlst/Cs/Lpl/Acadvl/Acsl1/Qrsl1/Dld/Esrrb/Eci2/Sdha/Ephx2/Sucla2/Hsd17b4/Hadha/Acadl/Phyh/Acss2/Etfdh/Them4/Decr1/Cpt2/Fabp3/Hibadh/Ldhb/Idh2/Pdha1/Cbr4/Acat1/Idh3a/Etfa/Abhd5/Acot11/Aldh5a1/Hibch/Fads6/Chst3/Suclg2/Acadm/Ptgr2	40	0,204081632653061	1	1	GO:0006631	0,892	0	0	oxoacid metabolic process	fatty acid metabolic process	BP
GO:0043603	cellular amide metabolic process	30/196	784/11452	0,0000255602067604808	0,0013136981738783	0,00126658819994835	Dlat/Taco1/Cs/Uqcc1/Sod2/Acsl1/Mtrf1l/Qrsl1/Mtif2/Dld/Mipep/Sucla2/Lrpprc/Hsd17b4/Mrps5/Acss2/Gfm1/Ccn1/Mmachc/Mrpl1/Mrpl19/Pdha1/Nudt7/Acat1/Mrpl3/Acot11/Aldh5a1/2810006K23Rik/Suclg2/Ptcd3	30	0,153061224489796	1	6	GO:0006163	0,406	0	0	cellular amide metabolic process	purine nucleotide metabolic process	BP
GO:0043648	dicarboxylic acid metabolic process	9/196	66/11452	0,00000167180217275294	0,0000968933855016811	0,000093418732833563	Dlst/Cs/Dld/Sdha/Sucla2/Phyh/Idh3a/Aldh5a1/Suclg2	9	0,0459183673469388	4	5	GO:0006101	0,498	22,3329731498743	5	dicarboxylic acid metabolic process	citrate metabolic process	BP
GO:0044242	cellular lipid catabolic process	15/196	143/11452	0,0000000207663762648968	0,00000176773777954934	0,00000170434568358281	Lpl/Acadvl/Eci2/Hsd17b4/Hadha/Acadl/Phyh/Etfdh/Decr1/Cpt2/Acat1/Etfa/Abhd5/Hibch/Acadm	15	0,076530612244898	7	2	GO:0006629	0,743	64,3944506868763	7	cellular lipid catabolic process	lipid metabolic process	BP
GO:0044255	cellular lipid metabolic process	34/196	642/11452	0,0000000030800099624329	0,000000349581130736134	0,000000337044949836407	Lpl/Acadvl/Acsl1/Slc22a4/Dld/Eci2/Ephx2/Hsd17b4/Hadha/Acadl/Phyh/Pdss1/Acss2/Etfdh/Them4/Ccn1/Decr1/Cpt2/Fabp3/Cbr4/Acat1/Etfa/Abhd5/Ip6k1/Inpp5j/Acot11/Thrsp/Aldh5a1/Hibch/Fads6/Fitm2/Retsat/Acadm/Ptgr2	34	0,173469387755102	33	2	GO:0006629	0,915	145,754619278747	35	cellular lipid metabolic process	lipid metabolic process	BP
GO:0044272	sulfur compound biosynthetic process	7/196	66/11452	0,000128136728081647	0,00591600758126114	0,005703856138514	Dlat/Acsl1/Dld/Acss2/Pdha1/Acat1/Chst3	7	0,0357142857142857	1	3	GO:0006637	0,811	0	0	sulfur compound biosynthetic process	acyl-CoA metabolic process	BP
GO:0044281	small molecule metabolic process	64/196	1263/11452	2,23527932664148e-16	6,08890088577139e-13	5,87054938944262e-13	Dlat/Dlst/Cs/Lpl/Acadvl/Acsl1/Qrsl1/Cox11/Dld/Esrrb/Eci2/Sdha/Ephx2/Sucla2/Oxct1/Hsd17b4/Sfxn3/Hadha/Ndufs1/Acadl/Coq8a/Atp1b1/Phyh/Pdss1/Ndufaf1/Acss2/Mfn1/P2ry1/Etfdh/Them4/Decr1/Coq3/Cpt2/Mmachc/Fabp3/Hibadh/Ldhb/Idh2/Pdha1/Cbr4/Nudt7/Acat1/Idh3a/Etfa/Abhd5/Ip6k1/Ppip5k1/Inpp5j/Acot11/Aldh5a1/Opa1/Afg1l/Adk/Hibch/Fads6/Igf2/Sirt5/Dmac2l/Myh8/Retsat/Chst3/Suclg2/Acadm/Ptgr2	64	0,326530612244898	1	1	GO:0006631	0,797	0	0	small molecule metabolic process	fatty acid metabolic process	BP
GO:0044282	small molecule catabolic process	17/196	228/11452	0,000000364234580969392	0,0000230738371758285	0,0000222463960714476	Acadvl/Eci2/Oxct1/Hsd17b4/Hadha/Acadl/Phyh/Etfdh/Decr1/Cpt2/Hibadh/Acat1/Etfa/Inpp5j/Aldh5a1/Hibch/Acadm	17	0,086734693877551	1	1	GO:0006631	0,646	0	0	small molecule catabolic process	fatty acid metabolic process	BP
GO:0044283	small molecule biosynthetic process	21/196	475/11452	0,000063271174209316	0,00302369611484521	0,0029152646288503	Lpl/Acadvl/Esrrb/Acadl/Coq8a/Pdss1/Acss2/P2ry1/Coq3/Mmachc/Ldhb/Cbr4/Nudt7/Acat1/Ip6k1/Ppip5k1/Acot11/Adk/Fads6/Sirt5/Acadm	21	0,107142857142857	1	1	GO:0006631	0,68	0	0	small molecule biosynthetic process	fatty acid metabolic process	BP
GO:0045333	cellular respiration	18/196	142/11452	3,17186616106641e-11	0,0000000123430906039213	0,0000000119004602584371	Dlat/Dlst/Cs/Sod2/Dld/Sdha/Sucla2/Ndufs1/Fastkd1/Ndufaf1/Mtfr1/Etfdh/Idh2/Pdha1/Idh3a/Aldh5a1/Afg1l/Suclg2	18	0,0918367346938776	21	4	GO:0045333	0,998	190,421408482704	26	cellular respiration	cellular respiration	BP
GO:0046395	carboxylic acid catabolic process	15/196	152/11452	0,0000000474950273844629	0,00000369647013129363	0,00000356391258118	Acadvl/Eci2/Hsd17b4/Hadha/Acadl/Phyh/Etfdh/Decr1/Cpt2/Hibadh/Acat1/Etfa/Aldh5a1/Hibch/Acadm	15	0,076530612244898	2	1	GO:0006631	0,754	20,4540357136967	2	carboxylic acid catabolic process	fatty acid metabolic process	BP
GO:0046459	short-chain fatty acid metabolic process	3/196	10/11452	0,000542194236716646	0,0220438373256141	0,0212533326097099	Phyh/Acss2/Aldh5a1	3	0,0153061224489796	2	2	GO:0006629	0,566	1,90247920200478	3	short-chain fatty acid metabolic process	lipid metabolic process	BP
GO:0046496	nicotinamide nucleotide metabolic process	8/196	119/11452	0,000989708813181434	0,0341261621152687	0,0329023782663248	Dlat/Dlst/Dld/Esrrb/Ldhb/Idh2/Pdha1/Idh3a	8	0,0408163265306122	1	20	GO:0072524	0,964	0	1	nicotinamide nucleotide metabolic process	pyridine-containing compound metabolic process	BP
GO:0050873	brown fat cell differentiation	5/196	40/11452	0,000564370921558151	0,0222803824684696	0,0214813951073621	Fndc5/Mb/Pex11a/Nudt7/Adig	5	0,0255102040816327	35	12	GO:0050873	1	9,70382335480238	36	brown fat cell differentiation	brown fat cell differentiation	BP
GO:0051289	protein homotetramerization	6/196	73/11452	0,00153008392557497	0,0478563007029365	0,0461401461681068	Sod2/Acadl/Decr1/Cbr4/Aldh5a1/Acadm	6	0,0306122448979592	100	13	GO:0051289	0,999	8,02478865131012	113	protein homotetramerization	protein homotetramerization	BP
GO:0055086	nucleobase-containing small molecule metabolic process	27/196	492/11452	0,0000000768096887560417	0,00000550604189924888	0,00000530859206222504	Dlat/Dlst/Cs/Acsl1/Dld/Esrrb/Sdha/Sucla2/Hsd17b4/Ndufs1/Atp1b1/Ndufaf1/Acss2/Mfn1/Ldhb/Idh2/Pdha1/Nudt7/Acat1/Idh3a/Acot11/Opa1/Afg1l/Adk/Dmac2l/Myh8/Suclg2	27	0,137755102040816	1	1	GO:0006631	0,691	0	0	nucleobase-containing small molecule metabolic process	fatty acid metabolic process	BP
GO:0061732	mitochondrial acetyl-CoA biosynthetic process from pyruvate	3/196	7/11452	0,00016426809894291	0,00745777169200809	0,00719033169934315	Dlat/Dld/Pdha1	3	0,0153061224489796	8	3	GO:0006637	0,847	9,41112012160064	11	mitochondrial acetyl-CoA biosynthetic process from pyruvate	acyl-CoA metabolic process	BP
GO:0071616	acyl-CoA biosynthetic process	6/196	22/11452	0,00000138252597321235	0,0000818695815441398	0,000078933691147936	Dlat/Acsl1/Dld/Acss2/Pdha1/Acat1	6	0,0306122448979592	1	3	GO:0006637	0,919	0	0	acyl-CoA biosynthetic process	acyl-CoA metabolic process	BP
GO:0072329	monocarboxylic acid catabolic process	14/196	89/11452	0,000000000287988889821794	0,0000000560344097053262	0,0000000540249834665696	Acadvl/Eci2/Hsd17b4/Hadha/Acadl/Phyh/Etfdh/Decr1/Cpt2/Acat1/Etfa/Aldh5a1/Hibch/Acadm	14	0,0714285714285714	1	1	GO:0006631	0,802	0	0	monocarboxylic acid catabolic process	fatty acid metabolic process	BP
GO:0072350	tricarboxylic acid metabolic process	9/196	32/11452	0,00000000209326546902792	0,000000290184236378234	0,00000027977806235555	Dlat/Dlst/Cs/Sdha/Sucla2/Idh2/Pdha1/Idh3a/Suclg2	9	0,0459183673469388	2	5	GO:0006101	0,929	29,6227771055532	2	tricarboxylic acid metabolic process	citrate metabolic process	BP
GO:0072521	purine-containing compound metabolic process	23/196	375/11452	0,000000107074767236786	0,00000729179164882515	0,00000703030379620479	Dlat/Cs/Acsl1/Dld/Esrrb/Sdha/Sucla2/Hsd17b4/Ndufs1/Atp1b1/Ndufaf1/Acss2/Mfn1/Pdha1/Nudt7/Acat1/Acot11/Opa1/Afg1l/Adk/Dmac2l/Myh8/Suclg2	23	0,11734693877551	1	6	GO:0006163	0,981	0	0	purine-containing compound metabolic process	purine nucleotide metabolic process	BP
GO:0072524	pyridine-containing compound metabolic process	8/196	125/11452	0,00136082780864403	0,0436105288323098	0,0420466301246668	Dlat/Dlst/Dld/Esrrb/Ldhb/Idh2/Pdha1/Idh3a	8	0,0408163265306122	1	20	GO:0072524	1	0	0	pyridine-containing compound metabolic process	pyridine-containing compound metabolic process	BP
GO:0090407	organophosphate biosynthetic process	17/196	396/11452	0,000454899432157137	0,0193616570811882	0,0186673368952641	Dlat/Acsl1/Dld/Esrrb/Ckmt2/Acss2/P2ry1/Fabp3/Idh2/Pdha1/Acat1/Abhd5/Ip6k1/Ppip5k1/Adk/Fitm2/Dmac2l	17	0,086734693877551	1	19	GO:0019637	0,918	0	0	organophosphate biosynthetic process	organophosphate metabolic process	BP
GO:0140053	mitochondrial gene expression	9/196	100/11452	0,0000520835639640259	0,00253349336139297	0,002442640828764	Uqcc1/Mtrf1l/Qrsl1/Supv3l1/Mtif2/Lrpprc/Gfm1/Mterf2/Ptcd3	9	0,0459183673469388	1	10	GO:0032543	0,967	0	0	mitochondrial gene expression	mitochondrial translation	BP
GO:1901135	carbohydrate derivative metabolic process	27/196	770/11452	0,000286103020856497	0,0124049027426584	0,0119600557782412	Dlat/Cs/Acsl1/Dld/Esrrb/Sdha/Sucla2/Hsd17b4/Ndufs1/Atp1b1/Ndufaf1/Acss2/Mfn1/Pdha1/Cbr4/Nudt7/Acat1/Acot11/Aldh5a1/Opa1/Afg1l/Adk/Dmac2l/Myh8/St3gal5/Chst3/Suclg2	27	0,137755102040816	3	7	GO:0019693	0,874	3,99278141042458	3	carbohydrate derivative metabolic process	ribose phosphate metabolic process	BP
GO:1901661	quinone metabolic process	4/196	24/11452	0,000676020088064792	0,0255760933317846	0,0246589198789716	Coq8a/Pdss1/Coq3/Cbr4	4	0,0204081632653061	1	1	GO:0006631	0,545	0	1	quinone metabolic process	fatty acid metabolic process	BP
GO:0005739	mitochondrion	97/198	1513/11619	3,6374680597724e-35	1,20763939584444e-32	1,11804281416162e-32	Dlat/Taco1/Dnaja3/Dlst/Cs/Uqcc1/Sod2/Akap1/Acadvl/Acsl1/Mtrf1l/Qrsl1/Rtn4ip1/Supv3l1/Slc22a4/Mtif2/Cox11/Dld/Eci2/Sdha/Ckmt2/Oxnad1/Mipep/Sucla2/Oxct1/Msrb2/Lrpprc/Hspa9/Hsd17b4/Timm21/Sfxn3/Hadha/Ndufs1/Hspd1/Acadl/Coq8a/Phyh/Pdss1/Fastkd1/Ndufaf1/Mrps5/Mtfr1/Mfn1/P2ry1/Gfm1/Etfdh/Them4/Decr1/Rmdn1/Coq3/Ndufaf4/Hsdl2/Cpt2/Mmachc/Atpaf1/Mrpl1/Ung/Hibadh/Mrpl19/Ldhb/Idh2/Pdha1/Hccs/Cbr4/Acat1/Idh3…	97	0,48989898989899	1740	1	GO:0005739	0,956	7601,64112351875	2962	mitochondrion	mitochondrion	CC
GO:0005740	mitochondrial envelope	37/198	555/11619	5,91719233480927e-13	4,9112696378917e-11	4,54689516253765e-11	Uqcc1/Sod2/Akap1/Acadvl/Acsl1/Rtn4ip1/Cox11/Sdha/Ckmt2/Timm21/Sfxn3/Hadha/Ndufs1/Hspd1/Acadl/Coq8a/Ndufaf1/Mfn1/Etfdh/Them4/Coq3/Ndufaf4/Cpt2/Idh2/Hccs/Acat1/Slc25a20/Opa1/Afg1l/Slc25a34/Bdh1/Immt/Sirt5/Dmac2l/Tmem65/Acadm/Sco1	37	0,186868686868687	18	2	GO:0005743	0,939	307,164100980895	18	mitochondrial envelope	mitochondrial inner membrane	CC
GO:0005743	mitochondrial inner membrane	30/198	378/11619	1,52403237843553e-12	0,000000000101195749928119	9,36878851585628e-11	Uqcc1/Sod2/Akap1/Acadvl/Cox11/Sdha/Ckmt2/Timm21/Hadha/Ndufs1/Hspd1/Coq8a/Ndufaf1/Mfn1/Etfdh/Them4/Coq3/Cpt2/Idh2/Hccs/Acat1/Slc25a20/Opa1/Slc25a34/Bdh1/Immt/Sirt5/Dmac2l/Tmem65/Sco1	30	0,151515151515152	415	2	GO:0005743	0,992	602,205620262853	491	mitochondrial inner membrane	mitochondrial inner membrane	CC
GO:0005759	mitochondrial matrix	27/198	236/11619	3,21943727036292e-15	5,34426586880245e-13	4,94776675234723e-13	Dlat/Dnaja3/Cs/Sod2/Acadvl/Supv3l1/Mipep/Lrpprc/Hspa9/Hadha/Hspd1/Acadl/Mrps5/Etfdh/Mrpl1/Mrpl19/Cbr4/Acat1/Etfa/Mrpl3/Acot11/Grsf1/2810006K23Rik/Mterf2/Sirt5/Suclg2/Acadm	27	0,136363636363636	127	1	GO:0005739	0,691	729,557495874827	162	mitochondrial matrix	mitochondrion	CC
GO:0005777	peroxisome	11/198	113/11619	0,00000340604299121153	0,0000807718766487306	0,0000747792897318622	Fndc5/Acsl1/Eci2/Ephx2/Hsd17b4/Hspd1/Phyh/Hsdl2/Idh2/Pex11a/Nudt7	11	0,0555555555555556	138	5	GO:0005777	0,997	82,5340578925014	201	peroxisome	peroxisome	CC
GO:0009295	nucleoid	9/198	43/11619	0,0000000345343947656867	0,0000011465419062208	0,00000106147823911374	Dnaja3/Sod2/Acadvl/Supv3l1/Lrpprc/Hspa9/Hadha/Grsf1/Mterf2	9	0,0454545454545455	1	3	GO:0042645	1	0	0	nucleoid	mitochondrial nucleoid	CC
GO:0019866	organelle inner membrane	30/198	409/11619	1,13490426731387e-11	0,000000000627980361247008	0,000000000581389554483597	Uqcc1/Sod2/Akap1/Acadvl/Cox11/Sdha/Ckmt2/Timm21/Hadha/Ndufs1/Hspd1/Coq8a/Ndufaf1/Mfn1/Etfdh/Them4/Coq3/Cpt2/Idh2/Hccs/Acat1/Slc25a20/Opa1/Slc25a34/Bdh1/Immt/Sirt5/Dmac2l/Tmem65/Sco1	30	0,151515151515152	1	2	GO:0005743	0,985	0	1	organelle inner membrane	mitochondrial inner membrane	CC
GO:0030061	mitochondrial crista	3/198	10/11619	0,000535485180412594	0,00935689894194638	0,00866269654739488	Akap1/Hspd1/Opa1	3	0,0151515151515152	12	2	GO:0005743	0,702	10,228635180661	14	mitochondrial crista	mitochondrial inner membrane	CC
GO:0031090	organelle membrane	46/198	1405/11619	0,00000773036085172317	0,000160404987673256	0,000148504300572577	Uqcc1/Sod2/Akap1/Acadvl/Acsl1/Rtn4ip1/Cox11/Sdha/Ckmt2/Timm21/Sfxn3/Hadha/Ndufs1/Hspd1/Acadl/Coq8a/Ndufaf1/Mfn1/Etfdh/Them4/Coq3/Ndufaf4/Cpt2/Mrpl19/Idh2/Pex11a/Hccs/Acat1/Slc25a20/Vopp1/Opa1/Afg1l/Mreg/Hip1/Slc25a34/Zfyve1/Bdh1/Mchr1/Immt/Sirt5/Dmac2l/Retsat/Chst3/Tmem65/Acadm/Sco1	46	0,232323232323232	6	6	GO:0031090	0,964	25,8020018659334	6	organelle membrane	organelle membrane	CC
GO:0031966	mitochondrial membrane	37/198	516/11619	6,30241861666995e-14	6,97467660244808e-12	6,45721486339518e-12	Uqcc1/Sod2/Akap1/Acadvl/Acsl1/Rtn4ip1/Cox11/Sdha/Ckmt2/Timm21/Sfxn3/Hadha/Ndufs1/Hspd1/Acadl/Coq8a/Ndufaf1/Mfn1/Etfdh/Them4/Coq3/Ndufaf4/Cpt2/Idh2/Hccs/Acat1/Slc25a20/Opa1/Afg1l/Slc25a34/Bdh1/Immt/Sirt5/Dmac2l/Tmem65/Acadm/Sco1	37	0,186868686868687	89	2	GO:0005743	0,951	558,686901303922	97	mitochondrial membrane	mitochondrial inner membrane	CC
GO:0031967	organelle envelope	40/198	887/11619	0,0000000094910129101386	0,000000393877035770752	0,00000036465470654743	Uqcc1/Sod2/Akap1/Acadvl/Acsl1/Rtn4ip1/Cox11/Sdha/Ckmt2/Timm21/Sfxn3/Hadha/Ndufs1/Hspd1/Acadl/Coq8a/Ndufaf1/Mfn1/Etfdh/Them4/Coq3/Ndufaf4/Cpt2/Mrpl19/Idh2/Hccs/Acat1/Slc25a20/Nup37/Opa1/Afg1l/Slc25a34/Bdh1/Immt/Sirt5/Dmac2l/Retsat/Tmem65/Acadm/Sco1	40	0,202020202020202	1	2	GO:0005743	0,885	0	0	organelle envelope	mitochondrial inner membrane	CC
GO:0031975	envelope	40/198	887/11619	0,0000000094910129101386	0,000000393877035770752	0,00000036465470654743	Uqcc1/Sod2/Akap1/Acadvl/Acsl1/Rtn4ip1/Cox11/Sdha/Ckmt2/Timm21/Sfxn3/Hadha/Ndufs1/Hspd1/Acadl/Coq8a/Ndufaf1/Mfn1/Etfdh/Them4/Coq3/Ndufaf4/Cpt2/Mrpl19/Idh2/Hccs/Acat1/Slc25a20/Nup37/Opa1/Afg1l/Slc25a34/Bdh1/Immt/Sirt5/Dmac2l/Retsat/Tmem65/Acadm/Sco1	40	0,202020202020202	1	2	GO:0005743	0,885	0	0	envelope	mitochondrial inner membrane	CC
GO:0042579	microbody	11/198	113/11619	0,00000340604299121153	0,0000807718766487306	0,0000747792897318622	Fndc5/Acsl1/Eci2/Ephx2/Hsd17b4/Hspd1/Phyh/Hsdl2/Idh2/Pex11a/Nudt7	11	0,0555555555555556	1	5	GO:0005777	0,997	0	0	microbody	peroxisome	CC
GO:0042645	mitochondrial nucleoid	9/198	43/11619	0,0000000345343947656867	0,0000011465419062208	0,00000106147823911374	Dnaja3/Sod2/Acadvl/Supv3l1/Lrpprc/Hspa9/Hadha/Grsf1/Mterf2	9	0,0454545454545455	47	3	GO:0042645	1	135,874973673141	51	mitochondrial nucleoid	mitochondrial nucleoid	CC
GO:0043209	myelin sheath	14/198	182/11619	0,00000268923657603319	0,0000744022119369182	0,0000688822000176922	Dlat/Dlst/Sod2/Dld/Sdha/Sucla2/Hspa9/Ndufs1/Hspd1/Atp1b1/Ldhb/Pdha1/Idh3a/Immt	14	0,0707070707070707	197	4	GO:0043209	0,997	90,0458857702607	224	myelin sheath	myelin sheath	CC
GO:0045239	tricarboxylic acid cycle enzyme complex	4/198	14/11619	0,0000716333761331246	0,00139895769859984	0,00129516692451222	Dlst/Dld/Sucla2/Suclg2	4	0,0202020202020202	1	8	GO:0045239	1	0	1	tricarboxylic acid cycle enzyme complex	tricarboxylic acid cycle enzyme complex	CC
GO:0045254	pyruvate dehydrogenase complex	3/198	7/11619	0,000162209706134167	0,0029918679131413	0,00276989673632612	Dlat/Dld/Pdha1	3	0,0151515151515152	8	7	GO:0045254	1	13,2478448450121	9	pyruvate dehydrogenase complex	pyruvate dehydrogenase complex	CC
GO:0098798	mitochondrial protein-containing complex	17/198	246/11619	0,00000100370269779281	0,000030293572333383	0,0000280460466751676	Dlat/Supv3l1/Sdha/Timm21/Hadha/Ndufs1/Ndufaf1/Mrps5/Mfn1/Etfdh/Mrpl1/Mrpl19/Etfa/Mrpl3/2810006K23Rik/Immt/Suclg2	17	0,0858585858585859	1	1	GO:0005739	0,696	0	0	mitochondrial protein-containing complex	mitochondrion	CC
GO:1990204	oxidoreductase complex	10/198	97/11619	0,00000571245010939509	0,000126435562421278	0,000117055118031113	Dlat/Dlst/Dld/Sdha/Ndufs1/Ndufaf1/Etfdh/Pdha1/Cbr4/Etfa	10	0,0505050505050505	1	7	GO:0045254	0,822	0	1	oxidoreductase complex	pyruvate dehydrogenase complex	CC
GO:0000062	fatty-acyl-CoA binding	6/198	20/11355	0,000000824021396451019	0,000103414685254603	0,0000915097445532448	Acadvl/Eci2/Hadha/Acadl/Acot11/Acadm	6	0,0303030303030303	25	3	GO:0000062	1	51,12719096087	29	fatty-acyl-CoA binding	fatty-acyl-CoA binding	MF
GO:0000166	nucleotide binding	47/198	1594/11355	0,000156318035584818	0,00496455392401079	0,00439304205479672	Dnaja3/Acadvl/Acsl1/Qrsl1/Supv3l1/Slc22a4/Mtif2/Dld/Eci2/Sdha/Ckmt2/Sucla2/Hspa9/Atp9b/Hadha/Hspd1/Acadl/Cnga3/Coq8a/Atp1b1/Acss2/Mfn1/P2ry1/Gfm1/Decr1/Mmachc/Hibadh/Ldhb/Idh2/Cdkl5/Cbr4/Idh3a/Etfa/Ip6k1/Ppip5k1/Acot11/Aldh5a1/Opa1/Cnbd2/Afg1l/Adk/Gimap9/Sirt5/Myh8/Akr1b10/Suclg2/Acadm	47	0,237373737373737	1723	2	GO:0051287	0,567	39,5614850800682	1722	nucleotide binding	NAD binding	MF
GO:0003995	acyl-CoA dehydrogenase activity	3/198	10/11355	0,000572529228638132	0,0136861748941115	0,0121106433325961	Acadvl/Acadl/Acadm	3	0,0151515151515152	9	1	GO:0016491	0,574	7,63193754615937	9	acyl-CoA dehydrogenase activity	oxidoreductase activity	MF
GO:0004738	pyruvate dehydrogenase activity	3/198	5/11355	0,0000508958590301014	0,00232270193028281	0,00205531602973232	Dlat/Dld/Pdha1	3	0,0151515151515152	2	5	GO:0016620	0,829	4,8090484449311	3	pyruvate dehydrogenase activity	oxidoreductase activity, acting on the aldehyde or oxo group of donors, NAD or NADP as acceptor	MF
GO:0016289	CoA hydrolase activity	4/198	12/11355	0,0000397889053320638	0,00232270193028281	0,00205531602973232	Them4/Nudt7/Acot11/Hibch	4	0,0202020202020202	1	7	GO:0016790	0,954	0	0	CoA hydrolase activity	thiolester hydrolase activity	MF
GO:0016491	oxidoreductase activity	34/198	515/11355	1,44378410215128e-11	0,00000000724779619279942	0,00000000641344095902989	Dlat/Sod2/Acadvl/Rtn4ip1/Dld/Sdha/Oxnad1/Msrb2/Hsd17b4/Hadha/Ndufs1/Acadl/Phyh/Ndufaf1/Etfdh/Decr1/Hsdl2/Mmachc/Hibadh/Ldhb/Idh2/Hsd17b14/Pdha1/Cbr4/Idh3a/Etfa/Aldh5a1/Fads6/Bdh1/Retsat/Akr1b10/Suclg2/Acadm/Ptgr2	34	0,171717171717172	593	1	GO:0016491	0,967	423,059016027577	602	oxidoreductase activity	oxidoreductase activity	MF
GO:0016614	oxidoreductase activity, acting on CH-OH group of donors	11/198	89/11355	0,000000382764739751491	0,0000640492997850829	0,000056676042166712	Hsd17b4/Hadha/Hibadh/Ldhb/Idh2/Hsd17b14/Cbr4/Idh3a/Bdh1/Akr1b10/Ptgr2	11	0,0555555555555556	2	1	GO:0016491	0,757	12,1892160814737	2	oxidoreductase activity, acting on CH-OH group of donors	oxidoreductase activity	MF
GO:0016616	oxidoreductase activity, acting on the CH-OH group of donors, NAD or NADP as acceptor	11/198	84/11355	0,000000210033125578005	0,0000527183145200793	0,000046649462628378	Hsd17b4/Hadha/Hibadh/Ldhb/Idh2/Hsd17b14/Cbr4/Idh3a/Bdh1/Akr1b10/Ptgr2	11	0,0555555555555556	33	1	GO:0016491	0,748	63,9917291639381	33	oxidoreductase activity, acting on the CH-OH group of donors, NAD or NADP as acceptor	oxidoreductase activity	MF
GO:0016620	oxidoreductase activity, acting on the aldehyde or oxo group of donors, NAD or NADP as acceptor	5/198	30/11355	0,000153178659218136	0,00496455392401079	0,00439304205479672	Dlat/Dld/Pdha1/Aldh5a1/Suclg2	5	0,0252525252525253	24	5	GO:0016620	0,999	16,8721857825134	24	oxidoreductase activity, acting on the aldehyde or oxo group of donors, NAD or NADP as acceptor	oxidoreductase activity, acting on the aldehyde or oxo group of donors, NAD or NADP as acceptor	MF
GO:0016627	oxidoreductase activity, acting on the CH-CH group of donors	7/198	48/11355	0,0000177148098636638	0,00127040493593704	0,00112415785901747	Acadvl/Sdha/Acadl/Decr1/Retsat/Acadm/Ptgr2	7	0,0353535353535354	25	1	GO:0016491	0,672	26,9971974017191	25	oxidoreductase activity, acting on the CH-CH group of donors	oxidoreductase activity	MF
GO:0016790	thiolester hydrolase activity	4/198	29/11355	0,00151372848595976	0,0330387695631217	0,0292353968455386	Them4/Nudt7/Acot11/Hibch	4	0,0202020202020202	17	7	GO:0016790	0,999	6,21405938175004	18	thiolester hydrolase activity	thiolester hydrolase activity	MF
GO:0016877	ligase activity, forming carbon-sulfur bonds	4/198	26/11355	0,000992489299357649	0,0226468012853427	0,0200397360922932	Acsl1/Sucla2/Acss2/Suclg2	4	0,0202020202020202	1	8	GO:0016878	0,969	0	0	ligase activity, forming carbon-sulfur bonds	acid-thiol ligase activity	MF
GO:0016878	acid-thiol ligase activity	4/198	16/11355	0,000138493537962557	0,00496455392401079	0,00439304205479672	Acsl1/Sucla2/Acss2/Suclg2	4	0,0202020202020202	1	8	GO:0016878	0,999	0	1	acid-thiol ligase activity	acid-thiol ligase activity	MF
GO:0016903	oxidoreductase activity, acting on the aldehyde or oxo group of donors	5/198	36/11355	0,000372282476343079	0,00934429015621128	0,00826858973772523	Dlat/Dld/Pdha1/Aldh5a1/Suclg2	5	0,0252525252525253	1	5	GO:0016620	0,984	0	0	oxidoreductase activity, acting on the aldehyde or oxo group of donors	oxidoreductase activity, acting on the aldehyde or oxo group of donors, NAD or NADP as acceptor	MF
GO:0034603	pyruvate dehydrogenase [NAD(P)+] activity	3/198	5/11355	0,0000508958590301014	0,00232270193028281	0,00205531602973232	Dlat/Dld/Pdha1	3	0,0151515151515152	1	5	GO:0016620	0,821	0	0	pyruvate dehydrogenase [NAD(P)+] activity	oxidoreductase activity, acting on the aldehyde or oxo group of donors, NAD or NADP as acceptor	MF
GO:0034604	pyruvate dehydrogenase (NAD+) activity	3/198	5/11355	0,0000508958590301014	0,00232270193028281	0,00205531602973232	Dlat/Dld/Pdha1	3	0,0151515151515152	6	5	GO:0016620	0,821	12,4312098942983	7	pyruvate dehydrogenase (NAD+) activity	oxidoreductase activity, acting on the aldehyde or oxo group of donors, NAD or NADP as acceptor	MF
GO:0036094	small molecule binding	51/198	1802/11355	0,000212831841526911	0,00593564358036163	0,00525234135230155	Dnaja3/Sod2/Acadvl/Acsl1/Mb/Qrsl1/Supv3l1/Slc22a4/Mtif2/Dld/Eci2/Sdha/Ckmt2/Sucla2/Hspa9/Atp9b/Hadha/Hspd1/Acadl/Cnga3/Coq8a/Atp1b1/Phyh/Acss2/Mfn1/P2ry1/Gfm1/Decr1/Mmachc/Fabp3/Hibadh/Ldhb/Idh2/Cdkl5/Cbr4/Idh3a/Etfa/Ip6k1/Ppip5k1/Acot11/Aldh5a1/Opa1/Cnbd2/Afg1l/Adk/Gimap9/Sirt5/Myh8/Akr1b10/Suclg2/Acadm	51	0,257575757575758	20	6	GO:0036094	0,946	14,8511796933128	20	small molecule binding	small molecule binding	MF
GO:0043168	anion binding	54/198	1985/11355	0,000361090845986076	0,00934429015621128	0,00826858973772523	Dnaja3/Lpl/Acadvl/Acsl1/Qrsl1/Supv3l1/Slc22a4/Mtif2/Dld/Eci2/Sdha/Ckmt2/Sucla2/Vegfa/Hspa9/Atp9b/Hadha/Hspd1/Acadl/Cnga3/Coq8a/Atp1b1/Phyh/Acss2/Mfn1/Nceh1/P2ry1/Gfm1/Dapp1/Ccn1/Decr1/Mmachc/Fabp3/Cdkl5/Cbr4/Etfa/Ip6k1/Ppip5k1/Acot11/Aldh5a1/Opa1/Cnbd2/Afg1l/Adk/Mreg/Hip1/Zfyve1/Bdh1/Gimap9/Sirt5/Myh8/Akr1b10/Suclg2/Acadm	54	0,272727272727273	1	4	GO:0050660	0,661	0	1	anion binding	flavin adenine dinucleotide binding	MF
GO:0050660	flavin adenine dinucleotide binding	7/198	67/11355	0,000158232794390782	0,00496455392401079	0,00439304205479672	Acadvl/Dld/Sdha/Acadl/Mmachc/Etfa/Acadm	7	0,0353535353535354	69	4	GO:0050660	0,999	22,4787355350403	87	flavin adenine dinucleotide binding	flavin adenine dinucleotide binding	MF
GO:0051287	NAD binding	8/198	51/11355	0,00000248495193408634	0,000225869666564217	0,000199867895345145	Dld/Hadha/Hibadh/Ldhb/Idh2/Idh3a/Aldh5a1/Sirt5	8	0,0404040404040404	47	2	GO:0051287	0,999	51,1852179890891	47	NAD binding	NAD binding	MF
GO:1901265	nucleoside phosphate binding	47/198	1594/11355	0,000156318035584818	0,00496455392401079	0,00439304205479672	Dnaja3/Acadvl/Acsl1/Qrsl1/Supv3l1/Slc22a4/Mtif2/Dld/Eci2/Sdha/Ckmt2/Sucla2/Hspa9/Atp9b/Hadha/Hspd1/Acadl/Cnga3/Coq8a/Atp1b1/Acss2/Mfn1/P2ry1/Gfm1/Decr1/Mmachc/Hibadh/Ldhb/Idh2/Cdkl5/Cbr4/Idh3a/Etfa/Ip6k1/Ppip5k1/Acot11/Aldh5a1/Opa1/Cnbd2/Afg1l/Adk/Gimap9/Sirt5/Myh8/Akr1b10/Suclg2/Acadm	47	0,237373737373737	1	2	GO:0051287	0,567	0	0	nucleoside phosphate binding	NAD binding	MF
GO:1901567	fatty acid derivative binding	6/198	24/11355	0,00000269963744897471	0,000225869666564217	0,000199867895345145	Acadvl/Eci2/Hadha/Acadl/Acot11/Acadm	6	0,0303030303030303	1	3	GO:0000062	0,998	0	0	fatty acid derivative binding	fatty-acyl-CoA binding	MF
GO:1901681	sulfur compound binding	11/198	168/11355	0,000170869864750873	0,00504568659440815	0,00446483485602902	Lpl/Acadvl/Dld/Eci2/Vegfa/Hadha/Acadl/Ccn1/Mmachc/Acot11/Acadm	11	0,0555555555555556	1	9	GO:1901681	0,996	0	0	sulfur compound binding	sulfur compound binding	MF
