# Supplementary material for: Integrative Multi-Omics and Network Analyses Reveal Pathogenic and Protective Pathways in Centronuclear Myopathies
Source: Int J Mol Sci. 2025 Nov 28;26(23):11572. doi: 10.3390/ijms262311572 (PMC12691857; doi:10.3390/ijms262311572)
Supplement: Supplementary file 1 [file ijms-26-11572-s001.zip › 251120_U02_Supplementary/250819_SuppInfo_S3/enrich_analysis_grey60_module.csv]

ID	Description	GeneRatio	BgRatio	pvalue	p.adjust	qvalue	geneID	Count	gene_ratio_score	term_size	cluster	parent	parentSimScore	score	size	term	parentTerm	ont
GO:0001525	angiogenesis	14/118	397/11452	0,0000563826093189128	0,00732410095052677	0,00643948748537056	Tek/Cav1/Stard13/Plxdc1/Nrp1/Glul/Jam3/Ets1/Mcam/Ppp1r16b/Aplnr/Cxcl12/Kdr/Ecscr	14	0,11864406779661	245	4	GO:0001525	0,995	25,0817441136798	285	angiogenesis	angiogenesis	BP
GO:0001568	blood vessel development	15/118	551/11452	0,000521528908694564	0,0260563866305477	0,0229092658272714	Tek/Cav1/Stard13/Plxdc1/Nrp1/Glul/Jam3/Ets1/Mcam/Ppp1r16b/Aplnr/Gja5/Cxcl12/Kdr/Ecscr	15	0,127118644067797	73	4	GO:0001525	0,94	10,7661693829479	75	blood vessel development	angiogenesis	BP
GO:0001570	vasculogenesis	5/118	72/11452	0,000860965687458672	0,0392419097546952	0,034502226071751	Tek/Cav1/Nrp1/Aplnr/Kdr	5	0,0423728813559322	71	10	GO:0001570	0,999	8,4296143530713	76	vasculogenesis	vasculogenesis	BP
GO:0001780	neutrophil homeostasis	3/118	15/11452	0,000443295620193813	0,024503872792841	0,0215442664237531	Mecom/Jam3/Itpkb	3	0,0254237288135593	8	14	GO:0001780	1	5,39524573924368	9	neutrophil homeostasis	neutrophil homeostasis	BP
GO:0001885	endothelial cell development	5/118	56/11452	0,000267896198443573	0,0172245668481823	0,0151441635511347	Tjp1/Ppp1r16b/F11r/S1pr3/Afdn	5	0,0423728813559322	5	7	GO:0061028	0,969	5,00723943477913	6	endothelial cell development	establishment of endothelial barrier	BP
GO:0001936	regulation of endothelial cell proliferation	6/118	104/11452	0,000703153917156365	0,0332144341231316	0,02920275598525	Tek/Cav1/Ppp1r16b/Aplnr/Cxcl12/Kdr	6	0,0508474576271186	5	12	GO:0001938	0,97	3,51899457128403	5	regulation of endothelial cell proliferation	positive regulation of endothelial cell proliferation	BP
GO:0001938	positive regulation of endothelial cell proliferation	5/118	74/11452	0,000975201676034249	0,0429419314294403	0,0377553548081056	Cav1/Ppp1r16b/Aplnr/Cxcl12/Kdr	5	0,0423728813559322	71	12	GO:0001938	0,999	7,96700321163074	84	positive regulation of endothelial cell proliferation	positive regulation of endothelial cell proliferation	BP
GO:0001944	vasculature development	17/118	580/11452	0,0000884645100456922	0,00883964604225801	0,00777198327122073	Tek/Cav1/Stard13/Plxdc1/Tmem204/Nrp1/Glul/Jam3/Ets1/Mcam/Ppp1r16b/Aplnr/Arhgef15/Gja5/Cxcl12/Kdr/Ecscr	17	0,144067796610169	27	4	GO:0001525	0,928	13,8989716043199	29	vasculature development	angiogenesis	BP
GO:0002040	sprouting angiogenesis	7/118	97/11452	0,0000616161045466775	0,00762279236248896	0,00670210259981404	Tek/Stard13/Nrp1/Glul/Ppp1r16b/Aplnr/Kdr	7	0,0593220338983051	32	5	GO:0048646	0,756	15,5453529676635	43	sprouting angiogenesis	anatomical structure formation involved in morphogenesis	BP
GO:0003008	system process	23/118	941/11452	0,0000767994251205006	0,00831353776929419	0,00730941896980203	Cav1/Nos2/Htr7/Trpc3/Aqp7/Cd38/Cabp1/Tjp1/Jam3/Mgll/Gucy1a1/Cnnm4/F11r/Rgs4/Akap12/Itga1/Ncald/Gja5/Cxcl12/Kdr/Rtp3/Afdn/Cry2	23	0,194915254237288	1	8	GO:0008015	0,778	0	0	system process	blood circulation	BP
GO:0003013	circulatory system process	13/118	312/11452	0,0000189254311156482	0,00327788466923027	0,00288197793129521	Cav1/Nos2/Htr7/Cd38/Mgll/Gucy1a1/F11r/Rgs4/Akap12/Itga1/Ncald/Gja5/Kdr	13	0,110169491525424	1	8	GO:0008015	0,991	0	0	circulatory system process	blood circulation	BP
GO:0003018	vascular process in circulatory system	9/118	126/11452	0,00000578135562308533	0,00244104704226019	0,00214621453008574	Cav1/Htr7/Cd38/Mgll/Gucy1a1/Akap12/Itga1/Gja5/Kdr	9	0,076271186440678	1	8	GO:0008015	0,86	0	0	vascular process in circulatory system	blood circulation	BP
GO:0003158	endothelium development	7/118	102/11452	0,0000849037669064179	0,00882319945691495	0,00775752312366008	Stard13/Tjp1/Ppp1r16b/F11r/Kdr/S1pr3/Afdn	7	0,0593220338983051	2	7	GO:0061028	0,916	2,9253944969542	2	endothelium development	establishment of endothelial barrier	BP
GO:0007155	cell adhesion	26/118	823/11452	0,000000201802433151749	0,000174760907109415	0,000153653080680455	Icam2/Tek/Cav1/Vtn/Stk10/Cd200/Pcdh12/Podxl/Nrp1/Itga6/Cd93/Sparcl1/Ret/Dlc1/Jam3/Ets1/Mcam/Pcdh17/F11r/Itpkb/Itga1/Pcdh19/Jam2/Cxcl12/Kdr/Afdn	26	0,220338983050847	537	1	GO:0007155	0,983	88,7534208905222	570	cell adhesion	cell adhesion	BP
GO:0007160	cell-matrix adhesion	8/118	157/11452	0,000213333260242327	0,0149794543272856	0,0131702183421294	Tek/Vtn/Nrp1/Itga6/Dlc1/Jam3/Itga1/Kdr	8	0,0677966101694915	84	1	GO:0007155	0,766	14,7493688508991	105	cell-matrix adhesion	cell adhesion	BP
GO:0007186	G protein-coupled receptor signaling pathway	11/118	282/11452	0,000153902600705857	0,0133279652211272	0,0117181980186565	Cav1/Htr7/Gnb4/Adgrl2/Gng11/Mgll/Rgs4/Akap12/Kctd12b/Aplnr/S1pr3	11	0,0932203389830508	1636	3	GO:0050804	0,419	26,0222120205227	2347	G protein-coupled receptor signaling pathway	modulation of chemical synaptic transmission	BP
GO:0007268	chemical synaptic transmission	13/118	379/11452	0,000139222187320077	0,0124723876778469	0,0109659581301113	Rasgrf2/Sybu/Htr7/Glul/Gucy1b1/Cd38/Mgll/Gucy1a1/Pcdh17/Rgs4/Akap12/Kdr/Afdn	13	0,110169491525424	183	3	GO:0050804	0,932	18,8865123574317	212	chemical synaptic transmission	modulation of chemical synaptic transmission	BP
GO:0008015	blood circulation	13/118	303/11452	0,0000138743888922483	0,00277539830459238	0,00244018245653153	Cav1/Nos2/Htr7/Cd38/Mgll/Gucy1a1/F11r/Rgs4/Akap12/Itga1/Ncald/Gja5/Kdr	13	0,110169491525424	10	8	GO:0008015	0,993	15,0510441615048	10	blood circulation	blood circulation	BP
GO:0010562	positive regulation of phosphorus metabolic process	19/118	745/11452	0,000206138630324231	0,014876337821732	0,0130795563685257	Tek/Cav1/Vtn/Stk10/Nos2/Map3k1/Nrp1/Itga6/Chek2/Ret/Dlc1/Parp14/Ppp1r16b/Akap12/Dok4/Itga1/Aplnr/Samd5/Kdr	19	0,161016949152542	1	18	GO:0045937	0,991	0	0	positive regulation of phosphorus metabolic process	positive regulation of phosphate metabolic process	BP
GO:0010647	positive regulation of cell communication	23/118	1133/11452	0,00111876616795518	0,0468717955423919	0,0412105653445932	Tek/Cav1/Sept4/Rasgrf2/Map3k1/Sybu/Htr7/Nrp1/Glul/Cd38/Ret/Gucy1a1/Parp14/Rgs4/Akap12/Itpkb/Tnfsf10/Dok4/Itga1/Gja5/Samd5/Kdr/Afdn	23	0,194915254237288	1	3	GO:0050804	0,659	0	0	positive regulation of cell communication	modulation of chemical synaptic transmission	BP
GO:0016477	cell migration	23/118	1010/11452	0,000221536756032799	0,0150702046583119	0,0132500077422053	Tek/Cav1/Stard13/Vtn/Stk10/Map3k1/Cd200/Podxl/Nrp1/Glul/Itga6/Sema6d/Ret/Dlc1/Jam3/Ets1/Mcam/Akap12/Itga1/Dach1/Cxcl12/Kdr/Afdn	23	0,194915254237288	253	2	GO:0030334	0,904	18,366702124265	285	cell migration	regulation of cell migration	BP
GO:0022610	biological adhesion	27/118	830/11452	0,0000000609988980717092	0,0001584751371903	0,000139334325069062	Icam2/Tek/Cav1/Vtn/Stk10/Cd200/Pcdh12/Podxl/Nrp1/Itga6/Cd93/Gbp9/Sparcl1/Ret/Dlc1/Jam3/Ets1/Mcam/Pcdh17/F11r/Itpkb/Itga1/Pcdh19/Jam2/Cxcl12/Kdr/Afdn	27	0,228813559322034	1	1	GO:0007155	0,982	0	0	biological adhesion	cell adhesion	BP
GO:0030155	regulation of cell adhesion	14/118	481/11452	0,000417515977305089	0,0235805762834483	0,020732486744898	Tek/Cav1/Vtn/Podxl/Nrp1/Itga6/Ret/Dlc1/Ets1/Itpkb/Jam2/Cxcl12/Kdr/Afdn	14	0,11864406779661	44	1	GO:0007155	0,896	10,0227257017368	47	regulation of cell adhesion	cell adhesion	BP
GO:0030334	regulation of cell migration	21/118	669/11452	0,00000407280906633084	0,00244104704226019	0,00214621453008574	Tek/Cav1/Stard13/Vtn/Stk10/Map3k1/Cd200/Nrp1/Glul/Itga6/Sema6d/Ret/Dlc1/Jam3/Ets1/Mcam/Akap12/Dach1/Cxcl12/Kdr/Afdn	21	0,177966101694915	101	2	GO:0030334	0,991	31,4970824109661	117	regulation of cell migration	regulation of cell migration	BP
GO:0030335	positive regulation of cell migration	12/118	414/11452	0,00113661397966539	0,0468717955423919	0,0412105653445932	Tek/Cav1/Vtn/Nrp1/Itga6/Sema6d/Ret/Ets1/Mcam/Akap12/Cxcl12/Kdr	12	0,101694915254237	239	2	GO:0030334	0,939	9,67404142959103	262	positive regulation of cell migration	regulation of cell migration	BP
GO:0032879	regulation of localization	35/118	1907/11452	0,00029592541884757	0,018305100908714	0,0160941894460959	Tek/Cav1/Stard13/Vtn/Stk10/Sept4/Nos2/Rasgrf2/Map3k1/Sybu/Cd200/Htr7/Nrp1/Glul/Itga6/Sema6d/Trpc3/Cd38/Ret/Dlc1/Jam3/Ets1/Mcam/Lrrfip2/Pcdh17/Rgs4/Akap12/Aplnr/Sh3tc2/Dach1/Gja5/Cxcl12/Kdr/Afdn/Cry2	35	0,296610169491525	1	2	GO:0030334	0,791	0	0	regulation of localization	regulation of cell migration	BP
GO:0032970	regulation of actin filament-based process	11/118	310/11452	0,00034869119523812	0,0205886301188326	0,0181019113317397	Tek/Cav1/Map3k1/Nrp1/Cit/Dlc1/Jam3/F11r/Rgs4/Arhgef15/Gja5	11	0,0932203389830508	5	15	GO:0032970	0,996	4,57700382570202	5	regulation of actin filament-based process	regulation of actin filament-based process	BP
GO:0035150	regulation of tube size	8/118	107/11452	0,0000139515071152493	0,00277539830459238	0,00244018245653153	Cav1/Htr7/Cd38/Mgll/Gucy1a1/Itga1/Gja5/Kdr	8	0,0677966101694915	1	6	GO:0097746	0,998	0	1	regulation of tube size	blood vessel diameter maintenance	BP
GO:0035239	tube morphogenesis	18/118	675/11452	0,00017840617273673	0,0140454314172735	0,012349007809847	Tek/Cav1/Stard13/Plxdc1/Nrp1/Glul/Mecom/Ret/Dlc1/Jam3/Ets1/Mcam/Ppp1r16b/Aplnr/Gja5/Cxcl12/Kdr/Ecscr	18	0,152542372881356	9	10	GO:0001570	0,753	7,54005357407926	9	tube morphogenesis	vasculogenesis	BP
GO:0035295	tube development	20/118	814/11452	0,000226227090713689	0,0150702046583119	0,0132500077422053	Tek/Cav1/Stard13/Plxdc1/Nrp1/Glul/Itga6/Mecom/Ret/Dlc1/Jam3/Ets1/Mcam/Heyl/Ppp1r16b/Aplnr/Gja5/Cxcl12/Kdr/Ecscr	20	0,169491525423729	2	10	GO:0001570	0,711	2,30072866180007	2	tube development	vasculogenesis	BP
GO:0035296	regulation of tube diameter	8/118	100/11452	0,00000845628305632859	0,00244104704226019	0,00214621453008574	Cav1/Htr7/Cd38/Mgll/Gucy1a1/Itga1/Gja5/Kdr	8	0,0677966101694915	1	6	GO:0097746	0,999	0	0	regulation of tube diameter	blood vessel diameter maintenance	BP
GO:0035556	intracellular signal transduction	33/118	1805/11452	0,000505765213381223	0,0260563866305477	0,0229092658272714	Tek/Cav1/Stk10/Sept4/Nos2/Rasgrf2/Map3k1/Htr7/Nrp1/Mecom/Gucy1b1/Adgrl2/Cit/Chek2/Ret/Dlc1/Gucy1a1/Parp14/Ppp1r16b/Akap12/Itpkb/Tnfsf10/Arhgap29/Dok4/Iqsec3/Rapgef5/Itga1/Aplnr/Ncald/Arhgef15/Samd5/Cxcl12/Kdr	33	0,279661016949153	428	3	GO:0050804	0,441	15,2043266066446	490	intracellular signal transduction	modulation of chemical synaptic transmission	BP
GO:0040011	locomotion	24/118	1196/11452	0,0010078266849186	0,0436388954569752	0,03836813870655	Tek/Cav1/Stard13/Vtn/Stk10/Map3k1/Cd200/Podxl/Nrp1/Glul/Itga6/Sema6d/Ret/Dlc1/Jam3/Ets1/Mcam/Akap12/Itga1/Dach1/Cxcl12/Kdr/Afdn/Ecscr	24	0,203389830508475	11	9	GO:0040012	0,874	4,43597057438398	11	locomotion	regulation of locomotion	BP
GO:0040012	regulation of locomotion	21/118	750/11452	0,0000233737926264457	0,00379531957771913	0,00333691644732811	Tek/Cav1/Stard13/Vtn/Stk10/Map3k1/Cd200/Nrp1/Glul/Itga6/Sema6d/Ret/Dlc1/Jam3/Ets1/Mcam/Akap12/Dach1/Cxcl12/Kdr/Afdn	21	0,177966101694915	9	9	GO:0040012	0,99	12,8758207207074	9	regulation of locomotion	regulation of locomotion	BP
GO:0045446	endothelial cell differentiation	6/118	92/11452	0,000365185512587979	0,021083376926746	0,0185369020424775	Tjp1/Ppp1r16b/F11r/Kdr/S1pr3/Afdn	6	0,0508474576271186	7	7	GO:0061028	0,926	5,46640514615197	9	endothelial cell differentiation	establishment of endothelial barrier	BP
GO:0045765	regulation of angiogenesis	9/118	225/11452	0,000520054092632808	0,0260563866305477	0,0229092658272714	Tek/Stard13/Nrp1/Glul/Ets1/Ppp1r16b/Aplnr/Kdr/Ecscr	9	0,076271186440678	28	11	GO:0045765	0,998	8,36159359324154	32	regulation of angiogenesis	regulation of angiogenesis	BP
GO:0045785	positive regulation of cell adhesion	12/118	286/11452	0,0000377030219526338	0,00515539215962856	0,00453271787463797	Tek/Cav1/Vtn/Podxl/Nrp1/Itga6/Ret/Ets1/Itpkb/Cxcl12/Kdr/Afdn	12	0,101694915254237	62	1	GO:0007155	0,841	21,6003751366153	67	positive regulation of cell adhesion	cell adhesion	BP
GO:0045937	positive regulation of phosphate metabolic process	19/118	745/11452	0,000206138630324231	0,014876337821732	0,0130795563685257	Tek/Cav1/Vtn/Stk10/Nos2/Map3k1/Nrp1/Itga6/Chek2/Ret/Dlc1/Parp14/Ppp1r16b/Akap12/Dok4/Itga1/Aplnr/Samd5/Kdr	19	0,161016949152542	1	18	GO:0045937	0,991	0	0	positive regulation of phosphate metabolic process	positive regulation of phosphate metabolic process	BP
GO:0048010	vascular endothelial growth factor receptor signaling pathway	4/118	40/11452	0,0007351336787872	0,0341049517408776	0,0299857158452674	Tek/Tmem204/Nrp1/Kdr	4	0,0338983050847458	20	13	GO:0048010	0,999	6,4486871857587	36	vascular endothelial growth factor receptor signaling pathway	vascular endothelial growth factor receptor signaling pathway	BP
GO:0048514	blood vessel morphogenesis	15/118	478/11452	0,000112828479919787	0,0108566070678373	0,00954533338892549	Tek/Cav1/Stard13/Plxdc1/Nrp1/Glul/Jam3/Ets1/Mcam/Ppp1r16b/Aplnr/Gja5/Cxcl12/Kdr/Ecscr	15	0,127118644067797	36	4	GO:0001525	0,964	13,8269991922399	42	blood vessel morphogenesis	angiogenesis	BP
GO:0048646	anatomical structure formation involved in morphogenesis	23/118	848/11452	0,0000149559569916449	0,00277539830459238	0,00244018245653153	Tek/Cav1/Stard13/Vtn/Plxdc1/Nrp1/Glul/Itga6/Tm4sf1/Ret/Tjp1/Dlc1/Jam3/Ets1/Mcam/Heyl/Cnnm4/Ppp1r16b/Aplnr/Gja5/Cxcl12/Kdr/Ecscr	23	0,194915254237288	22	5	GO:0048646	0,986	20,2048630524606	25	anatomical structure formation involved in morphogenesis	anatomical structure formation involved in morphogenesis	BP
GO:0048870	cell motility	23/118	1069/11452	0,000501163257913345	0,0260563866305477	0,0229092658272714	Tek/Cav1/Stard13/Vtn/Stk10/Map3k1/Cd200/Podxl/Nrp1/Glul/Itga6/Sema6d/Ret/Dlc1/Jam3/Ets1/Mcam/Akap12/Itga1/Dach1/Cxcl12/Kdr/Afdn	23	0,194915254237288	23	2	GO:0030334	0,892	7,86798297268392	26	cell motility	regulation of cell migration	BP
GO:0050804	modulation of chemical synaptic transmission	13/118	299/11452	0,0000120403760234662	0,00277539830459238	0,00244018245653153	Rasgrf2/Sybu/Htr7/Glul/Gucy1b1/Cd38/Mgll/Gucy1a1/Pcdh17/Rgs4/Akap12/Kdr/Afdn	13	0,110169491525424	93	3	GO:0050804	0,993	29,6277237898544	117	modulation of chemical synaptic transmission	modulation of chemical synaptic transmission	BP
GO:0051270	regulation of cellular component movement	22/118	754/11452	0,00000754354057592825	0,00244104704226019	0,00214621453008574	Tek/Cav1/Stard13/Vtn/Stk10/Map3k1/Cd200/Nrp1/Glul/Itga6/Sema6d/Ret/Dlc1/Jam3/Ets1/Mcam/Akap12/Dach1/Gja5/Cxcl12/Kdr/Afdn	22	0,186440677966102	2	2	GO:0030334	0,976	4,73056202743932	2	regulation of cellular component movement	regulation of cell migration	BP
GO:0051674	localization of cell	23/118	1069/11452	0,000501163257913345	0,0260563866305477	0,0229092658272714	Tek/Cav1/Stard13/Vtn/Stk10/Map3k1/Cd200/Podxl/Nrp1/Glul/Itga6/Sema6d/Ret/Dlc1/Jam3/Ets1/Mcam/Akap12/Itga1/Dach1/Cxcl12/Kdr/Afdn	23	0,194915254237288	1	2	GO:0030334	0,892	0	0	localization of cell	regulation of cell migration	BP
GO:0061028	establishment of endothelial barrier	5/118	36/11452	0,0000311532055178262	0,00449644599640624	0,00395335999846098	Tjp1/Ppp1r16b/F11r/S1pr3/Afdn	5	0,0423728813559322	17	7	GO:0061028	1	15,6082350368664	18	establishment of endothelial barrier	establishment of endothelial barrier	BP
GO:0072359	circulatory system development	22/118	875/11452	0,0000745741198759659	0,00831353776929419	0,00730941896980203	Tek/Cav1/Stard13/Plxdc1/Tmem204/Casp7/Nrp1/Glul/Mecom/Dlc1/Jam3/Ets1/Mcam/Heyl/Ppp1r16b/Rgs4/Aplnr/Arhgef15/Gja5/Cxcl12/Kdr/Ecscr	22	0,186440677966102	5	4	GO:0001525	0,834	6,96450588660312	5	circulatory system development	angiogenesis	BP
GO:0090066	regulation of anatomical structure size	14/118	403/11452	0,0000662777326113735	0,00782679769656129	0,00688146793142012	Cav1/Map3k1/Htr7/Nrp1/Sema6d/Cd38/Cit/Ret/Mgll/Gucy1a1/Itga1/Gja5/Cxcl12/Kdr	14	0,11864406779661	1	6	GO:0097746	0,878	0	0	regulation of anatomical structure size	blood vessel diameter maintenance	BP
GO:0090557	establishment of endothelial intestinal barrier	3/118	11/11452	0,00016567126719661	0,0135491253817525	0,0119126461968328	Tjp1/F11r/Afdn	3	0,0254237288135593	12	7	GO:0061028	0,927	8,67171673302605	13	establishment of endothelial intestinal barrier	establishment of endothelial barrier	BP
GO:0097746	blood vessel diameter maintenance	8/118	100/11452	0,00000845628305632859	0,00244104704226019	0,00214621453008574	Cav1/Htr7/Cd38/Mgll/Gucy1a1/Itga1/Gja5/Kdr	8	0,0677966101694915	13	6	GO:0097746	0,999	17,5051596154665	13	blood vessel diameter maintenance	blood vessel diameter maintenance	BP
GO:0098609	cell-cell adhesion	19/118	448/11452	0,000000141427377497802	0,000174760907109415	0,000153653080680455	Icam2/Tek/Cav1/Stk10/Cd200/Pcdh12/Podxl/Itga6/Cd93/Sparcl1/Ret/Jam3/Ets1/Mcam/Pcdh17/Itpkb/Pcdh19/Cxcl12/Afdn	19	0,161016949152542	145	1	GO:0007155	0,911	70,2676230345927	175	cell-cell adhesion	cell adhesion	BP
GO:0098742	cell-cell adhesion via plasma-membrane adhesion molecules	6/118	104/11452	0,000703153917156365	0,0332144341231316	0,02920275598525	Pcdh12/Sparcl1/Ret/Mcam/Pcdh17/Pcdh19	6	0,0508474576271186	10	1	GO:0007155	0,78	5,03454304112359	13	cell-cell adhesion via plasma-membrane adhesion molecules	cell adhesion	BP
GO:0098916	anterograde trans-synaptic signaling	13/118	379/11452	0,000139222187320077	0,0124723876778469	0,0109659581301113	Rasgrf2/Sybu/Htr7/Glul/Gucy1b1/Cd38/Mgll/Gucy1a1/Pcdh17/Rgs4/Akap12/Kdr/Afdn	13	0,110169491525424	1	3	GO:0050804	0,932	0	0	anterograde trans-synaptic signaling	modulation of chemical synaptic transmission	BP
GO:0099177	regulation of trans-synaptic signaling	13/118	300/11452	0,0000124776037197627	0,00277539830459238	0,00244018245653153	Rasgrf2/Sybu/Htr7/Glul/Gucy1b1/Cd38/Mgll/Gucy1a1/Pcdh17/Rgs4/Akap12/Kdr/Afdn	13	0,110169491525424	1	3	GO:0050804	0,992	0	0	regulation of trans-synaptic signaling	modulation of chemical synaptic transmission	BP
GO:0099536	synaptic signaling	13/118	390/11452	0,000184729149150604	0,0141154802792138	0,0124105960884461	Rasgrf2/Sybu/Htr7/Glul/Gucy1b1/Cd38/Mgll/Gucy1a1/Pcdh17/Rgs4/Akap12/Kdr/Afdn	13	0,110169491525424	1	3	GO:0050804	0,927	0	0	synaptic signaling	modulation of chemical synaptic transmission	BP
GO:0099537	trans-synaptic signaling	13/118	386/11452	0,000166886840729823	0,0135491253817525	0,0119126461968328	Rasgrf2/Sybu/Htr7/Glul/Gucy1b1/Cd38/Mgll/Gucy1a1/Pcdh17/Rgs4/Akap12/Kdr/Afdn	13	0,110169491525424	1	3	GO:0050804	0,931	0	0	trans-synaptic signaling	modulation of chemical synaptic transmission	BP
GO:0140059	dendrite arborization	2/118	5/11452	0,00103162187290912	0,0439369446855392	0,038630189201256	Nrp1/Afdn	2	0,0169491525423729	4	17	GO:0140059	1	2,55343056519881	4	dendrite arborization	dendrite arborization	BP
GO:1901342	regulation of vasculature development	9/118	253/11452	0,00119758136155428	0,0486143183955939	0,0427426242528417	Tek/Stard13/Nrp1/Glul/Ets1/Ppp1r16b/Aplnr/Kdr/Ecscr	9	0,076271186440678	1	11	GO:0045765	0,997	0	1	regulation of vasculature development	regulation of angiogenesis	BP
GO:1901888	regulation of cell junction assembly	5/118	73/11452	0,000916759560484402	0,0410645058299737	0,0361046868648122	Tek/Cav1/Nrp1/Dlc1/Kdr	5	0,0423728813559322	6	16	GO:1901888	0,998	3,4446125469898	6	regulation of cell junction assembly	regulation of cell junction assembly	BP
GO:1901890	positive regulation of cell junction assembly	4/118	31/11452	0,000271827267427049	0,0172245668481823	0,0151441635511347	Tek/Cav1/Nrp1/Kdr	4	0,0338983050847458	1	16	GO:1901888	0,935	0	2	positive regulation of cell junction assembly	regulation of cell junction assembly	BP
GO:1903670	regulation of sprouting angiogenesis	6/118	59/11452	0,00003040340313898	0,00449644599640624	0,00395335999846098	Stard13/Nrp1/Glul/Ppp1r16b/Aplnr/Kdr	6	0,0508474576271186	3	5	GO:0048646	0,661	6,05227942043086	4	regulation of sprouting angiogenesis	anatomical structure formation involved in morphogenesis	BP
GO:1903672	positive regulation of sprouting angiogenesis	4/118	33/11452	0,000347941026043628	0,0205886301188326	0,0181019113317397	Nrp1/Ppp1r16b/Aplnr/Kdr	4	0,0338983050847458	19	5	GO:0048646	0,632	8,37354977664774	19	positive regulation of sprouting angiogenesis	anatomical structure formation involved in morphogenesis	BP
GO:2000026	regulation of multicellular organismal development	28/118	1456/11452	0,000693157265530974	0,0332144341231316	0,02920275598525	Tek/Cav1/Stard13/Rflnb/Htr7/Nrp1/Glul/Itga6/Sema6d/Adgrl2/Cd38/Cit/Ret/Tsc22d3/Ets1/Heyl/Mgll/Ppp1r16b/Rgs4/Itpkb/Prdm16/Aplnr/Arhgef15/Cxcl12/Kdr/S1pr3/Afdn/Ecscr	28	0,23728813559322	1	11	GO:0045765	0,804	0	0	regulation of multicellular organismal development	regulation of angiogenesis	BP
GO:2000145	regulation of cell motility	21/118	698/11452	0,00000786978706275694	0,00244104704226019	0,00214621453008574	Tek/Cav1/Stard13/Vtn/Stk10/Map3k1/Cd200/Nrp1/Glul/Itga6/Sema6d/Ret/Dlc1/Jam3/Ets1/Mcam/Akap12/Dach1/Cxcl12/Kdr/Afdn	21	0,177966101694915	11	2	GO:0030334	0,985	16,3650558516485	13	regulation of cell motility	regulation of cell migration	BP
GO:0005887	integral component of plasma membrane	23/121	581/11619	0,0000000256028405521571	0,00000624709309472634	0,00000536312133671502	Icam2/Tek/Cav1/Slc16a12/Pcdh12/Htr7/Nrp1/Itga6/Sema6d/Trpc3/Tm4sf1/Tspan2/Adgrl2/Aqp7/Ret/Has3/Jam3/Pcdh17/Itga1/Pcdh19/Gja5/Kdr/S1pr3	23	0,190082644628099	1237	1	GO:0005887	0,977	192,857005905925	1497	integral component of plasma membrane	integral component of plasma membrane	CC
GO:0005911	cell-cell junction	12/121	323/11619	0,000134835947199957	0,00670546933997227	0,00575663675001933	Tek/Plxdc1/Pcdh12/Podxl/Itga6/Aqp7/Tjp1/Jam3/F11r/Jam2/Gja5/Afdn	12	0,0991735537190083	212	2	GO:0030054	0,66	25,3067103234336	250	cell-cell junction	cell junction	CC
GO:0005923	bicellular tight junction	5/121	80/11619	0,00145414626031231	0,0322556079560184	0,0276913976844162	Plxdc1/Tjp1/Jam3/F11r/Jam2	5	0,0413223140495868	122	2	GO:0030054	0,544	10,6853839427595	153	bicellular tight junction	cell junction	CC
GO:0009986	cell surface	15/121	481/11619	0,000137407158605989	0,00670546933997227	0,00575663675001933	Tek/Cav1/Cd200/Nrp1/Itga6/Sema6d/Cd93/Cd38/Tjp1/Jam3/Mcam/Itga1/Cxcl12/Kdr/Rtp3	15	0,12396694214876	686	3	GO:0009986	0,987	30,8545442578113	864	cell surface	cell surface	CC
GO:0030054	cell junction	21/121	736/11619	0,000021112824644523	0,0017171764044212	0,00147419372079301	Tek/Cav1/Plxdc1/Map3k1/Tmem204/Pcdh12/Podxl/Nrp1/Itga6/Aqp7/Tjp1/Stard8/Dlc1/Jam3/F11r/Iqsec3/Itga1/Jam2/Gja5/Kdr/Afdn	21	0,173553719008264	817	2	GO:0030054	0,932	51,2729833369838	828	cell junction	cell junction	CC
GO:0031226	intrinsic component of plasma membrane	23/121	620/11619	0,000000084403600914288	0,0000102972393115431	0,00000884016662207543	Icam2/Tek/Cav1/Slc16a12/Pcdh12/Htr7/Nrp1/Itga6/Sema6d/Trpc3/Tm4sf1/Tspan2/Adgrl2/Aqp7/Ret/Has3/Jam3/Pcdh17/Itga1/Pcdh19/Gja5/Kdr/S1pr3	23	0,190082644628099	35	1	GO:0005887	0,968	88,4320079295678	36	intrinsic component of plasma membrane	integral component of plasma membrane	CC
GO:0043296	apical junction complex	6/121	95/11619	0,00046007855897591	0,0160370240557317	0,013767764396422	Plxdc1/Tjp1/Jam3/F11r/Jam2/Afdn	6	0,0495867768595041	23	2	GO:0030054	0,558	10,1012474715985	30	apical junction complex	cell junction	CC
GO:0044297	cell body	13/121	514/11619	0,00265313204761766	0,0497972476629777	0,0427508726701146	Plxdc1/Cd200/Htr7/Podxl/Nrp1/Glul/Gnb4/Cit/Ret/Cnnm4/Akap12/Itga1/Kdr	13	0,107438016528926	112	4	GO:0044297	0,99	8,00858510972845	113	cell body	cell body	CC
GO:0045178	basal part of cell	4/121	42/11619	0,000922665011213613	0,0257119752606066	0,0220736974842999	Tek/Cav1/Itga6/Itga1	4	0,0330578512396694	19	5	GO:0045178	0,997	7,44256805519421	19	basal part of cell	basal part of cell	CC
GO:0070160	tight junction	6/121	85/11619	0,000251909771641193	0,0102443307134085	0,00879474465905218	Plxdc1/Tjp1/Jam3/F11r/Jam2/Afdn	6	0,0495867768595041	5	2	GO:0030054	0,548	6,37043778617565	5	tight junction	cell junction	CC
GO:0097443	sorting endosome	2/121	5/11619	0,00105376947789371	0,0257119752606066	0,0220736974842999	Nrp1/Kdr	2	0,0165289256198347	5	6	GO:0097443	1	4,06812682438116	5	sorting endosome	sorting endosome	CC
GO:0098590	plasma membrane region	17/121	703/11619	0,000954952532336305	0,0257119752606066	0,0220736974842999	Icam2/Tek/Cav1/Htr7/Podxl/Nrp1/Itga6/Adgrl2/Aqp7/Cd38/Cit/Tjp1/Dlc1/Pcdh17/Cnnm4/Iqsec3/Cavin2	17	0,140495867768595	1	1	GO:0005887	0,526	0	0	plasma membrane region	integral component of plasma membrane	CC
GO:0099055	integral component of postsynaptic membrane	4/121	55/11619	0,00253402225917722	0,0497972476629777	0,0427508726701146	Htr7/Nrp1/Adgrl2/Pcdh17	4	0,0330578512396694	82	1	GO:0005887	0,748	7,47940968283154	96	integral component of postsynaptic membrane	integral component of plasma membrane	CC
GO:0005178	integrin binding	7/115	100/11355	0,0000670017482644012	0,0111557910860228	0,00994447000555849	Icam2/Vtn/Itga6/Jam3/Cxcl12/Kdr/S1pr3	7	0,0608695652173913	126	1	GO:0005178	0,998	18,4371388886432	162	integrin binding	integrin binding	MF
GO:0016849	phosphorus-oxygen lyase activity	3/115	15/11355	0,000421338562887674	0,0467685804805318	0,0416903420120436	Gucy1b1/Cd38/Gucy1a1	3	0,0260869565217391	20	2	GO:0016849	0,999	5,29951588142917	21	phosphorus-oxygen lyase activity	phosphorus-oxygen lyase activity	MF
GO:0050839	cell adhesion molecule binding	9/115	159/11355	0,0000327097349904056	0,0108923417518051	0,00970962659715198	Icam2/Vtn/Nos2/Itga6/Jam3/Cxcl12/Kdr/S1pr3/Afdn	9	0,0782608695652174	69	1	GO:0005178	0,931	16,3135591081347	77	cell adhesion molecule binding	integrin binding	MF
