# Supplementary material for: Integrative Multi-Omics and Network Analyses Reveal Pathogenic and Protective Pathways in Centronuclear Myopathies
Source: Int J Mol Sci. 2025 Nov 28;26(23):11572. doi: 10.3390/ijms262311572 (PMC12691857; doi:10.3390/ijms262311572)
Supplement: Supplementary file 1 [file ijms-26-11572-s001.zip › 251120_U02_Supplementary/250819_SuppInfo_S3/enrich_analysis_grey_module.csv]

ID	Description	GeneRatio	BgRatio	pvalue	p.adjust	qvalue	geneID	Count	gene_ratio_score	parentTerm	ont
GO:0140097	catalytic activity, acting on DNA	33/1163	145/11355	0,00000775702041041266	0,00798973102272504	0,00798973102272504	Cdc45/Top3a/Dnmt1/Mcm5/Rad50/Polg2/Recql5/Rad1/Mcm4/Top3b/Dnase1l2/Fen1/Apex2/Terf1/Rad51/Gins1/Dnmt3b/Dffb/Mcm7/Aplf/Ruvbl1/Pold3/Terf2/Exd2/Ino80/Ddx11/Smug1/Dna2/Slx4/Exog/Nod2/Mcm9/Fbh1	33	0,0283748925193465	catalytic activity, acting on DNA	MF
