# Supplementary material for: Integrative Multi-Omics and Network Analyses Reveal Pathogenic and Protective Pathways in Centronuclear Myopathies
Source: Int J Mol Sci. 2025 Nov 28;26(23):11572. doi: 10.3390/ijms262311572 (PMC12691857; doi:10.3390/ijms262311572)
Supplement: Supplementary file 1 [file ijms-26-11572-s001.zip › 251120_U02_Supplementary/250819_SuppInfo_S3/enrich_analysis_lightcyan_module.csv]

ID	Description	GeneRatio	BgRatio	pvalue	p.adjust	qvalue	geneID	Count	gene_ratio_score	term_size	cluster	parent	parentSimScore	score	size	term	parentTerm	ont
GO:0003009	skeletal muscle contraction	5/138	34/11452	0,0000496385087835965	0,00434245028692055	0,00417234405214168	Actn3/Casq1/Tnnc2/Tnni2/Tnnt3	5	0,036231884057971	23	5	GO:0003009	1	17,4969877563337	29	skeletal muscle contraction	skeletal muscle contraction	BP
GO:0003012	muscle system process	13/138	299/11452	0,00006407162881537	0,00522164361848676	0,00501709685879828	Actn3/Casq1/Tnnc2/Pgam2/Mtpn/Tnni2/Tpm1/Mybpc2/F2r/Arhgap42/Myh4/Fdps/Tnnt3	13	0,0942028985507246	2	4	GO:0006936	0,965	3,61019044431062	2	muscle system process	muscle contraction	BP
GO:0005975	carbohydrate metabolic process	14/138	397/11452	0,000303941000932012	0,0170930629571765	0,0164234786468526	Actn3/Pgam2/Fbp2/Gpd1/Tpi1/Phkg1/Pgm2/Coq2/Slc37a4/Pkm/Pygm/Bpgm/Eno3/Ldha	14	0,101449275362319	183	6	GO:0005975	0,994	16,2688373221827	187	carbohydrate metabolic process	carbohydrate metabolic process	BP
GO:0006006	glucose metabolic process	8/138	155/11452	0,000564552216896213	0,0222594993398975	0,0213875308956811	Actn3/Pgam2/Fbp2/Gpd1/Tpi1/Pgm2/Pkm/Ldha	8	0,0579710144927536	62	6	GO:0005975	0,882	11,2699880683299	75	glucose metabolic process	carbohydrate metabolic process	BP
GO:0006082	organic acid metabolic process	19/138	658/11452	0,000334994718489491	0,0174410102893857	0,0167577958839145	Actn3/Pgam2/Gpd1/Tpi1/Erlin1/Aimp1/Urod/Aldh4a1/Psph/Nox4/Me3/Bckdk/Erlin2/Slc37a4/Pkm/Bpgm/Eno3/Ldha/Hacd1	19	0,13768115942029	52	1	GO:0006090	0,759	12,2175233630144	51	organic acid metabolic process	pyruvate metabolic process	BP
GO:0006089	lactate metabolic process	3/138	19/11452	0,00144030522648486	0,0486000134993892	0,046696211553404	Actn3/Slc37a4/Ldha	3	0,0217391304347826	7	11	GO:0045540	0,574	3,35654706414507	7	lactate metabolic process	regulation of cholesterol biosynthetic process	BP
GO:0006090	pyruvate metabolic process	9/138	89/11452	0,00000115866898817847	0,000390968021439651	0,000375652682483126	Actn3/Pgam2/Gpd1/Tpi1/Me3/Pkm/Bpgm/Eno3/Ldha	9	0,0652173913043478	10	1	GO:0006090	0,999	26,7410750908984	13	pyruvate metabolic process	pyruvate metabolic process	BP
GO:0006091	generation of precursor metabolites and energy	12/138	296/11452	0,000237485696819329	0,0147616109444014	0,0141833562975754	Actn3/Pgam2/Gpd1/Tpi1/Phkg1/Pgm2/Slc37a4/Pkm/Pygm/Bpgm/Eno3/Ldha	12	0,0869565217391304	13	10	GO:0006091	0,996	8,5978928895323	15	generation of precursor metabolites and energy	generation of precursor metabolites and energy	BP
GO:0006096	glycolytic process	7/138	65/11452	0,0000123157198577346	0,00234683813917626	0,00225490575696957	Actn3/Pgam2/Gpd1/Tpi1/Pkm/Bpgm/Eno3	7	0,0507246376811594	35	2	GO:0006096	0,999	24,5829526197148	53	glycolytic process	glycolytic process	BP
GO:0006113	fermentation	2/138	5/11452	0,00140775369023239	0,048190061106216	0,0463023181714879	Actn3/Ldha	2	0,0144927536231884	1	10	GO:0006091	0,691	0	0	fermentation	generation of precursor metabolites and energy	BP
GO:0006164	purine nucleotide biosynthetic process	9/138	183/11452	0,000364724212575219	0,0179474706271389	0,0172444167173722	Actn3/Pgam2/Gpd1/Tpi1/Ak1/Pkm/Bpgm/Eno3/Ampd1	9	0,0652173913043478	21	9	GO:0006164	0,998	9,28124079833746	23	purine nucleotide biosynthetic process	purine nucleotide biosynthetic process	BP
GO:0006165	nucleoside diphosphate phosphorylation	8/138	73/11452	0,00000252209997229937	0,000744650016821388	0,000715479939510188	Actn3/Pgam2/Gpd1/Tpi1/Ak1/Pkm/Bpgm/Eno3	8	0,0579710144927536	12	3	GO:0006165	0,999	24,3140238931095	12	nucleoside diphosphate phosphorylation	nucleoside diphosphate phosphorylation	BP
GO:0006754	ATP biosynthetic process	7/138	101/11452	0,000212337825740428	0,0143297698399683	0,0137684316480109	Actn3/Pgam2/Gpd1/Tpi1/Pkm/Bpgm/Eno3	7	0,0507246376811594	23	2	GO:0006096	0,812	10,6589678289832	23	ATP biosynthetic process	glycolytic process	BP
GO:0006757	ATP generation from ADP	7/138	65/11452	0,0000123157198577346	0,00234683813917626	0,00225490575696957	Actn3/Pgam2/Gpd1/Tpi1/Pkm/Bpgm/Eno3	7	0,0507246376811594	1	2	GO:0006096	0,999	0	1	ATP generation from ADP	glycolytic process	BP
GO:0006936	muscle contraction	11/138	205/11452	0,0000365798739932116	0,00375659401617243	0,00360943745214482	Actn3/Casq1/Tnnc2/Pgam2/Tnni2/Tpm1/Mybpc2/F2r/Arhgap42/Myh4/Tnnt3	11	0,0797101449275362	48	4	GO:0006936	0,997	22,7689443991491	60	muscle contraction	muscle contraction	BP
GO:0006937	regulation of muscle contraction	7/138	102/11452	0,000225721832316624	0,0147049799916653	0,0141289437417133	Actn3/Casq1/Tnnc2/Tnni2/F2r/Arhgap42/Tnnt3	7	0,0507246376811594	22	4	GO:0006936	0,93	10,3802973045075	24	regulation of muscle contraction	muscle contraction	BP
GO:0006941	striated muscle contraction	7/138	119/11452	0,000578051036973383	0,02238289425133	0,0215060920744541	Actn3/Casq1/Tnnc2/Pgam2/Tnni2/Tpm1/Tnnt3	7	0,0507246376811594	13	4	GO:0006936	0,942	6,98378359185702	15	striated muscle contraction	muscle contraction	BP
GO:0009123	nucleoside monophosphate metabolic process	10/138	236/11452	0,000563468927952821	0,0222594993398975	0,0213875308956811	Actn3/Pgam2/Gpd1/Tpi1/Ak1/Pkm/Bpgm/Eno3/Ldha/Ampd1	10	0,072463768115942	1	2	GO:0006096	0,708	0	0	nucleoside monophosphate metabolic process	glycolytic process	BP
GO:0009124	nucleoside monophosphate biosynthetic process	9/138	131/11452	0,0000281226855805054	0,00361672046221853	0,00347504314654983	Actn3/Pgam2/Gpd1/Tpi1/Ak1/Pkm/Bpgm/Eno3/Ampd1	9	0,0652173913043478	1	2	GO:0006096	0,688	0	1	nucleoside monophosphate biosynthetic process	glycolytic process	BP
GO:0009126	purine nucleoside monophosphate metabolic process	10/138	225/11452	0,000387239156184906	0,018293177738175	0,0175765814891507	Actn3/Pgam2/Gpd1/Tpi1/Ak1/Pkm/Bpgm/Eno3/Ldha/Ampd1	10	0,072463768115942	1	2	GO:0006096	0,691	0	0	purine nucleoside monophosphate metabolic process	glycolytic process	BP
GO:0009127	purine nucleoside monophosphate biosynthetic process	9/138	122/11452	0,0000158972947615666	0,00234683813917626	0,00225490575696957	Actn3/Pgam2/Gpd1/Tpi1/Ak1/Pkm/Bpgm/Eno3/Ampd1	9	0,0652173913043478	1	2	GO:0006096	0,668	0	0	purine nucleoside monophosphate biosynthetic process	glycolytic process	BP
GO:0009132	nucleoside diphosphate metabolic process	9/138	89/11452	0,00000115866898817847	0,000390968021439651	0,000375652682483126	Actn3/Pgam2/Gpd1/Tpi1/Ak1/Pkm/Bpgm/Eno3/Ldha	9	0,0652173913043478	1	2	GO:0006096	0,973	0	1	nucleoside diphosphate metabolic process	glycolytic process	BP
GO:0009135	purine nucleoside diphosphate metabolic process	9/138	77/11452	0,000000332257246618094	0,000261597205503979	0,000251349692529337	Actn3/Pgam2/Gpd1/Tpi1/Ak1/Pkm/Bpgm/Eno3/Ldha	9	0,0652173913043478	1	2	GO:0006096	0,989	0	0	purine nucleoside diphosphate metabolic process	glycolytic process	BP
GO:0009142	nucleoside triphosphate biosynthetic process	8/138	120/11452	0,0000980997376863113	0,00747456711016346	0,00718176687442061	Actn3/Pgam2/Gpd1/Tpi1/Ak1/Pkm/Bpgm/Eno3	8	0,0579710144927536	9	2	GO:0006096	0,719	9,93505042067628	9	nucleoside triphosphate biosynthetic process	glycolytic process	BP
GO:0009145	purine nucleoside triphosphate biosynthetic process	7/138	110/11452	0,000359152474021889	0,0179474706271389	0,0172444167173722	Actn3/Pgam2/Gpd1/Tpi1/Pkm/Bpgm/Eno3	7	0,0507246376811594	1	2	GO:0006096	0,703	0	0	purine nucleoside triphosphate biosynthetic process	glycolytic process	BP
GO:0009152	purine ribonucleotide biosynthetic process	9/138	172/11452	0,000230348966846578	0,0147049799916653	0,0141289437417133	Actn3/Pgam2/Gpd1/Tpi1/Ak1/Pkm/Bpgm/Eno3/Ampd1	9	0,0652173913043478	1	2	GO:0006096	0,828	0	1	purine ribonucleotide biosynthetic process	glycolytic process	BP
GO:0009156	ribonucleoside monophosphate biosynthetic process	9/138	126/11452	0,0000206082871437276	0,00286333966079322	0,00275117443231435	Actn3/Pgam2/Gpd1/Tpi1/Ak1/Pkm/Bpgm/Eno3/Ampd1	9	0,0652173913043478	5	2	GO:0006096	0,68	10,4090326257048	5	ribonucleoside monophosphate biosynthetic process	glycolytic process	BP
GO:0009161	ribonucleoside monophosphate metabolic process	10/138	228/11452	0,000429962174609579	0,0191057806419182	0,0183573524060678	Actn3/Pgam2/Gpd1/Tpi1/Ak1/Pkm/Bpgm/Eno3/Ldha/Ampd1	10	0,072463768115942	1	2	GO:0006096	0,698	0	0	ribonucleoside monophosphate metabolic process	glycolytic process	BP
GO:0009165	nucleotide biosynthetic process	9/138	220/11452	0,00136163506429785	0,048002716744351	0,0461223126257055	Actn3/Pgam2/Gpd1/Tpi1/Ak1/Pkm/Bpgm/Eno3/Ampd1	9	0,0652173913043478	9	2	GO:0006096	0,795	3,82110503238426	11	nucleotide biosynthetic process	glycolytic process	BP
GO:0009166	nucleotide catabolic process	8/138	103/11452	0,0000329486753954089	0,00375659401617243	0,00360943745214482	Actn3/Pgam2/Gpd1/Tpi1/Pkm/Bpgm/Eno3/Ldha	8	0,0579710144927536	4	2	GO:0006096	0,714	8,15366061856605	4	nucleotide catabolic process	glycolytic process	BP
GO:0009167	purine ribonucleoside monophosphate metabolic process	10/138	224/11452	0,000373810653401342	0,0180191992517137	0,0173133355259569	Actn3/Pgam2/Gpd1/Tpi1/Ak1/Pkm/Bpgm/Eno3/Ldha/Ampd1	10	0,072463768115942	1	2	GO:0006096	0,689	0	0	purine ribonucleoside monophosphate metabolic process	glycolytic process	BP
GO:0009168	purine ribonucleoside monophosphate biosynthetic process	9/138	122/11452	0,0000158972947615666	0,00234683813917626	0,00225490575696957	Actn3/Pgam2/Gpd1/Tpi1/Ak1/Pkm/Bpgm/Eno3/Ampd1	9	0,0652173913043478	6	2	GO:0006096	0,668	12,3888680872236	6	purine ribonucleoside monophosphate biosynthetic process	glycolytic process	BP
GO:0009179	purine ribonucleoside diphosphate metabolic process	9/138	77/11452	0,000000332257246618094	0,000261597205503979	0,000251349692529337	Actn3/Pgam2/Gpd1/Tpi1/Ak1/Pkm/Bpgm/Eno3/Ldha	9	0,0652173913043478	1	2	GO:0006096	0,992	0	0	purine ribonucleoside diphosphate metabolic process	glycolytic process	BP
GO:0009185	ribonucleoside diphosphate metabolic process	9/138	81/11452	0,000000515888964729872	0,000261941533210752	0,000251680531932074	Actn3/Pgam2/Gpd1/Tpi1/Ak1/Pkm/Bpgm/Eno3/Ldha	9	0,0652173913043478	1	2	GO:0006096	0,989	0	0	ribonucleoside diphosphate metabolic process	glycolytic process	BP
GO:0009201	ribonucleoside triphosphate biosynthetic process	7/138	112/11452	0,000400817314442758	0,0185633430728195	0,017836163672623	Actn3/Pgam2/Gpd1/Tpi1/Pkm/Bpgm/Eno3	7	0,0507246376811594	1	2	GO:0006096	0,711	0	0	ribonucleoside triphosphate biosynthetic process	glycolytic process	BP
GO:0009205	purine ribonucleoside triphosphate metabolic process	9/138	221/11452	0,00140518318968645	0,048190061106216	0,0463023181714879	Actn3/Pgam2/Gpd1/Tpi1/Ak1/Pkm/Bpgm/Eno3/Ldha	9	0,0652173913043478	1	2	GO:0006096	0,711	0	0	purine ribonucleoside triphosphate metabolic process	glycolytic process	BP
GO:0009206	purine ribonucleoside triphosphate biosynthetic process	7/138	109/11452	0,000339664044585836	0,0174410102893857	0,0167577958839145	Actn3/Pgam2/Gpd1/Tpi1/Pkm/Bpgm/Eno3	7	0,0507246376811594	1	2	GO:0006096	0,701	0	0	purine ribonucleoside triphosphate biosynthetic process	glycolytic process	BP
GO:0009260	ribonucleotide biosynthetic process	9/138	181/11452	0,000336379542034418	0,0174410102893857	0,0167577958839145	Actn3/Pgam2/Gpd1/Tpi1/Ak1/Pkm/Bpgm/Eno3/Ampd1	9	0,0652173913043478	1	2	GO:0006096	0,827	0	0	ribonucleotide biosynthetic process	glycolytic process	BP
GO:0016052	carbohydrate catabolic process	10/138	106/11452	0,000000554490967846639	0,000261941533210752	0,000251680531932074	Actn3/Pgam2/Gpd1/Tpi1/Pgm2/Pkm/Pygm/Bpgm/Eno3/Ldha	10	0,072463768115942	3	6	GO:0005975	0,864	14,0943826568046	3	carbohydrate catabolic process	carbohydrate metabolic process	BP
GO:0016053	organic acid biosynthetic process	12/138	248/11452	0,0000444220086842089	0,00404969146360208	0,00389105343175992	Actn3/Pgam2/Gpd1/Tpi1/Erlin1/Psph/Erlin2/Pkm/Bpgm/Eno3/Ldha/Hacd1	12	0,0869565217391304	1	1	GO:0006090	0,675	0	0	organic acid biosynthetic process	pyruvate metabolic process	BP
GO:0019359	nicotinamide nucleotide biosynthetic process	7/138	74/11452	0,0000290930096452803	0,00361672046221853	0,00347504314654983	Actn3/Pgam2/Gpd1/Tpi1/Pkm/Bpgm/Eno3	7	0,0507246376811594	1	7	GO:0019363	0,978	0	0	nicotinamide nucleotide biosynthetic process	pyridine nucleotide biosynthetic process	BP
GO:0019362	pyridine nucleotide metabolic process	8/138	121/11452	0,000103991764357429	0,00767589210663272	0,00737520539324397	Actn3/Pgam2/Gpd1/Tpi1/Pkm/Bpgm/Eno3/Ldha	8	0,0579710144927536	1	7	GO:0019363	0,985	0	0	pyridine nucleotide metabolic process	pyridine nucleotide biosynthetic process	BP
GO:0019363	pyridine nucleotide biosynthetic process	7/138	76/11452	0,0000346432499071693	0,00375659401617243	0,00360943745214482	Actn3/Pgam2/Gpd1/Tpi1/Pkm/Bpgm/Eno3	7	0,0507246376811594	11	7	GO:0019363	1	14,1035156757526	11	pyridine nucleotide biosynthetic process	pyridine nucleotide biosynthetic process	BP
GO:0019752	carboxylic acid metabolic process	19/138	619/11452	0,000153802416270935	0,0106847443303514	0,010266192243967	Actn3/Pgam2/Gpd1/Tpi1/Erlin1/Aimp1/Urod/Aldh4a1/Psph/Nox4/Me3/Bckdk/Erlin2/Slc37a4/Pkm/Bpgm/Eno3/Ldha/Hacd1	19	0,13768115942029	16	1	GO:0006090	0,766	10,7736443997722	16	carboxylic acid metabolic process	pyruvate metabolic process	BP
GO:0032787	monocarboxylic acid metabolic process	13/138	369/11452	0,000506846271761178	0,021378051676784	0,0205406120661109	Actn3/Pgam2/Gpd1/Tpi1/Erlin1/Me3/Erlin2/Slc37a4/Pkm/Bpgm/Eno3/Ldha/Hacd1	13	0,0942028985507246	1	1	GO:0006090	0,826	0	1	monocarboxylic acid metabolic process	pyruvate metabolic process	BP
GO:0034404	nucleobase-containing small molecule biosynthetic process	9/138	135/11452	0,0000357009210794448	0,00375659401617243	0,00360943745214482	Actn3/Pgam2/Gpd1/Tpi1/Ak1/Pkm/Bpgm/Eno3/Ldha	9	0,0652173913043478	1	1	GO:0006090	0,439	0	0	nucleobase-containing small molecule biosynthetic process	pyruvate metabolic process	BP
GO:0042866	pyruvate biosynthetic process	7/138	67/11452	0,000015079261402601	0,00234683813917626	0,00225490575696957	Actn3/Pgam2/Gpd1/Tpi1/Pkm/Bpgm/Eno3	7	0,0507246376811594	6	1	GO:0006090	0,809	12,3888680872236	7	pyruvate biosynthetic process	pyruvate metabolic process	BP
GO:0043436	oxoacid metabolic process	19/138	646/11452	0,000265697052068287	0,0160917035124434	0,0154613453241357	Actn3/Pgam2/Gpd1/Tpi1/Erlin1/Aimp1/Urod/Aldh4a1/Psph/Nox4/Me3/Bckdk/Erlin2/Slc37a4/Pkm/Bpgm/Eno3/Ldha/Hacd1	19	0,13768115942029	1	1	GO:0006090	0,764	0	0	oxoacid metabolic process	pyruvate metabolic process	BP
GO:0044281	small molecule metabolic process	29/138	1263/11452	0,000444884815963379	0,0191057806419182	0,0183573524060678	Gmpr/Actn3/Pgam2/Fbp2/Gpd1/Tpi1/Erlin1/Pgm2/Plcd4/Ak1/Aimp1/Urod/Aldh4a1/Coq2/Psph/Nox4/Me3/Bckdk/Erlin2/Asah1/Slc37a4/Pkm/Bpgm/Dhrs7b/Fdps/Eno3/Ldha/Hacd1/Ampd1	29	0,210144927536232	1	1	GO:0006090	0,676	0	0	small molecule metabolic process	pyruvate metabolic process	BP
GO:0044283	small molecule biosynthetic process	18/138	475/11452	0,0000153803707897303	0,00234683813917626	0,00225490575696957	Actn3/Pgam2/Fbp2/Gpd1/Tpi1/Erlin1/Plcd4/Ak1/Coq2/Psph/Erlin2/Asah1/Pkm/Bpgm/Fdps/Eno3/Ldha/Hacd1	18	0,130434782608696	1	1	GO:0006090	0,59	0	0	small molecule biosynthetic process	pyruvate metabolic process	BP
GO:0045540	regulation of cholesterol biosynthetic process	3/138	14/11452	0,000565440288058361	0,0222594993398975	0,0213875308956811	Erlin1/Erlin2/Fdps	3	0,0217391304347826	4	11	GO:0045540	1	3,78556146987287	4	regulation of cholesterol biosynthetic process	regulation of cholesterol biosynthetic process	BP
GO:0046031	ADP metabolic process	9/138	72/11452	0,000000184448553005386	0,000261597205503979	0,000251349692529337	Actn3/Pgam2/Gpd1/Tpi1/Ak1/Pkm/Bpgm/Eno3/Ldha	9	0,0652173913043478	2	2	GO:0006096	0,995	8,895402174377	2	ADP metabolic process	glycolytic process	BP
GO:0046034	ATP metabolic process	9/138	199/11452	0,000670452265959339	0,0255420685838058	0,0245415124857103	Actn3/Pgam2/Gpd1/Tpi1/Ak1/Pkm/Bpgm/Eno3/Ldha	9	0,0652173913043478	44	8	GO:0046034	0,998	9,59985803867651	48	ATP metabolic process	ATP metabolic process	BP
GO:0046390	ribose phosphate biosynthetic process	9/138	187/11452	0,000427350219027084	0,0191057806419182	0,0183573524060678	Actn3/Pgam2/Gpd1/Tpi1/Ak1/Pkm/Bpgm/Eno3/Ampd1	9	0,0652173913043478	2	2	GO:0006096	0,825	2,04783021015019	2	ribose phosphate biosynthetic process	glycolytic process	BP
GO:0046394	carboxylic acid biosynthetic process	12/138	247/11452	0,0000427074939572043	0,00404969146360208	0,00389105343175992	Actn3/Pgam2/Gpd1/Tpi1/Erlin1/Psph/Erlin2/Pkm/Bpgm/Eno3/Ldha/Hacd1	12	0,0869565217391304	1	1	GO:0006090	0,682	0	0	carboxylic acid biosynthetic process	pyruvate metabolic process	BP
GO:0046434	organophosphate catabolic process	8/138	160/11452	0,000696200780771004	0,0261020038758907	0,0250795135061367	Actn3/Pgam2/Gpd1/Tpi1/Pkm/Bpgm/Eno3/Ldha	8	0,0579710144927536	1	2	GO:0006096	0,651	0	1	organophosphate catabolic process	glycolytic process	BP
GO:0046496	nicotinamide nucleotide metabolic process	8/138	119/11452	0,0000924870238667605	0,00728181167910961	0,00699656222655213	Actn3/Pgam2/Gpd1/Tpi1/Pkm/Bpgm/Eno3/Ldha	8	0,0579710144927536	1	7	GO:0019363	0,968	0	1	nicotinamide nucleotide metabolic process	pyridine nucleotide biosynthetic process	BP
GO:0046683	response to organophosphorus	5/138	65/11452	0,00109302508772437	0,0397188501108455	0,0381629488118824	Hcn2/P2rx6/Gpd1/Pygm/Cib2	5	0,036231884057971	1	12	GO:0046683	0,999	0	0	response to organophosphorus	response to organophosphorus	BP
GO:0046939	nucleotide phosphorylation	8/138	75/11452	0,00000310209221559991	0,000814126868138554	0,000782235183255369	Actn3/Pgam2/Gpd1/Tpi1/Ak1/Pkm/Bpgm/Eno3	8	0,0579710144927536	2	3	GO:0006165	0,998	6,61527426536493	3	nucleotide phosphorylation	nucleoside diphosphate phosphorylation	BP
GO:0050879	multicellular organismal movement	5/138	49/11452	0,000294315073067631	0,0169554195752621	0,0162912271510607	Actn3/Casq1/Tnnc2/Tnni2/Tnnt3	5	0,036231884057971	1	5	GO:0003009	0,979	0	0	multicellular organismal movement	skeletal muscle contraction	BP
GO:0050881	musculoskeletal movement	5/138	49/11452	0,000294315073067631	0,0169554195752621	0,0162912271510607	Actn3/Casq1/Tnnc2/Tnni2/Tnnt3	5	0,036231884057971	7	5	GO:0003009	0,979	6,10110596539977	7	musculoskeletal movement	skeletal muscle contraction	BP
GO:0072330	monocarboxylic acid biosynthetic process	11/138	179/11452	0,0000103081894677575	0,00234683813917626	0,00225490575696957	Actn3/Pgam2/Gpd1/Tpi1/Erlin1/Erlin2/Pkm/Bpgm/Eno3/Ldha/Hacd1	11	0,0797101449275362	1	1	GO:0006090	0,745	0	0	monocarboxylic acid biosynthetic process	pyruvate metabolic process	BP
GO:0072522	purine-containing compound biosynthetic process	9/138	188/11452	0,000444318376622836	0,0191057806419182	0,0183573524060678	Actn3/Pgam2/Gpd1/Tpi1/Ak1/Pkm/Bpgm/Eno3/Ampd1	9	0,0652173913043478	1	9	GO:0006164	0,989	0	0	purine-containing compound biosynthetic process	purine nucleotide biosynthetic process	BP
GO:0072524	pyridine-containing compound metabolic process	8/138	125/11452	0,000130571779403838	0,0093457740288444	0,00897967325022886	Actn3/Pgam2/Gpd1/Tpi1/Pkm/Bpgm/Eno3/Ldha	8	0,0579710144927536	1	7	GO:0019363	0,966	0	0	pyridine-containing compound metabolic process	pyridine nucleotide biosynthetic process	BP
GO:0072525	pyridine-containing compound biosynthetic process	7/138	79/11452	0,0000445774674232236	0,00404969146360208	0,00389105343175992	Actn3/Pgam2/Gpd1/Tpi1/Pkm/Bpgm/Eno3	7	0,0507246376811594	1	7	GO:0019363	0,986	0	0	pyridine-containing compound biosynthetic process	pyridine nucleotide biosynthetic process	BP
GO:0090257	regulation of muscle system process	9/138	181/11452	0,000336379542034418	0,0174410102893857	0,0167577958839145	Actn3/Casq1/Tnnc2/Mtpn/Tnni2/F2r/Arhgap42/Fdps/Tnnt3	9	0,0652173913043478	1	4	GO:0006936	0,909	0	1	regulation of muscle system process	muscle contraction	BP
GO:0090407	organophosphate biosynthetic process	13/138	396/11452	0,000976967249382616	0,0360561975475272	0,0346437728563967	Actn3/Pgam2/Gpd1/Tpi1/Plcd4/Ak1/Nfs1/Pkm/Bpgm/Fdps/Eno3/Ptpmt1/Ampd1	13	0,0942028985507246	1	2	GO:0006096	0,724	0	0	organophosphate biosynthetic process	glycolytic process	BP
GO:0106118	regulation of sterol biosynthetic process	3/138	14/11452	0,000565440288058361	0,0222594993398975	0,0213875308956811	Erlin1/Erlin2/Fdps	3	0,0217391304347826	1	11	GO:0045540	1	0	0	regulation of sterol biosynthetic process	regulation of cholesterol biosynthetic process	BP
GO:1901292	nucleoside phosphate catabolic process	8/138	113/11452	0,0000641099343505996	0,00522164361848676	0,00501709685879828	Actn3/Pgam2/Gpd1/Tpi1/Pkm/Bpgm/Eno3/Ldha	8	0,0579710144927536	1	2	GO:0006096	0,717	0	1	nucleoside phosphate catabolic process	glycolytic process	BP
GO:1901293	nucleoside phosphate biosynthetic process	9/138	223/11452	0,00149565015677827	0,0497566995818347	0,0478075869238538	Actn3/Pgam2/Gpd1/Tpi1/Ak1/Pkm/Bpgm/Eno3/Ampd1	9	0,0652173913043478	1	2	GO:0006096	0,79	0	0	nucleoside phosphate biosynthetic process	glycolytic process	BP
GO:1901615	organic hydroxy compound metabolic process	11/138	304/11452	0,00111117972434139	0,0397667652862784	0,0382089870124409	Actn3/Gpd1/Tpi1/Erlin1/Plcd4/Coq2/Erlin2/Asah1/Slc37a4/Fdps/Ldha	11	0,0797101449275362	1	11	GO:0045540	0,719	0	0	organic hydroxy compound metabolic process	regulation of cholesterol biosynthetic process	BP
GO:0005759	mitochondrial matrix	9/138	236/11619	0,00200015484409604	0,0497181346961015	0,0443643367675437	Casq1/Eral1/Vdac2/Nfs1/Atad3a/Bckdk/Mtg1/Fdps/Dap3	9	0,0652173913043478	127	4	GO:0005759	0,996	8,23063037886822	162	mitochondrial matrix	mitochondrial matrix	CC
GO:0005861	troponin complex	3/138	7/11619	0,0000554135547989763	0,00275484529572054	0,00245819528807489	Tnnc2/Tnni2/Tnnt3	3	0,0217391304347826	8	1	GO:0030016	0,774	13,626793082933	17	troponin complex	myofibril	CC
GO:0005865	striated muscle thin filament	6/138	28/11619	0,000000764902685441834	0,0000665465336334396	0,0000593806032119319	Actn3/Tnnc2/Tnni2/Tpm1/Mybpc2/Tnnt3	6	0,0434782608695652	21	1	GO:0030016	0,829	53,1155942770844	29	striated muscle thin filament	myofibril	CC
GO:0008076	voltage-gated potassium channel complex	4/138	37/11619	0,000928260714109011	0,0323034728509936	0,0288249379644377	Calm3/Hcn2/Kcnc4/Lrrc38	4	0,0289855072463768	75	3	GO:0008076	0,999	9,59491748605171	128	voltage-gated potassium channel complex	voltage-gated potassium channel complex	CC
GO:0008290	F-actin capping protein complex	2/138	5/11619	0,00136804540083796	0,0396733166243008	0,0354011748462454	Capzb/Mtpn	2	0,0144927536231884	9	2	GO:0015629	0,692	4,31580264568085	13	F-actin capping protein complex	actin cytoskeleton	CC
GO:0015629	actin cytoskeleton	14/138	407/11619	0,000338258895477241	0,0130793439584533	0,0116709209550627	Pvalb/Actn3/Tnnc2/Pgm2/Capzb/Ptpn12/Mtpn/Nox4/Tnni2/Tpm1/Cib2/Mybpc2/Myh4/Tnnt3	14	0,101449275362319	203	2	GO:0015629	0,992	18,8472616341378	238	actin cytoskeleton	actin cytoskeleton	CC
GO:0030016	myofibril	14/138	184/11619	0,0000000361352724326611	0,00000928586073169031	0,00000828593138490212	Actn3/Casq1/Tnnc2/Pgm2/Ak1/Capzb/Tnni2/Ank1/Tpm1/Pygm/Ky/Mybpc2/Myh4/Tnnt3	14	0,101449275362319	41	1	GO:0030016	0,996	94,0380938080405	53	myofibril	myofibril	CC
GO:0030017	sarcomere	13/138	162/11619	0,0000000608147224848832	0,00000928586073169031	0,00000828593138490212	Actn3/Casq1/Tnnc2/Pgm2/Ak1/Capzb/Tnni2/Ank1/Tpm1/Pygm/Ky/Mybpc2/Tnnt3	13	0,0942028985507246	40	1	GO:0030016	0,977	93,4128073783093	49	sarcomere	myofibril	CC
GO:0030018	Z disc	8/138	107/11619	0,0000391990538564558	0,00227354512367444	0,0020287229627464	Actn3/Casq1/Pgm2/Capzb/Ank1/Pygm/Ky/Mybpc2	8	0,0579710144927536	132	1	GO:0030016	0,915	34,1162150288473	175	Z disc	myofibril	CC
GO:0031674	I band	8/138	119/11619	0,0000837121166489857	0,00364147707423088	0,00324935189624352	Actn3/Casq1/Pgm2/Capzb/Ank1/Pygm/Ky/Mybpc2	8	0,0579710144927536	22	1	GO:0030016	0,927	18,3835640104846	30	I band	myofibril	CC
GO:0034705	potassium channel complex	4/138	42/11619	0,00150271699913648	0,0402265781307304	0,0358948594935435	Calm3/Hcn2/Kcnc4/Lrrc38	4	0,0289855072463768	12	3	GO:0008076	0,984	4,83906673906716	12	potassium channel complex	voltage-gated potassium channel complex	CC
GO:0035686	sperm fibrous sheath	2/138	5/11619	0,00136804540083796	0,0396733166243008	0,0354011748462454	Gstm5/Ldha	2	0,0144927536231884	14	5	GO:0035686	1	5,1836533792395	19	sperm fibrous sheath	sperm fibrous sheath	CC
GO:0036379	myofilament	6/138	30/11619	0,00000118224715418495	0,0000822844019312726	0,0000734237706283286	Actn3/Tnnc2/Tnni2/Tpm1/Mybpc2/Tnnt3	6	0,0434782608695652	1	1	GO:0030016	0,832	0	0	myofilament	myofibril	CC
GO:0043292	contractile fiber	14/138	196/11619	0,0000000800505235490544	0,00000928586073169031	0,00000828593138490212	Actn3/Casq1/Tnnc2/Pgm2/Ak1/Capzb/Tnni2/Ank1/Tpm1/Pygm/Ky/Mybpc2/Myh4/Tnnt3	14	0,101449275362319	19	1	GO:0030016	0,989	74,5614798801081	21	contractile fiber	myofibril	CC
