# Supplementary material for: Integrative Multi-Omics and Network Analyses Reveal Pathogenic and Protective Pathways in Centronuclear Myopathies
Source: Int J Mol Sci. 2025 Nov 28;26(23):11572. doi: 10.3390/ijms262311572 (PMC12691857; doi:10.3390/ijms262311572)
Supplement: Supplementary file 1 [file ijms-26-11572-s001.zip › 251120_U02_Supplementary/250819_SuppInfo_S3/enrich_analysis_lightgreen_module.csv]

ID	Description	GeneRatio	BgRatio	pvalue	p.adjust	qvalue	geneID	Count	gene_ratio_score	term_size	cluster	parent	parentSimScore	score	size	term	parentTerm	ont
GO:0001755	neural crest cell migration	5/110	37/11452	0,0000254623308712713	0,0178313826943973	0,0164044778457331	Sema6b/Sema3g/Ednrb/Sema4c/Sema7a	5	0,0454545454545455	50	1	GO:0001755	1	11,964350546533	54	neural crest cell migration	neural crest cell migration	BP
GO:0008361	regulation of cell size	9/110	159/11452	0,0000214513563859683	0,0178313826943973	0,0164044778457331	Sema6b/Aqp1/Slc12a5/Sema3g/Rapgef3/Sema4c/Sema7a/Lrrc8c/C1qtnf9	9	0,0818181818181818	23	3	GO:0008361	0,998	9,58945074810399	26	regulation of cell size	regulation of cell size	BP
GO:0014031	mesenchymal cell development	5/110	62/11452	0,000312423231577623	0,0401620064193034	0,0369481579660483	Sema6b/Sema3g/Ednrb/Sema4c/Sema7a	5	0,0454545454545455	7	1	GO:0001755	0,971	3,79322382101261	7	mesenchymal cell development	neural crest cell migration	BP
GO:0014032	neural crest cell development	5/110	57/11452	0,00020999387550771	0,0401620064193034	0,0369481579660483	Sema6b/Sema3g/Ednrb/Sema4c/Sema7a	5	0,0454545454545455	22	1	GO:0001755	0,975	6,02546621771421	23	neural crest cell development	neural crest cell migration	BP
GO:0014033	neural crest cell differentiation	5/110	62/11452	0,000312423231577623	0,0401620064193034	0,0369481579660483	Sema6b/Sema3g/Ednrb/Sema4c/Sema7a	5	0,0454545454545455	6	1	GO:0001755	0,969	3,49273305527509	7	neural crest cell differentiation	neural crest cell migration	BP
GO:0030517	negative regulation of axon extension	4/110	33/11452	0,00026603889787173	0,0401620064193034	0,0369481579660483	Sema6b/Sema3g/Sema4c/Sema7a	4	0,0363636363636364	26	3	GO:0008361	0,898	6,35110999610213	35	negative regulation of axon extension	regulation of cell size	BP
GO:0032101	regulation of response to external stimulus	14/110	491/11452	0,000246844408253036	0,0401620064193034	0,0369481579660483	Sema6b/Tnfaip3/Sec14l1/Per1/Sema3g/Ednrb/Sema4c/Sema7a/Bmp6/Dusp10/Stx3/Sh2b3/Ctla2a/Hopx	14	0,127272727272727	1	6	GO:0032101	0,991	0	0	regulation of response to external stimulus	regulation of response to external stimulus	BP
GO:0032102	negative regulation of response to external stimulus	9/110	217/11452	0,000236444919522663	0,0401620064193034	0,0369481579660483	Sema6b/Tnfaip3/Sec14l1/Sema3g/Sema4c/Sema7a/Dusp10/Sh2b3/Ctla2a	9	0,0818181818181818	1	6	GO:0032101	0,891	0	0	negative regulation of response to external stimulus	regulation of response to external stimulus	BP
GO:0040013	negative regulation of locomotion	11/110	245/11452	0,0000226459414129573	0,0178313826943973	0,0164044778457331	Sema6b/Sema3g/Fas/Sema4c/Dll4/Adgrg1/Robo4/Tie1/Trim13/Sema7a/Dusp10	11	0,1	4	2	GO:0048843	0,826	4,23977867055133	4	negative regulation of locomotion	negative regulation of axon extension involved in axon guidance	BP
GO:0048841	regulation of axon extension involved in axon guidance	4/110	25/11452	0,0000872520940027718	0,0320464476687323	0,0294820233419892	Sema6b/Sema3g/Sema4c/Sema7a	4	0,0363636363636364	3	2	GO:0048843	0,98	2,4528647593164	4	regulation of axon extension involved in axon guidance	negative regulation of axon extension involved in axon guidance	BP
GO:0048843	negative regulation of axon extension involved in axon guidance	4/110	20/11452	0,0000346779126689951	0,0178313826943973	0,0164044778457331	Sema6b/Sema3g/Sema4c/Sema7a	4	0,0363636363636364	27	2	GO:0048843	1	10,0798353062719	33	negative regulation of axon extension involved in axon guidance	negative regulation of axon extension involved in axon guidance	BP
GO:0048846	axon extension involved in axon guidance	4/110	28/11452	0,000138125756073123	0,039457924318222	0,036300417999568	Sema6b/Sema3g/Sema4c/Sema7a	4	0,0363636363636364	8	2	GO:0048843	0,97	4,09824466487264	8	axon extension involved in axon guidance	negative regulation of axon extension involved in axon guidance	BP
GO:0048864	stem cell development	5/110	61/11452	0,000289420663902847	0,0401620064193034	0,0369481579660483	Sema6b/Sema3g/Ednrb/Sema4c/Sema7a	5	0,0454545454545455	7	1	GO:0001755	0,971	3,79322382101261	7	stem cell development	neural crest cell migration	BP
GO:0050919	negative chemotaxis	4/110	32/11452	0,000235524341893504	0,0401620064193034	0,0369481579660483	Sema6b/Sema3g/Sema4c/Sema7a	4	0,0363636363636364	37	2	GO:0048843	0,579	7,03887579219047	46	negative chemotaxis	negative regulation of axon extension involved in axon guidance	BP
GO:0050922	negative regulation of chemotaxis	4/110	35/11452	0,000335427323317374	0,0410658880118556	0,0377797090473253	Sema6b/Sema3g/Sema4c/Sema7a	4	0,0363636363636364	3	2	GO:0048843	0,955	2,11200998074737	3	negative regulation of chemotaxis	negative regulation of axon extension involved in axon guidance	BP
GO:0051093	negative regulation of developmental process	18/110	730/11452	0,000190146253145832	0,0401620064193034	0,0369481579660483	Sema6b/Notch4/Sema3g/Ednrb/Rapgef3/Lims2/Fas/Sox17/Sema4c/Dll4/Adgrg1/Usp2/Trib3/Tie1/Sema7a/Dusp10/Hopx/Mafb	18	0,163636363636364	1	7	GO:0051093	0,99	0	0	negative regulation of developmental process	negative regulation of developmental process	BP
GO:0051271	negative regulation of cellular component movement	10/110	233/11452	0,0000793429917203231	0,0320464476687323	0,0294820233419892	Sema6b/Sema3g/Fas/Sema4c/Dll4/Adgrg1/Robo4/Tie1/Sema7a/Dusp10	10	0,0909090909090909	6	5	GO:0051271	0,998	4,00045011745601	6	negative regulation of cellular component movement	negative regulation of cellular component movement	BP
GO:0071526	semaphorin-plexin signaling pathway	4/110	33/11452	0,00026603889787173	0,0401620064193034	0,0369481579660483	Sema6b/Sema3g/Sema4c/Sema7a	4	0,0363636363636364	37	4	GO:0071526	0,999	7,03887579219047	55	semaphorin-plexin signaling pathway	semaphorin-plexin signaling pathway	BP
GO:1902284	neuron projection extension involved in neuron projection guidance	4/110	28/11452	0,000138125756073123	0,039457924318222	0,036300417999568	Sema6b/Sema3g/Sema4c/Sema7a	4	0,0363636363636364	1	2	GO:0048843	0,97	0	0	neuron projection extension involved in neuron projection guidance	negative regulation of axon extension involved in axon guidance	BP
GO:1902667	regulation of axon guidance	4/110	31/11452	0,000207611439049491	0,0401620064193034	0,0369481579660483	Sema6b/Sema3g/Sema4c/Sema7a	4	0,0363636363636364	8	2	GO:0048843	0,698	4,05352076206213	8	regulation of axon guidance	negative regulation of axon extension involved in axon guidance	BP
GO:1902668	negative regulation of axon guidance	4/110	20/11452	0,0000346779126689951	0,0178313826943973	0,0164044778457331	Sema6b/Sema3g/Sema4c/Sema7a	4	0,0363636363636364	1	2	GO:0048843	0,759	0	0	negative regulation of axon guidance	negative regulation of axon extension involved in axon guidance	BP
GO:0031226	intrinsic component of plasma membrane	16/108	620/11619	0,000185047416025086	0,0484824229985726	0,0426582990626251	Car4/Sema6b/Vsig2/Aqp1/Slc12a5/Sema3g/Gpihbp1/Sema4c/Dll4/Flt1/Adgrg1/Tie1/Calm2/Sema7a/Kcna5/Lrrc8c	16	0,148148148148148	NA	NA	NA	NA	NA	NA	NA	intrinsic component of plasma membrane	CC
GO:0030215	semaphorin receptor binding	4/108	16/11355	0,000012899269990062	0,00310619536047883	0,00292596640567164	Sema6b/Sema3g/Sema4c/Sema7a	4	0,037037037037037	22	2	GO:0030215	1	19,4393080683342	33	semaphorin receptor binding	semaphorin receptor binding	MF
GO:0045499	chemorepellent activity	4/108	17/11355	0,0000167449884661931	0,00310619536047883	0,00292596640567164	Sema6b/Sema3g/Sema4c/Sema7a	4	0,037037037037037	28	1	GO:0045499	1	20,9559561207617	31	chemorepellent activity	chemorepellent activity	MF
GO:0098772	molecular function regulator	22/108	1038/11355	0,000258962999802315	0,032025090975553	0,0301669178717083	Sema6b/Bcl2l1/Cyth1/Sec14l1/Sema3g/Rapgef3/Agap2/Sema4c/Agfg2/Mcf2l/Il34/Trib3/Rasgrp2/Arhgap27/Calm2/Dennd3/Sema7a/Bmp6/Rin3/Kcna5/Sh2d3c/C1qtnf9	22	0,203703703703704	5	1	GO:0045499	0,586	3,59477457892591	5	molecular function regulator	chemorepellent activity	MF
