# Supplementary material for: Integrative Multi-Omics and Network Analyses Reveal Pathogenic and Protective Pathways in Centronuclear Myopathies
Source: Int J Mol Sci. 2025 Nov 28;26(23):11572. doi: 10.3390/ijms262311572 (PMC12691857; doi:10.3390/ijms262311572)
Supplement: Supplementary file 1 [file ijms-26-11572-s001.zip › 251120_U02_Supplementary/250819_SuppInfo_S3/enrich_analysis_lightyellow_module.csv]

ID	Description	GeneRatio	BgRatio	pvalue	p.adjust	qvalue	geneID	Count	gene_ratio_score	parentTerm	ont	term_size	cluster	parent	parentSimScore	score	size	term
GO:0031838	haptoglobin-hemoglobin complex	4/78	5/11619	0,00000000934889482367837	0,0000024213637593327	0,00000237166700263841	Hbb-b1/Hba-a2/Hba-a1/Hbb-bt	4	0,0512820512820513	haptoglobin-hemoglobin complex	CC	NA	NA	NA	NA	NA	NA	NA
GO:0001091	RNA polymerase II general transcription initiation factor binding	3/73	21/11355	0,000312001344062292	0,0147160633949381	0,0135200582426993	Gtf2e1/Fbl/Taf7	3	0,0410958904109589	RNA polymerase II general transcription initiation factor binding	MF	1	8	GO:0001091	1	0	1	RNA polymerase II general transcription initiation factor binding
GO:0004601	peroxidase activity	4/73	30/11355	0,0000379637014507711	0,00358124250352274	0,00329018745906683	Hbb-b1/Hba-a2/Hba-a1/Hbb-bt	4	0,0547945205479452	peroxidase activity	MF	37	3	GO:0004601	0,999	21,6032227271496	49	peroxidase activity
GO:0004652	polynucleotide adenylyltransferase activity	2/73	9/11355	0,00142540442830125	0,0366717684735686	0,0336913773962114	Tent4a/Tent5c	2	0,0273972602739726	polynucleotide adenylyltransferase activity	MF	9	7	GO:0004652	1	4,52879411257847	15	polynucleotide adenylyltransferase activity
GO:0005344	oxygen carrier activity	3/73	5/11355	0,00000252604573919257	0,000357435472095748	0,000328385946095034	Hbb-b1/Hba-a1/Hbb-bt	3	0,0410958904109589	oxygen carrier activity	MF	13	2	GO:0005344	1	30,4727434636922	13	oxygen carrier activity
GO:0016209	antioxidant activity	4/73	55/11355	0,000418512598001029	0,0169198664620416	0,0155447536400382	Hbb-b1/Hba-a2/Hba-a1/Hbb-bt	4	0,0547945205479452	antioxidant activity	MF	25	5	GO:0016209	0,998	10,1026910259189	28	antioxidant activity
GO:0016684	oxidoreductase activity, acting on peroxide as acceptor	4/73	34/11355	0,0000630078701694917	0,00400690464026194	0,00368125514653041	Hbb-b1/Hba-a2/Hba-a1/Hbb-bt	4	0,0547945205479452	peroxidase activity	MF	5	3	GO:0004601	0,987	9,24867464878273	6	oxidoreductase activity, acting on peroxide as acceptor
GO:0019825	oxygen binding	4/73	8/11355	0,000000107925453042064	0,0000305429032109042	0,0000280606177909367	Hbb-b1/Hba-a2/Hba-a1/Hbb-bt	4	0,0547945205479452	oxygen binding	MF	23	1	GO:0019825	1	63,9202943748176	25	oxygen binding
GO:0020037	heme binding	4/73	60/11355	0,000584077885547131	0,0206617552012297	0,0189825312802817	Hbb-b1/Hba-a2/Hba-a1/Hbb-bt	4	0,0547945205479452	heme binding	MF	156	4	GO:0020037	0,998	14,3348319512759	175	heme binding
GO:0043177	organic acid binding	5/73	124/11355	0,00118922407812124	0,0336550414108311	0,0309198260311522	Alas2/Hbb-b1/Hba-a2/Hba-a1/Hbb-bt	5	0,0684931506849315	organic acid binding	MF	12	6	GO:0043177	0,998	5,3912070535032	12	organic acid binding
GO:0046906	tetrapyrrole binding	4/73	67/11355	0,000887520202605861	0,0279075797041621	0,0256394725197249	Hbb-b1/Hba-a2/Hba-a1/Hbb-bt	4	0,0547945205479452	heme binding	MF	1	4	GO:0020037	0,994	0	1	tetrapyrrole binding
GO:0140104	molecular carrier activity	4/73	35/11355	0,0000707933682025078	0,00400690464026194	0,00368125514653041	Trf/Hbb-b1/Hba-a1/Hbb-bt	4	0,0547945205479452	oxygen carrier activity	MF	1	2	GO:0005344	0,905	0	0	molecular carrier activity
