# Supplementary material for: Integrative Multi-Omics and Network Analyses Reveal Pathogenic and Protective Pathways in Centronuclear Myopathies
Source: Int J Mol Sci. 2025 Nov 28;26(23):11572. doi: 10.3390/ijms262311572 (PMC12691857; doi:10.3390/ijms262311572)
Supplement: Supplementary file 1 [file ijms-26-11572-s001.zip › 251120_U02_Supplementary/250819_SuppInfo_S3/enrich_analysis_midnightblue_module.csv]

ID	Description	GeneRatio	BgRatio	pvalue	p.adjust	qvalue	geneID	Count	gene_ratio_score	term_size	cluster	parent	parentSimScore	score	size	term	parentTerm	ont
GO:0000902	cell morphogenesis	24/160	767/11452	0,000158376754718379	0,00808232341820888	0,00709065368747649	Arhgef18/Adora2a/Pecam1/Myh9/Shank3/Arap3/Flnb/Notch1/Plaa/Tal1/Hspg2/Ephb4/Efnb1/Cdh5/Pip5k1c/Palm/Kdm1a/Cdc42ep4/Agrn/Cdc42ep1/Zfpm1/Prag1/Actn4/Fmnl1	24	0,15	106	2	GO:0009653	0,766	20,4184234138771	112	cell morphogenesis	anatomical structure morphogenesis	BP
GO:0001525	angiogenesis	27/160	397/11452	6,68064891157133e-12	0,0000000211375731562117	0,0000000185440749261196	Acvrl1/Kctd10/Gata2/Flt4/Pecam1/Vash1/Myh9/Epas1/Pdcl3/Eng/Egfl7/Notch1/Adam15/Tal1/Hspg2/Nos3/Ephb4/Col4a1/Col4a2/Cdh5/Card10/Fzd8/Prkd2/Mmrn2/Gpr4/Rasip1/Nrarp	27	0,16875	245	1	GO:0001525	0,995	324,050398313706	285	angiogenesis	angiogenesis	BP
GO:0001568	blood vessel development	29/160	551/11452	0,000000000500971624677952	0,00000039626855512026	0,000000347647940598884	Acvrl1/Kctd10/Gata2/Flt4/Pecam1/Vash1/Myh9/Epas1/Lrp5/Pdcl3/Eng/Egfl7/Notch1/Adam15/Tal1/Hspg2/Nos3/Ephb4/Col4a1/Col4a2/Cdh5/Card10/Fzd8/Hey1/Prkd2/Mmrn2/Gpr4/Rasip1/Nrarp	29	0,18125	73	1	GO:0001525	0,94	175,847642333191	75	blood vessel development	angiogenesis	BP
GO:0001667	ameboidal-type cell migration	16/160	321/11452	0,0000105339552307359	0,00119033694107316	0,0010442872159192	Acvrl1/Gata2/Flt4/Pecam1/Vash1/Myh9/Lrp5/Pkn3/Notch1/Nos3/Ephb4/Efnb1/Card10/Scarb1/Prkd2/Mmrn2	16	0,1	9	5	GO:0016477	0,821	18,7900196230428	9	ameboidal-type cell migration	cell migration	BP
GO:0001935	endothelial cell proliferation	10/160	117/11452	0,00000529042937051151	0,000727779066447758	0,000638483398171115	Acvrl1/Gata2/Flt4/Vash1/Pdcl3/Eng/Egfl7/Scarb1/Prkd2/Nrarp	10	0,0625	13	8	GO:0042127	0,683	25,2571762708396	16	endothelial cell proliferation	regulation of cell population proliferation	BP
GO:0001936	regulation of endothelial cell proliferation	9/160	104/11452	0,00001432868224426	0,00151119835402796	0,00132578017817943	Acvrl1/Gata2/Flt4/Vash1/Pdcl3/Eng/Egfl7/Prkd2/Nrarp	9	0,05625	5	8	GO:0042127	0,716	12,8050539514454	5	regulation of endothelial cell proliferation	regulation of cell population proliferation	BP
GO:0001938	positive regulation of endothelial cell proliferation	7/160	74/11452	0,0000747907469760571	0,00470196738481547	0,00412505422641507	Acvrl1/Gata2/Flt4/Pdcl3/Egfl7/Prkd2/Nrarp	7	0,04375	71	8	GO:0042127	0,69	23,0964025158648	84	positive regulation of endothelial cell proliferation	regulation of cell population proliferation	BP
GO:0001944	vasculature development	30/160	580/11452	0,000000000364601720839103	0,000000384533281578308	0,000000337352539597444	Acvrl1/Kctd10/Gata2/Flt4/Pecam1/Vash1/Myh9/Epas1/Lrp5/Pdcl3/Eng/Egfl7/Notch1/Adam15/Anp32b/Tal1/Hspg2/Nos3/Ephb4/Col4a1/Col4a2/Cdh5/Card10/Fzd8/Hey1/Prkd2/Mmrn2/Gpr4/Rasip1/Nrarp	30	0,1875	27	1	GO:0001525	0,928	135,633813918487	29	vasculature development	angiogenesis	BP
GO:0001946	lymphangiogenesis	3/160	18/11452	0,00187191932518826	0,0395388379219312	0,0346875758866633	Acvrl1/Flt4/Vash1	3	0,01875	15	1	GO:0001525	0,665	5,33036877193234	22	lymphangiogenesis	angiogenesis	BP
GO:0001974	blood vessel remodeling	5/160	41/11452	0,000249618878182669	0,0105305884075995	0,00923852605989753	Acvrl1/Flt4/Epas1/Nos3/Erg	5	0,03125	42	21	GO:0001974	1	14,6168805314029	43	blood vessel remodeling	blood vessel remodeling	BP
GO:0002040	sprouting angiogenesis	7/160	97/11452	0,000408424017132498	0,0153839713119908	0,0134964177090025	Gata2/Flt4/Notch1/Ephb4/Card10/Mmrn2/Nrarp	7	0,04375	32	1	GO:0001525	0,86	11,3909061535712	43	sprouting angiogenesis	angiogenesis	BP
GO:0002042	cell migration involved in sprouting angiogenesis	5/160	46/11452	0,000431652823867831	0,0155198810763388	0,0136156518724817	Gata2/Notch1/Ephb4/Card10/Mmrn2	5	0,03125	22	6	GO:0043542	0,89	10,1166259259219	24	cell migration involved in sprouting angiogenesis	endothelial cell migration	BP
GO:0002076	osteoblast development	3/160	13/11452	0,000690621640715914	0,0220808663197109	0,0193716296776491	Lrp5/Men1/Hey1	3	0,01875	20	28	GO:0002076	1	8,21514463472289	26	osteoblast development	osteoblast development	BP
GO:0002244	hematopoietic progenitor cell differentiation	8/160	104/11452	0,000100794742426594	0,00579844663704987	0,00508699972782637	Xrcc4/Prkdc/Notch1/Adar/Tal1/Thsd1/Hoxb4/Hoxb3	8	0,05	100	7	GO:0060216	0,575	23,038628938002	109	hematopoietic progenitor cell differentiation	definitive hemopoiesis	BP
GO:0002320	lymphoid progenitor cell differentiation	3/160	15/11452	0,00107638083737096	0,030138663446387	0,0264407663544223	Xrcc4/Prkdc/Notch1	3	0,01875	8	7	GO:0060216	0,51	4,80988104026361	9	lymphoid progenitor cell differentiation	definitive hemopoiesis	BP
GO:0002328	pro-B cell differentiation	3/160	11/11452	0,000406714099297422	0,0153839713119908	0,0134964177090025	Xrcc4/Prkdc/Notch1	3	0,01875	5	7	GO:0060216	0,491	5,28977300484046	5	pro-B cell differentiation	definitive hemopoiesis	BP
GO:0002376	immune system process	34/160	1428/11452	0,00115426356216747	0,030743692773732	0,0269715609303119	Cd247/Cbfa2t3/Gata2/Cd300lg/Mfng/Adora2a/Pecam1/Prkch/Xrcc4/Myh9/Prkdc/Epas1/Lrp5/Men1/Flnb/Notch1/Adar/Adam15/Tal1/Ephb4/Efnb1/Thsd1/Jak3/Fzd8/Kdm1a/Tbkbp1/Hoxb4/Prkd2/Cdc42ep4/Hoxb3/Zfpm1/Tspan6/Sox13/Nrarp	34	0,2125	462	7	GO:0060216	0,477	14,0313118063017	461	immune system process	definitive hemopoiesis	BP
GO:0002520	immune system development	21/160	675/11452	0,000456353788095621	0,016079903812262	0,0141069619911288	Cbfa2t3/Gata2/Mfng/Xrcc4/Myh9/Prkdc/Epas1/Lrp5/Men1/Notch1/Adar/Tal1/Thsd1/Jak3/Fzd8/Kdm1a/Hoxb4/Hoxb3/Zfpm1/Sox13/Nrarp	21	0,13125	5	7	GO:0060216	0,655	5,17823623818626	5	immune system development	definitive hemopoiesis	BP
GO:0003007	heart morphogenesis	9/160	204/11452	0,00225115978390485	0,0434309119285058	0,0381021075106361	Acvrl1/Eng/Notch1/Adam15/Nos3/Ephb4/Hey1/Erg/Zfpm1	9	0,05625	68	13	GO:0003197	0,673	7,82968349641442	75	heart morphogenesis	endocardial cushion development	BP
GO:0003158	endothelium development	8/160	102/11452	0,0000878601426630518	0,00524508474313011	0,0046015331917074	Acvrl1/Pecam1/Eng/Notch1/Cdh5/Hoxb5/Hey1/Cldn5	8	0,05	2	19	GO:0045603	0,84	3,60403860226228	2	endothelium development	positive regulation of endothelial cell differentiation	BP
GO:0003170	heart valve development	5/160	47/11452	0,000477649623815726	0,0164269935842713	0,0144114651945317	Notch1/Nos3/Hey1/Erg/Zfpm1	5	0,03125	11	27	GO:0003179	0,983	7,63545711192719	11	heart valve development	heart valve morphogenesis	BP
GO:0003177	pulmonary valve development	3/160	17/11452	0,00157599739684019	0,0389824767621861	0,0341994780830011	Notch1/Nos3/Hey1	3	0,01875	4	27	GO:0003179	0,876	2,75269396617342	4	pulmonary valve development	heart valve morphogenesis	BP
GO:0003179	heart valve morphogenesis	5/160	38/11452	0,000172929536933041	0,00841767776701756	0,00738486135858184	Notch1/Nos3/Hey1/Erg/Zfpm1	5	0,03125	8	27	GO:0003179	0,999	8,95163610519722	8	heart valve morphogenesis	heart valve morphogenesis	BP
GO:0003184	pulmonary valve morphogenesis	3/160	13/11452	0,000690621640715914	0,0220808663197109	0,0193716296776491	Notch1/Nos3/Hey1	3	0,01875	15	27	GO:0003179	0,894	7,42623907901899	17	pulmonary valve morphogenesis	heart valve morphogenesis	BP
GO:0003188	heart valve formation	4/160	12/11452	0,0000166475321192969	0,00159564475744829	0,00139986533548178	Notch1/Hey1/Erg/Zfpm1	4	0,025	2	27	GO:0003179	0,9	5,4228826089198	2	heart valve formation	heart valve morphogenesis	BP
GO:0003190	atrioventricular valve formation	3/160	6/11452	0,000051905477656103	0,00342143606883146	0,00300163913550754	Notch1/Hey1/Zfpm1	3	0,01875	3	27	GO:0003179	0,87	6,67970341394053	3	atrioventricular valve formation	heart valve morphogenesis	BP
GO:0003197	endocardial cushion development	6/160	35/11452	0,00000786027024469786	0,000994662816932581	0,000872621547758073	Acvrl1/Eng/Notch1/Nos3/Hey1/Erg	6	0,0375	14	13	GO:0003197	1	23,7883310863943	17	endocardial cushion development	endocardial cushion development	BP
GO:0003198	epithelial to mesenchymal transition involved in endocardial cushion formation	3/160	14/11452	0,000869990062058392	0,0258244285210599	0,0226558713187953	Eng/Notch1/Hey1	3	0,01875	12	13	GO:0003197	0,921	6,26605599577997	13	epithelial to mesenchymal transition involved in endocardial cushion formation	endocardial cushion development	BP
GO:0003199	endocardial cushion to mesenchymal transition involved in heart valve formation	2/160	5/11452	0,00188696729652706	0,0395388379219312	0,0346875758866633	Hey1/Erg	2	0,0125	4	13	GO:0003197	0,642	2,72870132474345	4	endocardial cushion to mesenchymal transition involved in heart valve formation	endocardial cushion development	BP
GO:0003203	endocardial cushion morphogenesis	5/160	26/11452	0,0000259439492839077	0,00202357784395003	0,00177529269229364	Acvrl1/Eng/Notch1/Nos3/Hey1	5	0,03125	18	13	GO:0003197	0,981	20,9753986792054	20	endocardial cushion morphogenesis	endocardial cushion development	BP
GO:0003222	ventricular trabecula myocardium morphogenesis	3/160	14/11452	0,000869990062058392	0,0258244285210599	0,0226558713187953	Eng/Notch1/Hey1	3	0,01875	16	13	GO:0003197	0,523	6,99148846831116	16	ventricular trabecula myocardium morphogenesis	endocardial cushion development	BP
GO:0003272	endocardial cushion formation	3/160	18/11452	0,00187191932518826	0,0395388379219312	0,0346875758866633	Eng/Notch1/Hey1	3	0,01875	6	13	GO:0003197	0,944	3,52679530006498	6	endocardial cushion formation	endocardial cushion development	BP
GO:0006357	regulation of transcription by RNA polymerase II	33/160	1423/11452	0,00214406267025379	0,0423212028907493	0,0371285554670657	Acvrl1/Wdr77/Cbfa2t3/Gata2/Mnat1/Prkdc/Cdc5l/Epas1/Lrp5/Men1/Eng/Lhx6/Notch1/Tal1/Ash2l/Jak3/Fzd8/Kdm1a/Hoxb4/Hoxb5/Timeless/Hey1/Erg/Prkd2/Agrn/Hic1/Zfp423/Hoxb3/Zfpm1/Eapp/Sox7/Sox13/Nrarp	33	0,20625	504	11	GO:0045944	0,897	11,7379126801806	586	regulation of transcription by RNA polymerase II	positive regulation of transcription by RNA polymerase II	BP
GO:0006468	protein phosphorylation	31/160	1271/11452	0,00134855159648697	0,0341345380102782	0,0299463626099886	Acvrl1/Map3k20/Rps6kl1/Adora2a/Flt4/Pecam1/Mnat1/Prkch/Gtpbp4/Shank3/Prkdc/Lrp5/Men1/Pdcl3/Pkn3/Eng/Notch1/Npr1/Adar/Tal1/Ephb4/Jak3/Card10/Tnks1bp1/Prr5/Fzd8/Prkd2/Agrn/Rasip1/Prag1/Prkcg	31	0,19375	561	22	GO:0006468	0,979	13,6185195757712	719	protein phosphorylation	protein phosphorylation	BP
GO:0006909	phagocytosis	8/160	149/11452	0,00114798492003005	0,030743692773732	0,0269715609303119	Gata2/Pecam1/Myh9/Syt7/Pear1/Pip5k1c/Scarb1/Prkcg	8	0,05	65	25	GO:0006909	0,998	9,5463303581548	78	phagocytosis	phagocytosis	BP
GO:0006928	movement of cell or subcellular component	35/160	1325/11452	0,000134660492388816	0,00739774825477563	0,00649007324101515	Acvrl1/Kcnq1/Tctex1d2/Gata2/Abi3/Katna1/Apc2/Flt4/Pecam1/Gtpbp4/Vash1/Myh9/Arap3/Lrp5/Pkn3/Eng/Lhx6/Egfl7/Notch1/Adam15/Plaa/Hspg2/Nos3/Ephb4/Efnb1/Card10/Prr5/Scarb1/Erg/Prkd2/Mmrn2/Agrn/Prag1/Actn4/Fmnl1	35	0,21875	1	16	GO:0043537	0,587	0	0	movement of cell or subcellular component	negative regulation of blood vessel endothelial cell migration	BP
GO:0007155	cell adhesion	25/160	823/11452	0,00018103020552686	0,00845728825082901	0,00741961178968531	Acvrl1/Vwf/Piezo1/Adora2a/Pecam1/Gtpbp4/Myh9/Men1/Eng/Egfl7/Notch1/Adam15/Pear1/Hspg2/Ephb4/Efnb1/Jak3/Cdh5/Pip5k1c/Prkd2/Cldn5/Mmrn2/Pcdh1/Actn4/Nrarp	25	0,15625	537	12	GO:0007155	0,983	27,0069785123757	570	cell adhesion	cell adhesion	BP
GO:0007162	negative regulation of cell adhesion	9/160	199/11452	0,00190116189606877	0,0395741857839578	0,0347185867031395	Acvrl1/Adora2a/Gtpbp4/Men1/Notch1/Adam15/Jak3/Actn4/Nrarp	9	0,05625	50	12	GO:0007155	0,795	7,69593950462146	54	negative regulation of cell adhesion	cell adhesion	BP
GO:0007166	cell surface receptor signaling pathway	41/160	1561/11452	0,000034237034050876	0,00240724390526604	0,00211188441619088	Acvrl1/Kctd10/Cd247/Gata2/Mfng/Apc2/Adora2a/Flt4/Prkch/Shank3/Lrp5/Men1/Eng/Egfl7/Notch1/Zc3h15/Npr1/Adar/Adam15/Pear1/Nos3/Ephb4/Efnb1/Col4a1/Col4a2/Jak3/Cdh5/Neurl1b/Fzd8/Hey1/Ltbp4/Prkd2/Cldn5/Mmrn2/Hic1/Zfp423/Tmc8/Prag1/Actn4/Sox7/Nrarp	41	0,25625	155	10	GO:0007166	0,964	34,5799266217432	169	cell surface receptor signaling pathway	cell surface receptor signaling pathway	BP
GO:0007219	Notch signaling pathway	11/160	132/11452	0,00000226745305527287	0,000422013027463727	0,000370233666052914	Kctd10/Gata2/Mfng/Egfl7/Notch1/Pear1/Neurl1b/Hey1/Zfp423/Prag1/Nrarp	11	0,06875	115	4	GO:0007219	0,998	54,0373063610723	168	Notch signaling pathway	Notch signaling pathway	BP
GO:0007264	small GTPase mediated signal transduction	14/160	391/11452	0,00115461933638731	0,030743692773732	0,0269715609303119	Kctd10/Arhgef18/Pecam1/Arap3/Notch1/Dock6/Fgd5/Cdc42ep4/Gpr4/Rasip1/Cdc42ep1/Prag1/Plekhg3/Sipa1	14	0,0875	91	9	GO:0007266	0,915	10,3158025990985	96	small GTPase mediated signal transduction	Rho protein signal transduction	BP
GO:0007265	Ras protein signal transduction	12/160	329/11452	0,00222584978438297	0,0432060657532989	0,0379048490889112	Kctd10/Arhgef18/Pecam1/Arap3/Notch1/Fgd5/Cdc42ep4/Gpr4/Rasip1/Cdc42ep1/Prag1/Plekhg3	12	0,075	49	9	GO:0007266	0,935	7,24555053604034	68	Ras protein signal transduction	Rho protein signal transduction	BP
GO:0007266	Rho protein signal transduction	11/160	154/11452	0,0000101073385235535	0,00118443033661198	0,0010391053289127	Kctd10/Arhgef18/Pecam1/Arap3/Fgd5/Cdc42ep4/Gpr4/Rasip1/Cdc42ep1/Prag1/Plekhg3	11	0,06875	73	9	GO:0007266	0,998	36,7449813653725	90	Rho protein signal transduction	Rho protein signal transduction	BP
GO:0007389	pattern specification process	13/160	288/11452	0,000197981914403046	0,00875025692812732	0,00767663434675352	Acvrl1/Mfng/Apc2/Prkdc/Lrp5/Eng/Notch1/Efnb1/Hoxb4/Hoxb5/Hey1/Hoxb3/Nrarp	13	0,08125	68	18	GO:0007389	0,993	17,8707897013107	82	pattern specification process	pattern specification process	BP
GO:0007417	central nervous system development	17/160	545/11452	0,00158623783996983	0,0389824767621861	0,0341994780830011	Gata2/Adora2a/Mnat1/Xrcc4/Shank3/Prkdc/Eng/Lhx6/Notch1/Spata5/Anp32b/Tal1/Hspg2/Sez6l2/Col4a1/Kdm1a/Hoxb3	17	0,10625	93	26	GO:0007417	0,988	9,00015150159341	102	central nervous system development	central nervous system development	BP
GO:0008283	cell population proliferation	35/160	1343/11452	0,000175770813285686	0,00842634626115014	0,00739246626211089	Acvrl1/Wdr77/Cbfa2t3/Gata2/Adora2a/Flt4/Mnat1/Prkch/Gtpbp4/Vash1/Xrcc4/Prkdc/Lrp5/Men1/Pdcl3/Eng/Egfl7/Notch1/Npr1/Anp32b/Tal1/Nos3/Efnb1/Ash2l/Jak3/Cdh5/Kdm1a/Scarb1/Hoxb4/Hey1/Prkd2/Rasip1/Eapp/Sox7/Nrarp	35	0,21875	204	8	GO:0042127	0,949	22,8837230617793	216	cell population proliferation	regulation of cell population proliferation	BP
GO:0008284	positive regulation of cell population proliferation	21/160	618/11452	0,00013794789729196	0,00739774825477563	0,00649007324101515	Acvrl1/Wdr77/Gata2/Flt4/Mnat1/Prkch/Xrcc4/Prkdc/Lrp5/Pdcl3/Egfl7/Notch1/Anp32b/Efnb1/Ash2l/Jak3/Kdm1a/Prkd2/Rasip1/Eapp/Nrarp	21	0,13125	540	8	GO:0042127	0,91	28,5683591158582	687	positive regulation of cell population proliferation	regulation of cell population proliferation	BP
GO:0008360	regulation of cell shape	8/160	124/11452	0,000340492917858145	0,0134664949012896	0,0118142082156833	Arhgef18/Myh9/Arap3/Palm/Cdc42ep4/Cdc42ep1/Prag1/Fmnl1	8	0,05	146	15	GO:0050793	0,642	17,4410705839304	172	regulation of cell shape	regulation of developmental process	BP
GO:0008593	regulation of Notch signaling pathway	9/160	64/11452	0,000000231194922946488	0,0000635589408133772	0,000055760505331318	Kctd10/Gata2/Mfng/Egfl7/Notch1/Pear1/Hey1/Prag1/Nrarp	9	0,05625	19	4	GO:0007219	0,931	51,8613642770907	23	regulation of Notch signaling pathway	Notch signaling pathway	BP
GO:0009653	anatomical structure morphogenesis	58/160	1886/11452	0,000000000898083332824911	0,000000568307133011604	0,000000498578052349324	Acvrl1/Kctd10/Map3k20/Arhgef18/Gata2/Mfng/Adora2a/Flt4/Pecam1/Vash1/Myh9/Shank3/Prkdc/Epas1/Arap3/Lrp5/Men1/Flnb/Pdcl3/Eng/Egfl7/Notch1/Adam15/Plaa/Tal1/Hspg2/Nos3/Ephb4/Efnb1/Col4a1/Col4a2/Cdh5/Card10/Ssu2/Pip5k1c/Palm/Fzd8/Kdm1a/Hoxb4/Hoxb5/Timeless/Hey1/Erg/Prkd2/Mmrn2/Cdc42ep4/Agrn/Gpr4/Rasip1/Hoxb3/Cdc42ep1/Zfpm1/Prag1/Actn4/Fmnl1/Sox7/Ehd2/Nrarp	58	0,3625	43	2	GO:0009653	0,949	146,706483738064	46	anatomical structure morphogenesis	anatomical structure morphogenesis	BP
GO:0009790	embryo development	27/160	813/11452	0,000020610898873915	0,00176251037938019	0,00154625719290224	Acvrl1/Map3k20/Gata2/Mfng/Vash1/Xrcc4/Myh9/Shank3/Prkdc/Epas1/Lrp5/Men1/Eng/Notch1/Adar/Tal1/Hspg2/Nos3/Efnb1/Kdm1a/Hoxb4/Hoxb5/Hey1/Hoxb3/Zfpm1/Sox7/Nrarp	27	0,16875	1	20	GO:0048568	0,863	0	0	embryo development	embryonic organ development	BP
GO:0009792	embryo development ending in birth or egg hatching	19/160	574/11452	0,000407049191734557	0,0153839713119908	0,0134964177090025	Acvrl1/Gata2/Mfng/Vash1/Xrcc4/Myh9/Prkdc/Epas1/Men1/Notch1/Adar/Hspg2/Nos3/Kdm1a/Hoxb4/Hoxb5/Hey1/Hoxb3/Nrarp	19	0,11875	19	20	GO:0048568	0,803	9,67754873056179	19	embryo development ending in birth or egg hatching	embryonic organ development	BP
GO:0009887	animal organ morphogenesis	20/160	705/11452	0,00193250634871439	0,0399637260609957	0,0350603318992766	Acvrl1/Gata2/Shank3/Lrp5/Men1/Eng/Notch1/Adam15/Hspg2/Nos3/Ephb4/Ssu2/Hoxb4/Hoxb5/Timeless/Hey1/Erg/Agrn/Hoxb3/Zfpm1	20	0,125	130	13	GO:0003197	0,408	9,51767532101821	139	animal organ morphogenesis	endocardial cushion development	BP
GO:0009888	tissue development	32/160	1315/11452	0,0011562893299855	0,030743692773732	0,0269715609303119	Acvrl1/Wdr77/Srgn/Pecam1/Prkch/Shank3/Prkdc/Lrp5/Men1/Flnb/Eng/Notch1/Adam15/Tal1/Hspg2/Nos3/Efnb1/Col4a1/Cdh5/Hoxb4/Hoxb5/Timeless/Hey1/Erg/Cldn5/Agrn/Gpr4/Rasip1/Hoxb3/Zfpm1/Sox7/Nrarp	32	0,2	44	19	GO:0045603	0,516	8,65399447813852	47	tissue development	positive regulation of endothelial cell differentiation	BP
GO:0009952	anterior/posterior pattern specification	8/160	151/11452	0,0012508554537923	0,0324402184901545	0,0284599295224358	Prkdc/Lrp5/Notch1/Hoxb4/Hoxb5/Hey1/Hoxb3/Nrarp	8	0,05	127	18	GO:0007389	0,901	10,7389404776447	183	anterior/posterior pattern specification	pattern specification process	BP
GO:0009966	regulation of signal transduction	48/160	1946/11452	0,0000304855071498176	0,00229657487195293	0,00201479404396163	Acvrl1/Kctd10/Slc9a3r2/Map3k20/Arhgef18/Gata2/Mfng/Apc2/Adora2a/Flt4/Pecam1/Prkch/Kif26a/Shank3/Elp2/Arap3/Men1/Eng/Egfl7/Notch1/Npr1/Adar/Pear1/Tal1/Sez6l2/Jak3/Card10/Fgd5/Palm/Prr5/Fzd8/Kdm1a/Rpf2/Hey1/Prkd2/Mmrn2/Hic1/Gpr4/Rasip1/Zfp423/Tmc8/Prag1/Plekhg3/Actn4/Sipa1/Sox7/Tspan6/Nrarp	48	0,3	37	10	GO:0007166	0,616	25,146055197536	38	regulation of signal transduction	cell surface receptor signaling pathway	BP
GO:0010332	response to gamma radiation	5/160	47/11452	0,000477649623815726	0,0164269935842713	0,0144114651945317	Map3k20/Xrcc4/Prkdc/Men1/Kdm1a	5	0,03125	24	24	GO:0010332	1	10,1196636885226	26	response to gamma radiation	response to gamma radiation	BP
GO:0010594	regulation of endothelial cell migration	9/160	132/11452	0,0000948919464266486	0,00555996515729474	0,00487777900052772	Acvrl1/Gata2/Flt4/Vash1/Notch1/Nos3/Card10/Prkd2/Mmrn2	9	0,05625	9	6	GO:0043542	0,975	11,1722277414348	10	regulation of endothelial cell migration	endothelial cell migration	BP
GO:0010596	negative regulation of endothelial cell migration	5/160	40/11452	0,000221655370371615	0,00947726475480796	0,00831444113328518	Acvrl1/Vash1/Notch1/Card10/Mmrn2	5	0,03125	23	16	GO:0043537	0,965	12,8361226846911	24	negative regulation of endothelial cell migration	negative regulation of blood vessel endothelial cell migration	BP
GO:0010631	epithelial cell migration	14/160	231/11452	0,00000422726648347592	0,00062976242267638	0,000552493016367561	Acvrl1/Gata2/Flt4/Pecam1/Vash1/Myh9/Pkn3/Notch1/Nos3/Ephb4/Card10/Scarb1/Prkd2/Mmrn2	14	0,0875	5	6	GO:0043542	0,974	16,4891251913022	5	epithelial cell migration	endothelial cell migration	BP
GO:0010632	regulation of epithelial cell migration	9/160	184/11452	0,00110393935702435	0,0303727315271744	0,0266461151896862	Acvrl1/Gata2/Flt4/Vash1/Notch1/Nos3/Card10/Prkd2/Mmrn2	9	0,05625	5	6	GO:0043542	0,953	3,70630256474547	5	regulation of epithelial cell migration	endothelial cell migration	BP
GO:0010633	negative regulation of epithelial cell migration	5/160	54/11452	0,000910452969055649	0,0264281944412117	0,0231855575026533	Acvrl1/Vash1/Notch1/Card10/Mmrn2	5	0,03125	18	16	GO:0043537	0,945	7,19665280586375	20	negative regulation of epithelial cell migration	negative regulation of blood vessel endothelial cell migration	BP
GO:0010812	negative regulation of cell-substrate adhesion	5/160	46/11452	0,000431652823867831	0,0155198810763388	0,0136156518724817	Acvrl1/Men1/Notch1/Adam15/Actn4	5	0,03125	18	12	GO:0007155	0,682	9,45985385277247	20	negative regulation of cell-substrate adhesion	cell adhesion	BP
GO:0016477	cell migration	32/160	1010/11452	0,00000817358825545105	0,000994662816932581	0,000872621547758073	Acvrl1/Gata2/Abi3/Katna1/Apc2/Flt4/Pecam1/Gtpbp4/Vash1/Myh9/Arap3/Lrp5/Pkn3/Eng/Lhx6/Egfl7/Notch1/Adam15/Plaa/Hspg2/Nos3/Ephb4/Efnb1/Card10/Prr5/Scarb1/Erg/Prkd2/Mmrn2/Prag1/Actn4/Fmnl1	32	0,2	253	5	GO:0016477	0,982	49,8776967482606	285	cell migration	cell migration	BP
GO:0016525	negative regulation of angiogenesis	6/160	87/11452	0,00134604135794848	0,0341345380102782	0,0299463626099886	Vash1/Notch1/Col4a2/Card10/Mmrn2/Gpr4	6	0,0375	94	1	GO:0001525	0,842	9,77498847964351	116	negative regulation of angiogenesis	angiogenesis	BP
GO:0022603	regulation of anatomical structure morphogenesis	31/160	783/11452	0,000000101343090037957	0,0000356277263200108	0,0000312563425064437	Acvrl1/Arhgef18/Gata2/Flt4/Vash1/Myh9/Shank3/Arap3/Pdcl3/Eng/Notch1/Plaa/Nos3/Ephb4/Col4a2/Cdh5/Card10/Palm/Hey1/Erg/Prkd2/Mmrn2/Cdc42ep4/Agrn/Gpr4/Cdc42ep1/Prag1/Actn4/Fmnl1/Ehd2/Nrarp	31	0,19375	1	15	GO:0050793	0,812	0	0	regulation of anatomical structure morphogenesis	regulation of developmental process	BP
GO:0022610	biological adhesion	26/160	830/11452	0,0000800592256039877	0,00487129595790417	0,00427360684043958	Acvrl1/Vwf/Piezo1/Adora2a/Pecam1/Gtpbp4/Myh9/Men1/Eng/Egfl7/Notch1/Adam15/Pear1/Hspg2/Ephb4/Efnb1/Jak3/Cdh5/Pip5k1c/Scarb1/Prkd2/Cldn5/Mmrn2/Pcdh1/Actn4/Nrarp	26	0,1625	1	12	GO:0007155	0,982	0	0	biological adhesion	cell adhesion	BP
GO:0030097	hemopoiesis	20/160	602/11452	0,000270966869621128	0,0112807786247533	0,00989667084751959	Cbfa2t3/Gata2/Mfng/Xrcc4/Myh9/Prkdc/Epas1/Men1/Notch1/Adar/Tal1/Thsd1/Jak3/Fzd8/Kdm1a/Hoxb4/Hoxb3/Zfpm1/Sox13/Nrarp	20	0,125	83	7	GO:0060216	0,675	16,7623551607399	87	hemopoiesis	definitive hemopoiesis	BP
GO:0030218	erythrocyte differentiation	7/160	106/11452	0,000697878202266463	0,0220808663197109	0,0193716296776491	Gata2/Epas1/Adar/Tal1/Jak3/Kdm1a/Zfpm1	7	0,04375	51	23	GO:0030218	0,999	10,7821772113906	67	erythrocyte differentiation	erythrocyte differentiation	BP
GO:0030219	megakaryocyte differentiation	4/160	37/11452	0,00169251054254136	0,0393420614493533	0,0345149431239419	Gata2/Tal1/Kdm1a/Zfpm1	4	0,025	7	7	GO:0060216	0,539	3,84205663226524	12	megakaryocyte differentiation	definitive hemopoiesis	BP
GO:0030220	platelet formation	3/160	15/11452	0,00107638083737096	0,030138663446387	0,0264407663544223	Myh9/Tal1/Zfpm1	3	0,01875	19	2	GO:0009653	0,478	6,81067533577547	23	platelet formation	anatomical structure morphogenesis	BP
GO:0030334	regulation of cell migration	19/160	669/11452	0,00248155201043193	0,0475856397636765	0,0417470663573142	Acvrl1/Gata2/Abi3/Flt4/Pecam1/Gtpbp4/Vash1/Arap3/Eng/Egfl7/Notch1/Adam15/Plaa/Nos3/Card10/Prr5/Prkd2/Mmrn2/Actn4	19	0,11875	101	16	GO:0043537	0,713	8,07216866654215	117	regulation of cell migration	negative regulation of blood vessel endothelial cell migration	BP
GO:0030336	negative regulation of cell migration	10/160	198/11452	0,000457392965582674	0,016079903812262	0,0141069619911288	Acvrl1/Gtpbp4/Vash1/Arap3/Eng/Egfl7/Notch1/Adam15/Card10/Mmrn2	10	0,0625	124	16	GO:0043537	0,843	15,5088658521328	135	negative regulation of cell migration	negative regulation of blood vessel endothelial cell migration	BP
GO:0030513	positive regulation of BMP signaling pathway	4/160	27/11452	0,0005012355038956	0,0170527863905987	0,0149604756510775	Acvrl1/Eng/Notch1/Zfp423	4	0,025	37	10	GO:0007166	0,553	11,2897070128621	41	positive regulation of BMP signaling pathway	cell surface receptor signaling pathway	BP
GO:0030851	granulocyte differentiation	4/160	25/11452	0,000369227370153732	0,014422659248968	0,0126530549070226	Cbfa2t3/Gata2/Kdm1a/Zfpm1	4	0,025	11	7	GO:0060216	0,53	8,1267405577843	12	granulocyte differentiation	definitive hemopoiesis	BP
GO:0030855	epithelial cell differentiation	13/160	362/11452	0,00168550536503848	0,0393420614493533	0,0345149431239419	Acvrl1/Wdr77/Pecam1/Prkch/Men1/Flnb/Eng/Notch1/Cdh5/Hoxb5/Hey1/Cldn5/Gpr4	13	0,08125	46	19	GO:0045603	0,694	7,5593711647413	51	epithelial cell differentiation	positive regulation of endothelial cell differentiation	BP
GO:0030856	regulation of epithelial cell differentiation	6/160	94/11452	0,00200372363758717	0,0407194332596155	0,0357233167561401	Acvrl1/Prkch/Notch1/Cdh5/Hey1/Cldn5	6	0,0375	10	19	GO:0045603	0,831	4,45009394535469	10	regulation of epithelial cell differentiation	positive regulation of endothelial cell differentiation	BP
GO:0030858	positive regulation of epithelial cell differentiation	5/160	38/11452	0,000172929536933041	0,00841767776701756	0,00738486135858184	Acvrl1/Prkch/Notch1/Cdh5/Cldn5	5	0,03125	8	19	GO:0045603	0,908	8,95163610519722	8	positive regulation of epithelial cell differentiation	positive regulation of endothelial cell differentiation	BP
GO:0032989	cellular component morphogenesis	24/160	864/11452	0,000897546718504527	0,0262947946050771	0,0230685253089321	Arhgef18/Adora2a/Pecam1/Myh9/Shank3/Arap3/Flnb/Notch1/Plaa/Tal1/Hspg2/Ephb4/Efnb1/Cdh5/Pip5k1c/Palm/Kdm1a/Cdc42ep4/Agrn/Cdc42ep1/Zfpm1/Prag1/Actn4/Fmnl1	24	0,15	1	2	GO:0009653	0,743	0	0	cellular component morphogenesis	anatomical structure morphogenesis	BP
GO:0033625	positive regulation of integrin activation	2/160	5/11452	0,00188696729652706	0,0395388379219312	0,0346875758866633	Piezo1/Rasip1	2	0,0125	8	29	GO:0033625	1	4,09305198711517	9	positive regulation of integrin activation	positive regulation of integrin activation	BP
GO:0034101	erythrocyte homeostasis	7/160	116/11452	0,00118900915782072	0,031350208127873	0,027503659203274	Gata2/Epas1/Adar/Tal1/Jak3/Kdm1a/Zfpm1	7	0,04375	12	23	GO:0030218	0,993	5,61910163825085	13	erythrocyte homeostasis	erythrocyte differentiation	BP
GO:0035023	regulation of Rho protein signal transduction	8/160	105/11452	0,000107830445233039	0,00609242015566669	0,00534490383608127	Kctd10/Arhgef18/Arap3/Fgd5/Gpr4/Rasip1/Prag1/Plekhg3	8	0,05	77	9	GO:0007266	0,963	21,3157309486904	80	regulation of Rho protein signal transduction	Rho protein signal transduction	BP
GO:0035162	embryonic hemopoiesis	4/160	24/11452	0,000313541810394641	0,0127185421549826	0,0111580263699145	Gata2/Tal1/Kdm1a/Zfpm1	4	0,025	21	20	GO:0048568	0,758	10,9394496101505	23	embryonic hemopoiesis	embryonic organ development	BP
GO:0035239	tube morphogenesis	31/160	675/11452	0,0000000032195349520299	0,0000016977680980371	0,00000148945853833383	Acvrl1/Kctd10/Gata2/Flt4/Pecam1/Vash1/Myh9/Shank3/Epas1/Lrp5/Pdcl3/Eng/Egfl7/Notch1/Adam15/Tal1/Hspg2/Nos3/Ephb4/Col4a1/Col4a2/Cdh5/Card10/Fzd8/Timeless/Hey1/Prkd2/Mmrn2/Gpr4/Rasip1/Nrarp	31	0,19375	9	3	GO:0035239	0,988	73,1550622431213	9	tube morphogenesis	tube morphogenesis	BP
GO:0035295	tube development	31/160	814/11452	0,000000241057929759964	0,0000635589408133772	0,000055760505331318	Acvrl1/Kctd10/Gata2/Flt4/Pecam1/Vash1/Myh9/Shank3/Epas1/Lrp5/Pdcl3/Eng/Egfl7/Notch1/Adam15/Tal1/Hspg2/Nos3/Ephb4/Col4a1/Col4a2/Cdh5/Card10/Fzd8/Timeless/Hey1/Prkd2/Mmrn2/Gpr4/Rasip1/Nrarp	31	0,19375	2	3	GO:0035239	0,942	12,2086274101813	2	tube development	tube morphogenesis	BP
GO:0035556	intracellular signal transduction	42/160	1805/11452	0,000420269658108801	0,0155198810763388	0,0136156518724817	Kctd10/Slc9a3r2/Map3k20/Arhgef18/Adora2a/Flt4/Pecam1/Prkch/Adcy4/Shank3/Prkdc/Cdc5l/Elp2/Arap3/Men1/Pkn3/Eng/Notch1/Npr1/Pear1/Nos3/Sez6l2/Jak3/Dock6/Card10/Fgd5/Prr5/Fzd8/Kdm1a/Rpf2/Prkd2/Cdc42ep4/Hic1/Gpr4/Rasip1/Cdc42ep1/Prag1/Plekhg3/Actn4/Sipa1/Tspan6/Prkcg	42	0,2625	428	9	GO:0007266	0,675	19,830812333936	490	intracellular signal transduction	Rho protein signal transduction	BP
GO:0035904	aorta development	5/160	53/11452	0,000835455752981748	0,0254171346387909	0,0222985508159197	Acvrl1/Eng/Notch1/Ephb4/Hey1	5	0,03125	28	1	GO:0001525	0,722	8,47586602027802	28	aorta development	angiogenesis	BP
GO:0035907	dorsal aorta development	3/160	9/11452	0,000211362133060857	0,00916095601376097	0,00803694224775025	Acvrl1/Eng/Hey1	3	0,01875	2	1	GO:0001525	0,627	2,87911526247646	2	dorsal aorta development	angiogenesis	BP
GO:0035909	aorta morphogenesis	5/160	30/11452	0,0000537252115904934	0,00346911366270043	0,00304346687355813	Acvrl1/Eng/Notch1/Ephb4/Hey1	5	0,03125	16	1	GO:0001525	0,723	16,775617054776	18	aorta morphogenesis	angiogenesis	BP
GO:0035912	dorsal aorta morphogenesis	3/160	8/11452	0,000142367715055624	0,0074084862812432	0,00649949375328975	Acvrl1/Eng/Hey1	3	0,01875	8	1	GO:0001525	0,647	9,4366148537349	8	dorsal aorta morphogenesis	angiogenesis	BP
GO:0036303	lymph vessel morphogenesis	3/160	19/11452	0,00220026028497739	0,0429729848251139	0,0377003662864546	Acvrl1/Flt4/Vash1	3	0,01875	2	1	GO:0001525	0,671	1,29490601513711	2	lymph vessel morphogenesis	angiogenesis	BP
GO:0036344	platelet morphogenesis	3/160	16/11452	0,00131125495836078	0,0337301681971831	0,0295916074043422	Myh9/Tal1/Zfpm1	3	0,01875	2	2	GO:0009653	0,481	1,50186245522263	2	platelet morphogenesis	anatomical structure morphogenesis	BP
GO:0040011	locomotion	36/160	1196/11452	0,00000627753980896855	0,000827588998149021	0,000726047038432021	Acvrl1/Gata2/Abi3/Katna1/Apc2/Adora2a/Flt4/Pecam1/Gtpbp4/Vash1/Myh9/Shank3/Arap3/Lrp5/Pkn3/Eng/Lhx6/Egfl7/Notch1/Adam15/Plaa/Hspg2/Nos3/Ephb4/Efnb1/Card10/Pip5k1c/Prr5/Scarb1/Erg/Prkd2/Mmrn2/Agrn/Prag1/Actn4/Fmnl1	36	0,225	11	14	GO:0040011	0,976	22,7796841827686	11	locomotion	locomotion	BP
GO:0040012	regulation of locomotion	22/160	750/11452	0,000734461731518657	0,02300828632203	0,0201852588433007	Acvrl1/Gata2/Abi3/Adora2a/Flt4/Pecam1/Gtpbp4/Vash1/Arap3/Eng/Egfl7/Notch1/Adam15/Plaa/Nos3/Card10/Prr5/Prkd2/Mmrn2/Agrn/Prag1/Actn4	22	0,1375	9	14	GO:0040011	0,874	5,89608326207541	9	regulation of locomotion	locomotion	BP
GO:0040013	negative regulation of locomotion	11/160	245/11452	0,000645456728442152	0,0213433553256649	0,0187246084216443	Acvrl1/Adora2a/Gtpbp4/Vash1/Arap3/Eng/Egfl7/Notch1/Adam15/Card10/Mmrn2	11	0,06875	4	14	GO:0040011	0,747	3,86965098586594	4	negative regulation of locomotion	locomotion	BP
GO:0042127	regulation of cell population proliferation	33/160	1102/11452	0,0000186503263479566	0,00168598950185527	0,00147912513021238	Acvrl1/Wdr77/Cbfa2t3/Gata2/Adora2a/Flt4/Mnat1/Prkch/Gtpbp4/Vash1/Xrcc4/Prkdc/Lrp5/Men1/Pdcl3/Eng/Egfl7/Notch1/Npr1/Anp32b/Tal1/Nos3/Efnb1/Ash2l/Jak3/Cdh5/Kdm1a/Hey1/Prkd2/Rasip1/Eapp/Sox7/Nrarp	33	0,20625	191	8	GO:0042127	0,981	40,3917365732996	212	regulation of cell population proliferation	regulation of cell population proliferation	BP
GO:0043009	chordate embryonic development	19/160	563/11452	0,000319849689071558	0,012810182483828	0,0112384227858987	Acvrl1/Gata2/Mfng/Vash1/Xrcc4/Myh9/Prkdc/Epas1/Men1/Notch1/Adar/Hspg2/Nos3/Kdm1a/Hoxb4/Hoxb5/Hey1/Hoxb3/Nrarp	19	0,11875	6	20	GO:0048568	0,801	6,41691218564779	7	chordate embryonic development	embryonic organ development	BP
GO:0043534	blood vessel endothelial cell migration	11/160	99/11452	0,000000122679291991008	0,0000388157279859549	0,0000340531887347671	Acvrl1/Gata2/Vash1/Myh9/Notch1/Nos3/Ephb4/Card10/Scarb1/Prkd2/Mmrn2	11	0,06875	9	6	GO:0043542	0,941	42,7510750717893	9	blood vessel endothelial cell migration	endothelial cell migration	BP
GO:0043535	regulation of blood vessel endothelial cell migration	8/160	80/11452	0,0000150536851697654	0,00153644709281089	0,00134793099465777	Acvrl1/Gata2/Vash1/Notch1/Nos3/Card10/Prkd2/Mmrn2	8	0,05	5	6	GO:0043542	0,921	12,7398005784452	7	regulation of blood vessel endothelial cell migration	endothelial cell migration	BP
GO:0043537	negative regulation of blood vessel endothelial cell migration	5/160	27/11452	0,0000314829812964151	0,00231656169353157	0,00203232856006479	Acvrl1/Vash1/Notch1/Card10/Mmrn2	5	0,03125	17	16	GO:0043537	1	19,673968963126	17	negative regulation of blood vessel endothelial cell migration	negative regulation of blood vessel endothelial cell migration	BP
GO:0043542	endothelial cell migration	13/160	170/11452	0,000000710244951855274	0,000160515359119292	0,00014082074722123	Acvrl1/Gata2/Flt4/Pecam1/Vash1/Myh9/Notch1/Nos3/Ephb4/Card10/Scarb1/Prkd2/Mmrn2	13	0,08125	26	6	GO:0043542	0,998	46,9104138151601	32	endothelial cell migration	endothelial cell migration	BP
GO:0044092	negative regulation of molecular function	20/160	697/11452	0,0016886255421156	0,0393420614493533	0,0345149431239419	Kcnq1/Adora2a/Pecam1/Mnat1/Gtpbp4/Lrp5/Men1/Eng/Notch1/Adar/Adam15/Nos3/Palm/Kdm1a/Etfbkmt/Hey1/Agrn/Rasip1/Zfpm1/Tmc8	20	0,125	3	30	GO:0044092	0,991	2,16912925399693	3	negative regulation of molecular function	negative regulation of molecular function	BP
GO:0045165	cell fate commitment	9/160	144/11452	0,000184435173611631	0,00845728825082901	0,00741961178968531	Gata2/Apc2/Prkdc/Epas1/Men1/Lhx6/Notch1/Tal1/Sox13	9	0,05625	72	17	GO:0045165	0,997	18,3741433332229	82	cell fate commitment	cell fate commitment	BP
GO:0045446	endothelial cell differentiation	8/160	92/11452	0,000041957047125259	0,00288591515444173	0,0025318245599384	Acvrl1/Pecam1/Eng/Notch1/Cdh5/Hoxb5/Hey1/Cldn5	8	0,05	7	19	GO:0045603	0,849	12,5514310325742	9	endothelial cell differentiation	positive regulation of endothelial cell differentiation	BP
GO:0045601	regulation of endothelial cell differentiation	4/160	32/11452	0,000972797779128961	0,0279812015742185	0,0245480166848141	Acvrl1/Notch1/Cdh5/Cldn5	4	0,025	5	19	GO:0045603	0,931	3,88232492520846	5	regulation of endothelial cell differentiation	positive regulation of endothelial cell differentiation	BP
GO:0045603	positive regulation of endothelial cell differentiation	4/160	14/11452	0,0000329374291268354	0,00236850058539334	0,00207789475137476	Acvrl1/Notch1/Cdh5/Cldn5	4	0,025	12	19	GO:0045603	1	17,1294292120423	12	positive regulation of endothelial cell differentiation	positive regulation of endothelial cell differentiation	BP
GO:0045607	regulation of inner ear auditory receptor cell differentiation	2/160	5/11452	0,00188696729652706	0,0395388379219312	0,0346875758866633	Notch1/Hey1	2	0,0125	7	26	GO:0007417	0,422	3,83021654742181	7	regulation of inner ear auditory receptor cell differentiation	central nervous system development	BP
GO:0045631	regulation of mechanoreceptor differentiation	2/160	5/11452	0,00188696729652706	0,0395388379219312	0,0346875758866633	Notch1/Hey1	2	0,0125	1	26	GO:0007417	0,428	0	0	regulation of mechanoreceptor differentiation	central nervous system development	BP
GO:0045746	negative regulation of Notch signaling pathway	6/160	28/11452	0,00000197800009578707	0,000391149518941893	0,000343156990302007	Kctd10/Gata2/Egfl7/Pear1/Hey1/Nrarp	6	0,0375	36	4	GO:0007219	0,878	41,6122791329655	56	negative regulation of Notch signaling pathway	Notch signaling pathway	BP
GO:0045765	regulation of angiogenesis	13/160	225/11452	0,0000157633816692448	0,00155860436254658	0,00136736965334863	Acvrl1/Gata2/Vash1/Pdcl3/Eng/Notch1/Nos3/Col4a2/Cdh5/Card10/Prkd2/Mmrn2/Gpr4	13	0,08125	28	1	GO:0001525	0,921	26,2602100385693	32	regulation of angiogenesis	angiogenesis	BP
GO:0045766	positive regulation of angiogenesis	7/160	127/11452	0,00200608408148984	0,0407194332596155	0,0357233167561401	Acvrl1/Gata2/Pdcl3/Eng/Nos3/Cdh5/Prkd2	7	0,04375	151	1	GO:0001525	0,875	9,69665212021677	178	positive regulation of angiogenesis	angiogenesis	BP
GO:0045893	positive regulation of transcription, DNA-templated	28/160	1117/11452	0,00158936141034197	0,0389824767621861	0,0341994780830011	Acvrl1/Gata2/Mnat1/Prkdc/Cdc5l/Epas1/Lrp5/Men1/Eng/Lhx6/Notch1/Tal1/Ash2l/Jak3/Fzd8/Kdm1a/Hoxb4/Hoxb5/Hey1/Erg/Prkd2/Agrn/Zfp423/Hoxb3/Zfpm1/Eapp/Sox7/Sox13	28	0,175	630	11	GO:0045944	0,938	12,7989369012031	855	positive regulation of transcription, DNA-templated	positive regulation of transcription by RNA polymerase II	BP
GO:0045935	positive regulation of nucleobase-containing compound metabolic process	32/160	1360/11452	0,00200765852986726	0,0407194332596155	0,0357233167561401	Acvrl1/Gata2/Mnat1/Prkdc/Cdc5l/Epas1/Lrp5/Men1/Eng/Lhx6/Notch1/Nmd3/Tal1/Nos3/Ash2l/Jak3/Fzd8/Kdm1a/Hoxb4/Hoxb5/Timeless/Hey1/Erg/Prkd2/Agrn/Zfp423/Hoxb3/Zfpm1/Eapp/Sox7/Sox13/Prkcg	32	0,2	1	11	GO:0045944	0,911	0	0	positive regulation of nucleobase-containing compound metabolic process	positive regulation of transcription by RNA polymerase II	BP
GO:0045944	positive regulation of transcription by RNA polymerase II	26/160	860/11452	0,000142831119834335	0,0074084862812432	0,00649949375328975	Acvrl1/Gata2/Mnat1/Prkdc/Cdc5l/Epas1/Lrp5/Men1/Eng/Lhx6/Notch1/Tal1/Ash2l/Jak3/Fzd8/Kdm1a/Hoxb4/Hoxb5/Hey1/Erg/Prkd2/Agrn/Hoxb3/Zfpm1/Eapp/Sox13	26	0,1625	1171	11	GO:0045944	0,987	32,0641242762764	1967	positive regulation of transcription by RNA polymerase II	positive regulation of transcription by RNA polymerase II	BP
GO:0046578	regulation of Ras protein signal transduction	9/160	178/11452	0,000873329283107903	0,0258244285210599	0,0226558713187953	Kctd10/Arhgef18/Arap3/Notch1/Fgd5/Gpr4/Rasip1/Prag1/Plekhg3	9	0,05625	6	9	GO:0007266	0,883	4,51818387870218	6	regulation of Ras protein signal transduction	Rho protein signal transduction	BP
GO:0048514	blood vessel morphogenesis	29/160	478/11452	1,67799444864695e-11	0,0000000265458721775948	0,0000000232887966372738	Acvrl1/Kctd10/Gata2/Flt4/Pecam1/Vash1/Myh9/Epas1/Lrp5/Pdcl3/Eng/Egfl7/Notch1/Adam15/Tal1/Hspg2/Nos3/Ephb4/Col4a1/Col4a2/Cdh5/Card10/Fzd8/Hey1/Prkd2/Mmrn2/Gpr4/Rasip1/Nrarp	29	0,18125	36	1	GO:0001525	0,964	205,67901323727	42	blood vessel morphogenesis	angiogenesis	BP
GO:0048534	hematopoietic or lymphoid organ development	21/160	632/11452	0,000188048404863869	0,00849978789984687	0,00745689689663191	Cbfa2t3/Gata2/Mfng/Xrcc4/Myh9/Prkdc/Epas1/Lrp5/Men1/Notch1/Adar/Tal1/Thsd1/Jak3/Fzd8/Kdm1a/Hoxb4/Hoxb3/Zfpm1/Sox13/Nrarp	21	0,13125	2	7	GO:0060216	0,665	2,97176516301071	2	hematopoietic or lymphoid organ development	definitive hemopoiesis	BP
GO:0048568	embryonic organ development	14/160	316/11452	0,000136335822027615	0,00739774825477563	0,00649007324101515	Gata2/Vash1/Epas1/Men1/Eng/Notch1/Tal1/Hspg2/Kdm1a/Hoxb4/Hoxb5/Hey1/Hoxb3/Zfpm1	14	0,0875	39	20	GO:0048568	0,995	16,6352689493076	41	embryonic organ development	embryonic organ development	BP
GO:0048646	anatomical structure formation involved in morphogenesis	35/160	848/11452	0,00000000428864881251404	0,00000193846926325635	0,00000170062660430068	Acvrl1/Kctd10/Gata2/Mfng/Flt4/Pecam1/Vash1/Myh9/Shank3/Prkdc/Epas1/Pdcl3/Eng/Egfl7/Notch1/Adam15/Tal1/Hspg2/Nos3/Ephb4/Col4a1/Col4a2/Cdh5/Card10/Fzd8/Hey1/Erg/Prkd2/Mmrn2/Gpr4/Rasip1/Zfpm1/Sox7/Ehd2/Nrarp	35	0,21875	22	2	GO:0009653	0,778	100,870376616943	25	anatomical structure formation involved in morphogenesis	anatomical structure morphogenesis	BP
GO:0048754	branching morphogenesis of an epithelial tube	7/160	128/11452	0,00209773163769154	0,0417435402619877	0,0366217698020033	Lrp5/Eng/Notch1/Col4a1/Timeless/Rasip1/Nrarp	7	0,04375	37	3	GO:0035239	0,814	6,87076049630585	38	branching morphogenesis of an epithelial tube	tube morphogenesis	BP
GO:0048844	artery morphogenesis	5/160	59/11452	0,00136286822512115	0,0342231354308199	0,030024089470714	Acvrl1/Eng/Notch1/Ephb4/Hey1	5	0,03125	27	1	GO:0001525	0,781	7,08017759887814	30	artery morphogenesis	angiogenesis	BP
GO:0048845	venous blood vessel morphogenesis	3/160	10/11452	0,000298852164576862	0,0122801071262492	0,0107733856184441	Eng/Notch1/Ephb4	3	0,01875	8	1	GO:0001525	0,672	7,59234966376274	9	venous blood vessel morphogenesis	angiogenesis	BP
GO:0048870	cell motility	32/160	1069/11452	0,0000258543365459111	0,00202357784395003	0,00177529269229364	Acvrl1/Gata2/Abi3/Katna1/Apc2/Flt4/Pecam1/Gtpbp4/Vash1/Myh9/Arap3/Lrp5/Pkn3/Eng/Lhx6/Egfl7/Notch1/Adam15/Plaa/Hspg2/Nos3/Ephb4/Efnb1/Card10/Prr5/Scarb1/Erg/Prkd2/Mmrn2/Prag1/Actn4/Fmnl1	32	0,2	23	5	GO:0016477	0,971	22,7542498835262	26	cell motility	cell migration	BP
GO:0048872	homeostasis of number of cells	10/160	235/11452	0,00169615979066664	0,0393420614493533	0,0345149431239419	Gata2/Epas1/Men1/Notch1/Adar/Tal1/Nos3/Jak3/Kdm1a/Zfpm1	10	0,0625	35	23	GO:0030218	0,921	7,01977355238537	37	homeostasis of number of cells	erythrocyte differentiation	BP
GO:0050673	epithelial cell proliferation	15/160	300/11452	0,0000194339544136374	0,00170802866013191	0,00149846016926204	Acvrl1/Wdr77/Gata2/Flt4/Vash1/Prkdc/Men1/Pdcl3/Eng/Egfl7/Notch1/Scarb1/Hey1/Prkd2/Nrarp	15	0,09375	15	8	GO:0042127	0,766	20,7411814592141	16	epithelial cell proliferation	regulation of cell population proliferation	BP
GO:0050678	regulation of epithelial cell proliferation	14/160	255/11452	0,0000131333999942836	0,00143289922696252	0,00125708805026954	Acvrl1/Wdr77/Gata2/Flt4/Vash1/Prkdc/Men1/Pdcl3/Eng/Egfl7/Notch1/Hey1/Prkd2/Nrarp	14	0,0875	17	8	GO:0042127	0,794	22,9125063760788	17	regulation of epithelial cell proliferation	regulation of cell population proliferation	BP
GO:0050679	positive regulation of epithelial cell proliferation	8/160	138/11452	0,000696200780771004	0,0220808663197109	0,0193716296776491	Acvrl1/Gata2/Flt4/Pdcl3/Egfl7/Notch1/Prkd2/Nrarp	8	0,05	76	8	GO:0042127	0,746	11,8760948963778	86	positive regulation of epithelial cell proliferation	regulation of cell population proliferation	BP
GO:0050793	regulation of developmental process	50/160	1844/11452	0,0000012286028901943	0,00025915330297165	0,000227356197995955	Acvrl1/Wdr77/Arhgef18/Rsl1d1/Gata2/Katna1/Srgn/Apc2/Flt4/Prkch/Vash1/Xrcc4/Myh9/Shank3/Prkdc/Arap3/Lrp5/Men1/Pdcl3/Eng/Notch1/Plaa/Tal1/Nos3/Ephb4/Col4a2/Jak3/Cdh5/Card10/Palm/Kdm1a/Hoxb4/Hey1/Erg/Prkd2/Cldn5/Mmrn2/Cdc42ep4/Agrn/Gpr4/Hoxb3/Cdc42ep1/Zfpm1/Prag1/Actn4/Fmnl1/Zfp277/Sox13/Ehd2/Nrarp	50	0,3125	5	15	GO:0050793	0,967	20,70151617351	5	regulation of developmental process	regulation of developmental process	BP
GO:0051056	regulation of small GTPase mediated signal transduction	10/160	206/11452	0,00062367118463354	0,0209925066827715	0,0184168075462334	Kctd10/Arhgef18/Arap3/Notch1/Fgd5/Gpr4/Rasip1/Prag1/Plekhg3/Sipa1	10	0,0625	20	9	GO:0007266	0,857	8,43438899073018	21	regulation of small GTPase mediated signal transduction	Rho protein signal transduction	BP
GO:0051093	negative regulation of developmental process	23/160	730/11452	0,000199120890905552	0,00875025692812732	0,00767663434675352	Acvrl1/Wdr77/Gata2/Katna1/Srgn/Vash1/Prkdc/Lrp5/Men1/Notch1/Tal1/Nos3/Col4a2/Jak3/Card10/Kdm1a/Hey1/Mmrn2/Gpr4/Zfpm1/Prag1/Actn4/Nrarp	23	0,14375	1	15	GO:0050793	0,816	0	0	negative regulation of developmental process	regulation of developmental process	BP
GO:0051254	positive regulation of RNA metabolic process	29/160	1196/11452	0,00215351253647618	0,0423212028907493	0,0371285554670657	Acvrl1/Gata2/Mnat1/Prkdc/Cdc5l/Epas1/Lrp5/Men1/Eng/Lhx6/Notch1/Nmd3/Tal1/Ash2l/Jak3/Fzd8/Kdm1a/Hoxb4/Hoxb5/Hey1/Erg/Prkd2/Agrn/Zfp423/Hoxb3/Zfpm1/Eapp/Sox7/Sox13	29	0,18125	1	11	GO:0045944	0,926	0	0	positive regulation of RNA metabolic process	positive regulation of transcription by RNA polymerase II	BP
GO:0051270	regulation of cellular component movement	22/160	754/11452	0,00078813002918637	0,0242101302169483	0,0212396411544656	Acvrl1/Tctex1d2/Gata2/Abi3/Flt4/Pecam1/Gtpbp4/Vash1/Arap3/Eng/Egfl7/Notch1/Adam15/Plaa/Nos3/Card10/Prr5/Prkd2/Mmrn2/Agrn/Prag1/Actn4	22	0,1375	2	16	GO:0043537	0,7	1,81012980350059	2	regulation of cellular component movement	negative regulation of blood vessel endothelial cell migration	BP
GO:0051271	negative regulation of cellular component movement	11/160	233/11452	0,000423649997429509	0,0155198810763388	0,0136156518724817	Acvrl1/Gtpbp4/Vash1/Arap3/Eng/Egfl7/Notch1/Adam15/Card10/Mmrn2/Actn4	11	0,06875	6	16	GO:0043537	0,837	5,86422236928994	6	negative regulation of cellular component movement	negative regulation of blood vessel endothelial cell migration	BP
GO:0051674	localization of cell	32/160	1069/11452	0,0000258543365459111	0,00202357784395003	0,00177529269229364	Acvrl1/Gata2/Abi3/Katna1/Apc2/Flt4/Pecam1/Gtpbp4/Vash1/Myh9/Arap3/Lrp5/Pkn3/Eng/Lhx6/Egfl7/Notch1/Adam15/Plaa/Hspg2/Nos3/Ephb4/Efnb1/Card10/Prr5/Scarb1/Erg/Prkd2/Mmrn2/Prag1/Actn4/Fmnl1	32	0,2	1	5	GO:0016477	0,97	0	0	localization of cell	cell migration	BP
GO:0060215	primitive hemopoiesis	4/160	9/11452	0,00000437887904515814	0,00062976242267638	0,000552493016367561	Gata2/Tal1/Kdm1a/Zfpm1	4	0,025	3	20	GO:0048568	0,697	11,2555789972378	3	primitive hemopoiesis	embryonic organ development	BP
GO:0060216	definitive hemopoiesis	6/160	22/11452	0,000000419882343898234	0,000102192902776462	0,0000896542300291208	Gata2/Adar/Tal1/Hoxb4/Hoxb3/Zfpm1	6	0,0375	18	7	GO:0060216	1	46,0283692271027	18	definitive hemopoiesis	definitive hemopoiesis	BP
GO:0060317	cardiac epithelial to mesenchymal transition	5/160	24/11452	0,0000171466250800385	0,00159564475744829	0,00139986533548178	Eng/Notch1/Adam15/Hey1/Erg	5	0,03125	11	13	GO:0003197	0,726	18,7600915614555	11	cardiac epithelial to mesenchymal transition	endocardial cushion development	BP
GO:0060319	primitive erythrocyte differentiation	3/160	5/11452	0,0000262220896339922	0,00202357784395003	0,00177529269229364	Gata2/Kdm1a/Zfpm1	3	0,01875	3	20	GO:0048568	0,674	7,9726182923476	3	primitive erythrocyte differentiation	embryonic organ development	BP
GO:0060411	cardiac septum morphogenesis	5/160	62/11452	0,00170349633962118	0,0393420614493533	0,0345149431239419	Eng/Notch1/Nos3/Hey1/Zfpm1	5	0,03125	15	13	GO:0003197	0,599	5,34684617411706	15	cardiac septum morphogenesis	endocardial cushion development	BP
GO:0060412	ventricular septum morphogenesis	4/160	39/11452	0,00206272970387021	0,0413068150825655	0,0362386291079664	Notch1/Nos3/Hey1/Zfpm1	4	0,025	44	13	GO:0003197	0,57	7,24822133202723	47	ventricular septum morphogenesis	endocardial cushion development	BP
GO:0060429	epithelium development	21/160	747/11452	0,00166019889024282	0,0393420614493533	0,0345149431239419	Acvrl1/Wdr77/Pecam1/Prkch/Shank3/Prkdc/Lrp5/Men1/Flnb/Eng/Notch1/Col4a1/Cdh5/Hoxb4/Hoxb5/Timeless/Hey1/Cldn5/Gpr4/Rasip1/Nrarp	21	0,13125	11	19	GO:0045603	0,592	4,73446805383334	12	epithelium development	positive regulation of endothelial cell differentiation	BP
GO:0060841	venous blood vessel development	4/160	15/11452	0,0000444269608080956	0,00299078519142159	0,00262382745018921	Acvrl1/Eng/Notch1/Ephb4	4	0,025	5	1	GO:0001525	0,662	10,2547915673539	5	venous blood vessel development	angiogenesis	BP
GO:0061298	retina vasculature development in camera-type eye	3/160	18/11452	0,00187191932518826	0,0395388379219312	0,0346875758866633	Acvrl1/Lrp5/Col4a1	3	0,01875	17	1	GO:0001525	0,672	5,57673263487971	18	retina vasculature development in camera-type eye	angiogenesis	BP
GO:0061304	retinal blood vessel morphogenesis	2/160	5/11452	0,00188696729652706	0,0395388379219312	0,0346875758866633	Lrp5/Col4a1	2	0,0125	6	1	GO:0001525	0,641	3,52679530006498	7	retinal blood vessel morphogenesis	angiogenesis	BP
GO:0070168	negative regulation of biomineral tissue development	4/160	17/11452	0,0000757902454568866	0,00470196738481547	0,00412505422641507	Srgn/Notch1/Nos3/Hey1	4	0,025	7	19	GO:0045603	0,461	10,5434903297225	10	negative regulation of biomineral tissue development	positive regulation of endothelial cell differentiation	BP
GO:0072132	mesenchyme morphogenesis	5/160	38/11452	0,000172929536933041	0,00841767776701756	0,00738486135858184	Acvrl1/Eng/Notch1/Nos3/Hey1	5	0,03125	1	13	GO:0003197	0,76	0	1	mesenchyme morphogenesis	endocardial cushion development	BP
GO:0072359	circulatory system development	35/160	875/11452	0,00000000965554654892496	0,00000381876866009982	0,00000335022055914673	Acvrl1/Kctd10/Kcnq1/Gata2/Flt4/Pecam1/Mnat1/Vash1/Myh9/Prkdc/Epas1/Lrp5/Pdcl3/Eng/Egfl7/Notch1/Adam15/Anp32b/Tal1/Hspg2/Nos3/Ephb4/Col4a1/Col4a2/Cdh5/Card10/Fzd8/Hey1/Erg/Prkd2/Mmrn2/Gpr4/Rasip1/Zfpm1/Nrarp	35	0,21875	5	1	GO:0001525	0,834	47,2459424946717	5	circulatory system development	angiogenesis	BP
GO:0090049	regulation of cell migration involved in sprouting angiogenesis	4/160	34/11452	0,00122768092282803	0,0321023342134536	0,0281635023357765	Gata2/Notch1/Card10/Mmrn2	4	0,025	2	6	GO:0043542	0,863	1,54601827040678	2	regulation of cell migration involved in sprouting angiogenesis	endothelial cell migration	BP
GO:0090051	negative regulation of cell migration involved in sprouting angiogenesis	3/160	15/11452	0,00107638083737096	0,030138663446387	0,0264407663544223	Notch1/Card10/Mmrn2	3	0,01875	17	16	GO:0043537	0,962	6,55340334097067	18	negative regulation of cell migration involved in sprouting angiogenesis	negative regulation of blood vessel endothelial cell migration	BP
GO:0090130	tissue migration	14/160	231/11452	0,00000422726648347592	0,00062976242267638	0,000552493016367561	Acvrl1/Gata2/Flt4/Pecam1/Vash1/Myh9/Pkn3/Notch1/Nos3/Ephb4/Card10/Scarb1/Prkd2/Mmrn2	14	0,0875	1	6	GO:0043542	0,973	0	0	tissue migration	endothelial cell migration	BP
GO:0090132	epithelium migration	14/160	231/11452	0,00000422726648347592	0,00062976242267638	0,000552493016367561	Acvrl1/Gata2/Flt4/Pecam1/Vash1/Myh9/Pkn3/Notch1/Nos3/Ephb4/Card10/Scarb1/Prkd2/Mmrn2	14	0,0875	1	6	GO:0043542	0,974	0	1	epithelium migration	endothelial cell migration	BP
GO:0090342	regulation of cell aging	4/160	39/11452	0,00206272970387021	0,0413068150825655	0,0362386291079664	Rsl1d1/Vash1/Prkdc/Zfp277	4	0,025	1	15	GO:0050793	0,574	0	0	regulation of cell aging	regulation of developmental process	BP
GO:0090500	endocardial cushion to mesenchymal transition	2/160	5/11452	0,00188696729652706	0,0395388379219312	0,0346875758866633	Hey1/Erg	2	0,0125	1	13	GO:0003197	0,649	0	1	endocardial cushion to mesenchymal transition	endocardial cushion development	BP
GO:1901342	regulation of vasculature development	15/160	253/11452	0,00000248252519657345	0,000436372762331022	0,000382831517155801	Acvrl1/Gata2/Vash1/Pdcl3/Eng/Notch1/Nos3/Ephb4/Col4a2/Cdh5/Card10/Hey1/Prkd2/Mmrn2/Gpr4	15	0,09375	1	1	GO:0001525	0,809	0	1	regulation of vasculature development	angiogenesis	BP
GO:1901552	positive regulation of endothelial cell development	2/160	5/11452	0,00188696729652706	0,0395388379219312	0,0346875758866633	Cdh5/Cldn5	2	0,0125	1	19	GO:0045603	0,852	0	0	positive regulation of endothelial cell development	positive regulation of endothelial cell differentiation	BP
GO:1902680	positive regulation of RNA biosynthetic process	29/160	1120/11452	0,000779103638605851	0,0241674893387148	0,0212022321465803	Acvrl1/Gata2/Mnat1/Prkdc/Cdc5l/Epas1/Lrp5/Men1/Eng/Lhx6/Notch1/Nmd3/Tal1/Ash2l/Jak3/Fzd8/Kdm1a/Hoxb4/Hoxb5/Hey1/Erg/Prkd2/Agrn/Zfp423/Hoxb3/Zfpm1/Eapp/Sox7/Sox13	29	0,18125	2	11	GO:0045944	0,938	1,81184532637631	2	positive regulation of RNA biosynthetic process	positive regulation of transcription by RNA polymerase II	BP
GO:1903142	positive regulation of establishment of endothelial barrier	2/160	5/11452	0,00188696729652706	0,0395388379219312	0,0346875758866633	Cdh5/Cldn5	2	0,0125	6	19	GO:0045603	0,852	3,52679530006498	8	positive regulation of establishment of endothelial barrier	positive regulation of endothelial cell differentiation	BP
GO:1903508	positive regulation of nucleic acid-templated transcription	28/160	1119/11452	0,00163236597277965	0,0393420614493533	0,0345149431239419	Acvrl1/Gata2/Mnat1/Prkdc/Cdc5l/Epas1/Lrp5/Men1/Eng/Lhx6/Notch1/Tal1/Ash2l/Jak3/Fzd8/Kdm1a/Hoxb4/Hoxb5/Hey1/Erg/Prkd2/Agrn/Zfp423/Hoxb3/Zfpm1/Eapp/Sox7/Sox13	28	0,175	1	11	GO:0045944	0,938	0	0	positive regulation of nucleic acid-templated transcription	positive regulation of transcription by RNA polymerase II	BP
GO:1904018	positive regulation of vasculature development	9/160	144/11452	0,000184435173611631	0,00845728825082901	0,00741961178968531	Acvrl1/Gata2/Pdcl3/Eng/Notch1/Nos3/Ephb4/Cdh5/Prkd2	9	0,05625	1	1	GO:0001525	0,768	0	0	positive regulation of vasculature development	angiogenesis	BP
GO:1904238	pericyte cell differentiation	2/160	5/11452	0,00188696729652706	0,0395388379219312	0,0346875758866633	Notch1/Gpr4	2	0,0125	1	31	GO:1904238	1	0	1	pericyte cell differentiation	pericyte cell differentiation	BP
GO:2000145	regulation of cell motility	20/160	698/11452	0,00171759536104922	0,0393802298721719	0,0345484284293424	Acvrl1/Gata2/Abi3/Flt4/Pecam1/Gtpbp4/Vash1/Arap3/Eng/Egfl7/Notch1/Adam15/Plaa/Nos3/Card10/Prr5/Prkd2/Mmrn2/Prag1/Actn4	20	0,125	11	16	GO:0043537	0,708	4,73163055011099	13	regulation of cell motility	negative regulation of blood vessel endothelial cell migration	BP
GO:2000146	negative regulation of cell motility	10/160	207/11452	0,000647586002295776	0,0213433553256649	0,0187246084216443	Acvrl1/Gtpbp4/Vash1/Arap3/Eng/Egfl7/Notch1/Adam15/Card10/Mmrn2	10	0,0625	13	16	GO:0043537	0,839	7,15970510172107	14	negative regulation of cell motility	negative regulation of blood vessel endothelial cell migration	BP
GO:2000181	negative regulation of blood vessel morphogenesis	6/160	91/11452	0,00169745351887029	0,0393420614493533	0,0345149431239419	Vash1/Notch1/Col4a2/Card10/Mmrn2/Gpr4	6	0,0375	1	1	GO:0001525	0,793	0	0	negative regulation of blood vessel morphogenesis	angiogenesis	BP
GO:2000772	regulation of cellular senescence	4/160	33/11452	0,00109504550861404	0,0303727315271744	0,0266461151896862	Rsl1d1/Vash1/Prkdc/Zfp277	4	0,025	14	15	GO:0050793	0,565	6,07736705696862	15	regulation of cellular senescence	regulation of developmental process	BP
GO:2000980	regulation of inner ear receptor cell differentiation	2/160	5/11452	0,00188696729652706	0,0395388379219312	0,0346875758866633	Notch1/Hey1	2	0,0125	1	26	GO:0007417	0,428	0	0	regulation of inner ear receptor cell differentiation	central nervous system development	BP
GO:0004697	protein kinase C activity	4/158	14/11355	0,0000324053379934771	0,013383404591306	0,0122799175554229	Prkch/Pkn3/Prkd2/Prkcg	4	0,0253164556962025	16	1	GO:0004697	1	9,73110069041786	19	protein kinase C activity	protein kinase C activity	MF
GO:0050431	transforming growth factor beta binding	4/158	20/11355	0,000146953305866173	0,0303458576613647	0,0278437842693801	Acvrl1/Eng/Ltbp4/Agrn	4	0,0253164556962025	21	2	GO:0050431	1	7,01464722905533	33	transforming growth factor beta binding	transforming growth factor beta binding	MF
