# Supplementary material for: Integrative Multi-Omics and Network Analyses Reveal Pathogenic and Protective Pathways in Centronuclear Myopathies
Source: Int J Mol Sci. 2025 Nov 28;26(23):11572. doi: 10.3390/ijms262311572 (PMC12691857; doi:10.3390/ijms262311572)
Supplement: Supplementary file 1 [file ijms-26-11572-s001.zip › 251120_U02_Supplementary/250819_SuppInfo_S3/enrich_analysis_pink_module.csv]

ID	Description	GeneRatio	BgRatio	pvalue	p.adjust	qvalue	geneID	Count	gene_ratio_score	term_size	cluster	parent	parentSimScore	score	size	term	parentTerm	ont
GO:0006352	DNA-templated transcription, initiation	13/334	85/11452	0,000000973713234264196	0,000356081702886715	0,00035260014681522	Psmc3/Med6/Psmc5/Med4/Polr3h/Polr2d/Taf12/Psmc2/Psmc4/Med30/Taf10/Gtf2f2/Polr2g	13	0,0389221556886228	22	3	GO:0006367	0,962	36,7580888149363	22	DNA-templated transcription, initiation	transcription initiation from RNA polymerase II promoter	BP
GO:0006367	transcription initiation from RNA polymerase II promoter	12/334	55/11452	0,0000000442127144448553	0,0000532068643274791	0,0000526866391093823	Psmc3/Med6/Psmc5/Med4/Polr2d/Taf12/Psmc2/Psmc4/Med30/Taf10/Gtf2f2/Polr2g	12	0,0359281437125748	33	3	GO:0006367	1	63,8719357926404	35	transcription initiation from RNA polymerase II promoter	transcription initiation from RNA polymerase II promoter	BP
GO:0006396	RNA processing	47/334	735/11452	0,000000263117849070394	0,000173078921118505	0,000171386657899747	Rtca/Snrnp27/Rtcb/Srpk3/Cwc15/Ddx56/Ddx39/Bcas2/Osgep/Prpf31/Lage3/Pes1/Ftsj3/Fcf1/Smn1/Ints9/Snrpc/Polr2d/Alyref/Clns1a/Thoc3/Nop10/Plrg1/Trit1/Lsm6/Zpr1/Lsm3/Thoc5/Gtf2h5/Kri1/Bud31/Snrpd2/Rps19/Cd2bp2/Wdr55/Plcb1/Usp39/Zbtb8os/Rpl35a/Phf5a/Rpl7a/Rpl35/Rps28/Tut1/Snrnp40/Ubl5/Snrpe	47	0,140718562874251	61	4	GO:0006396	0,987	58,1721820530849	64	RNA processing	RNA processing	BP
GO:0006397	mRNA processing	27/334	398/11452	0,0000400000051549644	0,00692421141866726	0,00685651057891744	Snrnp27/Srpk3/Cwc15/Ddx39/Bcas2/Prpf31/Smn1/Snrpc/Polr2d/Alyref/Clns1a/Thoc3/Plrg1/Lsm6/Zpr1/Lsm3/Thoc5/Bud31/Snrpd2/Cd2bp2/Plcb1/Usp39/Phf5a/Tut1/Snrnp40/Ubl5/Snrpe	27	0,0808383233532934	344	4	GO:0006396	0,907	27,2407547662425	348	mRNA processing	RNA processing	BP
GO:0006412	translation	36/334	501/11452	0,00000050463801818159	0,000276625740299875	0,000273921057588393	Rpl13/Hars/Rps11/Eif3d/Mrps18c/Mrpl24/Drg1/Mrps30/Dnajc3/Eif3h/Polr2d/Eef1b2/Rps20/Rpl22/Rpl6/Rps3/Eif3f/Kars/Rsl24d1/Rpl4/Rps27l/Rpl12/Rps19/Rpl21/Rpl37a/Eif3k/Mrps21/Rpl32/Rpl35a/Rpl35/Pym1/Rps28/Rpl23/Eef1g/Polr2g/Hspa14	36	0,107784431137725	256	2	GO:0006412	0,992	70,2026581533703	266	translation	translation	BP
GO:0006518	peptide metabolic process	40/334	630/11452	0,00000268678594171456	0,000794726140329898	0,000786955778649951	Rpl13/Hars/Rps11/Eif3d/Mrps18c/Mrpl24/Drg1/Ace/Mrps30/Spcs1/Dnajc3/Eif3h/Polr2d/Eef1b2/Rps20/Rpl22/Rpl6/Rps3/Eif3f/Kars/Rsl24d1/Rpl4/Rps27l/Gstp2/Rpl12/Rps19/Rpl21/Rpl37a/Eif3k/Mrps21/Rpl32/Rpl35a/Gstp1/Rpl35/Pym1/Rps28/Rpl23/Eef1g/Polr2g/Hspa14	40	0,119760479041916	14	2	GO:0006412	0,968	25,3577823235134	17	peptide metabolic process	translation	BP
GO:0008380	RNA splicing	26/334	324/11452	0,00000289957849922736	0,000794726140329898	0,000786955778649951	Snrnp27/Rtcb/Srpk3/Cwc15/Ddx39/Bcas2/Prpf31/Smn1/Snrpc/Alyref/Clns1a/Thoc3/Plrg1/Lsm6/Zpr1/Lsm3/Thoc5/Bud31/Snrpd2/Cd2bp2/Usp39/Zbtb8os/Phf5a/Snrnp40/Ubl5/Snrpe	26	0,0778443113772455	257	4	GO:0006396	0,895	53,3191385720677	262	RNA splicing	RNA processing	BP
GO:0010499	proteasomal ubiquitin-independent protein catabolic process	9/334	21/11452	0,00000000296059564996295	0,00000973739909272814	0,00000964219256945827	Psmb4/Psmb1/Psma2/Psmb6/Psma7/Psma1/Psma4/Psma5/Psmb3	9	0,0269461077844311	24	1	GO:0010499	1	79,8190588643721	25	proteasomal ubiquitin-independent protein catabolic process	proteasomal ubiquitin-independent protein catabolic process	BP
GO:0016071	mRNA metabolic process	31/334	551/11452	0,000343923356665899	0,0452465568029656	0,0448041627589175	Snrnp27/Srpk3/Cwc15/Ddx39/Bcas2/Prpf31/Smn1/Snrpc/Polr2d/Alyref/Clns1a/Thoc3/Plrg1/Lsm6/Zpr1/Lsm3/Thoc5/Apex1/Znrd1/Bud31/Snrpd2/Cd2bp2/Plcb1/Usp39/Phf5a/Pym1/Tut1/Polr2g/Snrnp40/Ubl5/Snrpe	31	0,092814371257485	3	4	GO:0006396	0,553	1,98568705803662	3	mRNA metabolic process	RNA processing	BP
GO:0022613	ribonucleoprotein complex biogenesis	31/334	381/11452	0,000000228290599618268	0,000173078921118505	0,000171386657899747	Srpk3/Ddx56/Prpf31/Eif3d/Aatf/Pes1/Ftsj3/Fcf1/Snrpc/Polr2d/Clns1a/Nop16/Nop10/Rpl6/Lsm6/Rsl24d1/Lsm3/Gtf2h5/Kri1/Rps27l/Pak1ip1/Rpl12/Snrpd2/Rps19/Wdr55/Usp39/Rpl35a/Rpl7a/Rpl35/Rps28/Snrpe	31	0,092814371257485	1	6	GO:0042254	0,971	0	0	ribonucleoprotein complex biogenesis	ribosome biogenesis	BP
GO:0022618	ribonucleoprotein complex assembly	16/334	191/11452	0,000147588924911312	0,0231152368587288	0,0228892297581754	Srpk3/Prpf31/Eif3d/Snrpc/Polr2d/Clns1a/Rpl6/Rsl24d1/Lsm3/Rps27l/Rpl12/Snrpd2/Rps19/Usp39/Rps28/Snrpe	16	0,0479041916167665	1	5	GO:0043248	0,612	0	1	ribonucleoprotein complex assembly	proteasome assembly	BP
GO:0031503	protein-containing complex localization	16/334	203/11452	0,000296732440386961	0,0406647081846964	0,0402671127437394	Ddx39/Ift43/Cluap1/Sgcd/Numb/Ap2m1/Polr2d/Hras/Thoc3/Rae1/Stx4a/Gripap1/Thoc5/Sem1/Usp46/Hspb11	16	0,0479041916167665	4	7	GO:0031503	0,997	2,68147524206574	4	protein-containing complex localization	protein-containing complex localization	BP
GO:0034470	ncRNA processing	21/334	315/11452	0,000366681497941747	0,0457728539166383	0,0453253140510086	Rtcb/Ddx56/Osgep/Lage3/Pes1/Ftsj3/Fcf1/Ints9/Nop10/Trit1/Lsm6/Gtf2h5/Kri1/Rps19/Wdr55/Zbtb8os/Rpl35a/Rpl7a/Rpl35/Rps28/Tut1	21	0,062874251497006	1	4	GO:0006396	0,868	0	1	ncRNA processing	RNA processing	BP
GO:0034622	cellular protein-containing complex assembly	48/334	781/11452	0,000000621134721157934	0,000291844585412635	0,000288991101844007	Tubgcp3/Srpk3/Psmc3/Med6/Psmd4/Prpf31/Map2/Eif3d/Washc3/Drg1/Psmc5/Trim27/Mtss1/Psmg1/Snrpc/Polr2d/Psmg2/Cenpx/Clns1a/Psmd13/Cox20/Taf12/Psmc2/Rpl6/Pomp/Psmc4/Rps3/Stx4a/Psmd10/Rsl24d1/Chmp2a/Brk1/Lsm3/Gtf2h5/Rps27l/Rpl12/Snrpd2/Rps19/Tbca/Sem1/Taf10/Swi5/Usp39/Rps28/Gtf2f2/Hist2h3c2/Pet100/Snrpe	48	0,143712574850299	22	5	GO:0043248	0,694	38,6230481565031	23	cellular protein-containing complex assembly	proteasome assembly	BP
GO:0034660	ncRNA metabolic process	25/334	408/11452	0,000375757694055711	0,0457728539166383	0,0453253140510086	Hars/Rtcb/Ddx56/Osgep/Dedd/Lage3/Pes1/Ftsj3/Fcf1/Ints9/Hras/Nop10/Trit1/Lsm6/Kars/Gtf2h5/Kri1/Rps19/Wdr55/Zbtb8os/Rpl35a/Rpl7a/Rpl35/Rps28/Tut1	25	0,0748502994011976	1	4	GO:0006396	0,524	0	0	ncRNA metabolic process	RNA processing	BP
GO:0042254	ribosome biogenesis	21/334	250/11452	0,0000133576960501919	0,00274584139431758	0,00271899418284828	Ddx56/Aatf/Pes1/Ftsj3/Fcf1/Nop16/Nop10/Rpl6/Lsm6/Rsl24d1/Gtf2h5/Kri1/Rps27l/Pak1ip1/Rpl12/Rps19/Wdr55/Rpl35a/Rpl7a/Rpl35/Rps28	21	0,062874251497006	99	6	GO:0042254	0,997	30,1457482682958	103	ribosome biogenesis	ribosome biogenesis	BP
GO:0042273	ribosomal large subunit biogenesis	10/334	62/11452	0,0000108686905400644	0,00238314154575145	0,00235984059866381	Pes1/Ftsj3/Nop16/Rpl6/Rsl24d1/Pak1ip1/Rpl12/Rpl35a/Rpl7a/Rpl35	10	0,029940119760479	28	6	GO:0042254	0,861	22,9233776817664	35	ribosomal large subunit biogenesis	ribosome biogenesis	BP
GO:0043043	peptide biosynthetic process	36/334	515/11452	0,000000974379849796423	0,000356081702886715	0,00035260014681522	Rpl13/Hars/Rps11/Eif3d/Mrps18c/Mrpl24/Drg1/Mrps30/Dnajc3/Eif3h/Polr2d/Eef1b2/Rps20/Rpl22/Rpl6/Rps3/Eif3f/Kars/Rsl24d1/Rpl4/Rps27l/Rpl12/Rps19/Rpl21/Rpl37a/Eif3k/Mrps21/Rpl32/Rpl35a/Rpl35/Pym1/Rps28/Rpl23/Eef1g/Polr2g/Hspa14	36	0,107784431137725	4	2	GO:0006412	0,988	16,4855488135812	5	peptide biosynthetic process	translation	BP
GO:0043248	proteasome assembly	7/334	14/11452	0,0000000485316488240916	0,0000532068643274791	0,0000526866391093823	Psmd4/Psmg1/Psmg2/Psmd13/Pomp/Psmd10/Sem1	7	0,0209580838323353	12	5	GO:0043248	1	45,3926654514074	15	proteasome assembly	proteasome assembly	BP
GO:0043603	cellular amide metabolic process	41/334	784/11452	0,000184452001092908	0,0275755741633897	0,0273059565254286	Rpl13/Hars/St8sia6/Rps11/Eif3d/Mrps18c/Mrpl24/Drg1/Ace/Mrps30/Spcs1/Dnajc3/Eif3h/Polr2d/Eef1b2/Rps20/Rpl22/Rpl6/Rps3/Eif3f/Kars/Rsl24d1/Rpl4/Rps27l/Gstp2/Rpl12/Rps19/Rpl21/Rpl37a/Eif3k/Mrps21/Rpl32/Rpl35a/Gstp1/Rpl35/Pym1/Rps28/Rpl23/Eef1g/Polr2g/Hspa14	41	0,122754491017964	1	2	GO:0006412	0,941	0	0	cellular amide metabolic process	translation	BP
GO:0043604	amide biosynthetic process	37/334	595/11452	0,000010501564224781	0,00238314154575145	0,00235984059866381	Rpl13/Hars/St8sia6/Rps11/Eif3d/Mrps18c/Mrpl24/Drg1/Mrps30/Dnajc3/Eif3h/Polr2d/Eef1b2/Rps20/Rpl22/Rpl6/Rps3/Eif3f/Kars/Rsl24d1/Rpl4/Rps27l/Rpl12/Rps19/Rpl21/Rpl37a/Eif3k/Mrps21/Rpl32/Rpl35a/Rpl35/Pym1/Rps28/Rpl23/Eef1g/Polr2g/Hspa14	37	0,110778443113772	1	2	GO:0006412	0,974	0	3	amide biosynthetic process	translation	BP
GO:0045898	regulation of RNA polymerase II transcription preinitiation complex assembly	5/334	14/11452	0,0000330062217861434	0,00603097019192365	0,00597200293604255	Psmc3/Psmc5/Psmc2/Psmc4/Gtf2f2	5	0,0149700598802395	2	3	GO:0006367	0,904	3,41491508760137	2	regulation of RNA polymerase II transcription preinitiation complex assembly	transcription initiation from RNA polymerase II promoter	BP
GO:0045899	positive regulation of RNA polymerase II transcription preinitiation complex assembly	5/334	11/11452	0,00000818872054286359	0,00207174629734449	0,00205148998863319	Psmc3/Psmc5/Psmc2/Psmc4/Gtf2f2	5	0,0149700598802395	13	3	GO:0006367	0,893	18,4728919766601	13	positive regulation of RNA polymerase II transcription preinitiation complex assembly	transcription initiation from RNA polymerase II promoter	BP
GO:0051123	RNA polymerase II preinitiation complex assembly	7/334	23/11452	0,00000276273042550316	0,000794726140329898	0,000786955778649951	Psmc3/Med6/Psmc5/Taf12/Psmc2/Psmc4/Gtf2f2	7	0,0209580838323353	11	3	GO:0006367	0,937	23,0405401503981	13	RNA polymerase II preinitiation complex assembly	transcription initiation from RNA polymerase II promoter	BP
GO:0060261	positive regulation of transcription initiation from RNA polymerase II promoter	5/334	18/11452	0,00012828805363509	0,0210969704202906	0,020890696734051	Psmc3/Psmc5/Psmc2/Psmc4/Gtf2f2	5	0,0149700598802395	10	3	GO:0006367	0,924	6,4662076321561	10	positive regulation of transcription initiation from RNA polymerase II promoter	transcription initiation from RNA polymerase II promoter	BP
GO:0070897	transcription preinitiation complex assembly	7/334	29/11452	0,0000151249091320638	0,00292622506678576	0,00289761417056381	Psmc3/Med6/Psmc5/Taf12/Psmc2/Psmc4/Gtf2f2	7	0,0209580838323353	3	3	GO:0006367	0,887	7,0526476449055	3	transcription preinitiation complex assembly	transcription initiation from RNA polymerase II promoter	BP
GO:0071826	ribonucleoprotein complex subunit organization	16/334	201/11452	0,000265286872834543	0,0379360228153396	0,037565106844397	Srpk3/Prpf31/Eif3d/Snrpc/Polr2d/Clns1a/Rpl6/Rsl24d1/Lsm3/Rps27l/Rpl12/Snrpd2/Rps19/Usp39/Rps28/Snrpe	16	0,0479041916167665	1	5	GO:0043248	0,519	0	0	ribonucleoprotein complex subunit organization	proteasome assembly	BP
GO:0000428	DNA-directed RNA polymerase complex	16/341	95/11619	0,0000000143428451633481	0,00000046757675232515	0,00000039858011822357	Psmc5/Polr2h/Polr3h/Taf8/Polr2d/Taf12/Polr1d/Gtf2h5/Znrd1/Supt3/Polr2j/Taf10/Wdr61/Polr1c/Gtf2f2/Polr2g	16	0,0469208211143695	1	1	GO:0000502	0,691	0	0	DNA-directed RNA polymerase complex	proteasome complex	CC
GO:0000502	proteasome complex	20/341	61/11619	2,69928830998697e-16	9,48553634587727e-14	8,08583014307911e-14	Psmc3/Psmd4/Psmb4/Psmb1/Psma2/Psmb6/Psmc5/Psmd12/Psmc1/Psmd13/Psma7/Psmc2/Psmc4/Psma1/Psmd10/Psma4/Psmd7/Sem1/Psma5/Psmb3	20	0,0586510263929619	61	1	GO:0000502	0,998	697,191533344666	69	proteasome complex	proteasome complex	CC
GO:0000932	P-body	9/341	62/11619	0,0000747746050424608	0,00140633776406782	0,0011988155302354	Psmc3/Psma2/Sqstm1/Polr2d/Psmc2/Lsm6/Psma4/Lsm3/Polr2g	9	0,0263929618768328	73	5	GO:0000932	0,999	34,8959915307987	104	P-body	P-body	CC
GO:0005665	RNA polymerase II, core complex	4/341	12/11619	0,00029934882142755	0,00443580526297187	0,00378124827066378	Polr2h/Polr2d/Polr2j/Polr2g	4	0,0117302052785924	13	1	GO:0000502	0,592	14,2014539815867	26	RNA polymerase II, core complex	proteasome complex	CC
GO:0005666	RNA polymerase III complex	4/341	17/11619	0,00128126563699955	0,0130528936769329	0,0111267805318382	Polr2h/Polr3h/Polr1d/Polr1c	4	0,0117302052785924	18	1	GO:0000502	0,595	10,2624408397645	28	RNA polymerase III complex	proteasome complex	CC
GO:0005669	transcription factor TFIID complex	5/341	34/11619	0,00292078137915031	0,0264492980445278	0,0225463825758971	Taf8/Taf12/Gtf2h5/Supt3/Taf10	5	0,0146627565982405	37	7	GO:0070847	0,693	8,98676985631953	52	transcription factor TFIID complex	core mediator complex	CC
GO:0005675	transcription factor TFIIH holo complex	3/341	12/11619	0,00452604066621667	0,0381592049272405	0,0325283503415935	Psmc5/Gtf2h5/Gtf2f2	3	0,00879765395894428	12	7	GO:0070847	0,663	4,99928552659891	19	transcription factor TFIIH holo complex	core mediator complex	CC
GO:0005681	spliceosomal complex	15/341	176/11619	0,000210097948097448	0,00331412569740813	0,00282508616117451	Cwc15/Bcas2/Prpf31/Alyref/Plrg1/Lsm6/Lsm3/Bud31/Snrpd2/Pdcd7/Usp39/Snrpg/Phf5a/Snrnp40/Snrpe	15	0,0439882697947214	151	2	GO:1990904	0,86	30,849096356991	159	spliceosomal complex	ribonucleoprotein complex	CC
GO:0005682	U5 snRNP	4/341	16/11619	0,00100280283879553	0,0108971241815781	0,00928912103305335	Snrpd2/Cd2bp2/Snrpg/Snrpe	4	0,0117302052785924	17	6	GO:0030532	0,864	10,9139474205813	23	U5 snRNP	small nuclear ribonucleoprotein complex	CC
GO:0005684	U2-type spliceosomal complex	10/341	82/11619	0,00013603665981915	0,00237578309469873	0,00202520741685652	Cwc15/Bcas2/Prpf31/Plrg1/Lsm6/Lsm3/Snrpd2/Snrpg/Phf5a/Snrnp40	10	0,0293255131964809	5	2	GO:1990904	0,758	11,0832171706528	5	U2-type spliceosomal complex	ribonucleoprotein complex	CC
GO:0005685	U1 snRNP	4/341	18/11619	0,00160957737001394	0,016062925182384	0,0136926452959296	Snrpc/Snrpd2/Snrpg/Snrpe	4	0,0117302052785924	19	6	GO:0030532	0,875	9,47834115422985	28	U1 snRNP	small nuclear ribonucleoprotein complex	CC
GO:0005686	U2 snRNP	4/341	19/11619	0,00199210680995953	0,0187334659628887	0,015969115318704	Snrpd2/Snrpg/Phf5a/Snrpe	4	0,0117302052785924	21	6	GO:0030532	0,871	9,0843925079646	26	U2 snRNP	small nuclear ribonucleoprotein complex	CC
GO:0005687	U4 snRNP	4/341	10/11619	0,000133065415573934	0,00237578309469873	0,00202520741685652	Prpf31/Snrpd2/Snrpg/Snrpe	4	0,0117302052785924	10	6	GO:0030532	0,836	15,8564989940895	14	U4 snRNP	small nuclear ribonucleoprotein complex	CC
GO:0005730	nucleolus	47/341	713/11619	0,000000131857434474374	0,00000358212696988715	0,0000030535405878276	Rpl13/Ilf2/Ddx56/Dedd/Surf2/Map2/Dnttip1/Rpain/Aatf/Pes1/Ftsj3/Polr2h/Fcf1/Trim27/Aopep/Smn1/Cct5/Nop16/Nop10/Rae1/Plrg1/Prdx1/Rpl6/Polr1d/Rps3/Lsm6/Zpr1/Rsl24d1/Nol12/Gtf2h5/Kri1/Apex1/Znrd1/Pak1ip1/Rpl12/Prkrip1/Rps19/Tbca/Cd2bp2/Wdr55/Ppm1e/BC004004/Stk24/Pym1/Polr1c/Rpl23/Tut1	47	0,13782991202346	706	4	GO:0005730	0,99	194,541005126896	849	nucleolus	nucleolus	CC
GO:0005736	RNA polymerase I complex	4/341	12/11619	0,00029934882142755	0,00443580526297187	0,00378124827066378	Polr2h/Polr1d/Znrd1/Polr1c	4	0,0117302052785924	13	1	GO:0000502	0,581	14,2014539815867	20	RNA polymerase I complex	proteasome complex	CC
GO:0005838	proteasome regulatory particle	11/341	22/11619	6,2676126916548e-12	0,00000000061297252124384	0,000000000522520973872695	Psmc3/Psmd4/Psmc5/Psmd12/Psmc1/Psmd13/Psmc2/Psmc4/Psmd10/Psmd7/Sem1	11	0,032258064516129	10	1	GO:0000502	0,877	195,423259453178	10	proteasome regulatory particle	proteasome complex	CC
GO:0005839	proteasome core complex	9/341	17/11619	0,000000000287501141979768	0,0000000140588058428106	0,0000000119842581288408	Psmb4/Psmb1/Psma2/Psmb6/Psma7/Psma1/Psma4/Psma5/Psmb3	9	0,0263929618768328	20	1	GO:0000502	0,899	184,701015970021	38	proteasome core complex	proteasome complex	CC
GO:0005840	ribosome	27/341	200/11619	2,98578293297532e-11	0,00000000182505981778116	0,0000000015557500545503	Rpl13/Rps11/Mrps18c/Mrpl24/Btf3/Mrps30/Eif3h/Mrpl40/Rps20/Rpl22/Rpl6/Rps3/Rsl24d1/Rpl4/Rps27l/Rpl12/Rps19/Rpl21/Rpl37a/Mrps21/Rpl32/Rpl35a/Rpl7a/Rpl35/Rps28/Rpl23/Hspa14	27	0,0791788856304985	171	3	GO:0005840	0,994	392,64456617584	176	ribosome	ribosome	CC
GO:0005844	polysome	8/341	62/11619	0,000430285200389778	0,00584470730529449	0,00498224968872375	Drg1/Btf3/Eif3h/Rpl6/Rps3/Rpl7a/Rps28/Hspa14	8	0,0234604105571848	47	2	GO:1990904	0,736	19,2020280125626	53	polysome	ribonucleoprotein complex	CC
GO:0005852	eukaryotic translation initiation factor 3 complex	4/341	14/11619	0,000577793124651484	0,00685116808576017	0,00584019494556243	Eif3d/Eif3h/Eif3f/Eif3k	4	0,0117302052785924	15	9	GO:0005852	1	12,684276331797	37	eukaryotic translation initiation factor 3 complex	eukaryotic translation initiation factor 3 complex	CC
GO:0008540	proteasome regulatory particle, base subcomplex	7/341	12/11619	0,0000000123134383962034	0,000000463174721211034	0,000000394827660315508	Psmc3/Psmd4/Psmc5/Psmc1/Psmc2/Psmc4/Psmd10	7	0,0205278592375367	13	1	GO:0000502	0,83	102,912920122878	15	proteasome regulatory particle, base subcomplex	proteasome complex	CC
GO:0008541	proteasome regulatory particle, lid subcomplex	3/341	8/11619	0,00125733674741754	0,0130528936769329	0,0111267805318382	Psmd12/Psmd13/Sem1	3	0,00879765395894428	9	1	GO:0000502	0,803	7,80137958897108	9	proteasome regulatory particle, lid subcomplex	proteasome complex	CC
GO:0015934	large ribosomal subunit	16/341	108/11619	0,0000000935429628310932	0,00000269073581320027	0,00000229368503288625	Rpl13/Mrpl24/Mrps30/Mrpl40/Rpl22/Rpl6/Rsl24d1/Rpl4/Rpl12/Rpl21/Rpl37a/Rpl32/Rpl35a/Rpl7a/Rpl35/Rpl23	16	0,0469208211143695	17	3	GO:0005840	0,904	87,9042303556971	17	large ribosomal subunit	ribosome	CC
GO:0015935	small ribosomal subunit	8/341	64/11619	0,000535376032206454	0,00671279178843477	0,00572223775313781	Rps11/Mrps18c/Rps20/Rps3/Rps27l/Rps19/Mrps21/Rps28	8	0,0234604105571848	17	3	GO:0005840	0,871	13,3794244768769	17	small ribosomal subunit	ribosome	CC
GO:0016591	RNA polymerase II, holoenzyme	12/341	71/11619	0,000000908371479753617	0,0000211520787428342	0,0000180308323800718	Psmc5/Polr2h/Taf8/Polr2d/Taf12/Gtf2h5/Supt3/Polr2j/Taf10/Wdr61/Gtf2f2/Polr2g	12	0,0351906158357771	7	1	GO:0000502	0,674	42,5226591776435	11	RNA polymerase II, holoenzyme	proteasome complex	CC
GO:0016592	mediator complex	6/341	33/11619	0,000346335311141083	0,00498111668082323	0,00424609235950059	Med6/Med8/Med22/Med31/Med4/Med30	6	0,0175953079178886	36	7	GO:0070847	0,435	19,0009077233816	77	mediator complex	core mediator complex	CC
GO:0016607	nuclear speck	17/341	279/11619	0,00360398847404164	0,0314705422108279	0,0268266811225656	Cwc15/Ddx39/Bcas2/Osgep/Prpf31/Surf2/Polr2d/Fibp/Plrg1/Pomp/Apex1/Cd2bp2/Plcb1/Dock1/Phf5a/Tut1/Snrnp40	17	0,0498533724340176	323	4	GO:0005730	0,558	13,0360690734159	361	nuclear speck	nucleolus	CC
GO:0019773	proteasome core complex, alpha-subunit complex	5/341	7/11619	0,000000423193041035825	0,0000108916524771852	0,00000928445674516269	Psma2/Psma7/Psma1/Psma4/Psma5	5	0,0146627565982405	8	1	GO:0000502	0,803	51,2175563637046	9	proteasome core complex, alpha-subunit complex	proteasome complex	CC
GO:0022624	proteasome accessory complex	11/341	24/11619	2,10383275655721e-11	0,00000000146967745422354	0,00000000125280867909272	Psmc3/Psmd4/Psmc5/Psmd12/Psmc1/Psmd13/Psmc2/Psmc4/Psmd10/Psmd7/Sem1	11	0,032258064516129	17	1	GO:0000502	0,907	221,041544144052	18	proteasome accessory complex	proteasome complex	CC
GO:0022625	cytosolic large ribosomal subunit	13/341	49/11619	0,000000000965915812110113	0,0000000429393483747132	0,0000000366031255115411	Rpl13/Rpl22/Rpl6/Rsl24d1/Rpl4/Rpl12/Rpl21/Rpl37a/Rpl32/Rpl35a/Rpl7a/Rpl35/Rpl23	13	0,0381231671554252	62	3	GO:0005840	0,849	223,999471025614	106	cytosolic large ribosomal subunit	ribosome	CC
GO:0022626	cytosolic ribosome	19/341	89/11619	8,13126596218951e-12	0,000000000662698175918445	0,000000000564909003688956	Rpl13/Rps11/Rps20/Rpl22/Rpl6/Rps3/Rsl24d1/Rpl4/Rps27l/Rpl12/Rps19/Rpl21/Rpl37a/Rpl32/Rpl35a/Rpl7a/Rpl35/Rps28/Rpl23	19	0,0557184750733138	14	3	GO:0005840	0,893	222,335946095895	16	cytosolic ribosome	ribosome	CC
GO:0022627	cytosolic small ribosomal subunit	6/341	34/11619	0,000410288876999789	0,00573232173865419	0,00488644797870425	Rps11/Rps20/Rps3/Rps27l/Rps19/Rps28	6	0,0175953079178886	45	3	GO:0005840	0,822	19,1287907262463	71	cytosolic small ribosomal subunit	ribosome	CC
GO:0030532	small nuclear ribonucleoprotein complex	10/341	60/11619	0,00000849157845414889	0,00018053834191647	0,000153897714775422	Prpf31/Snrpc/Lsm6/Lsm3/Snrpd2/Cd2bp2/Usp39/Snrpg/Phf5a/Snrpe	10	0,0293255131964809	8	6	GO:0030532	0,998	29,1397805267031	8	small nuclear ribonucleoprotein complex	small nuclear ribonucleoprotein complex	CC
GO:0030880	RNA polymerase complex	16/341	97/11619	0,0000000195409114108543	0,000000597219104994235	0,000000509092165703836	Psmc5/Polr2h/Polr3h/Taf8/Polr2d/Taf12/Polr1d/Gtf2h5/Znrd1/Supt3/Polr2j/Taf10/Wdr61/Polr1c/Gtf2f2/Polr2g	16	0,0469208211143695	3	1	GO:0000502	0,693	42,5564079010157	3	RNA polymerase complex	proteasome complex	CC
GO:0031514	motile cilium	8/341	86/11619	0,00367899527068176	0,0315619067958488	0,0269045637523542	Sqstm1/Ace/Slirp/Cep89/Atp2b4/Ccdc181/Catsper2/Nme5	8	0,0234604105571848	140	8	GO:0036126	0,943	11,1311039208112	161	motile cilium	sperm flagellum	CC
GO:0034709	methylosome	3/341	9/11619	0,00184514140213718	0,0176916499146094	0,0150810318936289	Clns1a/Snrpd2/Prmt1	3	0,00879765395894428	10	11	GO:0034709	1	7,06966339464571	10	methylosome	methylosome	CC
GO:0035770	ribonucleoprotein granule	12/341	166/11619	0,00359154172204061	0,0314705422108279	0,0268266811225656	Psmc3/Psma2/Sqstm1/Smn1/Polr2d/Psmc2/Rpl6/Lsm6/Psma4/Lsm3/Snrpg/Polr2g	12	0,0351906158357771	12	5	GO:0000932	0,91	5,60667428834805	13	ribonucleoprotein granule	P-body	CC
GO:0036126	sperm flagellum	7/341	50/11619	0,000594441700658394	0,00685116808576017	0,00584019494556243	Sqstm1/Ace/Slirp/Atp2b4/Ccdc181/Catsper2/Nme5	7	0,0205278592375367	55	8	GO:0036126	0,998	18,7700070901124	69	sperm flagellum	sperm flagellum	CC
GO:0036464	cytoplasmic ribonucleoprotein granule	12/341	155/11619	0,0020379864627162	0,0188033090616645	0,016028652219178	Psmc3/Psma2/Sqstm1/Smn1/Polr2d/Psmc2/Rpl6/Lsm6/Psma4/Lsm3/Snrpg/Polr2g	12	0,0351906158357771	66	5	GO:0000932	0,915	12,4779117378515	70	cytoplasmic ribonucleoprotein granule	P-body	CC
GO:0042788	polysomal ribosome	5/341	23/11619	0,000460021339611644	0,00603791977982425	0,00514695131376688	Btf3/Eif3h/Rpl6/Rpl7a/Rps28	5	0,0146627565982405	31	2	GO:1990904	0,679	16,9105360757275	33	polysomal ribosome	ribonucleoprotein complex	CC
GO:0044391	ribosomal subunit	24/341	168/11619	0,000000000117607342678338	0,00000000638999895218967	0,00000000544707692404932	Rpl13/Rps11/Mrps18c/Mrpl24/Mrps30/Mrpl40/Rps20/Rpl22/Rpl6/Rps3/Rsl24d1/Rpl4/Rps27l/Rpl12/Rps19/Rpl21/Rpl37a/Mrps21/Rpl32/Rpl35a/Rpl7a/Rpl35/Rps28/Rpl23	24	0,0703812316715543	1	3	GO:0005840	0,946	0	0	ribosomal subunit	ribosome	CC
GO:0046540	U4/U6 x U5 tri-snRNP complex	6/341	30/11619	0,000199970848553925	0,00325952483142898	0,00277854231674928	Prpf31/Lsm6/Lsm3/Snrpd2/Usp39/Snrpe	6	0,0175953079178886	34	6	GO:0030532	0,909	21,8084295506507	48	U4/U6 x U5 tri-snRNP complex	small nuclear ribonucleoprotein complex	CC
GO:0055029	nuclear DNA-directed RNA polymerase complex	16/341	94/11619	0,000000012249509676328	0,000000463174721211034	0,000000394827660315508	Psmc5/Polr2h/Polr3h/Taf8/Polr2d/Taf12/Polr1d/Gtf2h5/Znrd1/Supt3/Polr2j/Taf10/Wdr61/Polr1c/Gtf2f2/Polr2g	16	0,0469208211143695	1	1	GO:0000502	0,691	0	0	nuclear DNA-directed RNA polymerase complex	proteasome complex	CC
GO:0061695	transferase complex, transferring phosphorus-containing groups	16/341	215/11619	0,000602454453349054	0,00685116808576017	0,00584019494556243	Psmc5/Polr2h/Polr3h/Taf8/Polr2d/Taf12/Polr1d/Gtf2h5/Znrd1/Supt3/Polr2j/Taf10/Wdr61/Polr1c/Gtf2f2/Polr2g	16	0,0469208211143695	1	1	GO:0000502	0,621	0	0	transferase complex, transferring phosphorus-containing groups	proteasome complex	CC
GO:0070847	core mediator complex	4/341	8/11619	0,0000464789729210068	0,000909128710334893	0,000774975716914471	Med6/Med8/Med31/Med4	4	0,0117302052785924	8	7	GO:0070847	1	19,2347502960292	8	core mediator complex	core mediator complex	CC
GO:0071007	U2-type catalytic step 2 spliceosome	5/341	26/11619	0,00083658795760579	0,00929753434702799	0,00792557012468643	Cwc15/Bcas2/Plrg1/Snrpd2/Snrnp40	5	0,0146627565982405	28	2	GO:1990904	0,677	13,7537721858174	32	U2-type catalytic step 2 spliceosome	ribonucleoprotein complex	CC
GO:0071541	eukaryotic translation initiation factor 3 complex, eIF3m	3/341	8/11619	0,00125733674741754	0,0130528936769329	0,0111267805318382	Eif3d/Eif3h/Eif3f	3	0,00879765395894428	8	9	GO:0005852	0,907	7,38318375238038	10	eukaryotic translation initiation factor 3 complex, eIF3m	eukaryotic translation initiation factor 3 complex	CC
GO:0071986	Ragulator complex	3/341	6/11619	0,000469204400068142	0,00603791977982425	0,00514695131376688	Lamtor2/Lamtor1/Lamtor5	3	0,00879765395894428	6	10	GO:0071986	1	8,82344963424237	11	Ragulator complex	Ragulator complex	CC
GO:0090575	RNA polymerase II transcription regulator complex	11/341	132/11619	0,0017306475944984	0,0169257334741943	0,0144281357351866	Med6/Med8/Psmc5/Med31/Med4/Taf8/Taf12/Gtf2h5/Supt3/Taf10/Gtf2f2	11	0,032258064516129	76	7	GO:0070847	0,768	13,5900316327415	91	RNA polymerase II transcription regulator complex	core mediator complex	CC
GO:0097525	spliceosomal snRNP complex	10/341	55/11619	0,00000375263269888836	0,0000834107904434731	0,0000711025142947269	Prpf31/Snrpc/Lsm6/Lsm3/Snrpd2/Cd2bp2/Usp39/Snrpg/Phf5a/Snrpe	10	0,0293255131964809	1	6	GO:0030532	0,991	0	1	spliceosomal snRNP complex	small nuclear ribonucleoprotein complex	CC
GO:0097526	spliceosomal tri-snRNP complex	6/341	30/11619	0,000199970848553925	0,00325952483142898	0,00277854231674928	Prpf31/Lsm6/Lsm3/Snrpd2/Usp39/Snrpe	6	0,0175953079178886	1	6	GO:0030532	0,909	0	0	spliceosomal tri-snRNP complex	small nuclear ribonucleoprotein complex	CC
GO:0097729	9+2 motile cilium	7/341	50/11619	0,000594441700658394	0,00685116808576017	0,00584019494556243	Sqstm1/Ace/Slirp/Atp2b4/Ccdc181/Catsper2/Nme5	7	0,0205278592375367	8	8	GO:0036126	0,994	9,73992694808595	11	9+2 motile cilium	sperm flagellum	CC
GO:0120114	Sm-like protein family complex	12/341	70/11619	0,000000775006092178325	0,00001894889895376	0,0000161527585527693	Prpf31/Smn1/Snrpc/Clns1a/Lsm6/Lsm3/Snrpd2/Cd2bp2/Usp39/Snrpg/Phf5a/Snrpe	12	0,0351906158357771	1	6	GO:0030532	0,976	0	0	Sm-like protein family complex	small nuclear ribonucleoprotein complex	CC
GO:1902494	catalytic complex	69/341	1182/11619	0,0000000142936465588725	0,00000046757675232515	0,00000039858011822357	Psmc3/Med6/Cwc15/Psmd4/Bcas2/Psmb4/Prpf31/Psmb1/Psma2/Fnta/Dnttip1/Psmb6/Kansl1/Psmc5/Psmd12/Med31/Polr2h/Psmc1/Dcaf4/Spcs1/Dad1/Polr3h/Taf8/Dpy30/Polr2d/Clns1a/Psmd13/Nop10/Psma7/Gid8/Plrg1/Pef1/Taf12/Psmc2/Anapc7/Polr1d/Psmc4/Anapc15/Nsmce1/Psma1/Psmd10/Psma4/Lsm3/Gtf2h5/Gcsh/Anapc13/Znrd1/Tmem258/Ncoa6/Med30/Supt3/Rabggtb/Psmd7/Polr2j/Nsmce4a/Snrpd2/Sem1/Taf10/Commd1/Snrpg/Wdr61/Polr1c/Gtf2f2/…	69	0,202346041055718	5	1	GO:0000502	0,724	64,4914038316597	5	catalytic complex	proteasome complex	CC
GO:1905368	peptidase complex	22/341	83/11619	1,34209104011624e-15	2,18760839538947e-13	1,86480018205625e-13	Psmc3/Psmd4/Psmb4/Psmb1/Psma2/Psmb6/Psmc5/Psmd12/Psmc1/Spcs1/Psmd13/Psma7/Taf12/Psmc2/Psmc4/Psma1/Psmd10/Psma4/Psmd7/Sem1/Psma5/Psmb3	22	0,0645161290322581	1	1	GO:0000502	0,983	0	0	peptidase complex	proteasome complex	CC
GO:1905369	endopeptidase complex	20/341	62/11619	3,87956496763897e-16	9,48553634587727e-14	8,08583014307911e-14	Psmc3/Psmd4/Psmb4/Psmb1/Psma2/Psmb6/Psmc5/Psmd12/Psmc1/Psmd13/Psma7/Psmc2/Psmc4/Psma1/Psmd10/Psma4/Psmd7/Sem1/Psma5/Psmb3	20	0,0586510263929619	1	1	GO:0000502	0,993	0	0	endopeptidase complex	proteasome complex	CC
GO:1990234	transferase complex	41/341	692/11619	0,0000128747399204575	0,000262322825879322	0,000223613903881631	Med6/Prpf31/Fnta/Kansl1/Psmc5/Med31/Polr2h/Dcaf4/Dad1/Polr3h/Taf8/Dpy30/Polr2d/Clns1a/Gid8/Plrg1/Pef1/Taf12/Anapc7/Polr1d/Anapc15/Nsmce1/Gtf2h5/Anapc13/Znrd1/Tmem258/Ncoa6/Med30/Supt3/Rabggtb/Polr2j/Nsmce4a/Snrpd2/Taf10/Commd1/Wdr61/Polr1c/Gtf2f2/Pcgf1/Polr2g/Prmt1	41	0,120234604105572	4	1	GO:0000502	0,681	17,7788578225329	6	transferase complex	proteasome complex	CC
GO:1990904	ribonucleoprotein complex	61/341	736/11619	8,09161094313408e-14	9,89199437798142e-12	8,43231035126605e-12	Rpl13/Ilf2/Psmc3/Rps11/Cwc15/Bcas2/Prpf31/Srp14/Psma2/Sqstm1/Mrps18c/Mrpl24/Pes1/Drg1/Ftsj3/Slirp/Fcf1/Smn1/Btf3/Mrps30/Eif3h/Mrpl40/Snrpc/Polr2d/Alyref/Nop10/Plrg1/Rps20/Psmc2/Rpl22/Rpl6/Rps3/Lsm6/Rsl24d1/Psma4/Rpl4/Lsm3/Kri1/Rps27l/Bud31/Rpl12/Snrpd2/Rps19/Rpl21/Pdcd7/Cd2bp2/Rpl37a/Mrps21/Usp39/Snrpg/Rpl32/Rpl35a/Phf5a/Rpl7a/Rpl35/Rps28/Rpl23/Polr2g/Snrnp40/Snrpe/Hspa14	61	0,178885630498534	166	2	GO:1990904	0,986	619,081030696776	188	ribonucleoprotein complex	ribonucleoprotein complex	CC
GO:0001054	RNA polymerase I activity	4/330	11/11355	0,000196634391597904	0,00942206459739958	0,0091762716079022	Polr2h/Polr1d/Znrd1/Polr1c	4	0,0121212121212121	12	5	GO:0003899	0,883	10,198265910198	13	RNA polymerase I activity	DNA-directed 5'-3' RNA polymerase activity	MF
GO:0001056	RNA polymerase III activity	4/330	15/11355	0,000741687751549987	0,0266544035713277	0,0259590713042496	Polr2h/Polr3h/Polr1d/Polr1c	4	0,0121212121212121	16	5	GO:0003899	0,895	6,87103862869747	16	RNA polymerase III activity	DNA-directed 5'-3' RNA polymerase activity	MF
GO:0003723	RNA binding	49/330	888/11355	0,00000892230894467105	0,000570036404798429	0,000555165889890644	Ilf2/Rps11/Cwc15/Ddx56/Prpf31/Srp14/Nelfb/Eif3d/Mrps18c/Supt4a/Slirp/Smn1/Cct5/Eif3h/Snrpc/Polr2d/Alyref/Thoc3/Eef1b2/Nop10/Rae1/Rps20/Rpl22/Rpl6/Rps3/Eif3f/Lsm6/Kars/Rsl24d1/Rpl4/Nol12/Lsm3/Thoc5/Apex1/Rpl12/Prkrip1/Ifit2/Rpl37a/Eif3k/Snrpg/Phf5a/Rpl7a/Rpl35/Pym1/Rpl23/Eef1g/Tut1/Polr2g/Snrpe	49	0,148484848484848	800	3	GO:0003723	0,976	70,3499767726571	895	RNA binding	RNA binding	MF
GO:0003735	structural constituent of ribosome	22/330	134/11355	3,64062040590522e-11	0,000000020933567333955	0,0000000203874742730692	Rpl13/Rps11/Mrps18c/Mrpl24/Mrps30/Rps20/Rpl22/Rpl6/Rps3/Rsl24d1/Rpl4/Rps27l/Rpl12/Rps19/Rpl21/Rpl37a/Mrps21/Rpl32/Rpl35a/Rpl35/Rps28/Rpl23	22	0,0666666666666667	152	1	GO:0003735	0,998	296,255463583325	196	structural constituent of ribosome	structural constituent of ribosome	MF
GO:0003899	DNA-directed 5'-3' RNA polymerase activity	8/330	35/11355	0,00000554269704188975	0,000499376633106642	0,000486349416590817	Polr2h/Polr3h/Polr2d/Polr1d/Znrd1/Polr2j/Polr1c/Polr2g	8	0,0242424242424242	36	5	GO:0003899	0,999	39,0617046879198	41	DNA-directed 5'-3' RNA polymerase activity	DNA-directed 5'-3' RNA polymerase activity	MF
GO:0004298	threonine-type endopeptidase activity	9/330	18/11355	0,000000000512396453509366	0,0000000982093202559618	0,000000095647337988415	Psmb4/Psmb1/Psma2/Psmb6/Psma7/Psma1/Psma4/Psma5/Psmb3	9	0,0272727272727273	21	2	GO:0004298	1	149,516264644303	23	threonine-type endopeptidase activity	threonine-type endopeptidase activity	MF
GO:0005198	structural molecule activity	24/330	417/11355	0,00112130380031573	0,0379264520695027	0,0369370663633418	Rpl13/Rps11/Mrps18c/Mrpl24/Isca2/Mrps30/Psmd13/Rps20/Rpl22/Rpl6/Rps3/Rsl24d1/Rpl4/Rps27l/Rpl12/Rps19/Rpl21/Rpl37a/Mrps21/Rpl32/Rpl35a/Rpl35/Rps28/Rpl23	24	0,0727272727272727	183	1	GO:0003735	0,856	10,5200635386967	188	structural molecule activity	structural constituent of ribosome	MF
GO:0016779	nucleotidyltransferase activity	11/330	105/11355	0,000230300734036128	0,0101863786208288	0,00992064700463323	Polr2h/Polr3h/Polr2d/Polr1d/Tamm41/Kars/Znrd1/Polr2j/Polr1c/Tut1/Polr2g	11	0,0333333333333333	79	5	GO:0003899	0,884	17,3379037952465	80	nucleotidyltransferase activity	DNA-directed 5'-3' RNA polymerase activity	MF
GO:0019843	rRNA binding	9/330	67/11355	0,000128447540223173	0,00671430323893861	0,00653914750227064	Rps11/Mrps18c/Rpl6/Rps3/Rpl4/Nol12/Rpl12/Rpl37a/Rpl23	9	0,0272727272727273	44	3	GO:0003723	0,682	17,8686591262326	45	rRNA binding	RNA binding	MF
GO:0034062	5'-3' RNA polymerase activity	8/330	36/11355	0,00000694784880844024	0,000499376633106642	0,000486349416590817	Polr2h/Polr3h/Polr2d/Polr1d/Znrd1/Polr2j/Polr1c/Polr2g	8	0,0242424242424242	1	5	GO:0003899	0,997	0	1	5'-3' RNA polymerase activity	DNA-directed 5'-3' RNA polymerase activity	MF
GO:0036402	proteasome-activating activity	5/330	6/11355	0,000000117884945302051	0,0000169459608871699	0,0000165038923422872	Psmc3/Psmc5/Psmc1/Psmc2/Psmc4	5	0,0151515151515152	6	4	GO:0036402	1	40,7836873984702	6	proteasome-activating activity	proteasome-activating activity	MF
GO:0043021	ribonucleoprotein complex binding	12/330	138/11355	0,000681914657621696	0,0261400618754984	0,0254581472178767	Prpf31/Spcs1/Snrpc/Snrpd2/Cd2bp2/Eif3k/Snrpg/Rpl35a/Rpl35/Pym1/Snrpe/Prmt1	12	0,0363636363636364	44	6	GO:1990446	0,793	9,47908610225019	51	ribonucleoprotein complex binding	U1 snRNP binding	MF
GO:0070003	threonine-type peptidase activity	9/330	18/11355	0,000000000512396453509366	0,0000000982093202559618	0,000000095647337988415	Psmb4/Psmb1/Psma2/Psmb6/Psma7/Psma1/Psma4/Psma5/Psmb3	9	0,0272727272727273	1	2	GO:0004298	0,979	0	0	threonine-type peptidase activity	threonine-type endopeptidase activity	MF
GO:0070180	large ribosomal subunit rRNA binding	3/330	6/11355	0,000455775801153032	0,0187193632616424	0,0182310320461213	Rpl12/Rpl37a/Rpl23	3	0,00909090909090909	9	3	GO:0003723	0,561	6,55866733068101	9	large ribosomal subunit rRNA binding	RNA binding	MF
GO:0070990	snRNP binding	5/330	10/11355	0,00000449592575947661	0,000499376633106642	0,000486349416590817	Prpf31/Snrpc/Snrpd2/Snrpg/Snrpe	5	0,0151515151515152	2	6	GO:1990446	0,983	7,55556505694422	2	snRNP binding	U1 snRNP binding	MF
GO:0097747	RNA polymerase activity	8/330	36/11355	0,00000694784880844024	0,000499376633106642	0,000486349416590817	Polr2h/Polr3h/Polr2d/Polr1d/Znrd1/Polr2j/Polr1c/Polr2g	8	0,0242424242424242	1	5	GO:0003899	0,997	0	0	RNA polymerase activity	DNA-directed 5'-3' RNA polymerase activity	MF
GO:1990446	U1 snRNP binding	4/330	8/11355	0,0000447082043615069	0,00257072175078665	0,00250365944424439	Snrpc/Snrpd2/Snrpg/Snrpe	4	0,0121212121212121	8	6	GO:1990446	1	13,9485086023519	8	U1 snRNP binding	U1 snRNP binding	MF
