# Supplementary material for: Integrative Multi-Omics and Network Analyses Reveal Pathogenic and Protective Pathways in Centronuclear Myopathies
Source: Int J Mol Sci. 2025 Nov 28;26(23):11572. doi: 10.3390/ijms262311572 (PMC12691857; doi:10.3390/ijms262311572)
Supplement: Supplementary file 1 [file ijms-26-11572-s001.zip › 251120_U02_Supplementary/250819_SuppInfo_S3/enrich_analysis_purple_module.csv]

ID	Description	GeneRatio	BgRatio	pvalue	p.adjust	qvalue	geneID	Count	gene_ratio_score	term_size	cluster	parent	parentSimScore	score	size	term	parentTerm	ont
GO:0006325	chromatin organization	26/231	562/11452	0,0000657331002473398	0,0349374751627534	0,0339473442876956	Scmh1/Akap8l/Ezh1/Hdac5/Kdm6b/Hdac2/Brd1/Kdm4b/Cxxc1/Dpf2/Nudt5/Zbtb7b/Pink1/Sfpq/Carm1/Flcn/Usp36/Supt16/Lrrk2/Smarce1/Phf2/Mllt6/Znfx1/Phc1/Trrap/Cbx7	26	0,112554112554113	330	2	GO:0006325	0,995	12,3056723275467	330	chromatin organization	chromatin organization	BP
GO:0006914	autophagy	19/231	337/11452	0,000051975088672421	0,0349374751627534	0,0339473442876956	Tsc2/Golga2/Supt5/Atp6v0a1/Pacs2/Atg2a/Wdr24/Lrsam1/Abl1/Pink1/Ulk1/Usp10/Flcn/Tpcn1/Usp36/Lrrk2/Gsk3a/Lgals8/Tecpr1	19	0,0822510822510823	164	3	GO:0006914	0,995	10,8219145501649	183	autophagy	autophagy	BP
GO:0009891	positive regulation of biosynthetic process	49/231	1412/11452	0,0000850560739247284	0,0349374751627534	0,0339473442876956	Mef2d/Tsc2/Golga2/Akap8l/Supt5/Tfap4/Ezh1/Hdac5/Kdm6b/Pelp1/Hdac2/Zkscan17/Ctc1/Stat5b/Ccnk/Calcoco1/Cxxc1/Dpf2/Grk2/Esrra/Parp1/Dab2ip/Zbtb7b/Pink1/Sfpq/Casz1/Med21/Carm1/Flcn/Ramp1/Eef2/Supt16/Lrrk2/Phf2/Mllt6/Nfe2l1/Rxrb/Pcif1/Camta2/Zfhx2/Spen/Zmiz2/Gcn1/Atmin/Cbx7/Nfic/Gsk3a/Bcas3/Rai1	49	0,212121212121212	1	1	GO:0045893	0,951	0	0	positive regulation of biosynthetic process	positive regulation of transcription, DNA-templated	BP
GO:0010506	regulation of autophagy	14/231	219/11452	0,000140683225311247	0,0371403714821692	0,036087810347047	Tsc2/Golga2/Supt5/Atp6v0a1/Wdr24/Lrsam1/Pink1/Ulk1/Usp10/Flcn/Tpcn1/Usp36/Lrrk2/Gsk3a	14	0,0606060606060606	62	3	GO:0006914	0,914	8,44139208494565	67	regulation of autophagy	autophagy	BP
GO:0010557	positive regulation of macromolecule biosynthetic process	49/231	1319/11452	0,0000144208488116789	0,0349374751627534	0,0339473442876956	Mef2d/Tsc2/Golga2/Akap8l/Supt5/Tfap4/Ezh1/Hdac5/Kdm6b/Pelp1/Hdac2/Zkscan17/Ctc1/Stat5b/Ccnk/Calcoco1/Cxxc1/Dpf2/Grk2/Esrra/Parp1/Dab2ip/Zbtb7b/Pink1/Sfpq/Casz1/Med21/Carm1/Flcn/Ramp1/Eef2/Supt16/Lrrk2/Phf2/Mllt6/Nfe2l1/Rxrb/Pcif1/Camta2/Zfhx2/Spen/Zmiz2/Gcn1/Atmin/Cbx7/Nfic/Gsk3a/Bcas3/Rai1	49	0,212121212121212	1	1	GO:0045893	0,963	0	1	positive regulation of macromolecule biosynthetic process	positive regulation of transcription, DNA-templated	BP
GO:0016570	histone modification	19/231	359/11452	0,000120406633871999	0,0349374751627534	0,0339473442876956	Akap8l/Ezh1/Hdac5/Kdm6b/Hdac2/Brd1/Kdm4b/Cxxc1/Zbtb7b/Pink1/Sfpq/Carm1/Flcn/Usp36/Lrrk2/Phf2/Mllt6/Phc1/Trrap	19	0,0822510822510823	6	4	GO:0090312	0,425	3,80211288763252	6	histone modification	positive regulation of protein deacetylation	BP
GO:0031328	positive regulation of cellular biosynthetic process	48/231	1386/11452	0,000107525564379894	0,0349374751627534	0,0339473442876956	Mef2d/Tsc2/Golga2/Akap8l/Supt5/Tfap4/Ezh1/Hdac5/Kdm6b/Pelp1/Hdac2/Zkscan17/Ctc1/Stat5b/Ccnk/Calcoco1/Cxxc1/Dpf2/Grk2/Esrra/Parp1/Dab2ip/Zbtb7b/Pink1/Sfpq/Casz1/Med21/Carm1/Flcn/Ramp1/Eef2/Supt16/Phf2/Mllt6/Nfe2l1/Rxrb/Pcif1/Camta2/Zfhx2/Spen/Zmiz2/Gcn1/Atmin/Cbx7/Nfic/Gsk3a/Bcas3/Rai1	48	0,207792207792208	3	1	GO:0045893	0,956	2,33125484362925	4	positive regulation of cellular biosynthetic process	positive regulation of transcription, DNA-templated	BP
GO:0045893	positive regulation of transcription, DNA-templated	41/231	1117/11452	0,000108969209561696	0,0349374751627534	0,0339473442876956	Mef2d/Tsc2/Akap8l/Supt5/Tfap4/Ezh1/Hdac5/Kdm6b/Pelp1/Hdac2/Zkscan17/Stat5b/Ccnk/Calcoco1/Cxxc1/Dpf2/Esrra/Parp1/Dab2ip/Zbtb7b/Sfpq/Casz1/Med21/Carm1/Flcn/Supt16/Phf2/Mllt6/Nfe2l1/Rxrb/Camta2/Zfhx2/Spen/Zmiz2/Gcn1/Atmin/Cbx7/Nfic/Gsk3a/Bcas3/Rai1	41	0,177489177489178	630	1	GO:0045893	0,981	13,6778149167046	855	positive regulation of transcription, DNA-templated	positive regulation of transcription, DNA-templated	BP
GO:0051254	positive regulation of RNA metabolic process	43/231	1196/11452	0,000115264481260564	0,0349374751627534	0,0339473442876956	Mef2d/Tsc2/Akap8l/Supt5/Tfap4/Ezh1/Hdac5/Kdm6b/Pelp1/Hdac2/Zkscan17/Stat5b/Ccnk/Ncbp2/Calcoco1/Cxxc1/Dpf2/Esrra/Parp1/Dab2ip/Zbtb7b/Sfpq/Casz1/Med21/Carm1/Flcn/Supt16/Phf2/Mllt6/Nfe2l1/Rxrb/Camta2/Zfhx2/Spen/Zmiz2/Gcn1/Atmin/Cbx7/Nfic/Gsk3a/Upf1/Bcas3/Rai1	43	0,186147186147186	1	1	GO:0045893	0,969	0	0	positive regulation of RNA metabolic process	positive regulation of transcription, DNA-templated	BP
GO:0061919	process utilizing autophagic mechanism	19/231	337/11452	0,000051975088672421	0,0349374751627534	0,0339473442876956	Tsc2/Golga2/Supt5/Atp6v0a1/Pacs2/Atg2a/Wdr24/Lrsam1/Abl1/Pink1/Ulk1/Usp10/Flcn/Tpcn1/Usp36/Lrrk2/Gsk3a/Lgals8/Tecpr1	19	0,0822510822510823	1	3	GO:0006914	0,994	0	0	process utilizing autophagic mechanism	autophagy	BP
GO:0090311	regulation of protein deacetylation	6/231	42/11452	0,000180320425509492	0,0442042643106125	0,0429515118807571	Akap8l/Hdac2/Zbtb7b/Pink1/Ncor2/Lrrk2	6	0,025974025974026	5	4	GO:0090312	0,958	2,95294408983464	7	regulation of protein deacetylation	positive regulation of protein deacetylation	BP
GO:0090312	positive regulation of protein deacetylation	5/231	25/11452	0,000122159004065571	0,0349374751627534	0,0339473442876956	Akap8l/Zbtb7b/Pink1/Ncor2/Lrrk2	5	0,0216450216450216	6	4	GO:0090312	1	3,80211288763252	7	positive regulation of protein deacetylation	positive regulation of protein deacetylation	BP
GO:1902680	positive regulation of RNA biosynthetic process	41/231	1120/11452	0,000115582970088118	0,0349374751627534	0,0339473442876956	Mef2d/Tsc2/Akap8l/Supt5/Tfap4/Ezh1/Hdac5/Kdm6b/Pelp1/Hdac2/Zkscan17/Stat5b/Ccnk/Calcoco1/Cxxc1/Dpf2/Esrra/Parp1/Dab2ip/Zbtb7b/Sfpq/Casz1/Med21/Carm1/Flcn/Supt16/Phf2/Mllt6/Nfe2l1/Rxrb/Camta2/Zfhx2/Spen/Zmiz2/Gcn1/Atmin/Cbx7/Nfic/Gsk3a/Bcas3/Rai1	41	0,177489177489178	2	1	GO:0045893	0,981	1,47085804400327	2	positive regulation of RNA biosynthetic process	positive regulation of transcription, DNA-templated	BP
GO:1903508	positive regulation of nucleic acid-templated transcription	41/231	1119/11452	0,000113338908668511	0,0349374751627534	0,0339473442876956	Mef2d/Tsc2/Akap8l/Supt5/Tfap4/Ezh1/Hdac5/Kdm6b/Pelp1/Hdac2/Zkscan17/Stat5b/Ccnk/Calcoco1/Cxxc1/Dpf2/Esrra/Parp1/Dab2ip/Zbtb7b/Sfpq/Casz1/Med21/Carm1/Flcn/Supt16/Phf2/Mllt6/Nfe2l1/Rxrb/Camta2/Zfhx2/Spen/Zmiz2/Gcn1/Atmin/Cbx7/Nfic/Gsk3a/Bcas3/Rai1	41	0,177489177489178	1	1	GO:0045893	0,981	0	0	positive regulation of nucleic acid-templated transcription	positive regulation of transcription, DNA-templated	BP
GO:0003682	chromatin binding	24/228	450/11355	0,0000121599596067802	0,00330750901304422	0,00310398968909916	Supt5/Ezh1/Hdac5/Kdm6b/Pelp1/Hdac2/Stat5b/Calcoco1/Parp1/Sfpq/Ncor2/Supt16/Primpol/Mllt6/Nfe2l1/Pold1/Bahcc1/Phc1/Camta2/Smc1a/Trrap/Cbx7/Upf1/Bcas3	24	0,105263157894737	485	1	GO:0003682	0,991	38,0502957801359	575	chromatin binding	chromatin binding	MF
GO:0019899	enzyme binding	60/228	1888/11355	0,000123291991286374	0,0223569477532625	0,0209812686925935	Tom1l2/Mef2d/Tsc2/Golga2/Akap8l/Ap2a2/Supt5/Apba3/Tfap4/Usp19/Hdac5/Evi5l/Cad/Fbxw5/Dennd6b/Kif3a/Atp6v0a1/Hdac2/Ccnk/Cdc42bpb/Mapk8ip3/Tcof1/Grk2/Dnmbp/Nop58/Parp1/Abl1/Dab2ip/Zbtb7b/Pink1/Sfpq/Pitpnm2/Ncor2/Ulk1/Ctsc/Atp1b3/Mon1a/Flcn/Arhgef17/Ipo13/Cpsf1/Eef2/Dennd1a/Dym/Lrrk2/Sbf1/Ppp6r2/Wdtc1/Trpc4ap/Pold1/Pcif1/Tbc1d16/Camta2/Gcn1/Casr/Ppp6r1/Gsk3a/Bcas3/Taok2/Gtf2i	60	0,263157894736842	426	2	GO:0042826	0,671	16,4949510164286	455	enzyme binding	histone deacetylase binding	MF
GO:0042826	histone deacetylase binding	11/228	102/11355	0,00000601571635383503	0,00327254969648626	0,00307118150695788	Mef2d/Akap8l/Tfap4/Hdac5/Hdac2/Parp1/Zbtb7b/Sfpq/Ncor2/Wdtc1/Camta2	11	0,0482456140350877	122	2	GO:0042826	0,998	29,6686268016113	139	histone deacetylase binding	histone deacetylase binding	MF
