# Supplementary material for: Integrative Multi-Omics and Network Analyses Reveal Pathogenic and Protective Pathways in Centronuclear Myopathies
Source: Int J Mol Sci. 2025 Nov 28;26(23):11572. doi: 10.3390/ijms262311572 (PMC12691857; doi:10.3390/ijms262311572)
Supplement: Supplementary file 1 [file ijms-26-11572-s001.zip › 251120_U02_Supplementary/250819_SuppInfo_S3/enrich_analysis_red_module.csv]

ID	Description	GeneRatio	BgRatio	pvalue	p.adjust	qvalue	geneID	Count	gene_ratio_score	term_size	cluster	parent	parentSimScore	score	size	term	parentTerm	ont
GO:0001906	cell killing	15/803	75/11452	0,000183986328778551	0,0492696021486982	0,0492696021486982	Stxbp2/Hspa8/H2-M3/Tap2/Rab27a/Cd59a/H2-Q4/Tap1/Gfer/H2-T24/H2-T22/Rpl30/B2m/H2-K1/H2-D1	15	0,0186799501867995	1	2	GO:0001916	0,886	0	1	cell killing	positive regulation of T cell mediated cytotoxicity	BP
GO:0001909	leukocyte mediated cytotoxicity	13/803	59/11452	0,000177543334954052	0,0492696021486982	0,0492696021486982	Stxbp2/Hspa8/H2-M3/Tap2/Rab27a/H2-Q4/Tap1/Gfer/H2-T24/H2-T22/B2m/H2-K1/H2-D1	13	0,0161892901618929	2	2	GO:0001916	0,904	1,18483080485962	2	leukocyte mediated cytotoxicity	positive regulation of T cell mediated cytotoxicity	BP
GO:0001910	regulation of leukocyte mediated cytotoxicity	11/803	42/11452	0,000107464897865177	0,0385214017134664	0,0385214017134664	Hspa8/H2-M3/Tap2/H2-Q4/Tap1/Gfer/H2-T24/H2-T22/B2m/H2-K1/H2-D1	11	0,0136986301369863	1	2	GO:0001916	0,929	0	0	regulation of leukocyte mediated cytotoxicity	positive regulation of T cell mediated cytotoxicity	BP
GO:0001912	positive regulation of leukocyte mediated cytotoxicity	9/803	30/11452	0,000146443165491595	0,0438295780012492	0,0438295780012492	Hspa8/H2-M3/Tap2/H2-Q4/H2-T24/H2-T22/B2m/H2-K1/H2-D1	9	0,0112079701120797	1	2	GO:0001916	0,947	0	1	positive regulation of leukocyte mediated cytotoxicity	positive regulation of T cell mediated cytotoxicity	BP
GO:0001913	T cell mediated cytotoxicity	10/803	32/11452	0,0000423615002304997	0,0179612760977319	0,0179612760977319	Hspa8/H2-M3/Tap2/Rab27a/H2-Q4/H2-T24/H2-T22/B2m/H2-K1/H2-D1	10	0,012453300124533	19	2	GO:0001916	0,973	8,97270270478472	20	T cell mediated cytotoxicity	positive regulation of T cell mediated cytotoxicity	BP
GO:0001914	regulation of T cell mediated cytotoxicity	9/803	23/11452	0,0000130685051142864	0,0060447776383172	0,0060447776383172	Hspa8/H2-M3/Tap2/H2-Q4/H2-T24/H2-T22/B2m/H2-K1/H2-D1	9	0,0112079701120797	2	2	GO:0001916	0,992	3,41185981942928	2	regulation of T cell mediated cytotoxicity	positive regulation of T cell mediated cytotoxicity	BP
GO:0001916	positive regulation of T cell mediated cytotoxicity	9/803	21/11452	0,00000534192060378804	0,00271796920320735	0,00271796920320735	Hspa8/H2-M3/Tap2/H2-Q4/H2-T24/H2-T22/B2m/H2-K1/H2-D1	9	0,0112079701120797	45	2	GO:0001916	1	25,0596441153053	54	positive regulation of T cell mediated cytotoxicity	positive regulation of T cell mediated cytotoxicity	BP
GO:0002428	antigen processing and presentation of peptide antigen via MHC class Ib	8/803	10/11452	0,0000000224086559777304	0,0000380050805382308	0,0000380050805382308	H2-M3/Tap2/H2-Q4/H2-T24/H2-T22/B2m/H2-K1/H2-D1	8	0,0099626400996264	1	1	GO:0002476	0,992	0	0	antigen processing and presentation of peptide antigen via MHC class Ib	antigen processing and presentation of endogenous peptide antigen via MHC class Ib	BP
GO:0002474	antigen processing and presentation of peptide antigen via MHC class I	10/803	23/11452	0,00000134211208171313	0,000853583283969551	0,000853583283969551	Hfe/H2-M3/Tap2/H2-Q4/Tap1/H2-T24/H2-T22/B2m/H2-K1/H2-D1	10	0,012453300124533	9	1	GO:0002476	0,869	20,6918169229638	8	antigen processing and presentation of peptide antigen via MHC class I	antigen processing and presentation of endogenous peptide antigen via MHC class Ib	BP
GO:0002475	antigen processing and presentation via MHC class Ib	8/803	13/11452	0,000000529580153821276	0,000384929117520379	0,000384929117520379	H2-M3/Tap2/H2-Q4/H2-T24/H2-T22/B2m/H2-K1/H2-D1	8	0,0099626400996264	1	1	GO:0002476	0,981	0	0	antigen processing and presentation via MHC class Ib	antigen processing and presentation of endogenous peptide antigen via MHC class Ib	BP
GO:0002476	antigen processing and presentation of endogenous peptide antigen via MHC class Ib	7/803	9/11452	0,000000258250383707007	0,000218996325383542	0,000218996325383542	H2-M3/Tap2/H2-Q4/H2-T24/H2-T22/H2-K1/H2-D1	7	0,0087173100871731	30	1	GO:0002476	1	45,5502046977568	33	antigen processing and presentation of endogenous peptide antigen via MHC class Ib	antigen processing and presentation of endogenous peptide antigen via MHC class Ib	BP
GO:0002483	antigen processing and presentation of endogenous peptide antigen	10/803	15/11452	0,00000000591557839026386	0,0000150492314248313	0,0000150492314248313	Hfe/H2-M3/Tap2/H2-Q4/Tap1/H2-T24/H2-T22/B2m/H2-K1/H2-D1	10	0,012453300124533	1	1	GO:0002476	0,953	0	0	antigen processing and presentation of endogenous peptide antigen	antigen processing and presentation of endogenous peptide antigen via MHC class Ib	BP
GO:0002484	antigen processing and presentation of endogenous peptide antigen via MHC class I via ER pathway	7/803	9/11452	0,000000258250383707007	0,000218996325383542	0,000218996325383542	H2-M3/Tap2/H2-Q4/H2-T24/H2-T22/H2-K1/H2-D1	7	0,0087173100871731	1	1	GO:0002476	0,904	0	0	antigen processing and presentation of endogenous peptide antigen via MHC class I via ER pathway	antigen processing and presentation of endogenous peptide antigen via MHC class Ib	BP
GO:0002486	antigen processing and presentation of endogenous peptide antigen via MHC class I via ER pathway, TAP-independent	6/803	8/11452	0,00000289189854108088	0,00163488664189106	0,00163488664189106	H2-M3/H2-Q4/H2-T24/H2-T22/H2-K1/H2-D1	6	0,0074719800747198	30	1	GO:0002476	0,899	26,4091109993496	29	antigen processing and presentation of endogenous peptide antigen via MHC class I via ER pathway, TAP-independent	antigen processing and presentation of endogenous peptide antigen via MHC class Ib	BP
GO:0002711	positive regulation of T cell mediated immunity	10/803	33/11452	0,0000569957767285889	0,0223072701534662	0,0223072701534662	Hspa8/H2-M3/Rsad2/Tap2/H2-Q4/H2-T24/H2-T22/B2m/H2-K1/H2-D1	10	0,012453300124533	2	3	GO:0002711	0,999	1,89064849302904	2	positive regulation of T cell mediated immunity	positive regulation of T cell mediated immunity	BP
GO:0002824	positive regulation of adaptive immune response based on somatic recombination of immune receptors built from immunoglobulin superfamily domains	15/803	72/11452	0,000113565453164701	0,0385214017134664	0,0385214017134664	Hspa8/H2-M3/Cd274/Irf1/Rsad2/Tap2/Mlh1/H2-Q4/Nlrp10/H2-T24/H2-T22/B2m/H2-K1/H2-D1/Pms2	15	0,0186799501867995	1	3	GO:0002711	0,943	0	0	positive regulation of adaptive immune response based on somatic recombination of immune receptors built from immunoglobulin superfamily domains	positive regulation of T cell mediated immunity	BP
GO:0019883	antigen processing and presentation of endogenous antigen	10/803	17/11452	0,0000000336472312733052	0,0000427992781796442	0,0000427992781796442	Hfe/H2-M3/Tap2/H2-Q4/Tap1/H2-T24/H2-T22/B2m/H2-K1/H2-D1	10	0,012453300124533	1	1	GO:0002476	0,949	0	2	antigen processing and presentation of endogenous antigen	antigen processing and presentation of endogenous peptide antigen via MHC class Ib	BP
GO:0019885	antigen processing and presentation of endogenous peptide antigen via MHC class I	10/803	15/11452	0,00000000591557839026386	0,0000150492314248313	0,0000150492314248313	Hfe/H2-M3/Tap2/H2-Q4/Tap1/H2-T24/H2-T22/B2m/H2-K1/H2-D1	10	0,012453300124533	7	1	GO:0002476	0,916	45,2548027674385	7	antigen processing and presentation of endogenous peptide antigen via MHC class I	antigen processing and presentation of endogenous peptide antigen via MHC class Ib	BP
GO:0048002	antigen processing and presentation of peptide antigen	10/803	36/11452	0,000129101645025957	0,0410543231182542	0,0410543231182542	Hfe/H2-M3/Tap2/H2-Q4/Tap1/H2-T24/H2-T22/B2m/H2-K1/H2-D1	10	0,012453300124533	4	1	GO:0002476	0,913	2,66553013146014	4	antigen processing and presentation of peptide antigen	antigen processing and presentation of endogenous peptide antigen via MHC class Ib	BP
GO:0042824	MHC class I peptide loading complex	6/826	9/11619	0,00000884236481875021	0,00552647801171888	0,00552647801171888	Tap2/H2-Q4/Tap1/B2m/H2-K1/H2-D1	6	0,00726392251815981	NA	NA	NA	NA	NA	NA	NA	MHC class I peptide loading complex	CC
GO:0042605	peptide antigen binding	8/805	14/11355	0,00000126091354198622	0,00116886685342123	0,001150749516739	H2-M3/Tap2/H2-Q4/Tap1/H2-T24/H2-T22/H2-K1/H2-D1	8	0,00993788819875776	36	1	GO:0042605	0,999	30,8111024345221	49	peptide antigen binding	peptide antigen binding	MF
GO:0042610	CD8 receptor binding	4/805	5/11355	0,000118346728049155	0,036569138967189	0,0360023204275852	H2-M3/H2-Q4/H2-K1/H2-D1	4	0,00496894409937888	11	3	GO:0042610	1	4,95078873408883	11	CD8 receptor binding	CD8 receptor binding	MF
GO:0046977	TAP binding	5/805	6/11355	0,00000999731449484672	0,00463375526836146	0,00456193245633269	Tap2/H2-Q4/Tap1/H2-K1/H2-D1	5	0,0062111801242236	8	2	GO:0046977	1	11,328523713261	8	TAP binding	TAP binding	MF
