# Supplementary material for: Integrative Multi-Omics and Network Analyses Reveal Pathogenic and Protective Pathways in Centronuclear Myopathies
Source: Int J Mol Sci. 2025 Nov 28;26(23):11572. doi: 10.3390/ijms262311572 (PMC12691857; doi:10.3390/ijms262311572)
Supplement: Supplementary file 1 [file ijms-26-11572-s001.zip › 251120_U02_Supplementary/250819_SuppInfo_S3/enrich_analysis_salmon_module.csv]

ID	Description	GeneRatio	BgRatio	pvalue	p.adjust	qvalue	geneID	Count	gene_ratio_score	term_size	cluster	parent	parentSimScore	score	size	term	parentTerm	ont
GO:0000902	cell morphogenesis	31/194	767/11452	0,00000497709191836674	0,000705710158258417	0,00063326945856061	Efnb2/Lamb1/Kit/Ptprs/Cntnap1/Ahr/Sema6a/Epb41l2/Unc5b/Llph/Evl/Nedd9/Sema4d/Enpp2/Fmnl3/Hsp90ab1/Nrp2/Vangl2/Itga8/Stxbp1/Auts2/Plxnd1/Prmt3/Flna/L1cam/Arhgef26/Ssh1/Ntf3/Plxnb1/Chn1/Myadm	31	0,15979381443299	106	6	GO:0000902	0,987	46,3133400345737	112	cell morphogenesis	cell morphogenesis	BP
GO:0000904	cell morphogenesis involved in differentiation	24/194	553/11452	0,0000208778696306295	0,00208962912803036	0,00187513002472001	Efnb2/Lamb1/Ptprs/Sema6a/Unc5b/Evl/Nedd9/Sema4d/Enpp2/Hsp90ab1/Nrp2/Vangl2/Itga8/Stxbp1/Auts2/Plxnd1/Prmt3/Flna/L1cam/Arhgef26/Ntf3/Plxnb1/Chn1/Myadm	24	0,123711340206186	11	6	GO:0000902	0,953	17,2217534383304	10	cell morphogenesis involved in differentiation	cell morphogenesis	BP
GO:0001525	angiogenesis	25/194	397/11452	0,000000013698146177212	0,00000517942127122803	0,00000464775696609262	Efnb2/Elk3/Cd34/Ahr/Sema6a/Unc5b/Enpp2/Hdac7/Fmnl3/Hbegf/Pdgfrb/Nrp2/Casp8/Vangl2/Acvr1/Enpep/Plxnd1/Flna/Angpt2/Vegfc/Apln/Notch3/Stab1/Adrb2/Clec14a	25	0,128865979381443	245	2	GO:0001525	0,995	153,698678605308	285	angiogenesis	angiogenesis	BP
GO:0001568	blood vessel development	29/194	551/11452	0,0000000472709252516756	0,0000123740737408809	0,0000111038829275393	Efnb2/Elk3/Cd34/Ahr/Sema6a/Lama4/Unc5b/Enpp2/Hdac7/Mylk/Fmnl3/Hbegf/Pdgfrb/Nrp2/Casp8/Vangl2/Acvr1/Enpep/Plxnd1/Flna/Angpt2/Vegfc/Gjc1/Apln/Notch3/Prdm1/Stab1/Adrb2/Clec14a	29	0,149484536082474	73	2	GO:0001525	0,94	103,328986491071	75	blood vessel development	angiogenesis	BP
GO:0001667	ameboidal-type cell migration	15/194	321/11452	0,000367993531977325	0,021969859461734	0,019714667336403	Efnb2/Kit/Sema6a/Evl/Sema4d/Enpp2/Hdac7/Hbegf/Nrp2/Acvr1/Plxnd1/Angpt2/Vegfc/Acta2/Clec14a	15	0,077319587628866	9	1	GO:0016477	0,821	6,04134977461493	9	ameboidal-type cell migration	cell migration	BP
GO:0001775	cell activation	23/194	584/11452	0,000137908519012509	0,0102759762886576	0,00922115384672833	Efnb2/Kit/Bcr/Ahr/Enpp3/Vsir/Evl/Hdac7/Pdgfrb/Il33/Stxbp1/Lmo4/Crtc3/Swap70/Elf4/Acta2/Prdm1/Mill2/Lyn/Adrb2/Entpd1/Zfp608/Lrrc32	23	0,118556701030928	10	15	GO:0001775	0,986	9,10176752486647	10	cell activation	cell activation	BP
GO:0001944	vasculature development	30/194	580/11452	0,0000000397337938121175	0,0000112678416952197	0,000010111204899031	Efnb2/Kit/Elk3/Cd34/Ahr/Sema6a/Lama4/Unc5b/Enpp2/Hdac7/Mylk/Fmnl3/Hbegf/Pdgfrb/Nrp2/Casp8/Vangl2/Acvr1/Enpep/Plxnd1/Flna/Angpt2/Vegfc/Gjc1/Apln/Notch3/Prdm1/Stab1/Adrb2/Clec14a	30	0,154639175257732	27	2	GO:0001525	0,928	80,6961929699616	29	vasculature development	angiogenesis	BP
GO:0002275	myeloid cell activation involved in immune response	6/194	51/11452	0,000208946218852467	0,0137542545813128	0,0123423890809621	Kit/Bcr/Enpp3/Il33/Stxbp1/Lyn	6	0,0309278350515464	1	15	GO:0001775	0,736	0	0	myeloid cell activation involved in immune response	cell activation	BP
GO:0002279	mast cell activation involved in immune response	4/194	27/11452	0,00103252356564292	0,0472224542736487	0,0423750993234622	Kit/Enpp3/Stxbp1/Lyn	4	0,0206185567010309	1	15	GO:0001775	0,698	0	0	mast cell activation involved in immune response	cell activation	BP
GO:0002551	mast cell chemotaxis	3/194	10/11452	0,000526167608894469	0,028818181280334	0,025860013268246	Kit/Swap70/Vegfc	3	0,0154639175257732	5	1	GO:0016477	0,601	3,8185959726848	5	mast cell chemotaxis	cell migration	BP
GO:0003008	system process	33/194	941/11452	0,0000450270657026854	0,00437791727389253	0,00392852684521776	Ccnd2/Lamb1/Kit/Bcr/Fli1/Cd34/Cntnap1/Mpp2/Ahr/Bdkrb2/Pde8b/Mylk/Adcy5/Hbegf/Tjp2/Itga8/Mme/Enpep/Cald1/Ano1/Flna/Vegfc/Gnao1/Gjc1/Sgcg/Acta2/Apln/Coro2b/Ssh1/Adrb2/Tenm4/Ntf3/Cacna1c	33	0,170103092783505	1	7	GO:0008217	0,682	0	0	system process	regulation of blood pressure	BP
GO:0003013	circulatory system process	16/194	312/11452	0,0000802163384795166	0,00699938973963577	0,00628090682669576	Bcr/Fli1/Cd34/Ahr/Bdkrb2/Hbegf/Enpep/Flna/Vegfc/Gnao1/Sgcg/Acta2/Apln/Coro2b/Adrb2/Cacna1c	16	0,0824742268041237	1	7	GO:0008217	0,886	0	0	circulatory system process	regulation of blood pressure	BP
GO:0006928	movement of cell or subcellular component	52/194	1325/11452	0,00000000329387695707367	0,00000224181265698434	0,00000201169201104646	Efnb2/Il16/Lamb1/Kit/Bcr/Cd34/Sema6a/Lama4/Unc5b/Vsir/Srgap1/Evl/Nedd9/Sema4d/Spata13/Enpp2/Hdac7/Mylk/Fmnl3/Hbegf/Pdgfrb/Il33/Gfra1/Sdc3/Nrp2/Vangl2/Mpzl1/Mark1/Acvr1/Enpep/Lmo4/Auts2/Plxnd1/Swap70/Flna/L1cam/Angpt2/Vegfc/Acta2/Dchs1/Ldb2/Ddx58/Elmo1/Ssh1/Lyn/Clec14a/Ntf3/Cacna1c/Plxnb1/Chn1/Ap3s2/Myadm	52	0,268041237113402	1	3	GO:0030334	0,846	0	0	movement of cell or subcellular component	regulation of cell migration	BP
GO:0006935	chemotaxis	21/194	336/11452	0,000000245081756946328	0,0000595723727777397	0,0000534573065339322	Efnb2/Il16/Kit/Sema6a/Unc5b/Evl/Sema4d/Enpp2/Hbegf/Pdgfrb/Nrp2/Vangl2/Plxnd1/Swap70/L1cam/Angpt2/Vegfc/Lyn/Ntf3/Plxnb1/Chn1	21	0,108247422680412	131	4	GO:0040011	0,855	87,0234696162313	149	chemotaxis	locomotion	BP
GO:0006939	smooth muscle contraction	7/194	64/11452	0,0000986582760936793	0,00839335283866977	0,00753178049862536	Kit/Bdkrb2/Mylk/Cald1/Acta2/Adrb2/Cacna1c	7	0,0360824742268041	14	7	GO:0008217	0,5	11,3744529186286	16	smooth muscle contraction	regulation of blood pressure	BP
GO:0007155	cell adhesion	34/194	823/11452	0,000000978121601793455	0,000195796930053125	0,000175698499492434	Efnb2/Lamb1/Kit/Ptprs/Cd34/Cntnap1/Sema6a/Lama4/Vsir/Nedd9/Sema4d/Nid2/Enpp2/Sdc3/Itga8/Stxbp1/Acvr1/Plxnd1/Swap70/Flna/L1cam/Angpt2/Vegfc/Dchs1/Clstn1/Coro2b/Lyn/Stab1/Adrb2/Tenm4/Zfp608/Plxnb1/Myadm/Lrrc32	34	0,175257731958763	537	5	GO:0007155	0,983	86,4368969143577	570	cell adhesion	cell adhesion	BP
GO:0007162	negative regulation of cell adhesion	14/194	199/11452	0,0000070866439498139	0,000893179605970988	0,000801495286487724	Lamb1/Sema6a/Vsir/Sema4d/Enpp2/Plxnd1/Swap70/Angpt2/Coro2b/Adrb2/Zfp608/Plxnb1/Myadm/Lrrc32	14	0,0721649484536082	50	5	GO:0007155	0,795	36,3691945939689	54	negative regulation of cell adhesion	cell adhesion	BP
GO:0007267	cell-cell signaling	30/194	865/11452	0,000127866333436045	0,0102759762886576	0,00922115384672833	Kit/Bcr/Ptprs/Cd34/Mpp2/Slc12a7/Pde8b/Adcy5/Sncaip/Vangl2/Mark1/Stxbp1/Mme/Mllt3/Ano1/Sytl4/Flna/L1cam/Gjc1/Apln/Ensa/Clstn1/Ssh1/Lyn/Stab1/Adrb2/Ntf3/Cacna1c/Ccnd1/Trabd2b	30	0,154639175257732	64	12	GO:0007267	0,975	16,4394302312707	76	cell-cell signaling	cell-cell signaling	BP
GO:0007399	nervous system development	42/194	1525/11452	0,000850981547834488	0,0407871860180389	0,0366004072686116	Drp2/Efnb2/Lamb1/Kit/Bcr/Ptprs/Cntnap1/Sema6a/Unc5b/Llph/Evl/Sema4d/Enpp2/Hdac7/Hsp90ab1/Il33/Gfra1/Nrp2/Casp8/Vangl2/Mark1/Itga8/Stxbp1/Mme/Lmo4/Auts2/Plxnd1/Prmt3/Flna/L1cam/Prps1/Vegfc/Dchs1/Notch3/Prdm1/Clstn1/Lyn/Tenm4/Ntf3/Plxnb1/Chn1/Arhgef10	42	0,216494845360825	412	10	GO:0007409	0,713	11,6244542117203	429	nervous system development	axonogenesis	BP
GO:0007409	axonogenesis	16/194	301/11452	0,0000524007267864493	0,00495332425706353	0,00444486866688566	Efnb2/Ptprs/Sema6a/Unc5b/Evl/Sema4d/Hsp90ab1/Nrp2/Vangl2/Stxbp1/Auts2/Plxnd1/L1cam/Ntf3/Plxnb1/Chn1	16	0,0824742268041237	100	10	GO:0007409	0,994	24,4695761674982	127	axonogenesis	axonogenesis	BP
GO:0007411	axon guidance	12/194	140/11452	0,00000436370104786302	0,000645638028951212	0,000579363695187672	Efnb2/Sema6a/Unc5b/Evl/Sema4d/Nrp2/Vangl2/Plxnd1/L1cam/Ntf3/Plxnb1/Chn1	12	0,0618556701030928	164	4	GO:0040011	0,757	51,8971053141364	228	axon guidance	locomotion	BP
GO:0008015	blood circulation	16/194	303/11452	0,000056710756865285	0,00521585690844769	0,00468045250828426	Bcr/Fli1/Cd34/Ahr/Bdkrb2/Hbegf/Enpep/Flna/Vegfc/Gnao1/Sgcg/Acta2/Apln/Coro2b/Adrb2/Cacna1c	16	0,0824742268041237	10	7	GO:0008217	0,888	11,9978547297443	10	blood circulation	regulation of blood pressure	BP
GO:0008217	regulation of blood pressure	10/194	107/11452	0,0000130456042434803	0,00147980637468545	0,00132790518983637	Cd34/Ahr/Bdkrb2/Enpep/Vegfc/Acta2/Apln/Coro2b/Adrb2/Cacna1c	10	0,0515463917525773	52	7	GO:0008217	0,998	31,6405337297887	61	regulation of blood pressure	regulation of blood pressure	BP
GO:0009653	anatomical structure morphogenesis	58/194	1886/11452	0,00000194207260187457	0,000314708241151389	0,000282403640001911	Efnb2/Lamb1/Kit/Elk3/Bcr/Ptprs/Fli1/Cd34/Cntnap1/Ahr/Sema6a/Epb41l2/Unc5b/Llph/Evl/Nedd9/Sema4d/Enpp2/Hdac7/Mylk/Fmnl3/Hsp90ab1/Hbegf/Pdgfrb/Gfra1/Nrp2/Casp8/Vangl2/Itga8/Stxbp1/Acvr1/Enpep/Lmo4/Mllt3/Alpl/Auts2/Plxnd1/Prmt3/Flna/L1cam/Angpt2/Vegfc/Gjc1/Dchs1/Arhgef26/Apln/Notch3/Prdm1/Ssh1/Stab1/Adrb2/Clec14a/Tenm4/Ntf3/Cacna1c/Plxnb1/Chn1/Myadm	58	0,298969072164948	43	6	GO:0000902	0,766	46,1297938424957	46	anatomical structure morphogenesis	cell morphogenesis	BP
GO:0016477	cell migration	48/194	1010/11452	2,5429295276112e-11	0,0000000865358918246091	0,0000000776530374694746	Efnb2/Il16/Lamb1/Kit/Bcr/Cd34/Sema6a/Lama4/Vsir/Srgap1/Evl/Nedd9/Sema4d/Spata13/Enpp2/Hdac7/Mylk/Fmnl3/Hbegf/Pdgfrb/Il33/Gfra1/Sdc3/Nrp2/Vangl2/Mpzl1/Mark1/Acvr1/Enpep/Lmo4/Auts2/Plxnd1/Swap70/Flna/L1cam/Angpt2/Vegfc/Acta2/Dchs1/Ldb2/Ddx58/Elmo1/Ssh1/Lyn/Clec14a/Ntf3/Plxnb1/Myadm	48	0,247422680412371	253	1	GO:0016477	0,982	276,023155037604	285	cell migration	cell migration	BP
GO:0018212	peptidyl-tyrosine modification	11/194	212/11452	0,000965538441582687	0,0450099632425464	0,0403897190920169	Kit/Nedd9/Sema4d/Enpp2/Hbegf/Pdgfrb/Gfra1/Vegfc/Tpst1/Lyn/Ntf3	11	0,0567010309278351	1	11	GO:0050731	0,936	0	0	peptidyl-tyrosine modification	positive regulation of peptidyl-tyrosine phosphorylation	BP
GO:0022008	neurogenesis	35/194	1167/11452	0,000556935250145644	0,0296132915038379	0,0265735059321137	Efnb2/Lamb1/Kit/Ptprs/Cntnap1/Sema6a/Unc5b/Llph/Evl/Sema4d/Enpp2/Hsp90ab1/Il33/Gfra1/Nrp2/Vangl2/Mark1/Stxbp1/Mme/Lmo4/Auts2/Plxnd1/Prmt3/Flna/L1cam/Vegfc/Dchs1/Notch3/Prdm1/Lyn/Tenm4/Ntf3/Plxnb1/Chn1/Arhgef10	35	0,180412371134021	66	10	GO:0007409	0,793	9,78851227552113	75	neurogenesis	axonogenesis	BP
GO:0022603	regulation of anatomical structure morphogenesis	26/194	783/11452	0,000725772661282873	0,0363206524462591	0,0325923605322232	Efnb2/Kit/Bcr/Ptprs/Cd34/Sema6a/Epb41l2/Nedd9/Sema4d/Enpp2/Hdac7/Fmnl3/Vangl2/Acvr1/Mllt3/Plxnd1/Flna/L1cam/Angpt2/Vegfc/Stab1/Adrb2/Tenm4/Plxnb1/Chn1/Myadm	26	0,134020618556701	1	6	GO:0000902	0,621	0	0	regulation of anatomical structure morphogenesis	cell morphogenesis	BP
GO:0022610	biological adhesion	35/194	830/11452	0,000000405205916489097	0,0000861822333632748	0,0000773356818246625	Efnb2/Lamb1/Kit/Ptprs/Cd34/Cntnap1/Sema6a/Lama4/Vsir/Nedd9/Sema4d/Nid2/Enpp2/Hsp90ab1/Sdc3/Itga8/Stxbp1/Acvr1/Plxnd1/Swap70/Flna/L1cam/Angpt2/Vegfc/Dchs1/Clstn1/Coro2b/Lyn/Stab1/Adrb2/Tenm4/Zfp608/Plxnb1/Myadm/Lrrc32	35	0,180412371134021	1	5	GO:0007155	0,982	0	0	biological adhesion	cell adhesion	BP
GO:0030029	actin filament-based process	22/194	601/11452	0,000533513200311796	0,028818181280334	0,025860013268246	Kit/Bcr/Pls3/Epb41l2/Evl/Nedd9/Fmnl3/Pdgfrb/Vangl2/Auts2/Cald1/Swap70/Flna/Acta2/Plekhg2/Elmo1/Coro2b/Ssh1/Ntf3/Cacna1c/Myadm/Arhgef10	22	0,11340206185567	4	14	GO:0030036	0,977	3,28915954037762	4	actin filament-based process	actin cytoskeleton organization	BP
GO:0030036	actin cytoskeleton organization	20/194	539/11452	0,000814394737614011	0,0395912184585783	0,0355272050198233	Kit/Bcr/Pls3/Epb41l2/Evl/Nedd9/Fmnl3/Pdgfrb/Vangl2/Auts2/Cald1/Swap70/Flna/Plekhg2/Elmo1/Coro2b/Ssh1/Ntf3/Myadm/Arhgef10	20	0,103092783505155	171	14	GO:0030036	0,991	10,1122584937227	203	actin cytoskeleton organization	actin cytoskeleton organization	BP
GO:0030155	regulation of cell adhesion	21/194	481/11452	0,0000651937788360977	0,00583827445734843	0,00523897929095622	Efnb2/Lamb1/Sema6a/Lama4/Vsir/Nedd9/Sema4d/Enpp2/Plxnd1/Swap70/Flna/L1cam/Angpt2/Vegfc/Coro2b/Lyn/Adrb2/Zfp608/Plxnb1/Myadm/Lrrc32	21	0,108247422680412	44	5	GO:0007155	0,896	18,8811570456362	47	regulation of cell adhesion	cell adhesion	BP
GO:0030334	regulation of cell migration	34/194	669/11452	0,00000000668451000061861	0,00000379123125535085	0,00000340206377399905	Lamb1/Kit/Bcr/Sema6a/Lama4/Vsir/Srgap1/Evl/Nedd9/Sema4d/Spata13/Enpp2/Hdac7/Mylk/Hbegf/Pdgfrb/Il33/Sdc3/Mpzl1/Acvr1/Lmo4/Plxnd1/Swap70/Flna/Angpt2/Vegfc/Acta2/Ldb2/Ddx58/Ssh1/Lyn/Ntf3/Plxnb1/Myadm	34	0,175257731958763	101	3	GO:0030334	0,991	135,636653451066	117	regulation of cell migration	regulation of cell migration	BP
GO:0030335	positive regulation of cell migration	21/194	414/11452	0,00000700728059930887	0,000893179605970988	0,000801495286487724	Lamb1/Kit/Sema6a/Vsir/Nedd9/Sema4d/Enpp2/Hdac7/Mylk/Hbegf/Pdgfrb/Mpzl1/Acvr1/Swap70/Flna/Vegfc/Acta2/Ssh1/Lyn/Ntf3/Myadm	21	0,108247422680412	239	3	GO:0030334	0,939	50,9134451230501	262	positive regulation of cell migration	regulation of cell migration	BP
GO:0032101	regulation of response to external stimulus	19/194	491/11452	0,000668169197482539	0,0349812273697397	0,0313904265894226	Efnb2/Il16/Bcr/Ptprs/Cd34/Sema6a/Enpp3/Sema4d/Pdgfrb/Il33/Swap70/Angpt2/Vegfc/Prdm1/Ddx58/Mill2/Lyn/Adrb2/Ntf3	19	0,0979381443298969	1	17	GO:0050920	0,857	0	0	regulation of response to external stimulus	regulation of chemotaxis	BP
GO:0032835	glomerulus development	6/194	50/11452	0,000186968611812109	0,0129847793060532	0,0116518999541768	Ahr/Pdgfrb/Vangl2/Enpep/Angpt2/Notch3	6	0,0309278350515464	9	16	GO:0032835	0,999	7,8202059584612	10	glomerulus development	glomerulus development	BP
GO:0032879	regulation of localization	59/194	1907/11452	0,0000012392895676116	0,00022196328413591	0,000199178893941344	Efnb2/Il16/Lamb1/Kit/Bcr/Pls3/Cd34/Sept8/Ahr/Sema6a/Lama4/Epb41l2/Vsir/Srgap1/Evl/Nedd9/Sema4d/Pde8b/Spata13/Enpp2/Hdac7/Mylk/Adcy5/Hsp90ab1/Hbegf/Sncaip/Pdgfrb/Il33/Cct8/Sdc3/Mpzl1/Frmd4a/Stxbp1/Acvr1/Lmo4/Plxnd1/Swap70/Ano1/Sytl4/Flna/Angpt2/Vegfc/Gnao1/Chchd4/Acta2/Apln/Ensa/Ldb2/Ddx58/Coro2b/Ssh1/Lyn/Adrb2/Entpd1/Ntf3/Cacna1c/Plxnb1/Myadm/Lrrc32	59	0,304123711340206	1	20	GO:0032879	0,963	0	0	regulation of localization	regulation of localization	BP
GO:0032989	cellular component morphogenesis	33/194	864/11452	0,00000787762150783815	0,000957412356827616	0,000859134586249567	Efnb2/Lamb1/Kit/Ptprs/Cntnap1/Ahr/Sema6a/Epb41l2/Unc5b/Llph/Evl/Nedd9/Sema4d/Enpp2/Fmnl3/Hsp90ab1/Pdgfrb/Nrp2/Vangl2/Itga8/Stxbp1/Auts2/Plxnd1/Prmt3/Flna/L1cam/Arhgef26/Ssh1/Tenm4/Ntf3/Plxnb1/Chn1/Myadm	33	0,170103092783505	1	6	GO:0000902	0,626	0	0	cellular component morphogenesis	cell morphogenesis	BP
GO:0032990	cell part morphogenesis	20/194	491/11452	0,000248185907691822	0,0153559389795504	0,013779661592612	Efnb2/Ptprs/Cntnap1/Sema6a/Unc5b/Llph/Evl/Sema4d/Enpp2/Hsp90ab1/Nrp2/Vangl2/Stxbp1/Auts2/Plxnd1/Prmt3/L1cam/Ntf3/Plxnb1/Chn1	20	0,103092783505155	1	6	GO:0000902	0,617	0	1	cell part morphogenesis	cell morphogenesis	BP
GO:0035239	tube morphogenesis	30/194	675/11452	0,00000105293113511098	0,000199062480710148	0,000178628843447775	Efnb2/Elk3/Cd34/Ahr/Sema6a/Unc5b/Enpp2/Hdac7/Mylk/Fmnl3/Hbegf/Pdgfrb/Nrp2/Casp8/Vangl2/Acvr1/Enpep/Lmo4/Plxnd1/Flna/Angpt2/Vegfc/Gjc1/Dchs1/Apln/Notch3/Prdm1/Stab1/Adrb2/Clec14a	30	0,154639175257732	9	8	GO:0035239	0,988	30,0964383259124	9	tube morphogenesis	tube morphogenesis	BP
GO:0035295	tube development	31/194	814/11452	0,0000163923151148169	0,00170666837223482	0,00153147994736942	Efnb2/Kit/Elk3/Cd34/Ahr/Sema6a/Unc5b/Enpp2/Hdac7/Mylk/Fmnl3/Hbegf/Pdgfrb/Nrp2/Casp8/Vangl2/Acvr1/Enpep/Lmo4/Plxnd1/Flna/Angpt2/Vegfc/Gjc1/Dchs1/Apln/Notch3/Prdm1/Stab1/Adrb2/Clec14a	31	0,15979381443299	2	8	GO:0035239	0,942	5,31019942855184	2	tube development	tube morphogenesis	BP
GO:0040011	locomotion	50/194	1196/11452	0,00000000085206905214444	0,000000724897746111882	0,0000006504874527029	Efnb2/Il16/Lamb1/Kit/Bcr/Cd34/Sema6a/Lama4/Unc5b/Vsir/Srgap1/Evl/Nedd9/Sema4d/Spata13/Enpp2/Hdac7/Mylk/Fmnl3/Hbegf/Pdgfrb/Il33/Gfra1/Sdc3/Nrp2/Vangl2/Mpzl1/Mark1/Acvr1/Enpep/Lmo4/Auts2/Plxnd1/Swap70/Flna/L1cam/Angpt2/Vegfc/Acta2/Dchs1/Ldb2/Ddx58/Elmo1/Ssh1/Lyn/Clec14a/Ntf3/Plxnb1/Chn1/Myadm	50	0,257731958762887	11	4	GO:0040011	0,976	90,3915436038903	11	locomotion	locomotion	BP
GO:0040012	regulation of locomotion	36/194	750/11452	0,0000000100736596181267	0,00000428508296006064	0,00000384522191476126	Efnb2/Il16/Lamb1/Kit/Bcr/Sema6a/Lama4/Vsir/Srgap1/Evl/Nedd9/Sema4d/Spata13/Enpp2/Hdac7/Mylk/Hbegf/Pdgfrb/Il33/Sdc3/Mpzl1/Acvr1/Lmo4/Plxnd1/Swap70/Flna/Angpt2/Vegfc/Acta2/Ldb2/Ddx58/Ssh1/Lyn/Ntf3/Plxnb1/Myadm	36	0,185567010309278	9	4	GO:0040011	0,874	63,3149194597306	9	regulation of locomotion	locomotion	BP
GO:0040017	positive regulation of locomotion	22/194	446/11452	0,00000653374036386129	0,000889372738328799	0,000798079191392067	Il16/Lamb1/Kit/Sema6a/Vsir/Nedd9/Sema4d/Enpp2/Hdac7/Mylk/Hbegf/Pdgfrb/Mpzl1/Acvr1/Swap70/Flna/Vegfc/Acta2/Ssh1/Lyn/Ntf3/Myadm	22	0,11340206185567	2	4	GO:0040011	0,818	6,45187604875726	2	positive regulation of locomotion	locomotion	BP
GO:0042060	wound healing	13/194	250/11452	0,000330899370267068	0,0201080456610506	0,0180439675403151	Elk3/Cd34/Evl/Mylk/Hbegf/Vangl2/Stxbp1/Sytl4/Flna/Acta2/Lyn/Adrb2/Entpd1	13	0,0670103092783505	74	13	GO:0042060	0,997	12,3894830269192	77	wound healing	wound healing	BP
GO:0042330	taxis	21/194	339/11452	0,000000284215955065986	0,0000644791263393034	0,0000578603849576439	Efnb2/Il16/Kit/Sema6a/Unc5b/Evl/Sema4d/Enpp2/Hbegf/Pdgfrb/Nrp2/Vangl2/Plxnd1/Swap70/L1cam/Angpt2/Vegfc/Lyn/Ntf3/Plxnb1/Chn1	21	0,108247422680412	1	4	GO:0040011	0,855	0	0	taxis	locomotion	BP
GO:0045776	negative regulation of blood pressure	5/194	30/11452	0,000133793524721373	0,0102759762886576	0,00922115384672833	Ahr/Bdkrb2/Vegfc/Apln/Adrb2	5	0,0257731958762887	34	7	GO:0008217	0,889	13,9391650721529	39	negative regulation of blood pressure	regulation of blood pressure	BP
GO:0048514	blood vessel morphogenesis	28/194	478/11452	0,00000000835992888057641	0,0000040641197115145	0,0000036469404033913	Efnb2/Elk3/Cd34/Ahr/Sema6a/Unc5b/Enpp2/Hdac7/Mylk/Fmnl3/Hbegf/Pdgfrb/Nrp2/Casp8/Vangl2/Acvr1/Enpep/Plxnd1/Flna/Angpt2/Vegfc/Gjc1/Apln/Notch3/Prdm1/Stab1/Adrb2/Clec14a	28	0,144329896907216	36	2	GO:0001525	0,964	104,148679142303	42	blood vessel morphogenesis	angiogenesis	BP
GO:0048646	anatomical structure formation involved in morphogenesis	29/194	848/11452	0,000213332824349558	0,0137542545813128	0,0123423890809621	Efnb2/Elk3/Cd34/Cntnap1/Ahr/Sema6a/Unc5b/Enpp2/Hdac7/Fmnl3/Hbegf/Pdgfrb/Nrp2/Casp8/Vangl2/Acvr1/Enpep/Lmo4/Plxnd1/Flna/Angpt2/Vegfc/Dchs1/Apln/Notch3/Stab1/Adrb2/Clec14a/Tenm4	29	0,149484536082474	22	6	GO:0000902	0,651	10,7117497826598	25	anatomical structure formation involved in morphogenesis	cell morphogenesis	BP
GO:0048667	cell morphogenesis involved in neuron differentiation	17/194	419/11452	0,000764543375739594	0,0377063928643745	0,03383585557621	Efnb2/Ptprs/Sema6a/Unc5b/Evl/Sema4d/Hsp90ab1/Nrp2/Vangl2/Stxbp1/Auts2/Plxnd1/Prmt3/L1cam/Ntf3/Plxnb1/Chn1	17	0,0876288659793814	13	6	GO:0000902	0,934	5,19811171164701	16	cell morphogenesis involved in neuron differentiation	cell morphogenesis	BP
GO:0048745	smooth muscle tissue development	4/194	22/11452	0,000459797295758329	0,026954735276312	0,024187848813456	Ahr/Mylk/Pdgfrb/Itga8	4	0,0206185567010309	17	19	GO:0048745	1	6,97793893907781	17	smooth muscle tissue development	smooth muscle tissue development	BP
GO:0048812	neuron projection morphogenesis	19/194	453/11452	0,000246656773465104	0,0153559389795504	0,013779661592612	Efnb2/Ptprs/Cntnap1/Sema6a/Unc5b/Llph/Evl/Sema4d/Hsp90ab1/Nrp2/Vangl2/Stxbp1/Auts2/Plxnd1/Prmt3/L1cam/Ntf3/Plxnb1/Chn1	19	0,0979381443298969	74	6	GO:0000902	0,945	14,1586240298258	85	neuron projection morphogenesis	cell morphogenesis	BP
GO:0048858	cell projection morphogenesis	20/194	470/11452	0,000138905350948648	0,0102759762886576	0,00922115384672833	Efnb2/Ptprs/Cntnap1/Sema6a/Unc5b/Llph/Evl/Sema4d/Enpp2/Hsp90ab1/Nrp2/Vangl2/Stxbp1/Auts2/Plxnd1/Prmt3/L1cam/Ntf3/Plxnb1/Chn1	20	0,103092783505155	4	6	GO:0000902	0,947	5,47981007709024	4	cell projection morphogenesis	cell morphogenesis	BP
GO:0048870	cell motility	48/194	1069/11452	0,000000000184401106745592	0,000000209172322085083	0,000000187700916024197	Efnb2/Il16/Lamb1/Kit/Bcr/Cd34/Sema6a/Lama4/Vsir/Srgap1/Evl/Nedd9/Sema4d/Spata13/Enpp2/Hdac7/Mylk/Fmnl3/Hbegf/Pdgfrb/Il33/Gfra1/Sdc3/Nrp2/Vangl2/Mpzl1/Mark1/Acvr1/Enpep/Lmo4/Auts2/Plxnd1/Swap70/Flna/L1cam/Angpt2/Vegfc/Acta2/Dchs1/Ldb2/Ddx58/Elmo1/Ssh1/Lyn/Clec14a/Ntf3/Plxnb1/Myadm	48	0,247422680412371	23	1	GO:0016477	0,971	139,892156117753	26	cell motility	cell migration	BP
GO:0050730	regulation of peptidyl-tyrosine phosphorylation	10/194	173/11452	0,000719107798117099	0,0363206524462591	0,0325923605322232	Kit/Nedd9/Sema4d/Enpp2/Hbegf/Pdgfrb/Gfra1/Vegfc/Lyn/Ntf3	10	0,0515463917525773	25	11	GO:0050731	0,968	6,6732366752485	27	regulation of peptidyl-tyrosine phosphorylation	positive regulation of peptidyl-tyrosine phosphorylation	BP
GO:0050731	positive regulation of peptidyl-tyrosine phosphorylation	9/194	118/11452	0,000174009208064468	0,0123365278134039	0,0110701910656803	Kit/Nedd9/Sema4d/Enpp2/Hbegf/Gfra1/Vegfc/Lyn/Ntf3	9	0,0463917525773196	112	11	GO:0050731	0,998	17,1920600626201	125	positive regulation of peptidyl-tyrosine phosphorylation	positive regulation of peptidyl-tyrosine phosphorylation	BP
GO:0050865	regulation of cell activation	15/194	355/11452	0,0010407534735597	0,0472224542736487	0,0423750993234622	Efnb2/Bcr/Ahr/Enpp3/Vsir/Pdgfrb/Il33/Stxbp1/Lmo4/Acta2/Prdm1/Lyn/Adrb2/Zfp608/Lrrc32	15	0,077319587628866	1	15	GO:0001775	0,917	0	1	regulation of cell activation	cell activation	BP
GO:0050920	regulation of chemotaxis	10/194	140/11452	0,000131456043212779	0,0102759762886576	0,00922115384672833	Efnb2/Il16/Sema6a/Sema4d/Pdgfrb/Swap70/Angpt2/Vegfc/Lyn/Ntf3	10	0,0515463917525773	7	17	GO:0050920	0,998	7,69188589593007	7	regulation of chemotaxis	regulation of chemotaxis	BP
GO:0050926	regulation of positive chemotaxis	4/194	18/11452	0,000202820377620056	0,0137542545813128	0,0123423890809621	Il16/Angpt2/Vegfc/Ntf3	4	0,0206185567010309	1	17	GO:0050920	0,842	0	0	regulation of positive chemotaxis	regulation of chemotaxis	BP
GO:0050930	induction of positive chemotaxis	3/194	10/11452	0,000526167608894469	0,028818181280334	0,025860013268246	Il16/Vegfc/Ntf3	3	0,0154639175257732	15	17	GO:0050920	0,815	6,42519323787868	21	induction of positive chemotaxis	regulation of chemotaxis	BP
GO:0051145	smooth muscle cell differentiation	6/194	59/11452	0,000467331584279286	0,026954735276312	0,024187848813456	Kit/Pdgfrb/Vangl2/Itga8/Acvr1/Ntf3	6	0,0309278350515464	18	18	GO:0051145	0,999	7,11871475550774	26	smooth muscle cell differentiation	smooth muscle cell differentiation	BP
GO:0051270	regulation of cellular component movement	35/194	754/11452	0,0000000389663014817599	0,0000112678416952197	0,000010111204899031	Lamb1/Kit/Bcr/Sema6a/Lama4/Vsir/Srgap1/Evl/Nedd9/Sema4d/Spata13/Enpp2/Hdac7/Mylk/Hbegf/Pdgfrb/Il33/Sdc3/Mpzl1/Acvr1/Lmo4/Plxnd1/Swap70/Flna/Angpt2/Vegfc/Acta2/Ldb2/Ddx58/Ssh1/Lyn/Ntf3/Cacna1c/Plxnb1/Myadm	35	0,180412371134021	2	3	GO:0030334	0,976	16,9712097148975	2	regulation of cellular component movement	regulation of cell migration	BP
GO:0051272	positive regulation of cellular component movement	21/194	435/11452	0,0000148862280544932	0,00163412367965937	0,00146638192142903	Lamb1/Kit/Sema6a/Vsir/Nedd9/Sema4d/Enpp2/Hdac7/Mylk/Hbegf/Pdgfrb/Mpzl1/Acvr1/Swap70/Flna/Vegfc/Acta2/Ssh1/Lyn/Ntf3/Myadm	21	0,108247422680412	12	3	GO:0030334	0,919	19,297240645882	14	positive regulation of cellular component movement	regulation of cell migration	BP
GO:0051674	localization of cell	48/194	1069/11452	0,000000000184401106745592	0,000000209172322085083	0,000000187700916024197	Efnb2/Il16/Lamb1/Kit/Bcr/Cd34/Sema6a/Lama4/Vsir/Srgap1/Evl/Nedd9/Sema4d/Spata13/Enpp2/Hdac7/Mylk/Fmnl3/Hbegf/Pdgfrb/Il33/Gfra1/Sdc3/Nrp2/Vangl2/Mpzl1/Mark1/Acvr1/Enpep/Lmo4/Auts2/Plxnd1/Swap70/Flna/L1cam/Angpt2/Vegfc/Acta2/Dchs1/Ldb2/Ddx58/Elmo1/Ssh1/Lyn/Clec14a/Ntf3/Plxnb1/Myadm	48	0,247422680412371	1	1	GO:0016477	0,97	0	0	localization of cell	cell migration	BP
GO:0061564	axon development	16/194	331/11452	0,000159464766825355	0,0115459276916315	0,0103607455444648	Efnb2/Ptprs/Sema6a/Unc5b/Evl/Sema4d/Hsp90ab1/Nrp2/Vangl2/Stxbp1/Auts2/Plxnd1/L1cam/Ntf3/Plxnb1/Chn1	16	0,0824742268041237	14	10	GO:0007409	0,983	9,9075015922224	19	axon development	axonogenesis	BP
GO:0071526	semaphorin-plexin signaling pathway	6/194	33/11452	0,0000165501193898763	0,00170666837223482	0,00153147994736942	Sema6a/Sema4d/Nrp2/Plxnd1/Flna/Plxnb1	6	0,0309278350515464	37	9	GO:0071526	0,999	27,6632362852303	55	semaphorin-plexin signaling pathway	semaphorin-plexin signaling pathway	BP
GO:0072102	glomerulus morphogenesis	3/194	10/11452	0,000526167608894469	0,028818181280334	0,025860013268246	Ahr/Pdgfrb/Notch3	3	0,0154639175257732	6	16	GO:0032835	0,883	4,25117703538269	6	glomerulus morphogenesis	glomerulus development	BP
GO:0072359	circulatory system development	35/194	875/11452	0,00000139404490596321	0,00023719674074964	0,000212848645905225	Efnb2/Kit/Elk3/Cd34/Ahr/Sema6a/Lama4/Unc5b/Enpp2/Hdac7/Mylk/Fmnl3/Hbegf/Pdgfrb/Nrp2/Casp8/Vangl2/Acvr1/Enpep/Lmo4/Plxnd1/Flna/Angpt2/Vegfc/Gjc1/Sgcg/Dchs1/Apln/Notch3/Prdm1/Stab1/Adrb2/Clec14a/Tenm4/Cacna1c	35	0,180412371134021	5	2	GO:0001525	0,834	21,147751528377	5	circulatory system development	angiogenesis	BP
GO:0097485	neuron projection guidance	12/194	140/11452	0,00000436370104786302	0,000645638028951212	0,000579363695187672	Efnb2/Sema6a/Unc5b/Evl/Sema4d/Nrp2/Vangl2/Plxnd1/L1cam/Ntf3/Plxnb1/Chn1	12	0,0618556701030928	8	4	GO:0040011	0,761	21,1607496412784	11	neuron projection guidance	locomotion	BP
GO:0097531	mast cell migration	3/194	11/11452	0,000714477886992144	0,0363206524462591	0,0325923605322232	Kit/Swap70/Vegfc	3	0,0154639175257732	1	1	GO:0016477	0,604	0	1	mast cell migration	cell migration	BP
GO:0098609	cell-cell adhesion	19/194	448/11452	0,000214215542994292	0,0137542545813128	0,0123423890809621	Efnb2/Lamb1/Kit/Ptprs/Cd34/Vsir/Sema4d/Stxbp1/Acvr1/Swap70/L1cam/Dchs1/Clstn1/Lyn/Adrb2/Tenm4/Zfp608/Myadm/Lrrc32	19	0,0979381443298969	145	5	GO:0007155	0,911	17,2464556498763	175	cell-cell adhesion	cell adhesion	BP
GO:0120039	plasma membrane bounded cell projection morphogenesis	20/194	466/11452	0,000123795043397813	0,0102749886020185	0,00922026754549564	Efnb2/Ptprs/Cntnap1/Sema6a/Unc5b/Llph/Evl/Sema4d/Enpp2/Hsp90ab1/Nrp2/Vangl2/Stxbp1/Auts2/Plxnd1/Prmt3/L1cam/Ntf3/Plxnb1/Chn1	20	0,103092783505155	1	6	GO:0000902	0,946	0	0	plasma membrane bounded cell projection morphogenesis	cell morphogenesis	BP
GO:1902285	semaphorin-plexin signaling pathway involved in neuron projection guidance	3/194	12/11452	0,000940792573107258	0,0444655156428333	0,0399011586927508	Nrp2/Plxnd1/Plxnb1	3	0,0154639175257732	4	9	GO:0071526	0,909	2,53392554408293	4	semaphorin-plexin signaling pathway involved in neuron projection guidance	semaphorin-plexin signaling pathway	BP
GO:2000145	regulation of cell motility	34/194	698/11452	0,0000000193421606936394	0,00000658213728404549	0,00000590648507076294	Lamb1/Kit/Bcr/Sema6a/Lama4/Vsir/Srgap1/Evl/Nedd9/Sema4d/Spata13/Enpp2/Hdac7/Mylk/Hbegf/Pdgfrb/Il33/Sdc3/Mpzl1/Acvr1/Lmo4/Plxnd1/Swap70/Flna/Angpt2/Vegfc/Acta2/Ldb2/Ddx58/Ssh1/Lyn/Ntf3/Plxnb1/Myadm	34	0,175257731958763	11	3	GO:0030334	0,985	64,3818604031854	13	regulation of cell motility	regulation of cell migration	BP
GO:2000147	positive regulation of cell motility	21/194	423/11452	0,00000974269404185319	0,00114325475256643	0,00102590037805503	Lamb1/Kit/Sema6a/Vsir/Nedd9/Sema4d/Enpp2/Hdac7/Mylk/Hbegf/Pdgfrb/Mpzl1/Acvr1/Swap70/Flna/Vegfc/Acta2/Ssh1/Lyn/Ntf3/Myadm	21	0,108247422680412	19	3	GO:0030334	0,932	25,4827134469071	22	positive regulation of cell motility	regulation of cell migration	BP
GO:0002189	ribose phosphate diphosphokinase complex	2/194	5/11619	0,00268313753554087	0,0388686179271211	0,0314184575613586	Prps2/Prps1	2	0,0103092783505155	6	13	GO:0002189	1	3,56422294870848	10	ribose phosphate diphosphokinase complex	ribose phosphate diphosphokinase complex	CC
GO:0005576	extracellular region	31/194	1023/11619	0,000801591764991788	0,0210560436867209	0,0170201167487293	Il16/Lamb1/Cp/Kit/Cd34/Sema6a/Lama4/Enpp3/Tcn2/Sema4d/Nid2/Enpp2/Masp1/Hsp90ab1/Hbegf/Il33/Gfra1/Alpl/Angpt2/Vegfc/Thsd4/Apln/Enpp6/Clstn1/Mill2/Snx18/Clec14a/Entpd1/Ntf3/Lingo3/Lrrc32	31	0,15979381443299	1659	3	GO:0005615	0,883	20,8411556953134	1710	extracellular region	extracellular space	CC
GO:0005615	extracellular space	25/194	694/11619	0,00022423570335109	0,0109508532775886	0,00885184339735709	Il16/Lamb1/Cp/Kit/Sema6a/Lama4/Tcn2/Sema4d/Nid2/Enpp2/Masp1/Hbegf/Il33/Gfra1/Alpl/Angpt2/Vegfc/Apln/Clstn1/Mill2/Snx18/Entpd1/Ntf3/Lingo3/Lrrc32	25	0,128865979381443	1544	3	GO:0005615	0,977	28,2214238372668	2222	extracellular space	extracellular space	CC
GO:0005887	integral component of plasma membrane	29/194	581/11619	0,000000109106361224275	0,000019039060033636	0,0000153897393726872	Efnb2/Kit/Steap4/Ptprs/Cntnap1/Slc12a7/Sema6a/Sema4d/Enpp2/Adcy5/Hbegf/Pdgfrb/Nrp2/Mpzl1/Itga8/Acvr1/Tspan18/Plxnd1/Sgcg/Notch3/Clstn1/Lyn/Stab1/Adrb2/Tenm4/Cacna1c/Plxnb1/Slc24a3/Trabd2b	29	0,149484536082474	1237	1	GO:0005887	0,977	158,65593700511	1497	integral component of plasma membrane	integral component of plasma membrane	CC
GO:0005911	cell-cell junction	13/194	323/11619	0,00300702774794346	0,0388686179271211	0,0314184575613586	Kit/Cntnap1/Mylk/Tjp2/Vangl2/Frmd4a/Flna/Gjc1/Ddx58/Kazn/Lyn/Myadm/Ccnd1	13	0,0670103092783505	212	7	GO:0030054	0,66	10,6554858812318	250	cell-cell junction	cell junction	CC
GO:0009897	external side of plasma membrane	10/194	181/11619	0,000913066872792195	0,0212440225736317	0,0171720646953199	Kit/Cd34/Enpp3/Vsir/Gfra1/Enpep/Ano1/L1cam/Mill2/Clec14a	10	0,0515463917525773	408	6	GO:0009897	0,995	16,8203483547236	511	external side of plasma membrane	external side of plasma membrane	CC
GO:0009986	cell surface	22/194	481/11619	0,0000171128312338304	0,00199079270020227	0,00160920658619879	Kit/Cd34/Enpp3/Vsir/Nid2/Hsp90ab1/Hbegf/Pdgfrb/Tjp2/Gfra1/Sdc3/Itga8/Enpep/Ano1/L1cam/Notch3/Clstn1/Mill2/Clec14a/Entpd1/Cacna1c/Lrrc32	22	0,11340206185567	686	2	GO:0009986	0,987	47,64445250826	864	cell surface	cell surface	CC
GO:0030054	cell junction	24/194	736/11619	0,0012367824470996	0,02697731712736	0,0218064273567561	Drp2/Kit/Bcr/Ptprs/Cntnap1/Mpp2/Sept8/Epb41l2/Evl/Mylk/Tjp2/Vangl2/Frmd4a/Flna/Gjc1/Lasp1/Clstn1/Ddx58/Kazn/Coro2b/Lyn/Cacna1c/Myadm/Ccnd1	24	0,123711340206186	817	7	GO:0030054	0,932	16,5077069542503	828	cell junction	cell junction	CC
GO:0030424	axon	17/194	453/11619	0,00153176415173217	0,0314462169973251	0,0254187487717784	Cntnap1/Sema6a/Hsp90ab1/Gfra1/Sdc3/Nrp2/Stxbp1/Mme/Auts2/Flna/L1cam/Myo1d/Pnmt/Ssh1/Snx18/Adrb2/Ntf3	17	0,0876288659793814	424	4	GO:0042995	0,724	13,6560675130691	520	axon	cell projection	CC
GO:0030425	dendrite	16/194	460/11619	0,00443062615064461	0,0483215164554677	0,0390594673806827	Drp2/Mpp2/Hsp90ab1/Mark1/Itga8/Mme/Cald1/Flna/L1cam/Gnao1/Myo1d/Pnmt/Clstn1/Adrb2/Ntf3/Cacna1c	16	0,0824742268041237	519	9	GO:0030425	0,99	10,8250845389013	613	dendrite	dendrite	CC
GO:0031225	anchored component of membrane	6/194	79/11619	0,00202903990701266	0,0362239845729893	0,0292807355317784	Cp/Mpp2/Gfra1/Alpl/Enpp6/Mill2	6	0,0309278350515464	144	1	GO:0005887	0,46	10,3197770280474	144	anchored component of membrane	integral component of plasma membrane	CC
GO:0031226	intrinsic component of plasma membrane	32/194	620/11619	0,00000000981422116971388	0,00000342516318823014	0,00000276864344577192	Efnb2/Cp/Kit/Steap4/Ptprs/Cntnap1/Mpp2/Slc12a7/Sema6a/Sema4d/Enpp2/Adcy5/Hbegf/Pdgfrb/Nrp2/Mpzl1/Itga8/Acvr1/Tspan18/Plxnd1/Sgcg/Notch3/Clstn1/Mill2/Lyn/Stab1/Adrb2/Tenm4/Cacna1c/Plxnb1/Slc24a3/Trabd2b	32	0,164948453608247	35	1	GO:0005887	0,968	106,197211437029	36	intrinsic component of plasma membrane	integral component of plasma membrane	CC
GO:0032432	actin filament bundle	6/194	87/11619	0,00330353055078103	0,0397562814559511	0,032135977771663	Pls3/Mylk/Vangl2/Flna/Acta2/Coro2b	6	0,0309278350515464	10	12	GO:0032432	0,999	4,51689882452084	13	actin filament bundle	actin filament bundle	CC
GO:0036477	somatodendritic compartment	21/194	653/11619	0,00296221943650334	0,0388686179271211	0,0314184575613586	Drp2/Mpp2/Hsp90ab1/Gfra1/Mark1/Itga8/Mme/Cald1/Flna/L1cam/Gnao1/Elovl5/Myo1d/Pnmt/Clstn1/Snx18/Adrb2/Entpd1/Ntf3/Cacna1c/Pde1a	21	0,108247422680412	21	9	GO:0030425	0,911	6,05625750931112	21	somatodendritic compartment	dendrite	CC
GO:0042734	presynaptic membrane	6/194	92/11619	0,00435654207094657	0,0483215164554677	0,0390594673806827	Efnb2/Ptprs/Cntnap1/Stxbp1/L1cam/Cacna1c	6	0,0309278350515464	81	8	GO:0097060	0,877	7,60892753475019	98	presynaptic membrane	synaptic membrane	CC
GO:0042995	cell projection	45/194	1565/11619	0,00014435521542433	0,0100759940366182	0,00814467320709905	Drp2/Ptprs/Pls3/Cntnap1/Mpp2/Sept8/Sema6a/Evl/Spata13/Mylk/Adcy5/Hsp90ab1/Gfra1/Cct8/Sdc3/Nrp2/Casp8/Mark1/Itga8/Stxbp1/Snx5/Mme/Enpep/Auts2/Cald1/Plxnd1/Swap70/Flna/L1cam/Angpt2/Gnao1/Elovl5/Myo1d/Ankmy2/Pnmt/Clstn1/Ddx58/Ssh1/Snx18/Adrb2/Tenm4/Entpd1/Ntf3/Cacna1c/Myadm	45	0,231958762886598	966	4	GO:0042995	0,939	27,4023364870224	973	cell projection	cell projection	CC
GO:0043005	neuron projection	31/194	947/11619	0,000213146585526028	0,0109508532775886	0,00885184339735709	Drp2/Ptprs/Pls3/Cntnap1/Mpp2/Sema6a/Hsp90ab1/Gfra1/Sdc3/Nrp2/Casp8/Mark1/Itga8/Stxbp1/Mme/Auts2/Cald1/Flna/L1cam/Gnao1/Elovl5/Myo1d/Pnmt/Clstn1/Ssh1/Snx18/Adrb2/Tenm4/Entpd1/Ntf3/Cacna1c	31	0,15979381443299	529	4	GO:0042995	0,838	24,1042014646577	621	neuron projection	cell projection	CC
GO:0043235	receptor complex	12/194	217/11619	0,000282400227788818	0,0109508532775886	0,00885184339735709	Kit/Ahr/Hsp90ab1/Pdgfrb/Gfra1/Itga8/Acvr1/Plxnd1/Notch3/Lyn/Adrb2/Plxnb1	12	0,0618556701030928	210	5	GO:0043235	0,994	20,5530210387278	249	receptor complex	receptor complex	CC
GO:0044297	cell body	18/194	514/11619	0,00239874138930814	0,0380527611303882	0,0307589804944775	Hsp90ab1/Gfra1/Cct8/Casp8/Itga8/Mme/Cald1/Flna/L1cam/Gnao1/Elovl5/Myo1d/Pnmt/Snx18/Adrb2/Entpd1/Cacna1c/Pde1a	18	0,0927835051546392	112	11	GO:0044297	0,99	9,5092068766758	113	cell body	cell body	CC
GO:0045177	apical part of cell	11/194	246/11619	0,00280742930929401	0,0388686179271211	0,0314184575613586	Cd34/Hsp90ab1/Pdgfrb/Vangl2/Itga8/Acvr1/Enpep/Ano1/Sytl4/Dchs1/Adrb2	11	0,0567010309278351	123	10	GO:0045177	0,995	9,57254486854968	135	apical part of cell	apical part of cell	CC
GO:0097060	synaptic membrane	13/194	268/11619	0,000560164048866144	0,0179664272436238	0,0145227039701137	Drp2/Efnb2/Bcr/Ptprs/Cntnap1/Mpp2/Nrp2/Itga8/Stxbp1/L1cam/Clstn1/Entpd1/Cacna1c	13	0,0670103092783505	53	8	GO:0097060	0,991	12,0970978215936	56	synaptic membrane	synaptic membrane	CC
GO:0097447	dendritic tree	17/194	461/11619	0,00184516062108059	0,0357756142642849	0,0289183068099181	Drp2/Mpp2/Hsp90ab1/Mark1/Itga8/Mme/Cald1/Flna/L1cam/Gnao1/Elovl5/Myo1d/Pnmt/Clstn1/Adrb2/Ntf3/Cacna1c	17	0,0876288659793814	3	9	GO:0030425	0,989	2,2984180621146	3	dendritic tree	dendrite	CC
GO:0098552	side of membrane	14/194	306/11619	0,000617756810669014	0,0179664272436238	0,0145227039701137	Kit/Cd34/Enpp3/Vsir/Gfra1/Snx5/Enpep/Ano1/L1cam/Gnao1/Mill2/Lyn/Snx18/Clec14a	14	0,0721649484536082	1	6	GO:0009897	0,956	0	0	side of membrane	external side of plasma membrane	CC
GO:0098590	plasma membrane region	25/194	703/11619	0,000272892765939031	0,0109508532775886	0,00885184339735709	Drp2/Efnb2/Bcr/Ptprs/Cd34/Cntnap1/Mpp2/Spata13/Mylk/Hsp90ab1/Pdgfrb/Nrp2/Vangl2/Itga8/Stxbp1/Enpep/Ano1/Sytl4/L1cam/Myo1d/Clstn1/Ddx58/Adrb2/Entpd1/Cacna1c	25	0,128865979381443	1	8	GO:0097060	0,874	0	0	plasma membrane region	synaptic membrane	CC
GO:0098839	postsynaptic density membrane	4/194	37/11619	0,00323452781929843	0,0397562814559511	0,032135977771663	Efnb2/Ptprs/Mpp2/Clstn1	4	0,0206185567010309	31	8	GO:0097060	0,827	6,73632988181544	41	postsynaptic density membrane	synaptic membrane	CC
GO:0098936	intrinsic component of postsynaptic membrane	6/194	62/11619	0,00056691813130668	0,0179664272436238	0,0145227039701137	Efnb2/Ptprs/Mpp2/Nrp2/Clstn1/Cacna1c	6	0,0309278350515464	1	8	GO:0097060	0,865	0	0	intrinsic component of postsynaptic membrane	synaptic membrane	CC
GO:0098948	intrinsic component of postsynaptic specialization membrane	4/194	33/11619	0,00211073533774813	0,0362239845729893	0,0292807355317784	Efnb2/Ptprs/Mpp2/Clstn1	4	0,0206185567010309	1	8	GO:0097060	0,826	0	0	intrinsic component of postsynaptic specialization membrane	synaptic membrane	CC
GO:0098978	glutamatergic synapse	13/194	318/11619	0,00262899849683164	0,0388686179271211	0,0314184575613586	Drp2/Efnb2/Bcr/Ptprs/Mpp2/Nrp2/Stxbp1/Flna/Ppm1h/Clstn1/Lyn/Adrb2/Cacna1c	13	0,0670103092783505	513	7	GO:0030054	0,674	12,4133483068524	906	glutamatergic synapse	cell junction	CC
GO:0099055	integral component of postsynaptic membrane	5/194	55/11619	0,00217966669350365	0,0362239845729893	0,0292807355317784	Efnb2/Ptprs/Nrp2/Clstn1/Cacna1c	5	0,0257731958762887	82	8	GO:0097060	0,862	9,15051679322677	96	integral component of postsynaptic membrane	synaptic membrane	CC
GO:0099061	integral component of postsynaptic density membrane	3/194	20/11619	0,0042376933991159	0,0483215164554677	0,0390594673806827	Efnb2/Ptprs/Clstn1	3	0,0154639175257732	74	8	GO:0097060	0,796	7,45242879058399	99	integral component of postsynaptic density membrane	synaptic membrane	CC
GO:0099146	intrinsic component of postsynaptic density membrane	4/194	26/11619	0,000844655047604852	0,0210560436867209	0,0170201167487293	Efnb2/Ptprs/Mpp2/Clstn1	4	0,0206185567010309	1	8	GO:0097060	0,8	0	0	intrinsic component of postsynaptic density membrane	synaptic membrane	CC
GO:0120025	plasma membrane bounded cell projection	42/194	1414/11619	0,000124683485673512	0,0100759940366182	0,00814467320709905	Drp2/Ptprs/Pls3/Cntnap1/Mpp2/Sema6a/Evl/Spata13/Mylk/Adcy5/Hsp90ab1/Gfra1/Cct8/Sdc3/Nrp2/Casp8/Mark1/Itga8/Stxbp1/Snx5/Mme/Enpep/Auts2/Cald1/Plxnd1/Flna/L1cam/Gnao1/Elovl5/Myo1d/Ankmy2/Pnmt/Clstn1/Ddx58/Ssh1/Snx18/Adrb2/Tenm4/Entpd1/Ntf3/Cacna1c/Myadm	42	0,216494845360825	1	4	GO:0042995	0,913	0	1	plasma membrane bounded cell projection	cell projection	CC
