# Supplementary material for: Integrative Multi-Omics and Network Analyses Reveal Pathogenic and Protective Pathways in Centronuclear Myopathies
Source: Int J Mol Sci. 2025 Nov 28;26(23):11572. doi: 10.3390/ijms262311572 (PMC12691857; doi:10.3390/ijms262311572)
Supplement: Supplementary file 1 [file ijms-26-11572-s001.zip › 251120_U02_Supplementary/250819_SuppInfo_S3/enrich_analysis_tan_module.csv]

ID	Description	GeneRatio	BgRatio	pvalue	p.adjust	qvalue	geneID	Count	gene_ratio_score	term_size	cluster	parent	parentSimScore	score	size	term	parentTerm	ont
GO:0006412	translation	18/127	501/11452	0,00000986587977985272	0,0166702600047344	0,0166702600047344	Eif2b5/Neurl1a/Cars/Gle1/Drg2/Mrpl27/Rps14/Fam129a/Tars2/Eif3i/Gars/Rps4x/Qars/Eif1/Rpl37/Rpl18a/Rpl18/Rpl26	18	0,141732283464567	256	1	GO:0006412	0,992	17,5310170669064	266	translation	translation	BP
GO:0006518	peptide metabolic process	19/127	630/11452	0,000062331211606735	0,048285911924684	0,048285911924684	Eif2b5/Neurl1a/Cars/Gle1/Drg2/Mrpl27/Rps14/Fam129a/Gstm4/Tars2/Eif3i/Gars/Rps4x/Qars/Eif1/Rpl37/Rpl18a/Rpl18/Rpl26	19	0,149606299212598	14	1	GO:0006412	0,968	4,57171459403604	17	peptide metabolic process	translation	BP
GO:0043043	peptide biosynthetic process	18/127	515/11452	0,0000143461790057956	0,0166702600047344	0,0166702600047344	Eif2b5/Neurl1a/Cars/Gle1/Drg2/Mrpl27/Rps14/Fam129a/Tars2/Eif3i/Gars/Rps4x/Qars/Eif1/Rpl37/Rpl18a/Rpl18/Rpl26	18	0,141732283464567	4	1	GO:0006412	0,988	4,38275426672659	5	peptide biosynthetic process	translation	BP
