# Supplementary material for: Integrative Multi-Omics and Network Analyses Reveal Pathogenic and Protective Pathways in Centronuclear Myopathies
Source: Int J Mol Sci. 2025 Nov 28;26(23):11572. doi: 10.3390/ijms262311572 (PMC12691857; doi:10.3390/ijms262311572)
Supplement: Supplementary file 1 [file ijms-26-11572-s001.zip › 251120_U02_Supplementary/250819_SuppInfo_S3/enrich_analysis_turquoise_module.csv]

ID	Description	GeneRatio	BgRatio	pvalue	p.adjust	qvalue	geneID	Count	gene_ratio_score	term_size	cluster	parent	parentSimScore	score	size	term	parentTerm	ont
GO:0000070	mitotic sister chromatid segregation	29/1719	102/11452	0,000356223956530055	0,0189446376881893	0,0183116777654293	Kpnb1/Rab11a/Chmp2b/Apc/Tpr/Vps4b/Anapc1/Zwint/Cdc27/Slf1/Pibf1/Nipbl/Rad21/Naa50/Akap8/Smc5/Anapc4/Pds5a/Mad1l1/Atrx/Mau2/Atm/Tubg1/Slf2/Pogz/Map10/Nup62/Chmp1b/Riok2	29	0,016870273414776	29	17	GO:0007062	0,894	9,99094665303246	30	mitotic sister chromatid segregation	sister chromatid cohesion	BP
GO:0000122	negative regulation of transcription by RNA polymerase II	132/1719	647/11452	0,0000873353495850646	0,00608772143139565	0,00588432436725422	Pdgfb/Nrip2/Hbp1/Etv3/Hnrnpa2b1/Mef2c/Apc/Ncoa2/Tpr/Tgfbr1/Hipk1/Gabpa/Cbx5/E2f4/Ube2i/Setdb1/Nkap/E2f3/Suz12/Ncor1/Sirt1/Cnot2/Hcfc2/Rel/Xpo1/Ddx5/Strn3/Snw1/Ylpm1/Yy1/Hivep1/Ptch1/Smad5/Hnrnpk/Nr1d2/Thrb/Nipbl/Mtdh/Osr2/Zfp263/Zbtb20/Zfp148/Paxbp1/Mospd1/Gps2/Zeb1/Epc1/Impact/Nr3c1/Tcerg1/Tle4/Kat5/Cbx8/Bach1/Cdc73/Rnf2/Bmi1/Atf2/Traf6/Hipk3/Cops2/Tbl1xr1/Skil/Ppid/Nfx1/Mier1/Rest/Dr1/Mtf2/Phf1…	132	0,0767888307155323	839	4	GO:0010629	0,701	33,0460032083652	1226	negative regulation of transcription by RNA polymerase II	negative regulation of gene expression	BP
GO:0000209	protein polyubiquitination	47/1719	167/11452	0,00000845631261978738	0,000906939528472197	0,000876637741584625	Anapc1/Chfr/Rnf5/Peli1/Fbxw11/Cdc27/Ube2g1/Ube2e1/Rnf19a/Sharpin/Ube2v2/Gps2/Arih1/Huwe1/Ube3a/Xiap/Ube2w/Trip12/March7/Traf6/Itch/Rnf20/Anapc4/Rnf6/Cbfb/Nedd4/Ube2q2/Znrf1/Hectd1/G2e3/Topors/Rnf144b/Ube2h/Stub1/Ankib1/Rc3h1/Rnf167/Rusc1/Spsb4/Birc2/Ube4a/Ube2s/Rnf217/Rc3h2/Ube2d3/Shprh/Ube2d2a	47	0,0273414776032577	118	3	GO:0016567	0,895	44,1590293647145	151	protein polyubiquitination	protein ubiquitination	BP
GO:0000245	spliceosomal complex assembly	17/1719	40/11452	0,0000258837570554528	0,0023246518808269	0,00224698285916757	Celf2/Celf1/Srsf6/Srsf1/Slu7/Luc7l3/Luc7l/Sf3b1/Mbnl1/Ptbp2/Srsf10/Luc7l2/Scaf11/Gcfc2/Prpf39/Ythdc1/Srpk2	17	0,00988947062245491	17	9	GO:0006376	0,972	19,651367705123	20	spliceosomal complex assembly	mRNA splice site selection	BP
GO:0000288	nuclear-transcribed mRNA catabolic process, deadenylation-dependent decay	16/1719	44/11452	0,000393965193370613	0,0203362477185487	0,0196567926665692	Samd4/Dcp1a/Dcp2/Tnrc6c/Dhx36/Cnot7/Cnot6l/Cnot1/Ago2/Tent4b/Cpeb3/Rc3h1/Dcp1b/Pde12/Tnrc6b/Tnrc6a	16	0,00930773705642816	10	8	GO:0006511	0,691	6,58987789639427	13	nuclear-transcribed mRNA catabolic process, deadenylation-dependent decay	ubiquitin-dependent protein catabolic process	BP
GO:0000289	nuclear-transcribed mRNA poly(A) tail shortening	10/1719	23/11452	0,000990700137056178	0,0435796403306064	0,0421235995114797	Samd4/Tnrc6c/Cnot7/Cnot6l/Cnot1/Ago2/Tent4b/Cpeb3/Tnrc6b/Tnrc6a	10	0,0058173356602676	13	8	GO:0006511	0,646	4,74912943823645	19	nuclear-transcribed mRNA poly(A) tail shortening	ubiquitin-dependent protein catabolic process	BP
GO:0000375	RNA splicing, via transesterification reactions	67/1719	218/11452	0,00000000232050408708252	0,000000922691206024002	0,000000891863139311468	Fmr1/Celf2/Hnrnpa2b1/Celf1/Rbfox1/Rbm25/Srsf6/Srsf1/Dhx40/Slu7/Ddx5/Luc7l3/Snw1/Srsf5/Ddx41/Hnrnpk/Wbp4/Mbnl2/Mettl3/Tra2b/Son/Ppil1/Srsf7/Luc7l/Eif4a3/Cwf19l2/Sf3b1/Cwc22/Mbnl1/Rnpc3/Ptbp2/Srsf10/Khdrbs1/Srrm1/Rest/Srsf9/Tra2a/Luc7l2/Gpkow/Rbm3/Rbm41/Srek1/Scaf11/Rsrc1/Dhx8/Gcfc2/Prpf39/Ythdc1/Rbm24/Prpf18/Rbm7/Hnrnpa1/Rbm15/Jmjd6/Npm1/Hnrnpc/Prpf40a/Srpk2/Snu13/Nup98/Fam172a/Srsf3/Tia1/Usp49/Ma…	67	0,0389761489237929	8	2	GO:0008380	0,947	75,7343931601037	9	RNA splicing, via transesterification reactions	RNA splicing	BP
GO:0000377	RNA splicing, via transesterification reactions with bulged adenosine as nucleophile	67/1719	218/11452	0,00000000232050408708252	0,000000922691206024002	0,000000891863139311468	Fmr1/Celf2/Hnrnpa2b1/Celf1/Rbfox1/Rbm25/Srsf6/Srsf1/Dhx40/Slu7/Ddx5/Luc7l3/Snw1/Srsf5/Ddx41/Hnrnpk/Wbp4/Mbnl2/Mettl3/Tra2b/Son/Ppil1/Srsf7/Luc7l/Eif4a3/Cwf19l2/Sf3b1/Cwc22/Mbnl1/Rnpc3/Ptbp2/Srsf10/Khdrbs1/Srrm1/Rest/Srsf9/Tra2a/Luc7l2/Gpkow/Rbm3/Rbm41/Srek1/Scaf11/Rsrc1/Dhx8/Gcfc2/Prpf39/Ythdc1/Rbm24/Prpf18/Rbm7/Hnrnpa1/Rbm15/Jmjd6/Npm1/Hnrnpc/Prpf40a/Srpk2/Snu13/Nup98/Fam172a/Srsf3/Tia1/Usp49/Ma…	67	0,0389761489237929	1	2	GO:0008380	0,946	0	0	RNA splicing, via transesterification reactions with bulged adenosine as nucleophile	RNA splicing	BP
GO:0000380	alternative mRNA splicing, via spliceosome	29/1719	61/11452	0,00000000168289794764814	0,000000833034484085829	0,000000805201941105494	Fmr1/Celf2/Celf1/Rbfox1/Rbm25/Srsf6/Srsf1/Slu7/Ddx5/Srsf5/Mbnl2/Tra2b/Srsf7/Mbnl1/Srsf10/Khdrbs1/Rest/Srsf9/Srek1/Rsrc1/Rbm24/Rbm7/Hnrnpa1/Rbm15/Fam172a/Srsf3/Malat1/Scnm1/Rbm4	29	0,016870273414776	19	2	GO:0008380	0,839	108,821572797029	28	alternative mRNA splicing, via spliceosome	RNA splicing	BP
GO:0000381	regulation of alternative mRNA splicing, via spliceosome	25/1719	51/11452	0,0000000101718245627033	0,00000327278455304979	0,00000316343743900073	Fmr1/Celf2/Celf1/Rbfox1/Rbm25/Srsf6/Srsf1/Ddx5/Srsf5/Mbnl2/Tra2b/Srsf7/Mbnl1/Srsf10/Khdrbs1/Rest/Srsf9/Srek1/Rbm24/Rbm7/Rbm15/Fam172a/Srsf3/Malat1/Rbm4	25	0,014543339150669	65	2	GO:0008380	0,822	125,591162019636	93	regulation of alternative mRNA splicing, via spliceosome	RNA splicing	BP
GO:0000398	mRNA splicing, via spliceosome	67/1719	218/11452	0,00000000232050408708252	0,000000922691206024002	0,000000891863139311468	Fmr1/Celf2/Hnrnpa2b1/Celf1/Rbfox1/Rbm25/Srsf6/Srsf1/Dhx40/Slu7/Ddx5/Luc7l3/Snw1/Srsf5/Ddx41/Hnrnpk/Wbp4/Mbnl2/Mettl3/Tra2b/Son/Ppil1/Srsf7/Luc7l/Eif4a3/Cwf19l2/Sf3b1/Cwc22/Mbnl1/Rnpc3/Ptbp2/Srsf10/Khdrbs1/Srrm1/Rest/Srsf9/Tra2a/Luc7l2/Gpkow/Rbm3/Rbm41/Srek1/Scaf11/Rsrc1/Dhx8/Gcfc2/Prpf39/Ythdc1/Rbm24/Prpf18/Rbm7/Hnrnpa1/Rbm15/Jmjd6/Npm1/Hnrnpc/Prpf40a/Srpk2/Snu13/Nup98/Fam172a/Srsf3/Tia1/Usp49/Ma…	67	0,0389761489237929	121	2	GO:0008380	0,946	174,665302877581	156	mRNA splicing, via spliceosome	RNA splicing	BP
GO:0000819	sister chromatid segregation	35/1719	122/11452	0,0000753794757876884	0,00545116874819438	0,00526903956701928	Kpnb1/Rab11a/Chmp2b/Apc/Tpr/Vps4b/Anapc1/Top2b/Zwint/Cdc27/Slf1/Pibf1/Nipbl/Rad21/Naa50/Akap8/Esco1/Smc5/Smc3/Stag2/Anapc4/Pds5a/Mad1l1/Atrx/Mau2/Atm/Tubg1/Slf2/Stag1/Pogz/Wapl/Map10/Nup62/Chmp1b/Riok2	35	0,0203606748109366	4	17	GO:0007062	0,911	7,10265034006945	4	sister chromatid segregation	sister chromatid cohesion	BP
GO:0000956	nuclear-transcribed mRNA catabolic process	31/1719	96/11452	0,0000154511389821814	0,00152966275923596	0,00147855514567951	Ddx5/Samd4/Dcp1a/Eif3e/Mtpap/Etf1/Dcp2/Tnrc6c/Eif4a3/Dhx36/Smg1/Cnot7/Xrn1/Atm/Cnot6l/Cnot1/Upf3b/Ago2/Tent4b/Prpf18/Cpeb3/Rc3h1/Dcp1b/Ago1/Tent2/Smg7/Pde12/Tnrc6b/Tnrc6a/Gspt1/Ssb	31	0,0180337405468296	18	8	GO:0006511	0,74	22,9105358100805	19	nuclear-transcribed mRNA catabolic process	ubiquitin-dependent protein catabolic process	BP
GO:0006259	DNA metabolic process	147/1719	719/11452	0,0000308459527166085	0,00268234737474832	0,00259272737699061	Pdgfb/Hnrnpd/Kmt2a/Supt6/Crhr2/Hnrnpa2b1/Eya4/Cacybp/Naf1/Setdb1/Taok1/Top2b/Atad5/Rev3l/Sirt1/Actr2/Pwwp3a/Helb/Mrnip/Lig3/Ylpm1/Yy1/Dek/Slf1/Jmy/Parg/Mapk8/Nipbl/Rrm2b/Rad21/Ube2v2/Usp7/Gsk3b/Senp2/Atf1/Telo2/Thoc1/Esco1/Rnf138/Ercc3/Dcp2/Rad9a/Kat5/Smc5/Smc3/Oga/Huwe1/Gnl3l/Nabp2/Cbx8/Bach1/Stag2/Eya1/Ube2w/Orc2/Ercc5/Pms1/Nhej1/Trip12/Nucks1/Nvl/Bmi1/Orc4/Gnas/Pik3ca/Dhx36/Dclre1b/Ccne2/Usp1/…	147	0,0855148342059337	16	15	GO:0006259	0,985	18,3338399724641	18	DNA metabolic process	DNA metabolic process	BP
GO:0006281	DNA repair	82/1719	386/11452	0,000530781300370637	0,0260731119685882	0,0252019823534761	Eya4/Taok1/Top2b/Rev3l/Sirt1/Actr2/Pwwp3a/Helb/Mrnip/Lig3/Yy1/Dek/Slf1/Jmy/Parg/Nipbl/Rrm2b/Rad21/Ube2v2/Usp7/Rnf138/Ercc3/Rad9a/Kat5/Smc5/Smc3/Huwe1/Nabp2/Cbx8/Bach1/Eya1/Ube2w/Ercc5/Pms1/Nhej1/Trip12/Nucks1/Dclre1b/Usp1/Pds5a/Fam168a/Smarcad1/Rad18/Herc2/Blm/Smg1/Cul4b/Brcc3/Atrx/Cul4a/Sprtn/Hinfp/Atr/Topbp1/Cdc14b/Atm/Tdp2/Slf2/Rif1/Ascc3/Stub1/Usp45/Ino80d/Nthl1/Zmpste24/Klhl15/Alkbh2/Setd2/L…	82	0,0477021524141943	349	14	GO:0006974	0,923	14,687126040337	377	DNA repair	cellular response to DNA damage stimulus	BP
GO:0006325	chromatin organization	125/1719	562/11452	0,00000188317671055958	0,000281819584475602	0,000272403700922804	Kat2b/Fmr1/Kmt2a/Supt6/Tpr/Eya4/Setdb1/Anp32e/Suz12/Ncor1/Actr6/Sirt1/Pwwp3a/Tlk2/Kat2a/Snw1/Dek/Spin1/Kat6b/Ube2e1/Tdrd3/Nipbl/Eny2/Naa50/Usp7/Paxbp1/Akap8/Epc1/Iws1/Nr3c1/Kat5/Slk/Huwe1/Cbx8/Usp16/Eya1/Trip12/Cdc73/Nucks1/Rnf2/Bmi1/Tbl1xr1/Ash1l/Rnf20/Kdm4c/Prkaa2/Mier1/Nasp/Rest/Dr1/Mtf2/Ing3/Cbx3/Smarcad1/Kdm5a/Atf7ip/Ing4/Eed/Cul4b/Smarca1/Brcc3/Atrx/Rbbp7/Hcfc1/Mecp2/Kat6a/Smarca5/Ogt/Atm/S…	125	0,072716695753345	330	5	GO:0051276	0,906	73,0842522069117	330	chromatin organization	chromosome organization	BP
GO:0006357	regulation of transcription by RNA polymerase II	279/1719	1423/11452	0,000000298401957389331	0,0000685791641357266	0,0000662878633914871	Klf6/Pdgfb/Kat2b/Sp1/Glmp/Nrip2/Ell2/Kmt2a/Supt6/Gtf2f1/Hbp1/Cdk12/Etv3/Insig2/Ikbkg/Hnrnpa2b1/Mef2c/Apc/Ncoa2/Nr2c2/Tpr/Tgfbr1/Hipk1/Gabpa/Mrtfb/Cbx5/Ccnt1/Prdm15/E2f4/Yes1/Ube2i/Arnt/Setdb1/Lcorl/Nkap/E2f3/Suz12/Med13l/Ncor1/Cdk5rap3/Sim1/Med23/Sirt1/Tbk1/Actr2/Cnot2/Hcfc2/Rel/Xpo1/Med7/Ddx5/Kat2a/Strn3/Snw1/Ylpm1/Yy1/Hivep1/Ptch1/Ddx41/Smad5/Hnrnpk/Ccnh/Med10/Jmy/Kat6b/Nr1d2/Thrb/Bmpr1a/Psmc6/…	279	0,162303664921466	504	6	GO:0010628	0,585	107,882643527622	586	regulation of transcription by RNA polymerase II	positive regulation of gene expression	BP
GO:0006366	transcription by RNA polymerase II	289/1719	1473/11452	0,000000162323650360896	0,0000417821076028945	0,0000403861242097908	Klf6/Pdgfb/Hnrnpd/Kat2b/Sp1/Glmp/Nrip2/Ell2/Kmt2a/Supt6/Gtf2f1/Hbp1/Cdk12/Etv3/Insig2/Ikbkg/Hnrnpa2b1/Mef2c/Apc/Ncoa2/Nr2c2/Tpr/Tgfbr1/Hipk1/Gabpa/Mrtfb/Cbx5/Ccnt1/Prdm15/E2f4/Yes1/Ube2i/Arnt/Setdb1/Lcorl/Nkap/E2f3/Suz12/Med13l/Ncor1/Cdk5rap3/Sim1/Med23/Sirt1/Ddx21/Tbk1/Actr2/Cnot2/Hcfc2/Rel/Xpo1/Med7/Ddx5/Kat2a/Strn3/Gtf2a1/Snw1/Ylpm1/Yy1/Hivep1/Ptch1/Ddx41/Smad5/Hnrnpk/Ccnh/Med10/Jmy/Kat6b/Nr1d…	289	0,168121000581734	135	6	GO:0010628	0,518	94,0622030185737	149	transcription by RNA polymerase II	positive regulation of gene expression	BP
GO:0006376	mRNA splice site selection	13/1719	22/11452	0,0000024681985204701	0,000352952388427224	0,000341159884384978	Celf2/Celf1/Srsf6/Srsf1/Slu7/Luc7l3/Luc7l/Mbnl1/Ptbp2/Srsf10/Luc7l2/Prpf39/Ythdc1	13	0,00756253635834788	20	9	GO:0006376	1	35,7039279682052	28	mRNA splice site selection	mRNA splice site selection	BP
GO:0006396	RNA processing	181/1719	735/11452	1,07556257609438e-12	0,0000000013551548058563	0,00000000130987768336071	C1d/Fmr1/Supt6/Celf2/Qtrt1/Cdk12/Hnrnpa2b1/Prkaca/Celf1/Rbfox1/Rnmt/Mettl16/Rbm25/Ccnt1/Trnt1/Naf1/Srsf6/Ints2/Srsf1/Dhx40/Nol11/Ncor1/Sirt1/Ddx21/Papolg/Pus10/Clk4/Slu7/Pum2/Ern1/Ddx5/Luc7l3/Snw1/Srsf5/Nol8/Prpf4b/Ddx41/Hnrnpk/Dimt1/Srek1ip1/Zc3h13/Tdrd3/Wbp4/Rbm26/Mbnl2/Mettl3/Qtrt2/Dgcr8/Trmt2a/Tra2b/Son/Ivns1abp/Ppil1/Hnrnpll/Srsf7/Luc7l/Mtpap/Thoc1/Iws1/Riok3/Rbm27/Smndc1/Dus1l/Eif4a3/Cwf19l…	181	0,105293775450844	61	2	GO:0008380	0,895	323,285783170112	64	RNA processing	RNA splicing	BP
GO:0006397	mRNA processing	121/1719	398/11452	1,67554963211237e-15	5,39108094132154e-12	5,21095935586946e-12	Fmr1/Supt6/Celf2/Cdk12/Hnrnpa2b1/Prkaca/Celf1/Rbfox1/Rnmt/Rbm25/Ccnt1/Srsf6/Srsf1/Dhx40/Papolg/Slu7/Ern1/Ddx5/Luc7l3/Snw1/Srsf5/Prpf4b/Ddx41/Hnrnpk/Srek1ip1/Zc3h13/Tdrd3/Wbp4/Rbm26/Mbnl2/Mettl3/Tra2b/Son/Ppil1/Hnrnpll/Srsf7/Luc7l/Mtpap/Thoc1/Iws1/Rbm27/Smndc1/Eif4a3/Cwf19l2/Sf3b1/Cdc73/Cwc22/Raly/Rbm39/Rprd1b/Mbnl1/Dhx36/Prpf38b/Rnpc3/Rprd2/Ptbp2/Zranb2/Rngtt/Rnf20/Srsf10/Khdrbs1/Srrm1/Dhx15/Rest…	121	0,0703897614892379	344	1	GO:0006397	0,994	741,61622845207	348	mRNA processing	mRNA processing	BP
GO:0006401	RNA catabolic process	51/1719	199/11452	0,0000582605779197476	0,00457203437699483	0,00441927798366866	Hnrnpd/Fmr1/Mettl16/Naf1/Pum2/Ddx5/Samd4/Dcp1a/Mettl3/Eif3e/Mtpap/Rock1/Etf1/Dcp2/Tnrc6c/Eif4a3/Fxr1/Dhx36/Pum1/Smg1/Cnot7/Xrn1/Syncrip/Dis3/Atm/Cnot6l/Tut7/Cnot1/Upf3b/Ago2/Tent4b/Rbm24/Prpf18/Cpeb3/Rc3h1/Tardbp/Dcp1b/Ago1/Tent2/Smg7/Pde12/Ythdf3/Tnrc6b/Gigyf2/Tnrc6a/Npm1/Hnrnpc/Qk/Gspt1/Hnrnpr/Ssb	51	0,0296684118673647	17	8	GO:0006511	0,805	15,5120912821102	21	RNA catabolic process	ubiquitin-dependent protein catabolic process	BP
GO:0006402	mRNA catabolic process	49/1719	176/11452	0,00000759954540716984	0,000857948678862069	0,000829283726887657	Hnrnpd/Fmr1/Mettl16/Pum2/Ddx5/Samd4/Dcp1a/Mettl3/Eif3e/Mtpap/Rock1/Etf1/Dcp2/Tnrc6c/Eif4a3/Fxr1/Dhx36/Pum1/Smg1/Cnot7/Xrn1/Syncrip/Atm/Cnot6l/Tut7/Cnot1/Upf3b/Ago2/Tent4b/Rbm24/Prpf18/Cpeb3/Rc3h1/Tardbp/Dcp1b/Ago1/Tent2/Smg7/Pde12/Ythdf3/Tnrc6b/Gigyf2/Tnrc6a/Npm1/Hnrnpc/Qk/Gspt1/Hnrnpr/Ssb	49	0,0285049447353112	31	8	GO:0006511	0,787	32,2920465302229	41	mRNA catabolic process	ubiquitin-dependent protein catabolic process	BP
GO:0006403	RNA localization	45/1719	157/11452	0,00000778509836012276	0,000863743240472241	0,000834884686206269	Fmr1/Supt6/Ranbp2/Hnrnpa2b1/Tpr/Srsf1/Xpo1/Yy1/Nup153/Xpo7/Rbm26/Nup155/Eny2/Fyttd1/Senp2/Srsf7/Thoc1/Iws1/Dcp2/Rbm27/Dhx36/Khdrbs1/Htt/G3bp2/Sdad1/Atr/Atm/Xpot/Ythdc1/Aaas/Thoc2/Prpf18/Setd2/Hnrnpa1/Nup160/Cpsf6/Npm1/Abce1/Qk/Nup98/Ssb/Srsf3/Zc3h11a/Nup62/Riok2	45	0,0261780104712042	3	22	GO:0006403	0,998	10,3112881390842	3	RNA localization	RNA localization	BP
GO:0006405	RNA export from nucleus	27/1719	68/11452	0,000000610748078713599	0,000122817621453813	0,000118714157799956	Supt6/Hnrnpa2b1/Tpr/Xpo1/Nup153/Rbm26/Nup155/Eny2/Fyttd1/Thoc1/Iws1/Rbm27/Khdrbs1/Sdad1/Xpot/Ythdc1/Thoc2/Setd2/Nup160/Cpsf6/Npm1/Abce1/Nup98/Ssb/Srsf3/Zc3h11a/Riok2	27	0,0157068062827225	5	11	GO:0006405	0,999	24,6145535359484	6	RNA export from nucleus	RNA export from nucleus	BP
GO:0006417	regulation of translation	66/1719	278/11452	0,0000693264897313321	0,00518739490024561	0,00501407867591728	Hnrnpd/Fmr1/Eif4g2/Tpr/Mettl16/Cnot2/Cpeb4/Eif4enif1/Rps6kb1/Pum2/Mif4gd/Nemf/Eif2s1/Samd4/Mettl3/Eif3e/Larp4/Rock1/Impact/Tnrc6c/Eif4a3/Usp16/Ncl/Uhmk1/Fxr1/Dhx36/Eif2a/Eif4e/Pum1/Khdrbs1/Trnau1ap/Sepsecs/Rbm3/Cnot7/Ireb2/Xrn1/Syncrip/Nck1/Eefsec/Cnot6l/Secisbp2l/Cnot1/Upf3b/Ago2/Rara/Rbm24/Cpeb3/Cpeb2/Rc3h1/Ago1/Ythdf3/Tnrc6b/Gigyf2/Nsun3/Ltn1/Tnrc6a/Ep300/Npm1/Rpl5/Qk/Mapk3/Mapk1/Hnrnpr/Tia1/A…	66	0,0383944153577661	133	7	GO:0017148	0,925	25,5347459885242	136	regulation of translation	negative regulation of translation	BP
GO:0006511	ubiquitin-dependent protein catabolic process	116/1719	502/11452	0,000000610393136233168	0,000122817621453813	0,000118714157799956	Gna12/Rnf215/Ubqln1/Crbn/Fbxo11/Vps4b/Pten/Anapc1/Chfr/Dnajb9/Ube2i/Rnf5/Ppp2r5c/Sirt1/Peli1/Fbxw11/Tlk2/Ube2g1/Nemf/Atxn3/Psmc6/Mapk8/Fbxl3/Rnf19a/Sharpin/Ube2v2/Usp7/Gsk3b/Usp25/Birc6/Csnk1a1/Kat5/Arih1/Huwe1/Ube3a/Usp16/Ube2w/Trip12/Psmd1/Spopl/Dnajc10/Ubr1/Usp8/Itch/Tbl1xr1/Ube2j1/Rnf20/Rnf11/Usp1/Psmb2/Anapc4/Clock/Rnf6/Cul1/Herc2/Ate1/Zranb1/Usp9x/Cul4b/Rnf128/Cul4a/Vps37a/Psmb10/Cul5/Nedd4…	116	0,0674810936591041	269	8	GO:0006511	0,994	85,5648557222787	344	ubiquitin-dependent protein catabolic process	ubiquitin-dependent protein catabolic process	BP
GO:0006611	protein export from nucleus	29/1719	107/11452	0,00084008427251455	0,0386138735259366	0,0373237441074322	Supt6/Cse1l/Hnrnpa2b1/Prkaca/Tpr/Xpo1/Xpo4/Xpo7/Nup155/Eny2/Fyttd1/Gsk3b/Thoc1/Iws1/Uhmk1/Sdad1/Bag3/Ctdspl2/Xpot/Ythdc1/Thoc2/Setd2/Nup160/Npm1/Abce1/Ssb/Srsf3/Zc3h11a/Riok2	29	0,016870273414776	35	11	GO:0006405	0,884	7,10107642788467	41	protein export from nucleus	RNA export from nucleus	BP
GO:0006913	nucleocytoplasmic transport	61/1719	249/11452	0,000049308275857318	0,00401643993850432	0,00388224652952554	Kpnb1/Supt6/Cse1l/Ranbp2/Hnrnpa2b1/Prkaca/Tpr/Tnpo1/Tnpo3/Xpo1/Ddx5/Nemf/Nup153/Kpna3/Xpo4/Xpo7/Rbm26/Nup155/Eny2/Fyttd1/Gsk3b/Thoc1/Iws1/Rbm27/Uhmk1/Ppp3ca/Khdrbs1/Sdad1/Bag3/Phip/Malt1/Rangrf/Ctdspl2/Ppp3r1/Rsrc1/Xpot/Ythdc1/Aaas/Thoc2/Ipo8/Appl1/Mdfic/Tardbp/Ipo11/Setd2/Nup160/Cpsf6/Npm1/Abce1/Mapk1/Nup98/Ipo7/Ssb/Srsf3/Rab18/Ranbp6/Rbm4/Zc3h11a/Nup62/Nupl1/Riok2	61	0,0354857475276323	30	11	GO:0006405	0,883	19,528235387197	34	nucleocytoplasmic transport	RNA export from nucleus	BP
GO:0006974	cellular response to DNA damage stimulus	124/1719	619/11452	0,00031495940696315	0,017639600824973	0,0170502435324526	Mcts1/Fmr1/Ikbkg/Apc/Crip1/Hipk1/Cbx5/Eya4/Taok1/Top2b/Atad5/Cbx1/Cdk5rap3/Rev3l/Sirt1/Actr2/Pwwp3a/Helb/Mrnip/Tlk2/Lig3/Ddx5/Snw1/Susd6/Yy1/Dek/Hnrnpk/Slf1/Jmy/Parg/Nek4/Nipbl/Mettl3/Rrm2b/Rad21/Ube2v2/Usp7/Senp2/Thoc1/Rnf138/Ercc3/Rad9a/Kat5/Smc5/Smc3/Huwe1/Nabp2/Cbx8/Bach1/Usp16/Eya1/Ube2w/Ercc5/Pms1/Nhej1/Trip12/Nucks1/March7/Atf2/Traf6/Skil/Dclre1b/Usp1/Pds5a/Clock/Fam168a/Cbx3/Smarcad1/Chch…	124	0,0721349621873182	483	14	GO:0006974	0,986	19,002325670578	538	cellular response to DNA damage stimulus	cellular response to DNA damage stimulus	BP
GO:0007049	cell cycle	223/1719	1204/11452	0,000250391272677535	0,015058577940934	0,0145554552902268	Mcts1/Pdgfb/Kat2b/Kpnb1/Chordc1/Sept7/Unc119/Cdkn1b/Dusp3/Ralb/Pkn2/Rab11a/Chmp2b/Prkacb/Prkaca/Apc/Nr2c2/Tpr/Zfp655/Rps15a/Vps4b/Evi5/Bnip2/Ccnt1/Pten/Anapc1/Chfr/E2f4/Ppp1cb/Ube2i/E2f3/Taok1/Top2b/Atad5/Ncor1/Cdk5rap3/Zwint/Sirt1/Actr2/Fbxw11/Xpo1/Mrnip/Rps6kb1/Cdc27/Tlk2/Lig3/Ern1/Pafah1b1/Kat2a/Nup153/Spin1/Ptch1/Ccnh/Slf1/Jmy/Nek4/Mapk8/Lats2/Ppp2r2a/Pibf1/Nipbl/Mettl3/Rad21/Washc5/Naa50/Sen…	223	0,129726585223967	630	12	GO:0007049	0,977	21,4028276184222	630	cell cycle	cell cycle	BP
GO:0007059	chromosome segregation	49/1719	205/11452	0,000482714252198982	0,0240795830457399	0,0232750592920749	Kpnb1/Rab11a/Chmp2b/Apc/Tpr/Vps4b/Anapc1/Ube2i/Top2b/Zwint/Actr2/Pum2/Cdc27/Tlk2/Slf1/Pibf1/Nipbl/Rad21/Naa50/Akap8/Esco1/Smc5/Smc3/Stag2/Ccne2/Pum1/Anapc4/Pds5a/Mad1l1/Smarcad1/Arl8b/Rad18/Usp9x/Atrx/Mau2/Ciao2b/Atm/Tubg1/Slf2/Sun1/Stag1/Pogz/Wapl/Map10/Top1/Csnk2a1/Nup62/Chmp1b/Riok2	49	0,0285049447353112	91	17	GO:0007062	0,849	11,8142120619055	106	chromosome segregation	sister chromatid cohesion	BP
GO:0007062	sister chromatid cohesion	15/1719	35/11452	0,0000686313307610063	0,00518739490024561	0,00501407867591728	Slf1/Nipbl/Rad21/Naa50/Esco1/Smc5/Smc3/Stag2/Pds5a/Atrx/Mau2/Slf2/Stag1/Pogz/Wapl	15	0,0087260034904014	19	17	GO:0007062	0,999	15,3742604956027	20	sister chromatid cohesion	sister chromatid cohesion	BP
GO:0007064	mitotic sister chromatid cohesion	9/1719	18/11452	0,000508032365306416	0,0251476020826676	0,0243073947092762	Slf1/Nipbl/Naa50/Smc5/Pds5a/Atrx/Mau2/Slf2/Pogz	9	0,00523560209424084	14	17	GO:0007062	0,942	6,75179380661654	19	mitotic sister chromatid cohesion	sister chromatid cohesion	BP
GO:0008334	histone mRNA metabolic process	8/1719	16/11452	0,00105408509982826	0,0455237423986232	0,0440027471203476	Mtpap/Dcp2/Xrn1/Atm/Tent4b/Cpsf2/Tent2/Ssb	8	0,00465386852821408	1	1	GO:0006397	0,664	0	0	histone mRNA metabolic process	mRNA processing	BP
GO:0008380	RNA splicing	98/1719	324/11452	1,26354760452802e-12	0,0000000013551548058563	0,00000000130987768336071	Fmr1/Supt6/Celf2/Cdk12/Hnrnpa2b1/Celf1/Rbfox1/Rbm25/Srsf6/Srsf1/Dhx40/Clk4/Slu7/Ern1/Ddx5/Luc7l3/Snw1/Srsf5/Prpf4b/Ddx41/Hnrnpk/Srek1ip1/Zc3h13/Wbp4/Mbnl2/Mettl3/Tra2b/Son/Ivns1abp/Ppil1/Hnrnpll/Srsf7/Luc7l/Thoc1/Iws1/Smndc1/Eif4a3/Cwf19l2/Sf3b1/Clk1/Cwc22/Raly/Rbm39/Mbnl1/Prpf38b/Rnpc3/Ptbp2/Zranb2/Srsf10/Khdrbs1/Srrm1/Dhx15/Rest/Zfp326/Srsf9/Rbm28/Tra2a/Luc7l2/Zfp638/Gpkow/Rbm3/Rbm41/Rp9/Syncri…	98	0,0570098894706225	257	2	GO:0008380	0,995	436,38833670141	262	RNA splicing	RNA splicing	BP
GO:0009057	macromolecule catabolic process	209/1719	1003/11452	0,000000128480378535802	0,000034448801494912	0,0000332978314371954	Gna12/Hnrnpd/Fmr1/Rnf215/Ubqln1/Crbn/Fbxo11/Prkaca/Apc/Vps4b/Mettl16/Pten/Anapc1/Chfr/Dnajb9/Naf1/Ppp1cb/Ube2i/Rnf5/Lamp2/Ppp2r5c/Cdk5rap3/Sirt1/Peli1/Fbxw11/Xpo1/Rnft1/Pum2/Tlk2/Ddx5/Ube2g1/Sel1l/Nemf/Atxn3/Psmc6/Samd4/Mapk8/Dcp1a/Fbxl3/Mettl3/Rnf19a/Eif3e/Sharpin/Cblb/Ube2v2/Usp7/Gsk3b/Usp25/Lnpep/Birc6/Mtpap/Rock1/Etf1/Dcp2/Csnk1a1/Kat5/Arih1/Huwe1/Ube3a/Tnrc6c/Eif4a3/Usp16/Lypla1/Rb1cc1/Ube2w…	209	0,121582315299593	1	8	GO:0006511	0,89	0	0	macromolecule catabolic process	ubiquitin-dependent protein catabolic process	BP
GO:0009890	negative regulation of biosynthetic process	227/1719	1159/11452	0,00000500876685010034	0,000596878049636958	0,000576935737178225	Pdgfb/Hnrnpd/C1d/Fmr1/Nrip2/Hbp1/Cdkn1b/Etv3/Insig2/Hnrnpa2b1/Mef2c/Apc/Ncoa2/Tpr/Atp5g1/Tgfbr1/Hipk1/Gabpa/Cbx5/Mettl16/E2f4/Ube2i/Setdb1/Wnt11/Nkap/E2f3/Suz12/Ncor1/Cbx1/Sirt1/Cnot2/Hcfc2/Fbxw11/Rel/Xpo1/Cpeb4/Eif4enif1/Lig3/Ddx5/Strn3/Snw1/Eif2s1/Ylpm1/Yy1/Hivep1/Ptch1/Mterf3/Smad5/Hnrnpk/Kat6b/Nr1d2/Thrb/Samd4/Pibf1/Nipbl/Mettl3/Zscan26/Mtdh/Osr2/Zfp263/Zbtb20/Zfp148/Paxbp1/Mospd1/Gps2/Phf10/…	227	0,132053519488074	1	4	GO:0010629	0,736	0	1	negative regulation of biosynthetic process	negative regulation of gene expression	BP
GO:0009891	positive regulation of biosynthetic process	264/1719	1412/11452	0,0000312643141542291	0,00268247815443286	0,00259285378719074	Klf6/Pdgfb/Hnrnpd/Kat2b/Fmr1/Sp1/Glmp/Ell2/Kmt2a/Supt6/Gtf2f1/Cdk12/Crhr2/Insig2/Ikbkg/Clcn3/Hnrnpa2b1/Mef2c/Eif4g2/Ncoa2/Nr2c2/Tgfbr1/Gabpa/Mrtfb/Ccnt1/Prdm15/Cacybp/E2f4/Naf1/Yes1/Arnt/Wnt11/E2f3/Atad5/Nol11/Cdk5rap3/Cep290/Sirt1/Tbk1/Actr2/Fbxw11/Rel/Ppp4r3b/Rps6kb1/Ddx5/Kat2a/Strn3/Snw1/Yy1/Spin1/Ptch1/Ddx41/Smad5/Hnrnpk/Ccnh/Med10/Kat6b/Nr1d2/Thrb/Bmpr1a/Psmc6/Samd4/Nek4/Mapk8/Dcp1a/Nipbl/Me…	264	0,153577661431065	1	6	GO:0010628	0,674	0	0	positive regulation of biosynthetic process	positive regulation of gene expression	BP
GO:0009896	positive regulation of catabolic process	77/1719	366/11452	0,00103674818180793	0,0450775307427976	0,0435714438570631	Hnrnpd/Fmr1/Ikbkg/Ralb/Ubqln1/Apc/Mettl16/Pten/Chfr/Sirt1/Tbk1/Rnft1/Atxn3/Sptlc1/Mapk8/Mettl3/Mtdh/Rnf19a/Cblb/Ube2v2/Zbtb20/Gsk3b/Rock1/Csnk1a1/Kat5/Arih1/Fyco1/Tnrc6c/Rhbdd1/Itch/Dhx36/Trp53inp1/Map3k7/C9orf72/Prkaa2/Pum1/Htt/Bag3/Cul4b/Cul4a/Asb5/Cnot7/Vps35/Rdx/Nedd4/Gclc/Pias1/Atm/Tiparp/Cnot6l/Vps13c/Rab3gap1/Cnot1/Tmtc3/Ago2/Rnf144b/Rbm24/Osbpl7/Stub1/Cpeb3/Ankib1/Rc3h1/Ppp2r3a/Ythdf3/Tnr…	77	0,0447934845840605	1	8	GO:0006511	0,648	0	0	positive regulation of catabolic process	ubiquitin-dependent protein catabolic process	BP
GO:0010498	proteasomal protein catabolic process	95/1719	408/11452	0,00000459878403420241	0,000558361797360236	0,000539706352693188	Gna12/Fmr1/Ubqln1/Crbn/Prkaca/Anapc1/Chfr/Dnajb9/Ube2i/Rnf5/Ppp2r5c/Sirt1/Peli1/Fbxw11/Rnft1/Tlk2/Ube2g1/Sel1l/Nemf/Atxn3/Psmc6/Mapk8/Fbxl3/Rnf19a/Sharpin/Ube2v2/Usp7/Gsk3b/Usp25/Csnk1a1/Kat5/Arih1/Ube3a/Ube2w/Rhbdd1/Psmd1/Spopl/March7/Dnajc10/Ubr1/Itch/Tbl1xr1/Ube2j1/Psmb2/Anapc4/Clock/Cul1/Tmf1/Herc2/Ate1/Cul4b/Ophn1/Cul4a/Psmb10/Cul5/Nedd4/Gclc/Pias1/Armc8/Hspa13/Senp1/Kctd17/Znrf1/Ogt/Tmub2/T…	95	0,0552646887725422	36	8	GO:0006511	0,915	37,9227951655466	36	proteasomal protein catabolic process	ubiquitin-dependent protein catabolic process	BP
GO:0010557	positive regulation of macromolecule biosynthetic process	252/1719	1319/11452	0,00000992752633336947	0,00101830308403402	0,000984280525670799	Klf6/Pdgfb/Hnrnpd/Kat2b/Fmr1/Sp1/Glmp/Ell2/Kmt2a/Supt6/Gtf2f1/Cdk12/Crhr2/Insig2/Ikbkg/Hnrnpa2b1/Mef2c/Eif4g2/Ncoa2/Nr2c2/Tgfbr1/Gabpa/Mrtfb/Ccnt1/Prdm15/Cacybp/E2f4/Naf1/Yes1/Arnt/Wnt11/E2f3/Atad5/Nol11/Cdk5rap3/Cep290/Sirt1/Tbk1/Actr2/Fbxw11/Rel/Rps6kb1/Ddx5/Kat2a/Strn3/Snw1/Yy1/Spin1/Ptch1/Ddx41/Smad5/Hnrnpk/Ccnh/Med10/Kat6b/Nr1d2/Thrb/Bmpr1a/Psmc6/Samd4/Nek4/Mapk8/Dcp1a/Nipbl/Mettl3/Sub1/Osr2…	252	0,146596858638743	1	6	GO:0010628	0,695	0	1	positive regulation of macromolecule biosynthetic process	positive regulation of gene expression	BP
GO:0010558	negative regulation of macromolecule biosynthetic process	221/1719	1084/11452	0,000000321263831786358	0,0000712873364670764	0,0000689055528865913	Pdgfb/Hnrnpd/C1d/Fmr1/Nrip2/Hbp1/Cdkn1b/Etv3/Hnrnpa2b1/Mef2c/Apc/Ncoa2/Tpr/Tgfbr1/Hipk1/Gabpa/Cbx5/Mettl16/E2f4/Ube2i/Setdb1/Wnt11/Nkap/E2f3/Suz12/Ncor1/Cbx1/Sirt1/Cnot2/Hcfc2/Fbxw11/Rel/Xpo1/Cpeb4/Eif4enif1/Lig3/Ddx5/Strn3/Snw1/Eif2s1/Ylpm1/Yy1/Hivep1/Ptch1/Mterf3/Smad5/Hnrnpk/Kat6b/Nr1d2/Thrb/Samd4/Nipbl/Mettl3/Zscan26/Mtdh/Osr2/Zfp263/Zbtb20/Zfp148/Paxbp1/Mospd1/Gps2/Phf10/Zeb1/Epc1/Zfp397/Roc…	221	0,128563118091914	1	4	GO:0010629	0,756	0	0	negative regulation of macromolecule biosynthetic process	negative regulation of gene expression	BP
GO:0010605	negative regulation of macromolecule metabolic process	345/1719	1856/11452	0,00000239040709387874	0,000349597037479765	0,00033791663918013	Pdgfb/Hnrnpd/C1d/Kat2b/Fmr1/Lgals9/Nrip2/Chordc1/Kmt2a/Supt6/Hbp1/Cdkn1b/Etv3/Crhr2/Dusp3/Hnrnpa2b1/Mef2c/Apc/Ncoa2/Tpr/Crkl/Tgfbr1/Hipk1/Gabpa/Cbx5/Mettl16/Ccnt1/Pten/Prdm15/E2f4/Naf1/Ube2i/Setdb1/Wnt11/Nkap/E2f3/Srsf6/Suz12/Ncor1/Cbx1/Cdk5rap3/Sirt1/Tbk1/Cnot2/Helb/Hcfc2/Fbxw11/Rel/Xpo1/Cpeb4/Hspa4/Eif4enif1/Ggnbp2/Pum2/Tlk2/Lig3/Ddx5/Helz/Pafah1b1/Strn3/Snw1/Eif2s1/Ylpm1/Yy1/Wars/Hivep1/Ptch1/…	345	0,200698080279232	1	4	GO:0010629	0,831	0	0	negative regulation of macromolecule metabolic process	negative regulation of gene expression	BP
GO:0010608	posttranscriptional regulation of gene expression	85/1719	381/11452	0,0000753930098817871	0,00545116874819438	0,00526903956701928	Hnrnpd/Fmr1/Hnrnpa2b1/Eif4g2/Tpr/Mettl16/Naf1/Ncor1/Cnot2/Cpeb4/Eif4enif1/Rps6kb1/Pum2/Ddx5/Helz/Mif4gd/Nemf/Eif2s1/Samd4/Mettl3/Eif3e/Dgcr8/Larp4/Rock1/Impact/Dcp2/Tnrc6c/Eif4a3/Usp16/Ncl/Epb41l5/Uhmk1/Fxr1/Dhx36/Eif2a/Eif4e/Ppp3ca/Pum1/Khdrbs1/Trnau1ap/Sepsecs/Rbm3/Mecp2/Cnot7/Ireb2/Xrn1/Syncrip/Nck1/Eefsec/Cnot6l/Secisbp2l/Tut7/Ythdc1/Cnot1/Upf3b/Ago2/Tent4b/Rara/Rbm24/Cpeb3/Cpeb2/Rc3h1/Tardbp…	85	0,0494473531122746	33	6	GO:0010628	0,505	17,9142838036528	40	posttranscriptional regulation of gene expression	positive regulation of gene expression	BP
GO:0010628	positive regulation of gene expression	281/1719	1429/11452	0,000000203285091978929	0,0000484496135883113	0,0000468308619299606	Klf6/Pdgfb/Hnrnpd/Kat2b/Fmr1/Lgals9/Sp1/Glmp/Ell2/Kmt2a/Supt6/Braf/Gtf2f1/Cdk12/Crhr2/Insig2/Ikbkg/Mef2c/Eif4g2/Ncoa2/Nr2c2/Tgfbr1/Gabpa/Mrtfb/Ccnt1/Pten/Prdm15/E2f4/Yes1/Arnt/Wnt11/E2f3/Srsf1/Nol11/Ncor1/Cdk5rap3/Cep290/Med23/Sirt1/Tbk1/Actr2/Fbxw11/Rel/Hspa4/Rps6kb1/Ern1/Ddx5/Kat2a/Strn3/Snw1/Srsf5/Yy1/Wars/Spin1/Ptch1/Ddx41/Smad5/Hnrnpk/Ccnh/Med10/Dimt1/Kat6b/Nr1d2/Thrb/Bmpr1a/Psmc6/Samd4/Nek4…	281	0,163467132053519	490	6	GO:0010628	0,989	115,319508520057	566	positive regulation of gene expression	positive regulation of gene expression	BP
GO:0010629	negative regulation of gene expression	264/1719	1284/11452	0,00000000786044219078937	0,0000028101080832072	0,00000271621946815055	Pdgfb/Hnrnpd/C1d/Fmr1/Lgals9/Nrip2/Hbp1/Cdkn1b/Etv3/Crhr2/Hnrnpa2b1/Mef2c/Apc/Ncoa2/Tpr/Crkl/Tgfbr1/Hipk1/Gabpa/Cbx5/Mettl16/Ccnt1/E2f4/Ube2i/Setdb1/Wnt11/Nkap/E2f3/Srsf6/Suz12/Ncor1/Cbx1/Sirt1/Tbk1/Cnot2/Hcfc2/Fbxw11/Rel/Xpo1/Cpeb4/Hspa4/Eif4enif1/Ggnbp2/Pum2/Ddx5/Helz/Strn3/Snw1/Eif2s1/Ylpm1/Yy1/Hivep1/Ptch1/Mterf3/Smad5/Hnrnpk/Kat6b/Nr1d2/Thrb/Samd4/Dcp1a/Nipbl/Mettl3/Zscan26/Mtdh/Osr2/Eif3e/Z…	264	0,153577661431065	331	4	GO:0010629	0,989	178,802002448356	368	negative regulation of gene expression	negative regulation of gene expression	BP
GO:0015931	nucleobase-containing compound transport	41/1719	160/11452	0,00029888528856047	0,017020591432625	0,016451915883594	Fmr1/Supt6/Ranbp2/Hnrnpa2b1/Tpr/Srsf1/Xpo1/Nup153/Xpo7/Rbm26/Nup155/Eny2/Fyttd1/Senp2/Srsf7/Thoc1/Iws1/Rbm27/Slc35a3/Khdrbs1/Htt/G3bp2/Sdad1/Xpot/Ythdc1/Aaas/Thoc2/Setd2/Slc25a23/Hnrnpa1/Nup160/Cpsf6/Npm1/Abce1/Qk/Nup98/Ssb/Srsf3/Zc3h11a/Nup62/Riok2	41	0,0238510762070972	1	18	GO:0051028	0,962	0	0	nucleobase-containing compound transport	mRNA transport	BP
GO:0016071	mRNA metabolic process	158/1719	551/11452	2,67944844277173e-17	1,72422507292361e-13	1,66661693140402e-13	Hnrnpd/Fmr1/Sp1/Supt6/Celf2/Cdk12/Hnrnpa2b1/Prkaca/Celf1/Rbfox1/Rnmt/Mettl16/Rbm25/Ccnt1/Srsf6/Srsf1/Dhx40/Papolg/Slu7/Pum2/Cbll1/Ern1/Ddx5/Luc7l3/Snw1/Srsf5/Prpf4b/Ddx41/Hnrnpk/Srek1ip1/Samd4/Dcp1a/Zc3h13/Tdrd3/Wbp4/Rbm26/Mbnl2/Mettl3/Eif3e/Tra2b/Son/Ppil1/Hnrnpll/Srsf7/Luc7l/Mtpap/Thoc1/Rock1/Etf1/Iws1/Dcp2/Rbm27/Smndc1/Tnrc6c/Eif4a3/Cwf19l2/Sf3b1/Cdc73/Cwc22/Hipk3/Raly/Rbm39/Rprd1b/Fxr1/Mbnl1/…	158	0,091913903432228	3	1	GO:0006397	0,947	178,96892275735	3	mRNA metabolic process	mRNA processing	BP
GO:0016441	posttranscriptional gene silencing	23/1719	68/11452	0,0000846883685637305	0,00598867749129237	0,0057885895875429	Fmr1/Hnrnpa2b1/Ncor1/Pum2/Ddx5/Helz/Mettl3/Dgcr8/Tnrc6c/Fxr1/Ppp3ca/Pum1/Rbm3/Mecp2/Tut7/Cnot1/Ago2/Ago1/Zmpste24/Tnrc6b/Gigyf2/Tnrc6a/Rbm4	23	0,0133798720186155	5	4	GO:0010629	0,81	7,95103822338111	5	posttranscriptional gene silencing	negative regulation of gene expression	BP
GO:0016458	gene silencing	43/1719	161/11452	0,0000784220256316467	0,00560717483266274	0,00541983332698714	Fmr1/Hnrnpa2b1/Setdb1/Ncor1/Sirt1/Cnot2/Pum2/Ddx5/Helz/Mettl3/Dgcr8/Tnrc6c/Cbx8/Bmi1/Fxr1/Ppp3ca/Mier1/Pum1/Atf7ip/Eed/Rbm3/Mecp2/Eri1/Cnot7/Smarca5/Morc2a/Cnot6l/Tut7/Pphln1/Rif1/Cnot1/Ago2/Baz2a/Ago1/Zmpste24/Tnrc6b/Gigyf2/Kmt2d/Tnrc6a/Atad2b/Fam172a/Mphosph8/Rbm4	43	0,0250145433391507	7	4	GO:0010629	0,841	9,86217062763058	8	gene silencing	negative regulation of gene expression	BP
GO:0016482	cytosolic transport	35/1719	137/11452	0,000848442321015396	0,0387214633740005	0,0374277392674877	Kif5b/Gosr1/Evi5/Tmem87b/Vps26a/Vps54/Rab21/Actr2/Spag9/Tbc1d23/Tbc1d5/Pikfyve/Rab14/Stx16/Snx16/Eps15/Srsf10/Vamp3/Erc1/Mecp2/Vps35/Ap1g1/Rdx/Pik3c3/Dennd5a/Hook3/Kif16b/Heatr5b/Sys1/Cltc/Arl1/Mapk3/Kif1b/Mapk1/Sort1	35	0,0203606748109366	2	11	GO:0006405	0,589	1,38205245744138	2	cytosolic transport	RNA export from nucleus	BP
GO:0016567	protein ubiquitination	131/1719	501/11452	2,54702050385114e-11	0,0000000204875961778526	0,0000000198030844174426	Ubqln1/Crbn/Fbxo11/Tgfbr1/Pten/Anapc1/Chfr/Rnf5/Suz12/Cdk5rap3/Pex12/Med23/Sirt1/Herc4/Peli1/Fbxw11/Med7/Rnft1/Cbll1/Cdc27/Ube2g1/Med10/Trim23/Ube2e1/Mapk8/Fbxl3/Rnf19a/Sharpin/Cblb/Ube2v2/Dnm1l/Senp2/Ivns1abp/Gps2/Birc6/Pja2/Mib1/Rnf138/Arih1/Huwe1/Gnl3l/Ube3a/Cbx8/Xiap/Ube2w/Trip12/Cdc73/Rnf2/Bmi1/Spopl/Med27/Arrdc1/March7/Traf6/Ubr1/Itch/Dcun1d1/Ccnc/Rnf20/Rnf11/Klhl7/Anapc4/Rnf6/Cdk8/Cul1/Rad…	131	0,0762070971495055	263	3	GO:0016567	0,993	329,387691694906	309	protein ubiquitination	protein ubiquitination	BP
GO:0016570	histone modification	86/1719	359/11452	0,00000398578209264786	0,000493240533965173	0,000476760858005186	Kat2b/Fmr1/Kmt2a/Supt6/Eya4/Setdb1/Suz12/Ncor1/Sirt1/Kat2a/Snw1/Kat6b/Ube2e1/Nipbl/Eny2/Naa50/Usp7/Paxbp1/Akap8/Epc1/Iws1/Kat5/Slk/Huwe1/Cbx8/Usp16/Eya1/Trip12/Cdc73/Rnf2/Bmi1/Tbl1xr1/Ash1l/Rnf20/Kdm4c/Mier1/Rest/Dr1/Mtf2/Ing3/Smarcad1/Kdm5a/Ing4/Eed/Cul4b/Brcc3/Atrx/Hcfc1/Mecp2/Kat6a/Ogt/Atm/Setd5/Rif1/Ehmt1/Kdm6a/Asxl2/Jmjd1c/Rcor1/Kmt2c/Kdm1b/Taf5l/Kdm3b/Arid4b/Baz2a/Dcaf1/Tet2/Kdm7a/Zmpste24/…	86	0,0500290866783013	6	3	GO:0016567	0,58	19,5944313718909	6	histone modification	protein ubiquitination	BP
GO:0016571	histone methylation	31/1719	113/11452	0,000451157966332951	0,0226812618230667	0,0219234574264918	Kmt2a/Supt6/Setdb1/Suz12/Sirt1/Snw1/Paxbp1/Iws1/Ash1l/Rnf20/Kdm4c/Mtf2/Eed/Atrx/Mecp2/Ogt/Rif1/Ehmt1/Asxl2/Kmt2c/Arid4b/Baz2a/Tet2/Setd2/Kmt5b/Arid4a/Kmt2d/Rlf/Kdm3a/Nsd2/Kmt5c	31	0,0180337405468296	26	20	GO:0034968	0,976	8,80934019822498	32	histone methylation	histone lysine methylation	BP
GO:0016926	protein desumoylation	6/1719	7/11452	0,0000692815857210232	0,00518739490024561	0,00501407867591728	Senp3/Senp5/Senp2/Senp1/Senp6/Senp7	6	0,00349040139616056	11	19	GO:0016926	1	12,5205062241137	17	protein desumoylation	protein desumoylation	BP
GO:0017148	negative regulation of translation	39/1719	110/11452	0,0000000815522934698202	0,0000236087333373023	0,0000228199411589775	Hnrnpd/Fmr1/Tpr/Mettl16/Cnot2/Cpeb4/Eif4enif1/Eif2s1/Samd4/Mettl3/Rock1/Tnrc6c/Eif4a3/Ncl/Fxr1/Dhx36/Eif4e/Pum1/Cnot7/Ireb2/Xrn1/Syncrip/Cnot6l/Cnot1/Ago2/Rara/Rbm24/Cpeb3/Cpeb2/Rc3h1/Ago1/Ythdf3/Tnrc6b/Gigyf2/Tnrc6a/Qk/Hnrnpr/Tia1/Rbm4	39	0,0226876090750436	86	7	GO:0017148	0,998	95,3606997110595	100	negative regulation of translation	negative regulation of translation	BP
GO:0018022	peptidyl-lysine methylation	29/1719	101/11452	0,000296767292096749	0,017020591432625	0,016451915883594	Kmt2a/Supt6/Setdb1/Suz12/Sirt1/Snw1/Iws1/Ash1l/Kdm4c/Mtf2/Eed/Atrx/Mecp2/Ogt/Rif1/Ehmt1/Asxl2/Arid4b/Baz2a/Tet2/Setd2/Kmt5b/Arid4a/Kmt2d/Rlf/Kdm3a/Setd3/Nsd2/Kmt5c	29	0,016870273414776	10	20	GO:0034968	0,986	7,20582653084256	11	peptidyl-lysine methylation	histone lysine methylation	BP
GO:0018023	peptidyl-lysine trimethylation	15/1719	42/11452	0,000740696970128487	0,0342905395883224	0,0331448572244546	Kmt2a/Setdb1/Sirt1/Iws1/Kdm4c/Atrx/Mecp2/Ogt/Arid4b/Tet2/Setd2/Kmt5b/Arid4a/Setd3/Kmt5c	15	0,0087260034904014	8	19	GO:0016926	0,63	4,46188740070773	10	peptidyl-lysine trimethylation	protein desumoylation	BP
GO:0018205	peptidyl-lysine modification	69/1719	290/11452	0,0000444333518960297	0,0037133586941682	0,00358929154277019	Kat2b/Kmt2a/Supt6/Senp3/Ube2i/Arnt/Setdb1/Suz12/Plod1/Sirt1/Kat2a/Snw1/Kat6b/Naa50/Senp5/Senp2/Epc1/Esco1/Iws1/Kat5/Gnl3l/Eya1/Bmi1/Ash1l/Kdm4c/Prkaa2/Dr1/Mtf2/Ing3/Ing4/Eed/Atrx/Hcfc1/Mecp2/Kat6a/Pias1/Senp1/Atp7a/Ogt/Senp6/Setd5/Rif1/Topors/Ehmt1/Asxl2/Taf5l/Arid4b/Baz2a/Tet2/Gnl3/Zmpste24/Setd2/Kmt5b/Taf9b/Arid4a/Kmt2d/Rlf/Traf7/Senp7/Kdm3a/Ep300/Setd3/Jmjd6/Nat8f1/Nsd2/Kmt5c/Mapk3/Msl2/Noc2l	69	0,0401396160558464	2	19	GO:0016926	0,737	4,0937500596293	2	peptidyl-lysine modification	protein desumoylation	BP
GO:0019827	stem cell population maintenance	33/1719	124/11452	0,000545509717839493	0,0265935987446753	0,0257050791284973	Braf/Apc/Nkap/Cnot2/Med7/Eif4enif1/Med10/Bmpr1a/Mapk8/Zc3h13/Nipbl/Mettl3/Smc3/Stag2/Cdc73/Med27/Eif4e/Kdm4c/Rest/Mtf2/Cul4a/Kat6a/Ddx6/Rif1/Cnot1/Hook3/Jmjd1c/Rbpj/Gnl3/Lig4/Kdm3a/Med14/Med12	33	0,0191972076788831	71	21	GO:0019827	0,999	10,5771033020213	83	stem cell population maintenance	stem cell population maintenance	BP
GO:0019941	modification-dependent protein catabolic process	117/1719	512/11452	0,000000993761153949303	0,000163970590401635	0,000158492163527299	Gna12/Rnf215/Ubqln1/Crbn/Fbxo11/Vps4b/Pten/Anapc1/Chfr/Dnajb9/Ube2i/Rnf5/Ppp2r5c/Sirt1/Peli1/Fbxw11/Tlk2/Ube2g1/Nemf/Atxn3/Psmc6/Mapk8/Fbxl3/Rnf19a/Sharpin/Ube2v2/Usp7/Gsk3b/Usp25/Birc6/Csnk1a1/Kat5/Arih1/Huwe1/Ube3a/Usp16/Ube2w/Trip12/Psmd1/Spopl/Dnajc10/Ubr1/Usp8/Itch/Tbl1xr1/Ube2j1/Rnf20/Rnf11/Usp1/Psmb2/Anapc4/Clock/Rnf6/Cul1/Herc2/Ate1/Zranb1/Usp9x/Cul4b/Rnf128/Cul4a/Vps37a/Psmb10/Cul5/Nedd4…	117	0,0680628272251309	11	8	GO:0006511	0,992	34,3570356381539	11	modification-dependent protein catabolic process	ubiquitin-dependent protein catabolic process	BP
GO:0022613	ribonucleoprotein complex biogenesis	83/1719	381/11452	0,000211495328275331	0,0133428670338407	0,0128970680575741	Mcts1/C1d/Nom1/Celf2/Celf1/Mettl16/Pten/Naf1/Srsf6/Srsf1/Nol11/Sirt1/Ddx21/Cnot2/Xpo1/Slu7/Mrpl22/Pum2/Luc7l3/Eif2s1/Nol8/Mterf3/Dimt1/Cebpz/Luc7l/Riok3/Eif3a/Gnl3l/Sf3b1/Wdr75/Ncl/Cdc73/Nvl/Mbnl1/Eif2a/Ptbp2/C9orf72/Prkaa2/Srsf10/G3bp2/Sdad1/Luc7l2/Mphosph10/Cul4b/Cul4a/Eri1/Cnot7/Urb2/Ddx6/Atr/Dis3/Scaf11/Atm/Cnot6l/Gcfc2/Utp6/Prpf39/Ythdc1/Cnot1/Ago2/Tent4b/Tsr1/Ramac/Prpf18/Rc3h1/Wdr43/Ago1/U…	83	0,0482838859802211	1	26	GO:0022613	0,995	0	0	ribonucleoprotein complex biogenesis	ribonucleoprotein complex biogenesis	BP
GO:0022618	ribonucleoprotein complex assembly	46/1719	191/11452	0,000594674470373829	0,0285576881854895	0,0276035463113822	Mcts1/Celf2/Celf1/Naf1/Srsf6/Srsf1/Cnot2/Slu7/Mrpl22/Pum2/Luc7l3/Eif2s1/Mterf3/Luc7l/Eif3a/Sf3b1/Cdc73/Mbnl1/Eif2a/Ptbp2/C9orf72/Prkaa2/Srsf10/G3bp2/Luc7l2/Cnot7/Ddx6/Atr/Scaf11/Atm/Cnot6l/Gcfc2/Prpf39/Ythdc1/Cnot1/Ago2/Ramac/Prpf18/Rc3h1/Ago1/Rps23/Traf7/Cpsf6/Rpl5/Srpk2/Snu13	46	0,0267597440372309	1	9	GO:0006376	0,879	0	1	ribonucleoprotein complex assembly	mRNA splice site selection	BP
GO:0030163	protein catabolic process	154/1719	751/11452	0,0000167989164666558	0,00161344817108851	0,0015595412003373	Gna12/Fmr1/Rnf215/Ubqln1/Crbn/Fbxo11/Prkaca/Apc/Vps4b/Pten/Anapc1/Chfr/Dnajb9/Ube2i/Rnf5/Lamp2/Ppp2r5c/Cdk5rap3/Sirt1/Peli1/Fbxw11/Xpo1/Rnft1/Tlk2/Ube2g1/Sel1l/Nemf/Atxn3/Psmc6/Mapk8/Fbxl3/Rnf19a/Sharpin/Cblb/Ube2v2/Usp7/Gsk3b/Usp25/Lnpep/Birc6/Csnk1a1/Kat5/Arih1/Huwe1/Ube3a/Usp16/Lypla1/Ube2w/Rhbdd1/Trip12/Psmd1/Spopl/Yme1l1/March7/Dnajc10/Ubr1/Usp8/Itch/Tbl1xr1/Ube2j1/Rnf20/Rnf11/Usp1/Psmb2/Ana…	154	0,089586969168121	56	8	GO:0006511	0,935	31,3841859377294	58	protein catabolic process	ubiquitin-dependent protein catabolic process	BP
GO:0031047	gene silencing by RNA	27/1719	86/11452	0,0000926201015057654	0,00627379319146948	0,00606417927753538	Fmr1/Hnrnpa2b1/Ncor1/Cnot2/Pum2/Ddx5/Helz/Mettl3/Dgcr8/Tnrc6c/Fxr1/Ppp3ca/Pum1/Rbm3/Mecp2/Eri1/Cnot7/Cnot6l/Tut7/Cnot1/Ago2/Ago1/Zmpste24/Tnrc6b/Tnrc6a/Fam172a/Rbm4	27	0,0157068062827225	55	4	GO:0010629	0,824	19,4390652567702	55	gene silencing by RNA	negative regulation of gene expression	BP
GO:0031056	regulation of histone modification	32/1719	124/11452	0,00115639717221776	0,0496094386881418	0,0479519360746297	Kat2b/Fmr1/Kmt2a/Supt6/Ncor1/Sirt1/Kat2a/Snw1/Nipbl/Paxbp1/Akap8/Iws1/Slk/Trip12/Rnf20/Kdm4c/Mtf2/Kdm5a/Eed/Atrx/Mecp2/Ogt/Atm/Setd5/Rif1/Asxl2/Zmpste24/Kdm3a/Kdm2a/Ep300/Mapk3/Noc2l	32	0,0186154741128563	3	3	GO:0016567	0,514	1,86934644350035	3	regulation of histone modification	protein ubiquitination	BP
GO:0031124	mRNA 3'-end processing	18/1719	52/11452	0,000352751475245947	0,0189446376881893	0,0183116777654293	Ccnt1/Papolg/Mtpap/Cdc73/Rprd1b/Dhx36/Rprd2/Rnf20/Cstf2/Tent4b/Cpeb3/Rprd1a/Virma/Pcf11/Cpsf2/Scaf8/Cstf2t/Cpsf6	18	0,0104712041884817	7	1	GO:0006397	0,808	5,77361938849435	7	mRNA 3'-end processing	mRNA processing	BP
GO:0031324	negative regulation of cellular metabolic process	336/1719	1828/11452	0,00000965121394985628	0,00101812396339877	0,000984107389641083	Comt/Pdgfb/Hnrnpd/C1d/Kat2b/Fmr1/Nrip2/Chordc1/Kmt2a/Supt6/Hbp1/Cdkn1b/Etv3/Dusp3/Insig2/Hnrnpa2b1/Mef2c/Eif4g2/Apc/Ncoa2/Tpr/Atp5g1/Crkl/Tgfbr1/Hipk1/Gabpa/Cbx5/Mettl16/Ccnt1/Pten/Prdm15/E2f4/Naf1/Ube2i/Rnf5/Setdb1/Wnt11/Nkap/E2f3/Srsf6/Suz12/Ncor1/Cbx1/Cdk5rap3/Sirt1/Cnot2/Helb/Hcfc2/Fbxw11/Rel/Xpo1/Cpeb4/Hspa4/Eif4enif1/Ggnbp2/Tlk2/Lig3/Ddx5/Pafah1b1/Strn3/Snw1/Eif2s1/Ylpm1/Yy1/Wars/Hivep1/Ptc…	336	0,195462478184991	3	4	GO:0010629	0,784	9,83615804672318	3	negative regulation of cellular metabolic process	negative regulation of gene expression	BP
GO:0031327	negative regulation of cellular biosynthetic process	225/1719	1127/11452	0,00000131182193100842	0,000200989860143789	0,000194274581211246	Pdgfb/Hnrnpd/C1d/Fmr1/Nrip2/Hbp1/Cdkn1b/Etv3/Insig2/Hnrnpa2b1/Mef2c/Apc/Ncoa2/Tpr/Tgfbr1/Hipk1/Gabpa/Cbx5/Mettl16/E2f4/Ube2i/Setdb1/Wnt11/Nkap/E2f3/Suz12/Ncor1/Cbx1/Sirt1/Cnot2/Hcfc2/Fbxw11/Rel/Xpo1/Cpeb4/Eif4enif1/Lig3/Ddx5/Strn3/Snw1/Eif2s1/Ylpm1/Yy1/Hivep1/Ptch1/Mterf3/Smad5/Hnrnpk/Kat6b/Nr1d2/Thrb/Samd4/Pibf1/Nipbl/Mettl3/Zscan26/Mtdh/Osr2/Zfp263/Zbtb20/Zfp148/Paxbp1/Mospd1/Gps2/Phf10/Zeb1/Ep…	225	0,130890052356021	1	4	GO:0010629	0,734	0	0	negative regulation of cellular biosynthetic process	negative regulation of gene expression	BP
GO:0031328	positive regulation of cellular biosynthetic process	260/1719	1386/11452	0,000028409806594301	0,00250434391005927	0,00242067119200756	Klf6/Pdgfb/Hnrnpd/Kat2b/Fmr1/Sp1/Glmp/Ell2/Kmt2a/Supt6/Gtf2f1/Cdk12/Crhr2/Insig2/Ikbkg/Hnrnpa2b1/Mef2c/Eif4g2/Ncoa2/Nr2c2/Tgfbr1/Gabpa/Mrtfb/Ccnt1/Prdm15/Cacybp/E2f4/Naf1/Yes1/Arnt/Wnt11/E2f3/Atad5/Nol11/Cdk5rap3/Cep290/Sirt1/Tbk1/Actr2/Fbxw11/Rel/Ppp4r3b/Rps6kb1/Ddx5/Kat2a/Strn3/Snw1/Yy1/Spin1/Ptch1/Ddx41/Smad5/Hnrnpk/Ccnh/Med10/Kat6b/Nr1d2/Thrb/Bmpr1a/Psmc6/Samd4/Nek4/Mapk8/Dcp1a/Nipbl/Mettl3/S…	260	0,151250727166958	3	6	GO:0010628	0,671	7,43408202217611	4	positive regulation of cellular biosynthetic process	positive regulation of gene expression	BP
GO:0031398	positive regulation of protein ubiquitination	29/1719	100/11452	0,000246276280821735	0,0149508289347912	0,0144513062897282	Ubqln1/Pten/Chfr/Cdk5rap3/Peli1/Mapk8/Cblb/Senp2/Huwe1/Ube3a/Xiap/March7/Dcun1d1/Rnf20/Sprtn/Mycbp2/Cdc14b/Topors/Wfs1/Stub1/Spsb4/Dcun1d3/Dcun1d4/Ndfip2/Kdm2a/Npm1/Birc2/Ube2s/Arrdc3	29	0,016870273414776	76	3	GO:0016567	0,827	14,4293403153315	92	positive regulation of protein ubiquitination	protein ubiquitination	BP
GO:0032239	regulation of nucleobase-containing compound transport	11/1719	15/11452	0,000000643306228004575	0,000125444714460892	0,000121253476914802	Supt6/Tpr/Nup153/Rbm26/Iws1/Rbm27/Khdrbs1/Thoc2/Setd2/Cpsf6/Riok2	11	0,00639906922629436	1	18	GO:0051028	0,795	0	0	regulation of nucleobase-containing compound transport	mRNA transport	BP
GO:0032241	positive regulation of nucleobase-containing compound transport	5/1719	6/11452	0,000398192263020533	0,0203362477185487	0,0196567926665692	Rbm26/Rbm27/Khdrbs1/Cpsf6/Riok2	5	0,0029086678301338	1	18	GO:0051028	0,746	0	0	positive regulation of nucleobase-containing compound transport	mRNA transport	BP
GO:0032259	methylation	61/1719	276/11452	0,000955935584525354	0,0431170979891052	0,0416765111876044	Comt/Kmt2a/Supt6/Rnmt/Mettl16/Prdm15/Setdb1/Suz12/Sirt1/Cbll1/Snw1/Dimt1/Zc3h13/Mettl3/Trmt2a/Gsk3b/Paxbp1/Etf1/Iws1/Bmi1/Fam98b/Gnas/Pik3ca/Ash1l/Rnf20/Kdm4c/Mtf2/Atf7ip/Eed/Atrx/Mecp2/Ogt/Rif1/Ehmt1/Trmt6/Asxl2/Kmt2c/Kdm1b/Ramac/Arid4b/Baz2a/Virma/Tet2/Prdm10/Bmt2/Zmpste24/Setd2/Kmt5b/Cmtr2/Rbm15/Arid4a/Kmt2d/Rlf/Nsun3/Kdm3a/Setd3/Nsd2/Kmt5c/Gspt1/Mphosph8/Tarbp1	61	0,0354857475276323	164	20	GO:0034968	0,89	9,50707881732621	165	methylation	histone lysine methylation	BP
GO:0032446	protein modification by small protein conjugation	138/1719	542/11452	5,60780358941464e-11	0,0000000360862160978832	0,0000000348805383261591	Ubqln1/Crbn/Fbxo11/Tgfbr1/Pten/Anapc1/Chfr/Ube2i/Rnf5/Arnt/Suz12/Cdk5rap3/Pex12/Med23/Sirt1/Herc4/Peli1/Fbxw11/Med7/Rnft1/Cbll1/Cdc27/Ube2g1/Med10/Trim23/Ube2e1/Mapk8/Fbxl3/Rnf19a/Sharpin/Cblb/Ube2v2/Dnm1l/Senp2/Ivns1abp/Gps2/Birc6/Pja2/Mib1/Rnf138/Arih1/Huwe1/Gnl3l/Ube3a/Cbx8/Xiap/Eya1/Ube2w/Trip12/Cdc73/Rnf2/Bmi1/Spopl/Med27/Arrdc1/March7/Traf6/Ubr1/Itch/Dcun1d1/Ufm1/Ccnc/Rnf20/Rnf11/Klhl7/Anap…	138	0,0802792321116928	12	3	GO:0016567	0,982	137,646851136356	14	protein modification by small protein conjugation	protein ubiquitination	BP
GO:0033044	regulation of chromosome organization	71/1719	285/11452	0,00000660840291208692	0,000759376298915702	0,000734004752021083	Hnrnpd/Kat2b/Fmr1/Kmt2a/Supt6/Hnrnpa2b1/Apc/Tpr/Anapc1/Naf1/Setdb1/Ncor1/Sirt1/Cdc27/Tlk2/Kat2a/Snw1/Ylpm1/Slf1/Nipbl/Rad21/Paxbp1/Akap8/Iws1/Dcp2/Smc5/Slk/Gnl3l/Nabp2/Trip12/Dhx36/Rnf20/Kdm4c/Mier1/Anapc4/Mtf2/Cct6a/Mad1l1/Kdm5a/Atf7ip/Eed/Smg1/Atrx/Mecp2/Atr/Ogt/Atm/Senp6/Setd5/Morc2a/Slf2/Pphln1/Rif1/Tent4b/Asxl2/Wapl/Gnl3/Smg7/Zmpste24/Lig4/Atad2b/Kdm3a/Kdm2a/Ep300/Slx1b/Hnrnpc/Mapk3/Mapk1/Mp…	71	0,0413030831878999	4	5	GO:0051276	0,829	13,4907905206166	5	regulation of chromosome organization	chromosome organization	BP
GO:0034248	regulation of cellular amide metabolic process	70/1719	315/11452	0,000355874644704974	0,0189446376881893	0,0183116777654293	Hnrnpd/Fmr1/Eif4g2/Tpr/Mettl16/Cnot2/Cpeb4/Eif4enif1/Rps6kb1/Pum2/Mif4gd/Nemf/Eif2s1/Tmed10/Samd8/Samd4/Mettl3/Eif3e/Larp4/Rock1/Impact/Tnrc6c/Eif4a3/Usp16/Ormdl1/Ncl/Uhmk1/Fxr1/Dhx36/Eif2a/Eif4e/Pum1/Khdrbs1/Trnau1ap/Sepsecs/Rbm3/Cnot7/Ireb2/Xrn1/Syncrip/Nck1/Eefsec/Cnot6l/Secisbp2l/Cnot1/Upf3b/Ago2/Rara/Rbm24/Picalm/Cpeb3/Cpeb2/Rc3h1/Ago1/Ythdf3/Tnrc6b/Gigyf2/Nsun3/Ltn1/Tnrc6a/Ep300/Npm1/Rpl5/Q…	70	0,0407213496218732	1	7	GO:0017148	0,915	0	0	regulation of cellular amide metabolic process	negative regulation of translation	BP
GO:0034249	negative regulation of cellular amide metabolic process	40/1719	125/11452	0,00000123467114810882	0,000193783142392202	0,000187308647347241	Hnrnpd/Fmr1/Tpr/Mettl16/Cnot2/Cpeb4/Eif4enif1/Eif2s1/Samd4/Mettl3/Rock1/Tnrc6c/Eif4a3/Ormdl1/Ncl/Fxr1/Dhx36/Eif4e/Pum1/Cnot7/Ireb2/Xrn1/Syncrip/Cnot6l/Cnot1/Ago2/Rara/Rbm24/Cpeb3/Cpeb2/Rc3h1/Ago1/Ythdf3/Tnrc6b/Gigyf2/Tnrc6a/Qk/Hnrnpr/Tia1/Rbm4	40	0,0232693426410704	1	7	GO:0017148	0,991	0	0	negative regulation of cellular amide metabolic process	negative regulation of translation	BP
GO:0034770	histone H4-K20 methylation	6/1719	8/11452	0,000241683084464558	0,0149508289347912	0,0144513062897282	Arid4b/Baz2a/Kmt5b/Arid4a/Nsd2/Kmt5c	6	0,00349040139616056	4	19	GO:0016926	0,576	4,618920525017	4	histone H4-K20 methylation	protein desumoylation	BP
GO:0034968	histone lysine methylation	28/1719	91/11452	0,000102666325140356	0,00688090104871564	0,00665100303387899	Kmt2a/Supt6/Setdb1/Suz12/Sirt1/Snw1/Iws1/Ash1l/Kdm4c/Mtf2/Eed/Atrx/Mecp2/Ogt/Rif1/Ehmt1/Asxl2/Arid4b/Baz2a/Tet2/Setd2/Kmt5b/Arid4a/Kmt2d/Rlf/Kdm3a/Nsd2/Kmt5c	28	0,0162885398487493	13	20	GO:0034968	0,999	11,9931332498967	15	histone lysine methylation	histone lysine methylation	BP
GO:0035194	post-transcriptional gene silencing by RNA	22/1719	67/11452	0,000196004136906386	0,0124879863464613	0,0120707498174032	Fmr1/Hnrnpa2b1/Ncor1/Pum2/Ddx5/Helz/Mettl3/Dgcr8/Tnrc6c/Fxr1/Ppp3ca/Pum1/Rbm3/Mecp2/Tut7/Cnot1/Ago2/Ago1/Zmpste24/Tnrc6b/Tnrc6a/Rbm4	22	0,0127981384525887	3	4	GO:0010629	0,808	3,98064708628355	3	post-transcriptional gene silencing by RNA	negative regulation of gene expression	BP
GO:0035195	gene silencing by miRNA	21/1719	64/11452	0,000274867726750781	0,0163775353855674	0,0158303450036098	Fmr1/Hnrnpa2b1/Ncor1/Pum2/Ddx5/Mettl3/Dgcr8/Tnrc6c/Fxr1/Ppp3ca/Pum1/Rbm3/Mecp2/Tut7/Cnot1/Ago2/Ago1/Zmpste24/Tnrc6b/Tnrc6a/Rbm4	21	0,012216404886562	64	4	GO:0010629	0,799	13,2622965913674	72	gene silencing by miRNA	negative regulation of gene expression	BP
GO:0040029	regulation of gene expression, epigenetic	50/1719	183/11452	0,0000108875161962467	0,00109470573004449	0,00105813048032273	Fmr1/Hnrnpa2b1/Setdb1/Ncor1/Sirt1/Pum2/Ddx5/Helz/Mettl3/Dgcr8/Gsk3b/Epc1/Nr3c1/Tnrc6c/Cbx8/Bmi1/Fxr1/Ppp3ca/Mier1/Pum1/Atf7ip/Eed/Rbm3/Mecp2/Smarca5/Morc2a/Tut7/Ythdc1/Pphln1/Rif1/Cnot1/Ago2/Kdm1b/Arid4b/Baz2a/Ago1/Zmpste24/Tnrc6b/Gigyf2/Rbm15/Arid4a/Kmt2d/Tnrc6a/Atad2b/Ep300/Lrif1/Rlim/Fam172a/Mphosph8/Rbm4	50	0,029086678301338	18	10	GO:0040029	0,999	25,3363049583892	18	regulation of gene expression, epigenetic	regulation of gene expression, epigenetic	BP
GO:0043161	proteasome-mediated ubiquitin-dependent protein catabolic process	81/1719	349/11452	0,000026010090974287	0,0023246518808269	0,00224698285916757	Gna12/Ubqln1/Crbn/Anapc1/Chfr/Dnajb9/Ube2i/Rnf5/Ppp2r5c/Sirt1/Peli1/Fbxw11/Tlk2/Ube2g1/Nemf/Atxn3/Psmc6/Mapk8/Fbxl3/Rnf19a/Sharpin/Ube2v2/Usp7/Gsk3b/Csnk1a1/Kat5/Arih1/Ube3a/Ube2w/Psmd1/Spopl/Dnajc10/Ubr1/Itch/Tbl1xr1/Ube2j1/Psmb2/Anapc4/Clock/Cul1/Herc2/Cul4b/Cul4a/Psmb10/Cul5/Nedd4/Gclc/Pias1/Armc8/Hspa13/Senp1/Kctd17/Znrf1/Ogt/Tmub2/Topors/Rnf144b/Ube2h/Wfs1/Stub1/Ankib1/Ufl1/Edem3/Klhl15/Ubr3…	81	0,0471204188481675	178	8	GO:0006511	0,942	35,9412164031961	220	proteasome-mediated ubiquitin-dependent protein catabolic process	ubiquitin-dependent protein catabolic process	BP
GO:0043414	macromolecule methylation	55/1719	233/11452	0,000315237621580714	0,017639600824973	0,0170502435324526	Kmt2a/Supt6/Mettl16/Setdb1/Suz12/Sirt1/Cbll1/Snw1/Dimt1/Zc3h13/Mettl3/Gsk3b/Paxbp1/Etf1/Iws1/Bmi1/Fam98b/Gnas/Pik3ca/Ash1l/Rnf20/Kdm4c/Mtf2/Atf7ip/Eed/Atrx/Mecp2/Ogt/Rif1/Ehmt1/Trmt6/Asxl2/Kmt2c/Kdm1b/Ramac/Arid4b/Baz2a/Virma/Tet2/Zmpste24/Setd2/Kmt5b/Cmtr2/Rbm15/Arid4a/Kmt2d/Rlf/Nsun3/Kdm3a/Setd3/Nsd2/Kmt5c/Gspt1/Mphosph8/Tarbp1	55	0,0319953461314718	1	20	GO:0034968	0,912	0	0	macromolecule methylation	histone lysine methylation	BP
GO:0043484	regulation of RNA splicing	44/1719	111/11452	0,000000000203520722138106	0,000000119059622450792	0,000000115081717427184	Fmr1/Celf2/Cdk12/Hnrnpa2b1/Celf1/Rbfox1/Rbm25/Srsf6/Srsf1/Clk4/Ern1/Ddx5/Snw1/Srsf5/Hnrnpk/Mbnl2/Tra2b/Son/Hnrnpll/Srsf7/Eif4a3/Clk1/Mbnl1/Ptbp2/Srsf10/Khdrbs1/Rest/Zfp326/Srsf9/Tra2a/Rbm3/Srek1/Ythdc1/Rbm24/Rbm7/Rbm15/Jmjd6/Npm1/Nup98/Fam172a/Srsf3/Tia1/Malat1/Rbm4	44	0,0255962769051774	34	2	GO:0008380	0,888	169,071486692738	39	regulation of RNA splicing	RNA splicing	BP
GO:0043487	regulation of RNA stability	27/1719	92/11452	0,000321692542711512	0,0178456164857636	0,0172493759971173	Hnrnpd/Fmr1/Mettl16/Naf1/Pum2/Samd4/Mettl3/Rock1/Dcp2/Fxr1/Dhx36/Pum1/Syncrip/Cnot6l/Tent4b/Rbm24/Cpeb3/Rc3h1/Tardbp/Tent2/Pde12/Ythdf3/Gigyf2/Npm1/Hnrnpc/Qk/Hnrnpr	27	0,0157068062827225	2	8	GO:0006511	0,752	2,11904928960508	2	regulation of RNA stability	ubiquitin-dependent protein catabolic process	BP
GO:0043488	regulation of mRNA stability	25/1719	84/11452	0,000417928906328651	0,0211761615135816	0,0204686440737339	Hnrnpd/Fmr1/Mettl16/Pum2/Samd4/Mettl3/Rock1/Dcp2/Fxr1/Dhx36/Pum1/Syncrip/Cnot6l/Tent4b/Rbm24/Cpeb3/Rc3h1/Tardbp/Pde12/Ythdf3/Gigyf2/Npm1/Hnrnpc/Qk/Hnrnpr	25	0,014543339150669	34	8	GO:0006511	0,749	9,88363906265235	41	regulation of mRNA stability	ubiquitin-dependent protein catabolic process	BP
GO:0043631	RNA polyadenylation	15/1719	43/11452	0,000981731752058209	0,0435796403306064	0,0421235995114797	Ccnt1/Papolg/Mtpap/Cdc73/Rnf20/Cstf2/Tent4b/Cpeb3/Virma/Pcf11/Cpsf2/Tent2/Scaf8/Cstf2t/Cpsf6	15	0,0087260034904014	7	24	GO:0043631	1	3,602948006033	7	RNA polyadenylation	RNA polyadenylation	BP
GO:0043632	modification-dependent macromolecule catabolic process	119/1719	522/11452	0,000000911807889299927	0,000163970590401635	0,000158492163527299	Gna12/Rnf215/Ubqln1/Crbn/Fbxo11/Vps4b/Pten/Anapc1/Chfr/Dnajb9/Ube2i/Rnf5/Ppp2r5c/Sirt1/Peli1/Fbxw11/Tlk2/Ube2g1/Nemf/Atxn3/Psmc6/Mapk8/Fbxl3/Rnf19a/Sharpin/Ube2v2/Usp7/Gsk3b/Usp25/Birc6/Csnk1a1/Kat5/Arih1/Huwe1/Ube3a/Usp16/Ube2w/Trip12/Psmd1/Spopl/Dnajc10/Ubr1/Usp8/Itch/Tbl1xr1/Ube2j1/Rnf20/Rnf11/Usp1/Psmb2/Anapc4/Clock/Rnf6/Cul1/Herc2/Ate1/Zranb1/Usp9x/Cul4b/Rnf128/Cul4a/Vps37a/Psmb10/Cul5/Nedd4…	119	0,0692262943571844	1	8	GO:0006511	0,99	0	0	modification-dependent macromolecule catabolic process	ubiquitin-dependent protein catabolic process	BP
GO:0044257	cellular protein catabolic process	137/1719	632/11452	0,00000262824608835553	0,000367668773447127	0,000355384579773291	Gna12/Fmr1/Rnf215/Ubqln1/Crbn/Fbxo11/Prkaca/Vps4b/Pten/Anapc1/Chfr/Dnajb9/Ube2i/Rnf5/Lamp2/Ppp2r5c/Cdk5rap3/Sirt1/Peli1/Fbxw11/Rnft1/Tlk2/Ube2g1/Sel1l/Nemf/Atxn3/Psmc6/Mapk8/Fbxl3/Rnf19a/Sharpin/Ube2v2/Usp7/Gsk3b/Usp25/Birc6/Csnk1a1/Kat5/Arih1/Huwe1/Ube3a/Usp16/Ube2w/Rhbdd1/Trip12/Psmd1/Spopl/Yme1l1/March7/Dnajc10/Ubr1/Usp8/Itch/Tbl1xr1/Ube2j1/Rnf20/Rnf11/Usp1/Psmb2/Anapc4/Clock/Rnf6/Cul1/Tmf1/He…	137	0,0796974985456661	16	8	GO:0006511	0,959	32,705698785524	17	cellular protein catabolic process	ubiquitin-dependent protein catabolic process	BP
GO:0044265	cellular macromolecule catabolic process	188/1719	855/11452	0,00000000992551892343967	0,00000327278455304979	0,00000316343743900073	Gna12/Hnrnpd/Fmr1/Rnf215/Ubqln1/Crbn/Fbxo11/Prkaca/Vps4b/Mettl16/Pten/Anapc1/Chfr/Dnajb9/Naf1/Ube2i/Rnf5/Lamp2/Ppp2r5c/Cdk5rap3/Sirt1/Peli1/Fbxw11/Rnft1/Pum2/Tlk2/Ddx5/Ube2g1/Sel1l/Nemf/Atxn3/Psmc6/Samd4/Mapk8/Dcp1a/Fbxl3/Mettl3/Rnf19a/Eif3e/Sharpin/Ube2v2/Usp7/Gsk3b/Usp25/Birc6/Mtpap/Rock1/Etf1/Dcp2/Csnk1a1/Kat5/Arih1/Huwe1/Ube3a/Tnrc6c/Eif4a3/Usp16/Ube2w/Rhbdd1/Trip12/Psmd1/Spopl/Yme1l1/March7/…	188	0,109365910413031	3	8	GO:0006511	0,913	33,0529931752904	3	cellular macromolecule catabolic process	ubiquitin-dependent protein catabolic process	BP
GO:0044728	DNA methylation or demethylation	19/1719	56/11452	0,000327495026364356	0,0178595804631748	0,0172628734236127	Kmt2a/Usp7/Gsk3b/Bmi1/Gnas/Pik3ca/Atf7ip/Usp9x/Mecp2/Ehmt1/Otud4/Kdm1b/Baz2a/Tet2/Zmpste24/Alkbh2/Rlf/Alkbh1/Mphosph8	19	0,0110529377545084	1	15	GO:0006259	0,737	0	0	DNA methylation or demethylation	DNA metabolic process	BP
GO:0045292	mRNA cis splicing, via spliceosome	11/1719	26/11452	0,000734499539725658	0,0342500328850334	0,0331057038919826	Srsf6/Srsf1/Srsf5/Wbp4/Srsf7/Srsf10/Srsf9/Prpf39/Prpf40a/Srsf3/Rbm4	11	0,00639906922629436	26	2	GO:0008380	0,761	6,99584485489486	25	mRNA cis splicing, via spliceosome	RNA splicing	BP
GO:0045892	negative regulation of transcription, DNA-templated	174/1719	888/11452	0,0000692660971979922	0,00518739490024561	0,00501407867591728	Pdgfb/C1d/Nrip2/Hbp1/Cdkn1b/Etv3/Hnrnpa2b1/Mef2c/Apc/Ncoa2/Tpr/Tgfbr1/Hipk1/Gabpa/Cbx5/E2f4/Ube2i/Setdb1/Wnt11/Nkap/E2f3/Suz12/Ncor1/Cbx1/Sirt1/Cnot2/Hcfc2/Fbxw11/Rel/Xpo1/Ddx5/Strn3/Snw1/Ylpm1/Yy1/Hivep1/Ptch1/Mterf3/Smad5/Hnrnpk/Kat6b/Nr1d2/Thrb/Nipbl/Zscan26/Mtdh/Osr2/Zfp263/Zbtb20/Zfp148/Paxbp1/Mospd1/Gps2/Phf10/Zeb1/Epc1/Zfp397/Impact/Nr3c1/Tcerg1/Tle4/Kat5/Cbx8/Bach1/Cdc73/Rnf2/Pou2f1/Bmi1/…	174	0,101221640488656	544	4	GO:0010629	0,738	32,8896904486569	722	negative regulation of transcription, DNA-templated	negative regulation of gene expression	BP
GO:0045893	positive regulation of transcription, DNA-templated	221/1719	1117/11452	0,0000032515122661313	0,000435905863178227	0,000421341797819514	Klf6/Pdgfb/Kat2b/Sp1/Glmp/Ell2/Kmt2a/Supt6/Gtf2f1/Cdk12/Insig2/Ikbkg/Mef2c/Ncoa2/Nr2c2/Tgfbr1/Gabpa/Mrtfb/Ccnt1/Prdm15/E2f4/Yes1/Arnt/Wnt11/E2f3/Nol11/Cdk5rap3/Cep290/Sirt1/Tbk1/Actr2/Fbxw11/Rel/Ddx5/Kat2a/Strn3/Snw1/Yy1/Spin1/Ptch1/Ddx41/Smad5/Hnrnpk/Ccnh/Med10/Kat6b/Nr1d2/Thrb/Bmpr1a/Psmc6/Nek4/Dcp1a/Nipbl/Sub1/Osr2/Eny2/Zfp148/Gsk3b/Senp2/Paxbp1/Atf1/Mospd1/Gps2/Phf10/Cebpz/Zeb1/Epc1/Thoc1/Erc…	221	0,128563118091914	630	6	GO:0010628	0,685	72,7959057362015	855	positive regulation of transcription, DNA-templated	positive regulation of gene expression	BP
GO:0045934	negative regulation of nucleobase-containing compound metabolic process	217/1719	1073/11452	0,000000783029565933923	0,00014819986049367	0,000143248350003206	Pdgfb/Hnrnpd/C1d/Fmr1/Nrip2/Kmt2a/Hbp1/Cdkn1b/Etv3/Hnrnpa2b1/Mef2c/Apc/Ncoa2/Tpr/Tgfbr1/Hipk1/Gabpa/Cbx5/Ccnt1/E2f4/Naf1/Ube2i/Setdb1/Wnt11/Nkap/E2f3/Srsf6/Suz12/Ncor1/Cbx1/Sirt1/Cnot2/Helb/Hcfc2/Fbxw11/Rel/Xpo1/Lig3/Ddx5/Strn3/Snw1/Ylpm1/Yy1/Hivep1/Ptch1/Mterf3/Smad5/Hnrnpk/Kat6b/Nr1d2/Thrb/Nipbl/Zscan26/Mtdh/Osr2/Zfp263/Zbtb20/Zfp148/Tra2b/Paxbp1/Mospd1/Gps2/Phf10/Srsf7/Zeb1/Epc1/Zfp397/Thoc1/I…	217	0,126236183827807	1	4	GO:0010629	0,728	0	0	negative regulation of nucleobase-containing compound metabolic process	negative regulation of gene expression	BP
GO:0045935	positive regulation of nucleobase-containing compound metabolic process	281/1719	1360/11452	0,00000000135957295135186	0,000000729070995162435	0,000000704711979784048	Klf6/Pdgfb/Hnrnpd/Kat2b/Sp1/Glmp/Ell2/Kmt2a/Supt6/Gtf2f1/Cdk12/Crhr2/Insig2/Ikbkg/Hnrnpa2b1/Mef2c/Ncoa2/Nr2c2/Tgfbr1/Gabpa/Mrtfb/Eya4/Mettl16/Ccnt1/Prdm15/Cacybp/E2f4/Naf1/Yes1/Arnt/Setdb1/Wnt11/E2f3/Top2b/Atad5/Srsf1/Nol11/Cdk5rap3/Cep290/Sirt1/Tbk1/Actr2/Fbxw11/Rel/Mrnip/Ern1/Ddx5/Kat2a/Strn3/Snw1/Srsf5/Yy1/Spin1/Ptch1/Ddx41/Smad5/Hnrnpk/Ccnh/Slf1/Med10/Dimt1/Kat6b/Nr1d2/Thrb/Bmpr1a/Psmc6/Parg/…	281	0,163467132053519	1	6	GO:0010628	0,672	0	0	positive regulation of nucleobase-containing compound metabolic process	positive regulation of gene expression	BP
GO:0045944	positive regulation of transcription by RNA polymerase II	173/1719	860/11452	0,0000159402986338308	0,0015541791167985	0,00150225238640042	Klf6/Pdgfb/Kat2b/Sp1/Glmp/Ell2/Kmt2a/Supt6/Gtf2f1/Cdk12/Insig2/Ikbkg/Mef2c/Ncoa2/Nr2c2/Tgfbr1/Gabpa/Mrtfb/Ccnt1/Prdm15/E2f4/Yes1/Arnt/E2f3/Cdk5rap3/Sirt1/Tbk1/Actr2/Rel/Kat2a/Strn3/Snw1/Yy1/Ddx41/Smad5/Hnrnpk/Ccnh/Med10/Kat6b/Nr1d2/Thrb/Bmpr1a/Psmc6/Nipbl/Sub1/Osr2/Zfp148/Gsk3b/Senp2/Paxbp1/Atf1/Mospd1/Gps2/Phf10/Cebpz/Zeb1/Epc1/Ercc3/Nr3c1/Kat5/Chuk/Ube3a/Eif4a3/Bach1/Usp16/Eya1/Ikzf2/Carf/Stk16…	173	0,100639906922629	1171	6	GO:0010628	0,657	55,7312000260111	1967	positive regulation of transcription by RNA polymerase II	positive regulation of gene expression	BP
GO:0046488	phosphatidylinositol metabolic process	30/1719	113/11452	0,00099552558330989	0,0435796403306064	0,0421235995114797	Pdgfb/Ocrl/Pten/Mtmr1/Pigt/Mtmr4/Mtmr6/Impa2/Sacm1l/Pigq/Pikfyve/Impa1/Pik3ca/Pip4p2/Smg1/Pik3c2a/Piga/Pik3c3/Mtmr9/Fam126b/Pigk/Pigv/Pigw/Pigm/Lclat1/Tmem150a/Socs6/Impad1/Pgap1/Dpm1	30	0,0174520069808028	22	23	GO:0046488	0,999	5,72321658803072	24	phosphatidylinositol metabolic process	phosphatidylinositol metabolic process	BP
GO:0046831	regulation of RNA export from nucleus	11/1719	14/11452	0,000000198646717324678	0,0000484496135883113	0,0000468308619299606	Supt6/Tpr/Nup153/Rbm26/Iws1/Rbm27/Khdrbs1/Thoc2/Setd2/Cpsf6/Riok2	11	0,00639906922629436	1	18	GO:0051028	0,818	0	1	regulation of RNA export from nucleus	mRNA transport	BP
GO:0046833	positive regulation of RNA export from nucleus	5/1719	6/11452	0,000398192263020533	0,0203362477185487	0,0196567926665692	Rbm26/Rbm27/Khdrbs1/Cpsf6/Riok2	5	0,0029086678301338	5	18	GO:0051028	0,766	4,60612698181654	5	positive regulation of RNA export from nucleus	mRNA transport	BP
GO:0046907	intracellular transport	229/1719	1233/11452	0,000172734281418767	0,0112277282922198	0,0108525982871185	Fmr1/Ift20/Kpnb1/Ap4e1/Supt6/Lmf1/Braf/Cse1l/Ranbp2/Mcoln1/Rab11a/Chmp2b/Hnrnpa2b1/Prkaca/Tpr/Kif5b/Ift22/Tnpo1/Snap47/Vps4b/Gosr1/Evi5/Tmem167/Tnpo3/Tmem87b/Golga7/Serac1/Lamp2/Arl5b/Rhot1/Pex12/Rab5c/Stxbp5/Cep290/Vps26a/Vps54/Tbc1d15/Rab21/Rab1a/Actr2/Xpo1/Hspa4/Slu7/Snx13/Bcap29/Rab10/Ddx5/Pafah1b1/Spag9/Sel1l/Nemf/Sec23a/Sgpp1/Tmed10/Nup153/Col4a3bp/Zfyve16/Erbin/Trim23/Ap3m1/Kpna3/Xpo4/Xpo7…	229	0,133216986620128	21	11	GO:0006405	0,717	11,5733309818703	25	intracellular transport	RNA export from nucleus	BP
GO:0048024	regulation of mRNA splicing, via spliceosome	37/1719	81/11452	4,22807066940566e-11	0,0000000302307052862505	0,0000000292206661818925	Fmr1/Celf2/Hnrnpa2b1/Celf1/Rbfox1/Rbm25/Srsf6/Srsf1/Ddx5/Snw1/Srsf5/Hnrnpk/Mbnl2/Tra2b/Son/Srsf7/Eif4a3/Mbnl1/Srsf10/Khdrbs1/Rest/Srsf9/Tra2a/Rbm3/Srek1/Ythdc1/Rbm24/Rbm7/Rbm15/Jmjd6/Npm1/Nup98/Fam172a/Srsf3/Tia1/Malat1/Rbm4	37	0,0215241419429901	10	1	GO:0006397	0,851	130,196584194085	15	regulation of mRNA splicing, via spliceosome	mRNA processing	BP
GO:0050657	nucleic acid transport	39/1719	134/11452	0,0000209344914328272	0,00195236887493106	0,00188713821322007	Fmr1/Supt6/Ranbp2/Hnrnpa2b1/Tpr/Srsf1/Xpo1/Nup153/Xpo7/Rbm26/Nup155/Eny2/Fyttd1/Senp2/Srsf7/Thoc1/Iws1/Rbm27/Khdrbs1/Htt/G3bp2/Sdad1/Xpot/Ythdc1/Aaas/Thoc2/Setd2/Hnrnpa1/Nup160/Cpsf6/Npm1/Abce1/Qk/Nup98/Ssb/Srsf3/Zc3h11a/Nup62/Riok2	39	0,0226876090750436	1	18	GO:0051028	0,981	0	0	nucleic acid transport	mRNA transport	BP
GO:0050658	RNA transport	39/1719	134/11452	0,0000209344914328272	0,00195236887493106	0,00188713821322007	Fmr1/Supt6/Ranbp2/Hnrnpa2b1/Tpr/Srsf1/Xpo1/Nup153/Xpo7/Rbm26/Nup155/Eny2/Fyttd1/Senp2/Srsf7/Thoc1/Iws1/Rbm27/Khdrbs1/Htt/G3bp2/Sdad1/Xpot/Ythdc1/Aaas/Thoc2/Setd2/Hnrnpa1/Nup160/Cpsf6/Npm1/Abce1/Qk/Nup98/Ssb/Srsf3/Zc3h11a/Nup62/Riok2	39	0,0226876090750436	3	18	GO:0051028	0,981	8,06497318083466	5	RNA transport	mRNA transport	BP
GO:0050684	regulation of mRNA processing	48/1719	117/11452	7,07998463368795e-12	0,00000000650852873111171	0,00000000629107206021987	Fmr1/Supt6/Celf2/Hnrnpa2b1/Celf1/Rbfox1/Rbm25/Ccnt1/Srsf6/Srsf1/Ddx5/Snw1/Srsf5/Hnrnpk/Mbnl2/Tra2b/Son/Srsf7/Iws1/Eif4a3/Cdc73/Mbnl1/Dhx36/Rnf20/Srsf10/Khdrbs1/Rest/Srsf9/Tra2a/Rbm3/Sltm/Srek1/Ythdc1/Rbm24/Cpeb3/Virma/Rbm7/Rbm15/Cpsf6/Jmjd6/Npm1/Srpk2/Nup98/Fam172a/Srsf3/Tia1/Malat1/Rbm4	48	0,0279232111692845	14	1	GO:0006397	0,869	176,867150581564	20	regulation of mRNA processing	mRNA processing	BP
GO:0050779	RNA destabilization	14/1719	29/11452	0,0000233777026807416	0,00214907881072246	0,00207727586677447	Hnrnpd/Mettl16/Mettl3/Rock1/Dhx36/Pum1/Cnot6l/Rbm24/Cpeb3/Rc3h1/Ythdf3/Gigyf2/Qk/Hnrnpr	14	0,00814426992437464	4	8	GO:0006511	0,716	9,86608723832172	4	RNA destabilization	ubiquitin-dependent protein catabolic process	BP
GO:0051028	mRNA transport	28/1719	96/11452	0,000281636812183353	0,0166106143046327	0,0160556365151228	Fmr1/Supt6/Ranbp2/Hnrnpa2b1/Tpr/Srsf1/Xpo1/Xpo7/Nup155/Eny2/Fyttd1/Senp2/Srsf7/Thoc1/Iws1/Htt/G3bp2/Ythdc1/Aaas/Thoc2/Setd2/Hnrnpa1/Nup160/Qk/Nup98/Srsf3/Zc3h11a/Nup62	28	0,0162885398487493	89	18	GO:0051028	0,999	14,2156329249897	90	mRNA transport	mRNA transport	BP
GO:0051052	regulation of DNA metabolic process	88/1719	358/11452	0,000000981142720618648	0,000163970590401635	0,000158492163527299	Pdgfb/Hnrnpd/Kmt2a/Supt6/Crhr2/Hnrnpa2b1/Eya4/Cacybp/Naf1/Setdb1/Top2b/Atad5/Sirt1/Actr2/Helb/Mrnip/Lig3/Ylpm1/Dek/Slf1/Parg/Mapk8/Ube2v2/Usp7/Gsk3b/Senp2/Atf1/Thoc1/Esco1/Dcp2/Smc3/Oga/Gnl3l/Nabp2/Cbx8/Stag2/Eya1/Trip12/Nucks1/Nvl/Pik3ca/Dhx36/Usp1/Pds5a/Cct6a/Fam168a/Smarcad1/Atf7ip/Rad18/Blm/Smg1/Usp9x/Brcc3/Atrx/Mecp2/Cul4a/Atr/Usp37/Atm/Morc2a/Slf2/Pphln1/Rif1/Tent4b/Otud4/Kdm1b/Tfdp1/Zbtb38…	88	0,0511925538103549	1	15	GO:0006259	0,847	0	0	regulation of DNA metabolic process	DNA metabolic process	BP
GO:0051054	positive regulation of DNA metabolic process	49/1719	211/11452	0,000958157733091227	0,0431170979891052	0,0416765111876044	Pdgfb/Hnrnpd/Crhr2/Hnrnpa2b1/Eya4/Cacybp/Naf1/Setdb1/Top2b/Atad5/Sirt1/Actr2/Mrnip/Slf1/Parg/Mapk8/Ube2v2/Usp7/Gsk3b/Atf1/Oga/Nabp2/Cbx8/Eya1/Nvl/Dhx36/Cct6a/Fam168a/Atf7ip/Blm/Usp9x/Brcc3/Atrx/Mecp2/Atr/Atm/Morc2a/Slf2/Pphln1/Rif1/Otud4/Gnl3/Ercc6/Npm1/Nsd2/Slx1b/Mapk3/Mapk1/Mphosph8	49	0,0285049447353112	6	15	GO:0006259	0,792	3,34016561741779	6	positive regulation of DNA metabolic process	DNA metabolic process	BP
GO:0051168	nuclear export	37/1719	121/11452	0,00000996940082271066	0,00101830308403402	0,000984280525670799	Supt6/Cse1l/Hnrnpa2b1/Prkaca/Tpr/Xpo1/Nemf/Nup153/Xpo4/Xpo7/Rbm26/Nup155/Eny2/Fyttd1/Gsk3b/Thoc1/Iws1/Rbm27/Uhmk1/Khdrbs1/Sdad1/Bag3/Malt1/Ctdspl2/Xpot/Ythdc1/Thoc2/Setd2/Nup160/Cpsf6/Npm1/Abce1/Nup98/Ssb/Srsf3/Zc3h11a/Riok2	37	0,0215241419429901	7	11	GO:0006405	0,948	17,4213437862614	8	nuclear export	RNA export from nucleus	BP
GO:0051169	nuclear transport	61/1719	249/11452	0,000049308275857318	0,00401643993850432	0,00388224652952554	Kpnb1/Supt6/Cse1l/Ranbp2/Hnrnpa2b1/Prkaca/Tpr/Tnpo1/Tnpo3/Xpo1/Ddx5/Nemf/Nup153/Kpna3/Xpo4/Xpo7/Rbm26/Nup155/Eny2/Fyttd1/Gsk3b/Thoc1/Iws1/Rbm27/Uhmk1/Ppp3ca/Khdrbs1/Sdad1/Bag3/Phip/Malt1/Rangrf/Ctdspl2/Ppp3r1/Rsrc1/Xpot/Ythdc1/Aaas/Thoc2/Ipo8/Appl1/Mdfic/Tardbp/Ipo11/Setd2/Nup160/Cpsf6/Npm1/Abce1/Mapk1/Nup98/Ipo7/Ssb/Srsf3/Rab18/Ranbp6/Rbm4/Zc3h11a/Nup62/Nupl1/Riok2	61	0,0354857475276323	2	11	GO:0006405	0,882	3,9797576503283	2	nuclear transport	RNA export from nucleus	BP
GO:0051172	negative regulation of nitrogen compound metabolic process	318/1719	1698/11452	0,00000338276732234563	0,000444247096312125	0,000429404341734486	Comt/Pdgfb/Hnrnpd/C1d/Kat2b/Fmr1/Nrip2/Chordc1/Kmt2a/Supt6/Hbp1/Cdkn1b/Etv3/Dusp3/Hnrnpa2b1/Mef2c/Apc/Ncoa2/Tpr/Crkl/Tgfbr1/Hipk1/Gabpa/Cbx5/Mettl16/Ccnt1/Pten/Prdm15/E2f4/Naf1/Ube2i/Setdb1/Wnt11/Nkap/E2f3/Srsf6/Suz12/Ncor1/Cbx1/Cdk5rap3/Sirt1/Cnot2/Helb/Hcfc2/Fbxw11/Rel/Xpo1/Cpeb4/Hspa4/Eif4enif1/Ggnbp2/Tlk2/Lig3/Ddx5/Pafah1b1/Strn3/Snw1/Eif2s1/Ylpm1/Yy1/Wars/Hivep1/Ptch1/Mterf3/Smad5/Hnrnpk/Kat…	318	0,18499127399651	1	4	GO:0010629	0,776	0	0	negative regulation of nitrogen compound metabolic process	negative regulation of gene expression	BP
GO:0051236	establishment of RNA localization	41/1719	137/11452	0,00000612057244203393	0,000716106975717969	0,000692181101626382	Fmr1/Supt6/Ranbp2/Hnrnpa2b1/Tpr/Srsf1/Xpo1/Nup153/Xpo7/Rbm26/Nup155/Eny2/Fyttd1/Senp2/Srsf7/Thoc1/Iws1/Rbm27/Khdrbs1/Htt/G3bp2/Sdad1/Atr/Atm/Xpot/Ythdc1/Aaas/Thoc2/Setd2/Hnrnpa1/Nup160/Cpsf6/Npm1/Abce1/Qk/Nup98/Ssb/Srsf3/Zc3h11a/Nup62/Riok2	41	0,0238510762070972	1	22	GO:0006403	0,984	0	0	establishment of RNA localization	RNA localization	BP
GO:0051253	negative regulation of RNA metabolic process	198/1719	966/11452	0,000000973956967497651	0,000163970590401635	0,000158492163527299	Pdgfb/Hnrnpd/C1d/Fmr1/Nrip2/Hbp1/Cdkn1b/Etv3/Hnrnpa2b1/Mef2c/Apc/Ncoa2/Tpr/Tgfbr1/Hipk1/Gabpa/Cbx5/Ccnt1/E2f4/Naf1/Ube2i/Setdb1/Wnt11/Nkap/E2f3/Srsf6/Suz12/Ncor1/Cbx1/Sirt1/Cnot2/Hcfc2/Fbxw11/Rel/Xpo1/Ddx5/Strn3/Snw1/Ylpm1/Yy1/Hivep1/Ptch1/Mterf3/Smad5/Hnrnpk/Kat6b/Nr1d2/Thrb/Nipbl/Zscan26/Mtdh/Osr2/Zfp263/Zbtb20/Zfp148/Tra2b/Paxbp1/Mospd1/Gps2/Phf10/Srsf7/Zeb1/Epc1/Zfp397/Impact/Nr3c1/Tcerg1/Tle…	198	0,115183246073298	1	4	GO:0010629	0,744	0	0	negative regulation of RNA metabolic process	negative regulation of gene expression	BP
GO:0051254	positive regulation of RNA metabolic process	248/1719	1196/11452	0,0000000110646399751964	0,00000339052182097089	0,00000327724098312959	Klf6/Pdgfb/Hnrnpd/Kat2b/Sp1/Glmp/Ell2/Kmt2a/Supt6/Gtf2f1/Cdk12/Insig2/Ikbkg/Mef2c/Ncoa2/Nr2c2/Tgfbr1/Gabpa/Mrtfb/Mettl16/Ccnt1/Prdm15/E2f4/Yes1/Arnt/Wnt11/E2f3/Srsf1/Nol11/Cdk5rap3/Cep290/Sirt1/Tbk1/Actr2/Fbxw11/Rel/Ern1/Ddx5/Kat2a/Strn3/Snw1/Srsf5/Yy1/Spin1/Ptch1/Ddx41/Smad5/Hnrnpk/Ccnh/Med10/Dimt1/Kat6b/Nr1d2/Thrb/Bmpr1a/Psmc6/Nek4/Dcp1a/Nipbl/Mettl3/Sub1/Osr2/Eny2/Zfp148/Gsk3b/Senp2/Tra2b/Paxb…	248	0,144269924374636	1	6	GO:0010628	0,692	0	0	positive regulation of RNA metabolic process	positive regulation of gene expression	BP
GO:0051276	chromosome organization	185/1719	824/11452	0,00000000243756806564227	0,000000922691206024002	0,000000891863139311468	Hnrnpd/Kat2b/Fmr1/Kpnb1/Kmt2a/Supt6/Rab11a/Chmp2b/Hnrnpa2b1/Apc/Tpr/Vps4b/Eya4/Anapc1/Naf1/Setdb1/Anp32e/Top2b/Suz12/Ncor1/Zwint/Actr6/Sirt1/Pwwp3a/Cdc27/Tlk2/Kat2a/Snw1/Ylpm1/Yy1/Dek/Spin1/Slf1/Kat6b/Ube2e1/Tdrd3/Pibf1/Nipbl/Nup155/Rad21/Eny2/Naa50/Usp7/Paxbp1/Akap8/Telo2/Epc1/Esco1/Ercc3/Iws1/Nr3c1/Dcp2/Kat5/Smc5/Smc3/Slk/Huwe1/Gnl3l/Nabp2/Cbx8/Usp16/Stag2/Eya1/Trip12/Cdc73/Nucks1/Rnf2/Bmi1/Tbl…	185	0,107620709714951	40	5	GO:0051276	0,989	134,350998236	44	chromosome organization	chromosome organization	BP
GO:0051603	proteolysis involved in cellular protein catabolic process	132/1719	593/11452	0,00000091739813428236	0,000163970590401635	0,000158492163527299	Gna12/Fmr1/Rnf215/Ubqln1/Crbn/Fbxo11/Prkaca/Vps4b/Pten/Anapc1/Chfr/Dnajb9/Ube2i/Rnf5/Ppp2r5c/Sirt1/Peli1/Fbxw11/Rnft1/Tlk2/Ube2g1/Sel1l/Nemf/Atxn3/Psmc6/Mapk8/Fbxl3/Rnf19a/Sharpin/Ube2v2/Usp7/Gsk3b/Usp25/Birc6/Csnk1a1/Kat5/Arih1/Huwe1/Ube3a/Usp16/Ube2w/Rhbdd1/Trip12/Psmd1/Spopl/Yme1l1/March7/Dnajc10/Ubr1/Usp8/Itch/Tbl1xr1/Ube2j1/Rnf20/Rnf11/Usp1/Psmb2/Anapc4/Clock/Rnf6/Cul1/Tmf1/Herc2/Ate1/Zranb1…	132	0,0767888307155323	60	8	GO:0006511	0,965	58,6637555171387	67	proteolysis involved in cellular protein catabolic process	ubiquitin-dependent protein catabolic process	BP
GO:0060211	regulation of nuclear-transcribed mRNA poly(A) tail shortening	8/1719	14/11452	0,000325842164161003	0,0178595804631748	0,0172628734236127	Tnrc6c/Cnot7/Cnot1/Ago2/Tent4b/Cpeb3/Tnrc6b/Tnrc6a	8	0,00465386852821408	1	8	GO:0006511	0,616	0	0	regulation of nuclear-transcribed mRNA poly(A) tail shortening	ubiquitin-dependent protein catabolic process	BP
GO:0060213	positive regulation of nuclear-transcribed mRNA poly(A) tail shortening	7/1719	12/11452	0,00066973994253973	0,0314582228484903	0,0304071711138476	Tnrc6c/Cnot7/Cnot1/Ago2/Cpeb3/Tnrc6b/Tnrc6a	7	0,00407213496218732	13	8	GO:0006511	0,609	5,78858432757267	18	positive regulation of nuclear-transcribed mRNA poly(A) tail shortening	ubiquitin-dependent protein catabolic process	BP
GO:0061013	regulation of mRNA catabolic process	31/1719	102/11452	0,000058084338195895	0,00457203437699483	0,00441927798366866	Hnrnpd/Fmr1/Mettl16/Pum2/Samd4/Mettl3/Rock1/Dcp2/Tnrc6c/Fxr1/Dhx36/Pum1/Cnot7/Syncrip/Cnot6l/Cnot1/Ago2/Tent4b/Rbm24/Cpeb3/Rc3h1/Tardbp/Pde12/Ythdf3/Tnrc6b/Gigyf2/Tnrc6a/Npm1/Hnrnpc/Qk/Hnrnpr	31	0,0180337405468296	1	1	GO:0006397	0,808	0	1	regulation of mRNA catabolic process	mRNA processing	BP
GO:0061014	positive regulation of mRNA catabolic process	20/1719	42/11452	0,000000555895370645836	0,000119239557003532	0,00011525564018057	Hnrnpd/Mettl16/Mettl3/Rock1/Tnrc6c/Dhx36/Pum1/Cnot7/Cnot6l/Cnot1/Ago2/Rbm24/Cpeb3/Rc3h1/Ythdf3/Tnrc6b/Gigyf2/Tnrc6a/Qk/Hnrnpr	20	0,0116346713205352	15	1	GO:0006397	0,772	41,6890171841221	17	positive regulation of mRNA catabolic process	mRNA processing	BP
GO:0061157	mRNA destabilization	14/1719	27/11452	0,00000813217785302455	0,000886958720071406	0,000857324512640893	Hnrnpd/Mettl16/Mettl3/Rock1/Dhx36/Pum1/Cnot6l/Rbm24/Cpeb3/Rc3h1/Ythdf3/Gigyf2/Qk/Hnrnpr	14	0,00814426992437464	15	8	GO:0006511	0,714	25,2262827286105	15	mRNA destabilization	ubiquitin-dependent protein catabolic process	BP
GO:0070647	protein modification by small protein conjugation or removal	164/1719	644/11452	7,23477659287571e-13	0,00000000116389468437888	0,00000000112500776019217	Senp3/Ubqln1/Crbn/Fbxo11/Tgfbr1/Pten/Anapc1/Chfr/Ube2i/Rnf5/Arnt/Suz12/Cdk5rap3/Pex12/Med23/Sirt1/Herc4/Peli1/Fbxw11/Med7/Rnft1/Cbll1/Cdc27/Ube2g1/Kat2a/Atxn3/Med10/Trim23/Ube2e1/Mapk8/Fbxl3/Rnf19a/Eny2/Sharpin/Cblb/Ube2v2/Usp7/Senp5/Dnm1l/Senp2/Usp25/Ivns1abp/Gps2/Birc6/Pja2/Mib1/Rnf138/Arih1/Huwe1/Gnl3l/Ube3a/Cbx8/Usp16/Xiap/Eya1/Ube2w/Trip12/Cdc73/Rnf2/Bmi1/Spopl/Med27/Arrdc1/March7/Traf6/Ubr1…	164	0,0954043048283886	1	3	GO:0016567	0,955	0	0	protein modification by small protein conjugation or removal	protein ubiquitination	BP
GO:0070988	demethylation	16/1719	44/11452	0,000393965193370613	0,0203362477185487	0,0196567926665692	Usp7/Kdm4c/Kdm5a/Usp9x/Otud4/Kdm6a/Jmjd1c/Kdm1b/Kdm3b/Tet2/Kdm7a/Alkbh2/Kdm3a/Kdm2a/Jmjd6/Alkbh1	16	0,00930773705642816	3	25	GO:0070988	0,999	3,144170810377	3	demethylation	demethylation	BP
GO:0071044	histone mRNA catabolic process	7/1719	12/11452	0,00066973994253973	0,0314582228484903	0,0304071711138476	Mtpap/Dcp2/Xrn1/Atm/Tent4b/Tent2/Ssb	7	0,00407213496218732	11	1	GO:0006397	0,641	5,41157623829982	13	histone mRNA catabolic process	mRNA processing	BP
GO:0071166	ribonucleoprotein complex localization	21/1719	59/11452	0,0000736255302822112	0,00544575042949459	0,00526380227994659	Supt6/Hnrnpa2b1/Tpr/Xpo1/Nup155/Eny2/Fyttd1/Thoc1/Iws1/Sdad1/Xpot/Ythdc1/Thoc2/Setd2/Nup160/Npm1/Abce1/Ssb/Srsf3/Zc3h11a/Riok2	21	0,012216404886562	1	11	GO:0006405	0,438	0	1	ribonucleoprotein complex localization	RNA export from nucleus	BP
GO:0071426	ribonucleoprotein complex export from nucleus	21/1719	58/11452	0,0000551321075601435	0,00443468890186904	0,00428652136280115	Supt6/Hnrnpa2b1/Tpr/Xpo1/Nup155/Eny2/Fyttd1/Thoc1/Iws1/Sdad1/Xpot/Ythdc1/Thoc2/Setd2/Nup160/Npm1/Abce1/Ssb/Srsf3/Zc3h11a/Riok2	21	0,012216404886562	1	11	GO:0006405	0,905	0	0	ribonucleoprotein complex export from nucleus	RNA export from nucleus	BP
GO:0071826	ribonucleoprotein complex subunit organization	48/1719	201/11452	0,000560391863425173	0,0271136965499323	0,0262077999286059	Mcts1/Celf2/Celf1/Kif5b/Naf1/Srsf6/Srsf1/Cnot2/Slu7/Mrpl22/Pum2/Luc7l3/Eif2s1/Mterf3/Luc7l/Eif3a/Sf3b1/Cdc73/Mbnl1/Eif2a/Ptbp2/C9orf72/Prkaa2/Srsf10/G3bp2/Luc7l2/Cnot7/Ddx6/Atr/Scaf11/Atm/Cnot6l/Dhx8/Gcfc2/Prpf39/Ythdc1/Cnot1/Ago2/Ramac/Prpf18/Rc3h1/Ago1/Rps23/Traf7/Cpsf6/Rpl5/Srpk2/Snu13	48	0,0279232111692845	1	9	GO:0006376	0,876	0	0	ribonucleoprotein complex subunit organization	mRNA splice site selection	BP
GO:0090307	mitotic spindle assembly	16/1719	44/11452	0,000393965193370613	0,0203362477185487	0,0196567926665692	Kpnb1/Rab11a/Chmp2b/Tpr/Vps4b/Pibf1/Smc3/Stag2/Mzt1/Map9/Ripor2/Aaas/Stag1/Cltc/Map10/Chmp1b	16	0,00930773705642816	33	12	GO:0007049	0,645	10,0068214477679	44	mitotic spindle assembly	cell cycle	BP
GO:0098727	maintenance of cell number	33/1719	128/11452	0,000994409375591524	0,0435796403306064	0,0421235995114797	Braf/Apc/Nkap/Cnot2/Med7/Eif4enif1/Med10/Bmpr1a/Mapk8/Zc3h13/Nipbl/Mettl3/Smc3/Stag2/Cdc73/Med27/Eif4e/Kdm4c/Rest/Mtf2/Cul4a/Kat6a/Ddx6/Rif1/Cnot1/Hook3/Jmjd1c/Rbpj/Gnl3/Lig4/Kdm3a/Med14/Med12	33	0,0191972076788831	3	21	GO:0019827	0,996	2,03413449319936	3	maintenance of cell number	stem cell population maintenance	BP
GO:0099170	postsynaptic modulation of chemical synaptic transmission	9/1719	14/11452	0,0000370386221304146	0,0031360991238055	0,00303131881119972	Fmr1/Rnf19a/Csnk2b/Eif4a3/Usp8/Eif4e/Ppp3ca/Nedd4/Ppp3r1	9	0,00523560209424084	12	16	GO:0099170	1	15,5755542330376	16	postsynaptic modulation of chemical synaptic transmission	postsynaptic modulation of chemical synaptic transmission	BP
GO:1900151	regulation of nuclear-transcribed mRNA catabolic process, deadenylation-dependent decay	9/1719	17/11452	0,000292896700124685	0,0169800924802013	0,0164127700430229	Tnrc6c/Dhx36/Cnot7/Cnot1/Ago2/Tent4b/Cpeb3/Tnrc6b/Tnrc6a	9	0,00523560209424084	1	8	GO:0006511	0,616	0	0	regulation of nuclear-transcribed mRNA catabolic process, deadenylation-dependent decay	ubiquitin-dependent protein catabolic process	BP
GO:1900153	positive regulation of nuclear-transcribed mRNA catabolic process, deadenylation-dependent decay	8/1719	15/11452	0,000606529802192781	0,0289112539045226	0,0279452990343637	Tnrc6c/Dhx36/Cnot7/Cnot1/Ago2/Cpeb3/Tnrc6b/Tnrc6a	8	0,00465386852821408	16	8	GO:0006511	0,609	6,56636346182811	18	positive regulation of nuclear-transcribed mRNA catabolic process, deadenylation-dependent decay	ubiquitin-dependent protein catabolic process	BP
GO:1902275	regulation of chromatin organization	41/1719	157/11452	0,000193529640289	0,0124536323525971	0,0120375436259758	Kat2b/Fmr1/Kmt2a/Supt6/Tpr/Setdb1/Ncor1/Sirt1/Tlk2/Kat2a/Snw1/Nipbl/Paxbp1/Akap8/Iws1/Slk/Trip12/Rnf20/Kdm4c/Mier1/Mtf2/Kdm5a/Atf7ip/Eed/Atrx/Mecp2/Ogt/Atm/Setd5/Morc2a/Pphln1/Rif1/Asxl2/Zmpste24/Atad2b/Kdm3a/Kdm2a/Ep300/Mapk3/Mphosph8/Noc2l	41	0,0238510762070972	5	5	GO:0051276	0,695	5,83887525233531	8	regulation of chromatin organization	chromosome organization	BP
GO:1902679	negative regulation of RNA biosynthetic process	174/1719	892/11452	0,0000889270885083435	0,00608772143139565	0,00588432436725422	Pdgfb/C1d/Nrip2/Hbp1/Cdkn1b/Etv3/Hnrnpa2b1/Mef2c/Apc/Ncoa2/Tpr/Tgfbr1/Hipk1/Gabpa/Cbx5/E2f4/Ube2i/Setdb1/Wnt11/Nkap/E2f3/Suz12/Ncor1/Cbx1/Sirt1/Cnot2/Hcfc2/Fbxw11/Rel/Xpo1/Ddx5/Strn3/Snw1/Ylpm1/Yy1/Hivep1/Ptch1/Mterf3/Smad5/Hnrnpk/Kat6b/Nr1d2/Thrb/Nipbl/Zscan26/Mtdh/Osr2/Zfp263/Zbtb20/Zfp148/Paxbp1/Mospd1/Gps2/Phf10/Zeb1/Epc1/Zfp397/Impact/Nr3c1/Tcerg1/Tle4/Kat5/Cbx8/Bach1/Cdc73/Rnf2/Pou2f1/Bmi1/…	174	0,101221640488656	1	4	GO:0010629	0,739	0	1	negative regulation of RNA biosynthetic process	negative regulation of gene expression	BP
GO:1902680	positive regulation of RNA biosynthetic process	221/1719	1120/11452	0,00000396225953916072	0,000493240533965173	0,000476760858005186	Klf6/Pdgfb/Kat2b/Sp1/Glmp/Ell2/Kmt2a/Supt6/Gtf2f1/Cdk12/Insig2/Ikbkg/Mef2c/Ncoa2/Nr2c2/Tgfbr1/Gabpa/Mrtfb/Ccnt1/Prdm15/E2f4/Yes1/Arnt/Wnt11/E2f3/Nol11/Cdk5rap3/Cep290/Sirt1/Tbk1/Actr2/Fbxw11/Rel/Ddx5/Kat2a/Strn3/Snw1/Yy1/Spin1/Ptch1/Ddx41/Smad5/Hnrnpk/Ccnh/Med10/Kat6b/Nr1d2/Thrb/Bmpr1a/Psmc6/Nek4/Dcp1a/Nipbl/Sub1/Osr2/Eny2/Zfp148/Gsk3b/Senp2/Paxbp1/Atf1/Mospd1/Gps2/Phf10/Cebpz/Zeb1/Epc1/Thoc1/Erc…	221	0,128563118091914	2	6	GO:0010628	0,685	7,58016078238056	2	positive regulation of RNA biosynthetic process	positive regulation of gene expression	BP
GO:1903311	regulation of mRNA metabolic process	75/1719	206/11452	1,84014786005017e-14	3,94711715980761e-11	3,81523989650402e-11	Hnrnpd/Fmr1/Supt6/Celf2/Hnrnpa2b1/Celf1/Rbfox1/Mettl16/Rbm25/Ccnt1/Srsf6/Srsf1/Pum2/Ddx5/Snw1/Srsf5/Hnrnpk/Samd4/Mbnl2/Mettl3/Tra2b/Son/Srsf7/Rock1/Iws1/Dcp2/Tnrc6c/Eif4a3/Cdc73/Fxr1/Mbnl1/Dhx36/Rnf20/Pum1/Srsf10/Khdrbs1/Rest/Srsf9/Tra2a/Rbm3/Cnot7/Sltm/Syncrip/Srek1/Cnot6l/Ythdc1/Cnot1/Ago2/Tent4b/Bag4/Rbm24/Cpeb3/Rc3h1/Virma/Tardbp/Rbm7/Pde12/Ythdf3/Tnrc6b/Gigyf2/Rbm15/Tnrc6a/Cpsf6/Jmjd6/Npm1/H…	75	0,043630017452007	1	1	GO:0006397	0,852	0	0	regulation of mRNA metabolic process	mRNA processing	BP
GO:1903313	positive regulation of mRNA metabolic process	27/1719	70/11452	0,00000120330912125539	0,00019358235488196	0,000187114568355213	Hnrnpd/Mettl16/Snw1/Mettl3/Tra2b/Rock1/Tnrc6c/Eif4a3/Cdc73/Dhx36/Pum1/Tra2a/Rbm3/Cnot7/Cnot6l/Cnot1/Ago2/Rbm24/Cpeb3/Rc3h1/Ythdf3/Tnrc6b/Gigyf2/Tnrc6a/Qk/Nup98/Hnrnpr	27	0,0157068062827225	1	1	GO:0006397	0,79	0	0	positive regulation of mRNA metabolic process	mRNA processing	BP
GO:1903322	positive regulation of protein modification by small protein conjugation or removal	34/1719	119/11452	0,00010372142994956	0,00688090104871564	0,00665100303387899	Ubqln1/Pten/Chfr/Ube2i/Arnt/Cdk5rap3/Peli1/Mapk8/Cblb/Senp2/Huwe1/Ube3a/Xiap/March7/Dcun1d1/Rnf20/Sprtn/Pias1/Mycbp2/Cdc14b/Topors/Wfs1/Stub1/Gnl3/Spsb4/Dcun1d3/Dcun1d4/Traf7/Ndfip2/Kdm2a/Npm1/Birc2/Ube2s/Arrdc3	34	0,0197789412449098	1	3	GO:0016567	0,778	0	0	positive regulation of protein modification by small protein conjugation or removal	protein ubiquitination	BP
GO:1903507	negative regulation of nucleic acid-templated transcription	174/1719	892/11452	0,0000889270885083435	0,00608772143139565	0,00588432436725422	Pdgfb/C1d/Nrip2/Hbp1/Cdkn1b/Etv3/Hnrnpa2b1/Mef2c/Apc/Ncoa2/Tpr/Tgfbr1/Hipk1/Gabpa/Cbx5/E2f4/Ube2i/Setdb1/Wnt11/Nkap/E2f3/Suz12/Ncor1/Cbx1/Sirt1/Cnot2/Hcfc2/Fbxw11/Rel/Xpo1/Ddx5/Strn3/Snw1/Ylpm1/Yy1/Hivep1/Ptch1/Mterf3/Smad5/Hnrnpk/Kat6b/Nr1d2/Thrb/Nipbl/Zscan26/Mtdh/Osr2/Zfp263/Zbtb20/Zfp148/Paxbp1/Mospd1/Gps2/Phf10/Zeb1/Epc1/Zfp397/Impact/Nr3c1/Tcerg1/Tle4/Kat5/Cbx8/Bach1/Cdc73/Rnf2/Pou2f1/Bmi1/…	174	0,101221640488656	4	4	GO:0010629	0,739	6,80482086832165	5	negative regulation of nucleic acid-templated transcription	negative regulation of gene expression	BP
GO:1903508	positive regulation of nucleic acid-templated transcription	221/1719	1119/11452	0,00000371042517657541	0,000477531720225255	0,000461576891965981	Klf6/Pdgfb/Kat2b/Sp1/Glmp/Ell2/Kmt2a/Supt6/Gtf2f1/Cdk12/Insig2/Ikbkg/Mef2c/Ncoa2/Nr2c2/Tgfbr1/Gabpa/Mrtfb/Ccnt1/Prdm15/E2f4/Yes1/Arnt/Wnt11/E2f3/Nol11/Cdk5rap3/Cep290/Sirt1/Tbk1/Actr2/Fbxw11/Rel/Ddx5/Kat2a/Strn3/Snw1/Yy1/Spin1/Ptch1/Ddx41/Smad5/Hnrnpk/Ccnh/Med10/Kat6b/Nr1d2/Thrb/Bmpr1a/Psmc6/Nek4/Dcp1a/Nipbl/Sub1/Osr2/Eny2/Zfp148/Gsk3b/Senp2/Paxbp1/Atf1/Mospd1/Gps2/Phf10/Cebpz/Zeb1/Epc1/Thoc1/Erc…	221	0,128563118091914	1	6	GO:0010628	0,685	0	0	positive regulation of nucleic acid-templated transcription	positive regulation of gene expression	BP
GO:1905269	positive regulation of chromatin organization	29/1719	96/11452	0,000112131983990242	0,00736295221405315	0,00711694837162558	Kat2b/Fmr1/Kmt2a/Tpr/Setdb1/Ncor1/Sirt1/Kat2a/Snw1/Nipbl/Paxbp1/Akap8/Slk/Rnf20/Mier1/Mtf2/Atf7ip/Eed/Mecp2/Ogt/Atm/Morc2a/Pphln1/Rif1/Asxl2/Kdm2a/Ep300/Mapk3/Mphosph8	29	0,016870273414776	1	5	GO:0051276	0,643	0	0	positive regulation of chromatin organization	chromosome organization	BP
GO:1990823	response to leukemia inhibitory factor	29/1719	100/11452	0,000246276280821735	0,0149508289347912	0,0144513062897282	Rnmt/Cacybp/Sirt1/Twistnb/Abcd4/Nol8/Kat6b/Pmm1/Srsf7/Rnf138/Tle4/Ncl/Pdcd10/Lrba/Gclm/Mtf2/Sdad1/Eed/Piga/Smarca5/Mga/Rif1/Bclaf1/Gnpnat1/Mynn/Kdm3a/Mat2a/Wdr35/Srsf3	29	0,016870273414776	1	13	GO:1990830	0,998	0	0	response to leukemia inhibitory factor	cellular response to leukemia inhibitory factor	BP
GO:1990830	cellular response to leukemia inhibitory factor	29/1719	100/11452	0,000246276280821735	0,0149508289347912	0,0144513062897282	Rnmt/Cacybp/Sirt1/Twistnb/Abcd4/Nol8/Kat6b/Pmm1/Srsf7/Rnf138/Tle4/Ncl/Pdcd10/Lrba/Gclm/Mtf2/Sdad1/Eed/Piga/Smarca5/Mga/Rif1/Bclaf1/Gnpnat1/Mynn/Kdm3a/Mat2a/Wdr35/Srsf3	29	0,016870273414776	315	13	GO:1990830	0,998	19,1666911287573	315	cellular response to leukemia inhibitory factor	cellular response to leukemia inhibitory factor	BP
GO:2000113	negative regulation of cellular macromolecule biosynthetic process	219/1719	1055/11452	0,0000000843824190766051	0,0000236087333373023	0,0000228199411589775	Pdgfb/Hnrnpd/C1d/Fmr1/Nrip2/Hbp1/Cdkn1b/Etv3/Hnrnpa2b1/Mef2c/Apc/Ncoa2/Tpr/Tgfbr1/Hipk1/Gabpa/Cbx5/Mettl16/E2f4/Ube2i/Setdb1/Wnt11/Nkap/E2f3/Suz12/Ncor1/Cbx1/Sirt1/Cnot2/Hcfc2/Fbxw11/Rel/Xpo1/Cpeb4/Eif4enif1/Lig3/Ddx5/Strn3/Snw1/Eif2s1/Ylpm1/Yy1/Hivep1/Ptch1/Mterf3/Smad5/Hnrnpk/Kat6b/Nr1d2/Thrb/Samd4/Nipbl/Mettl3/Zscan26/Mtdh/Osr2/Zfp263/Zbtb20/Zfp148/Paxbp1/Mospd1/Gps2/Phf10/Zeb1/Epc1/Zfp397/Roc…	219	0,12739965095986	1	4	GO:0010629	0,755	0	0	negative regulation of cellular macromolecule biosynthetic process	negative regulation of gene expression	BP
GO:2001020	regulation of response to DNA damage stimulus	45/1719	180/11452	0,000283942124865517	0,0166106143046327	0,0160556365151228	Fmr1/Eya4/Top2b/Atad5/Sirt1/Actr2/Helb/Mrnip/Ddx5/Dek/Hnrnpk/Slf1/Parg/Nek4/Ube2v2/Senp2/Thoc1/Rad9a/Cbx8/Eya1/Trip12/March7/Skil/Usp1/Fam168a/Blm/Smg1/Brcc3/Cul4a/Nek1/Atr/Atm/Slf2/Rif1/Bclaf1/Mcl1/Zmpste24/Klhl15/Setd2/Ppp4r2/Ercc6/Npm1/Nsd2/Rnf169/Hmgb1	45	0,0261780104712042	10	14	GO:0006974	0,801	7,29234933827127	13	regulation of response to DNA damage stimulus	cellular response to DNA damage stimulus	BP
GO:2001252	positive regulation of chromosome organization	46/1719	157/11452	0,00000323006078931894	0,000435905863178227	0,000421341797819514	Hnrnpd/Kat2b/Fmr1/Kmt2a/Hnrnpa2b1/Tpr/Naf1/Setdb1/Ncor1/Sirt1/Kat2a/Snw1/Slf1/Nipbl/Rad21/Paxbp1/Akap8/Smc5/Slk/Nabp2/Dhx36/Rnf20/Mier1/Anapc4/Mtf2/Cct6a/Atf7ip/Eed/Atrx/Mecp2/Atr/Ogt/Atm/Morc2a/Slf2/Pphln1/Rif1/Asxl2/Gnl3/Lig4/Kdm2a/Ep300/Slx1b/Mapk3/Mapk1/Mphosph8	46	0,0267597440372309	2	5	GO:0051276	0,753	7,82818338854906	2	positive regulation of chromosome organization	chromosome organization	BP
GO:0000151	ubiquitin ligase complex	64/1752	256/11619	0,0000191645152456197	0,00149657441781703	0,00133326340512589	Ikbkg/Crbn/Fbxo11/Cacybp/Anapc1/Med23/Fbxw11/Med7/Cdc27/Sel1l/Med10/Ube2e1/Fbxl3/Rnf19a/Sharpin/Arih1/Cbx8/Mkln1/Rnf2/Bmi1/Spopl/Med27/Ubr1/Itch/Dcun1d1/Ccnc/Rnf20/Rnf11/Klhl7/Anapc4/Cdk8/Cul1/Rad18/Cul4b/Brcc3/Cul4a/Klhl2/Cul5/Nedd4/Armc8/Kctd17/Dcaf10/Topors/Phc3/Rnf144b/Ranbp9/Wdr26/Stub1/Dcaf1/Ankib1/Dcaf17/Klhl15/Ubr3/Spsb4/Dcun1d3/Dcun1d4/Traf7/Ube4a/Ube2s/Klhl24/Rnf217/Ube2d3/Med12/Ube2d2a	64	0,0365296803652968	102	2	GO:1990234	0,873	36,907604566595	112	ubiquitin ligase complex	transferase complex	CC
GO:0000228	nuclear chromosome	89/1752	437/11619	0,00147395920159217	0,0452189626488455	0,0402845240435154	Kat2b/Sp1/Cdk12/Etv3/Mef2c/Gabpa/Cbx5/E2f4/Ppp1cb/Setdb1/Suz12/Ncor1/Cbx1/Actr6/Sirt1/Helb/Lig3/Kat2a/Yy1/Hnrnpk/Kat6b/Thrb/Nipbl/Rad21/Phf10/Rsph1/Akap8/Telo2/Thoc1/Rad9a/Kat5/Smc3/Nabp2/Cbx8/Orc2/Ercc5/Nucks1/Rnf2/Kifap3/Usf1/Orc4/Dclre1b/Kdm4c/Nasp/Clock/Ing3/Cbx3/Smarcad1/Blm/Mef2a/Eed/Ino80e/Smarca1/Atrx/Rbbp7/Mecp2/Kat6a/Smarca5/Topbp1/Tubg1/Rsf1/Polr3g/Rif1/Thoc2/Asxl2/H2afz/Rara/Pogz/Bptf…	89	0,0507990867579909	50	3	GO:0005694	0,811	7,07357408723531	53	nuclear chromosome	chromosome	CC
GO:0000785	chromatin	108/1752	441/11619	0,0000000896998812938953	0,0000154104396062912	0,0000137288028843499	Kat2b/Sp1/Supt6/Cdk12/Etv3/Hnrnpa2b1/Mef2c/Gabpa/Cbx5/E2f4/Setdb1/Top2b/Suz12/Ncor1/Cbx1/Actr6/Tmpo/Sirt1/Kat2a/Snw1/Yy1/Hnrnpk/Slf1/Kat6b/Thrb/Parg/Nipbl/Rad21/Glyr1/Phf10/Akap8/Telo2/Sos1/Esco1/Csnk2b/Kat5/Smc3/Cbx8/Stag2/Sf3b1/Orc2/Nucks1/Rnf2/Usf1/Bmi1/Rnf20/Kdm4c/Nasp/Pds5a/Clock/Rest/Ing3/Cbx3/Smarcad1/Rad18/Mef2a/Eed/Ino80e/Smarca1/Atrx/Rbbp7/Mecp2/Kat6a/Smarca5/Ist1/Mau2/Ddx6/Ice2/Ttc37/O…	108	0,0616438356164384	137	3	GO:0005694	0,842	113,93260939348	157	chromatin	chromosome	CC
GO:0000932	P-body	22/1752	62/11619	0,0000565988254228481	0,0032412260692151	0,00288753305841478	Cnot2/Eif4enif1/Samd4/Dcp1a/Dcp2/Btbd1/Tnrc6c/Eif4e/C9orf72/Pum1/Cnot7/Ddx6/Xrn1/Cnot1/Ago2/Rc3h1/Dcp1b/Ago1/Tnrc6b/Tnrc6a/Top1/Syne1	22	0,0125570776255708	73	4	GO:0036464	0,915	26,5861239923124	104	P-body	cytoplasmic ribonucleoprotein granule	CC
GO:0005681	spliceosomal complex	47/1752	176/11619	0,0000420677387429596	0,00258115625572873	0,00229949218542343	Hnrnpa2b1/Srsf1/Slu7/Ddx5/Luc7l3/Snw1/Prpf4b/Ddx41/Hnrnpk/Wbp4/Tra2b/Ppil1/Luc7l/Smndc1/Eif4a3/Cwf19l2/Sf3b1/Cwc22/Api5/Raly/Ctnnbl1/Prpf38b/Rnpc3/Ptbp2/Srrm1/Dhx15/Rbm28/Luc7l2/Gpkow/Rbm3/Rbm41/Syncrip/Srek1/Ttf2/Dhx8/Gcfc2/Prpf39/Srrm2/Prpf18/Scaf8/Hnrnpa1/Mfap1b/Hnrnpc/Prpf40a/Snu13/Hnrnpr/Mfap1a	47	0,0268264840182648	151	5	GO:1990904	0,86	33,609278718313	159	spliceosomal complex	ribonucleoprotein complex	CC
GO:0005694	chromosome	172/1752	790/11619	0,000000129249870789864	0,0000185042731680822	0,0000164850273796897	Kat2b/Fmr1/Sp1/Sept7/Supt6/Cdk12/Etv3/Hnrnpa2b1/Fbxo11/Mef2c/Apc/Tpr/Gabpa/Cbx5/E2f4/Ppp1cb/Setdb1/Top2b/Suz12/Atad5/Ppp2r5c/Ncor1/Cbx1/Zwint/Actr6/Tmpo/Sirt1/Actr2/Helb/Xpo1/Lig3/Pafah1b1/Kat2a/Snw1/Yy1/Prpf4b/Hnrnpk/Slf1/Kat6b/Thrb/Parg/Nipbl/Rad21/Glyr1/Usp7/Phf10/Rsph1/Akap8/Telo2/Sos1/Thoc1/Esco1/Rnf138/Csnk2b/Csnk1a1/Dctn4/Rad9a/Kat5/Smc5/Smc3/Nabp2/Cbx8/Stag2/Sf3b1/Orc2/Ercc5/Sept2/Nucks1/…	172	0,0981735159817352	422	3	GO:0005694	0,98	135,400345327164	423	chromosome	chromosome	CC
GO:0005730	nucleolus	147/1752	713/11619	0,0000252530676097201	0,00166864500590381	0,00148655709734952	Klf6/C1d/Fmr1/Nom1/Cdk12/Senp3/Crbn/Fbxo11/Mob1b/Zfp655/Rnmt/Cbx5/Dnajb9/Ube2i/Top2b/Suz12/Nol11/Rev3l/Herc4/Ddx21/Ddx50/Xpo1/Twistnb/Ddx5/Mif4gd/Wdr37/Atxn3/Nup153/Nol8/Spin1/Agtpbp1/Dimt1/Samd4/Akap11/Sub1/Mtdh/Retreg1/Oxr1/Senp5/Brwd1/Cript/Zfp397/Osbp/Kat5/Eif3a/Noc3l/Gnl3l/Ube2w/Wdr75/Carf/Nhej1/Ncl/Nucks1/Nvl/Orc4/Med27/Katnbl1/Ppid/Cpne3/Rnf20/Nfx1/Cmpk1/Klhl7/Clock/Uso1/Sdad1/Srsf9/Cdk8/R…	147	0,0839041095890411	706	1	GO:0016604	0,607	50,609150239708	849	nucleolus	nuclear body	CC
GO:0005819	spindle	51/1752	208/11619	0,000217607148045441	0,0103846966761686	0,00925148518298454	Unc119/Ikbkg/Rab11a/Tpr/Vps4b/Bnip2/Ncor1/Cbx1/Cdc27/Pafah1b1/Kat2a/Ppp2r3c/Spin1/Lats2/Iqcb1/Rsph1/Birc6/Dctn4/Smc3/Stag2/Sept2/Kifap3/Katnbl1/Tubgcp4/Haus2/Tbl1xr1/Tbck/Mad1l1/Cbx3/Arl8b/Dynlt3/Ciao2b/Cdc14b/Mzt1/Clasp2/Tubgcp5/Map9/Atm/Tubg1/Rif1/Aaas/Topors/Stag1/Cep44/Ckap5/Cltc/Map10/Npm1/Haus3/Syne1/Nup62	51	0,0291095890410959	78	7	GO:0005819	0,995	17,1423138744917	89	spindle	spindle	CC
GO:0008278	cohesin complex	5/1752	6/11619	0,000407103059703124	0,0174850764142492	0,0155770486528511	Rad21/Smc3/Stag2/Stag1/Wapl	5	0,00285388127853881	10	3	GO:0005694	0,646	7,11088333501136	17	cohesin complex	chromosome	CC
GO:0008287	protein serine/threonine phosphatase complex	14/1752	40/11619	0,00144847002478057	0,0452189626488455	0,0402845240435154	Ppp1cb/Ppp2r5c/Ppp4r3b/Ppp2r5e/Ppp2r2a/Shoc2/Ppp3ca/Nck1/Ppp3r1/Cnep1r1/Ppp4r3a/Ppp2r3a/Ppp4r2/Ppp2r5d	14	0,00799086757990868	1	2	GO:1990234	0,62	0	1	protein serine/threonine phosphatase complex	transferase complex	CC
GO:0010494	cytoplasmic stress granule	20/1752	48/11619	0,00000784967450136465	0,000674287039667223	0,00060070666973601	Fmr1/Kpnb1/Pum2/Eif2s1/Hnrnpk/Larp4/Rock1/Mbnl1/Dhx36/Eif4e/C9orf72/Prkaa2/Pum1/G3bp2/Ddx6/Nufip2/Rc3h1/Gigyf2/Tia1/Rbm4	20	0,0114155251141553	61	4	GO:0036464	0,891	41,3398734482773	73	cytoplasmic stress granule	cytoplasmic ribonucleoprotein granule	CC
GO:0016234	inclusion body	19/1752	62/11619	0,00142616733594189	0,0452189626488455	0,0402845240435154	Ubqln1/Tpr/Tbk1/Atxn3/Nup153/Slf1/Psmc6/Arih1/Eps15/Htt/Rad18/Urb2/Zdhhc17/Tdp2/Picalm/Stub1/Wdfy3/Zbtb14/Nup98	19	0,0108447488584475	19	8	GO:0042405	0,883	5,3240247400329	22	inclusion body	nuclear inclusion body	CC
GO:0016604	nuclear body	147/1752	577/11619	1,73907886016694e-11	0,00000000746934370441699	0,00000000665426490179664	Fmr1/Hbp1/Cdk12/Pkn2/Hnrnpa2b1/Prkaca/Mef2c/Ncoa2/Gcat/Fnbp4/Hipk1/Cbx5/Prdm15/Chfr/Ube2i/Arnt/Srsf6/Nbr1/Suz12/Srsf1/Zwint/Sirt1/Papolg/Med7/Slu7/Ppp4r3b/Cbll1/Ddx42/Luc7l3/Snw1/Srsf5/Trip11/Ylpm1/Hivep1/Prpf4b/Erbin/Thrb/Zmym2/Zc3h13/Wbp4/Fbxl3/Mettl3/Mtdh/Retreg1/Eif3e/Glyr1/Zbtb20/Fyttd1/Senp2/Son/Srsf7/Telo2/Thoc1/Nr3c1/Csnk1a1/Smc5/Noc3l/Arih1/Eya1/Sf3b1/Trip12/Rnf2/Bmi1/Yme1l1/Cwc22/Hipk3/…	147	0,0839041095890411	290	1	GO:0016604	0,992	374,458997514769	300	nuclear body	nuclear body	CC
GO:0016605	PML body	22/1752	65/11619	0,000127104557889357	0,00642251854276222	0,00572167266783669	Hipk1/Cbx5/Chfr/Ube2i/Sirt1/Zmym2/Eif3e/Senp2/Smc5/Hipk3/Skil/Rnf6/Blm/Atrx/Kat6a/Pias1/Atr/Topbp1/Tdp2/Topors/Morc3/Wdfy3	22	0,0125570776255708	73	1	GO:0016604	0,81	20,6206163505523	92	PML body	nuclear body	CC
GO:0016607	nuclear speck	78/1752	279/11619	0,000000017011668859302	0,0000036532558875351	0,00000325460085808225	Hbp1/Cdk12/Prkaca/Mef2c/Gcat/Fnbp4/Hipk1/Srsf6/Srsf1/Slu7/Ppp4r3b/Cbll1/Ddx42/Luc7l3/Snw1/Srsf5/Trip11/Ylpm1/Prpf4b/Erbin/Zc3h13/Wbp4/Mettl3/Glyr1/Fyttd1/Son/Srsf7/Thoc1/Nr3c1/Csnk1a1/Smc5/Noc3l/Sf3b1/Trip12/Cwc22/Api5/Rbm39/Dhx36/Ccnl1/Pnisr/Prkaa2/Pum1/Srsf10/Dhx15/Srsf9/Luc7l2/Dusp11/Kat6a/Cnot7/Sprtn/Rp9/Srek1/Rsrc1/Ythdc1/Topors/Bclaf1/Fam76b/Taf5l/Rreb1/Gpatch2/Baz2a/Rad54l2/Virma/Ncapg2/Pp…	78	0,0445205479452055	323	1	GO:0016604	0,915	170,813100357618	361	nuclear speck	nuclear body	CC
GO:0017053	transcription repressor complex	23/1752	69/11619	0,000117288133758502	0,00629690668115956	0,00560976797647571	C1d/Sp1/Etv3/Cbx5/Ncor1/Sirt1/Gps2/Sp3/Tbl1xr1/Mier1/Rest/Dr1/N4bp2l2/Rbbp7/Smarca5/Rcor1/Rbpj/Baz2a/Gatad2b/Arid4a/Lin9/Chd4/Csnk2a1	23	0,0131278538812785	58	6	GO:0017053	0,999	19,6681396424383	68	transcription repressor complex	transcription repressor complex	CC
GO:0031248	protein acetyltransferase complex	25/1752	88/11619	0,000957294862098137	0,0342631786059292	0,0305242703835678	Kat2b/Kat2a/Kat6b/Eny2/Naa50/Phf10/Epc1/Kat5/Kansl1l/Dr1/Ing3/Ing4/Hcfc1/Kat6a/Ogt/Rsf1/Naa30/Taf6/Taf2/Taf5l/Zzz3/Naa25/Taf9b/Ep300/Msl2	25	0,0142694063926941	1	2	GO:1990234	0,789	0	0	protein acetyltransferase complex	transferase complex	CC
GO:0034399	nuclear periphery	30/1752	110/11619	0,000665668197512758	0,026907201408991	0,0239710010714251	Kpnb1/Hnrnpa2b1/Tpr/Tnpo1/Snw1/Yy1/Nup153/Rad21/Akap8/Telo2/Csnk2b/Tcerg1/Smc3/Stag2/Sf3b1/Srrm1/Anapc4/Zfp326/Blm/Morc2a/Xpot/Stag1/Nup205/Ppig/Scaf8/Npm1/Prpf40a/Nup98/Ranbp6/Atf7	30	0,0171232876712329	22	1	GO:0016604	0,501	7,62038663195403	23	nuclear periphery	nuclear body	CC
GO:0034708	methyltransferase complex	33/1752	106/11619	0,0000216188232479705	0,00154754743083389	0,00137867407905917	Kmt2a/Senp3/Rnmt/Cbx5/Suz12/Sirt1/Hcfc2/Cbll1/Zc3h13/Mettl3/Rnf2/Usf1/Kdm4c/Rest/Mtf2/Kdm5a/Eed/Rbbp7/Hcfc1/Mga/Taf6/Kdm6a/Trmt6/Kmt2c/Ramac/Pogz/Bptf/Virma/Prdm10/Rbm15/Kmt2d/Zfp407/Chd8	33	0,0188356164383562	1	2	GO:1990234	0,803	0	1	methyltransferase complex	transferase complex	CC
GO:0035097	histone methyltransferase complex	25/1752	83/11619	0,000366707081483629	0,016579020157602	0,0147698641683434	Kmt2a/Senp3/Cbx5/Suz12/Sirt1/Hcfc2/Rnf2/Usf1/Kdm4c/Rest/Mtf2/Kdm5a/Eed/Rbbp7/Hcfc1/Mga/Taf6/Kdm6a/Kmt2c/Pogz/Bptf/Prdm10/Kmt2d/Zfp407/Chd8	25	0,0142694063926941	47	2	GO:1990234	0,789	12,204854912853	60	histone methyltransferase complex	transferase complex	CC
GO:0035770	ribonucleoprotein granule	49/1752	166/11619	0,00000141032640974075	0,000151433798245913	0,000134908855247569	Fmr1/Kpnb1/Hnrnpa2b1/Cnot2/Eif4enif1/Pum2/Helz/Eif2s1/Hnrnpk/Samd4/Dcp1a/Larp4/Rock1/Dcp2/Pitpnm1/Btbd1/Tnrc6c/Ncl/Uhmk1/Fxr1/Mbnl1/Dhx36/Eif4e/C9orf72/Prkaa2/Pum1/Htt/Clock/G3bp2/Cnot7/Ddx6/Xrn1/Ythdc2/Cnot1/Ago2/Nufip2/Taf5l/Rc3h1/Dcp1b/Ago1/Tnrc6b/Gigyf2/Lig4/Tnrc6a/Blnk/Top1/Tia1/Rbm4/Syne1	49	0,0279680365296804	12	4	GO:0036464	0,992	36,25652183892	13	ribonucleoprotein granule	cytoplasmic ribonucleoprotein granule	CC
GO:0036464	cytoplasmic ribonucleoprotein granule	48/1752	155/11619	0,000000383080928808109	0,0000470095025494523	0,0000418796744727061	Fmr1/Kpnb1/Hnrnpa2b1/Cnot2/Eif4enif1/Pum2/Helz/Eif2s1/Hnrnpk/Samd4/Dcp1a/Larp4/Rock1/Dcp2/Pitpnm1/Btbd1/Tnrc6c/Ncl/Uhmk1/Fxr1/Mbnl1/Dhx36/Eif4e/C9orf72/Prkaa2/Pum1/Htt/Clock/G3bp2/Cnot7/Ddx6/Xrn1/Cnot1/Ago2/Nufip2/Taf5l/Rc3h1/Dcp1b/Ago1/Tnrc6b/Gigyf2/Lig4/Tnrc6a/Blnk/Top1/Tia1/Rbm4/Syne1	48	0,0273972602739726	66	4	GO:0036464	0,997	78,4721369563769	70	cytoplasmic ribonucleoprotein granule	cytoplasmic ribonucleoprotein granule	CC
GO:0042405	nuclear inclusion body	7/1752	12/11619	0,000689125065189526	0,026907201408991	0,0239710010714251	Tpr/Atxn3/Nup153/Slf1/Rad18/Stub1/Nup98	7	0,00399543378995434	12	8	GO:0042405	1	6,12607225601993	14	nuclear inclusion body	nuclear inclusion body	CC
GO:1902493	acetyltransferase complex	25/1752	88/11619	0,000957294862098137	0,0342631786059292	0,0305242703835678	Kat2b/Kat2a/Kat6b/Eny2/Naa50/Phf10/Epc1/Kat5/Kansl1l/Dr1/Ing3/Ing4/Hcfc1/Kat6a/Ogt/Rsf1/Naa30/Taf6/Taf2/Taf5l/Zzz3/Naa25/Taf9b/Ep300/Msl2	25	0,0142694063926941	1	2	GO:1990234	0,789	0	0	acetyltransferase complex	transferase complex	CC
GO:1902494	catalytic complex	255/1752	1182/11619	0,000000000188631801259655	0,0000000540115724273479	0,0000000481176559704454	Gna12/Kat2b/Kmt2a/Gtf2f1/Cdk12/Ikbkg/Hnrnpa2b1/Senp3/Ubqln1/Crbn/Fbxo11/Prkaca/Tpr/Tgfbr1/Rnmt/Cbx5/Ccnt1/Cacybp/Anapc1/Ppp1cb/Ube2i/Golga7/Suz12/Atad5/Pigt/Ppp2r5c/Srsf1/Ncor1/Plod1/Rev3l/Actr6/Med23/Sirt1/Hcfc2/Fbxw11/Pfkl/Med7/Slu7/Ppp4r3b/Twistnb/Cbll1/Cdc27/Ddx5/Kat2a/Gtf2a1/Sel1l/Snw1/Ppp2r5e/Yy1/Prpf4b/Sptlc1/Ddx41/Hnrnpk/Ccnh/Med10/Kat6b/Ube2e1/Psmc6/Zc3h13/Ppp2r2a/Fbxl3/Mettl3/Rnf19a/Eny…	255	0,145547945205479	5	2	GO:1990234	0,9	85,0052763322492	5	catalytic complex	transferase complex	CC
GO:1903293	phosphatase complex	14/1752	40/11619	0,00144847002478057	0,0452189626488455	0,0402845240435154	Ppp1cb/Ppp2r5c/Ppp4r3b/Ppp2r5e/Ppp2r2a/Shoc2/Ppp3ca/Nck1/Ppp3r1/Cnep1r1/Ppp4r3a/Ppp2r3a/Ppp4r2/Ppp2r5d	14	0,00799086757990868	1	2	GO:1990234	0,62	0	0	phosphatase complex	transferase complex	CC
GO:1990234	transferase complex	181/1752	692/11619	4,28479021831376e-15	3,68063479753152e-12	3,27899209338327e-12	Kat2b/Kmt2a/Gtf2f1/Cdk12/Ikbkg/Senp3/Crbn/Fbxo11/Prkaca/Tgfbr1/Rnmt/Cbx5/Ccnt1/Cacybp/Anapc1/Ube2i/Golga7/Suz12/Rev3l/Med23/Sirt1/Hcfc2/Fbxw11/Pfkl/Med7/Twistnb/Cbll1/Cdc27/Kat2a/Gtf2a1/Sel1l/Snw1/Sptlc1/Ccnh/Med10/Kat6b/Ube2e1/Zc3h13/Fbxl3/Mettl3/Rnf19a/Eny2/Sharpin/Ube2v2/Naa50/Nus1/Phf10/Tbc1d5/Epc1/Ccny/Ercc3/Kat5/Smc5/Chuk/Arih1/Chm/Cbx8/Mkln1/Pigq/Dhtkd1/Rb1cc1/Kansl1l/Ormdl1/Ccnt2/Cdc73/Rn…	181	0,103310502283105	4	2	GO:1990234	0,987	181,24152279323	6	transferase complex	transferase complex	CC
GO:1990904	ribonucleoprotein complex	154/1752	736/11619	0,00000692785638926223	0,000661225404264029	0,000589070361987561	Mcts1/Hnrnpd/Fmr1/Kpnb1/Celf2/Hnrnpa2b1/Celf1/Rps15a/Cbx5/Naf1/Ro60/Srsf1/Cnot2/Xpo1/Cpeb4/Slu7/Eif4enif1/Mrpl22/Pum2/Ddx5/Helz/Luc7l3/Snw1/Eif2s1/Wdr37/Prpf4b/Ddx41/Hnrnpk/Samd4/Dcp1a/Wbp4/Gsk3b/Tra2b/Larp4/Ppil1/Luc7l/Rock1/Riok3/Impact/Dcp2/Csnk1a1/Pitpnm1/Eif3a/Smndc1/Btbd1/Gnl3l/Tnrc6c/Eif4a3/Cwf19l2/Sf3b1/Ncl/Nvl/Uhmk1/Cwc22/Api5/Raly/Ctnnbl1/Fxr1/Mbnl1/Dhx36/Eif2a/Prpf38b/Rnpc3/Ptbp2/Eif4e…	154	0,0878995433789954	166	5	GO:1990904	0,986	51,683101905333	188	ribonucleoprotein complex	ribonucleoprotein complex	CC
GO:0003677	DNA binding	292/1693	1429/11355	0,000000000947844994830324	0,00000035165049308205	0,000000327255956109838	Klf6/Hnrnpd/C1d/Kat2b/Sp1/Glmp/Kmt2a/Supt6/Gtf2f1/Hbp1/Cdk12/Etv3/Hnrnpa2b1/Mef2c/Ncoa2/Nr2c2/Crip1/Gabpa/Ccnt1/Prdm15/E2f4/Arnt/Setdb1/Lcorl/Wnt11/Nkap/E2f3/Top2b/Suz12/Atad5/Dhx58/Ncor1/Rev3l/Sim1/Tmpo/Sirt1/Rel/Lig3/Luc7l3/Gtf2a1/Atxn3/Yy1/Hivep1/Nup153/Dek/Spin1/Ddx41/Mterf3/Smad5/Hnrnpk/Kat6b/Nr1d2/Thrb/Sub1/Ankrd33b/Osr2/Zfp263/Glyr1/Zbtb20/Zfp148/Son/Paxbp1/Atf1/Zfp605/Zfp54/Zfp51/Akap8/Ce…	292	0,172474896633196	1756	2	GO:0003677	0,945	311,178584262641	1944	DNA binding	DNA binding	MF
GO:0003682	chromatin binding	100/1693	450/11355	0,0000159448365986255	0,00161332755766093	0,00150140853713373	Hnrnpd/Kat2b/Fmr1/Kmt2a/Supt6/Gtf2f1/Mef2c/Ncoa2/Tpr/Gabpa/Cbx5/Ccnt1/Prdm15/E2f4/Setdb1/Nkap/Top2b/Suz12/Ncor1/Actr6/Pwwp3a/Rel/Mrnip/Ddx5/Kat2a/Nup153/Thrb/Parg/Tdrd3/Nipbl/Rad21/Eny2/Akap8/Zeb1/Csnk2b/Nr3c1/Tle4/Kat5/Smc3/Noc3l/Stag2/Sf3b1/Ccnt2/Nucks1/Rnf2/Pou2f1/Bmi1/Atf2/Sp3/Skil/Ash1l/Rnf20/Kdm4c/Prkaa2/Ift74/Clock/Rest/Mtf2/Smarcad1/Kdm5a/Mef2a/Eed/Smarca1/Atrx/Hcfc1/Mecp2/Kat6a/Smarca5/H…	100	0,0590667454223272	485	4	GO:0003682	0,991	48,2166546046129	575	chromatin binding	chromatin binding	MF
GO:0003700	DNA-binding transcription factor activity	120/1693	625/11355	0,00157613672959289	0,0461642152641285	0,0429617324631413	Klf6/Sp1/Glmp/Hbp1/Etv3/Mef2c/Nr2c2/Gabpa/Mrtfb/Prdm15/E2f4/Arnt/E2f3/Ncor1/Sim1/Sirt1/Rel/Strn3/Ylpm1/Yy1/Hivep1/Smad5/Hnrnpk/Nr1d2/Thrb/Bmpr1a/Zmym2/Sub1/Zscan26/Osr2/Zbtb20/Zfp148/Paxbp1/Atf1/Cebpz/Zeb1/Nr3c1/Tcerg1/Tle4/Sp4/Bach1/Stag2/Ikzf2/Carf/Stk16/Nucks1/Pou2f1/Usf1/Atf2/Sp3/Skil/Nfx1/Clock/Rest/Mtf2/Aff1/Zkscan1/Kdm5a/Mef2a/Hcfc1/Mecp2/Nr3c2/Hinfp/Rora/Tfdp2/Gpbp1/Foxj3/Mga/Lyl1/Gpbp1l1…	120	0,0708800945067927	753	7	GO:0003713	0,715	11,8178617015613	993	DNA-binding transcription factor activity	transcription coactivator activity	MF
GO:0003712	transcription coregulator activity	78/1693	374/11355	0,00102822967758158	0,0347554773534362	0,0323444362943029	C1d/Kat2b/Ncoa2/Hipk1/Mrtfb/Med13l/Ncor1/Sirt1/Med7/Ddx5/Kat2a/Snw1/Med10/Jmy/Nr1d2/Thrb/Tdrd3/Sub1/Mtdh/Eny2/Gps2/Nr3c1/Tcerg1/Tle4/Kat5/Sp4/Ube3a/Usp16/Med27/Hipk3/Cops2/Raly/Rbm39/Tbl1xr1/Skil/Rnf20/Mier1/Dr1/N4bp2l2/Kdm5a/Atf7ip/Ing4/Mef2a/Hcfc1/Kat6a/Cnot7/Cbfb/Hinfp/Trip4/Pias1/Tfdp2/Mier3/Npat/Med13/Scai/Rara/Kmt2c/Taf5l/Rad54l2/Zfp281/Taf13/Kmt2d/Nrip1/Sertad2/Rap2c/Usp21/Ep300/Pdlim1/Set…	78	0,0460720614294152	74	7	GO:0003713	0,927	9,1616894887162	87	transcription coregulator activity	transcription coactivator activity	MF
GO:0003713	transcription coactivator activity	51/1693	212/11355	0,000269195108467718	0,0149807077862285	0,0139414729859071	Kat2b/Ncoa2/Mrtfb/Kat2a/Snw1/Jmy/Nr1d2/Thrb/Tdrd3/Sub1/Mtdh/Eny2/Gps2/Nr3c1/Kat5/Sp4/Ube3a/Usp16/Med27/Rbm39/Rnf20/Dr1/Kdm5a/Ing4/Mef2a/Hcfc1/Kat6a/Cbfb/Hinfp/Trip4/Npat/Med13/Rara/Kmt2c/Taf5l/Kmt2d/Nrip1/Sertad2/Rap2c/Usp21/Ep300/Pdlim1/Setd3/Jmjd6/Npm1/Birc2/Thra/Mysm1/Nup98/Med14/Med12	51	0,0301240401653869	219	7	GO:0003713	0,996	17,9385075125753	298	transcription coactivator activity	transcription coactivator activity	MF
GO:0003723	RNA binding	210/1693	888/11355	4,88903767212115e-13	0,000000000272074946453542	0,000000000253200687861432	Mcts1/Hnrnpd/C1d/Fmr1/Chtop/Nom1/Celf2/Hbp1/Ranbp2/Hnrnpa2b1/Celf1/Eif4g2/Tpr/Rbfox1/Rnmt/Mettl16/Rbm25/Ccnt1/Trnt1/Naf1/Srsf6/Suz12/Dhx58/Ro60/Srsf1/Dhx40/Ddx21/Ddx50/Helb/Papolg/Pus10/Xpo1/Cpeb4/Slu7/Eif4enif1/Pum2/Ddx52/Ddx42/Ddx5/Helz/Mif4gd/Luc7l3/Nemf/Eif2s1/Srsf5/Yy1/Nol8/Ddx41/Hnrnpk/Dimt1/Samd4/Tdrd3/Rbm26/Mbnl2/Mettl3/Mtdh/Eif3e/Dgcr8/Trmt2a/Fyttd1/Tra2b/Son/Larp4/Hnrnpll/Srsf7/Luc7l/Mt…	210	0,124040165386887	800	1	GO:0003723	0,976	611,609773909397	895	RNA binding	RNA binding	MF
GO:0003729	mRNA binding	74/1693	209/11355	1,01218447873913e-13	0,000000000112656132483665	0,000000000104841002850453	Hnrnpd/Fmr1/Celf2/Hnrnpa2b1/Celf1/Eif4g2/Tpr/Rbfox1/Rbm25/Srsf1/Cpeb4/Eif4enif1/Pum2/Ddx5/Luc7l3/Hnrnpk/Samd4/Rbm26/Mettl3/Fyttd1/Tra2b/Hnrnpll/Luc7l/Etf1/Rbm27/Eif3a/Eif4a3/Sf3b1/Ncl/Tsn/Fxr1/Dhx36/Ptbp2/Rnf20/Pum1/G3bp2/Luc7l2/Rbm3/Cstf2/Mecp2/Ireb2/Syncrip/Eefsec/Secisbp2l/Serbp1/Upf3b/Ago2/Thoc2/Rara/Rbm24/Cpeb3/Cpeb2/Rc3h1/Dhx33/Pcf11/Tardbp/Gnl3/Scaf8/Hnrnpa1/Rbm15/Cstf2t/Cpsf6/Rpl5/Hnrnpc/…	74	0,0437093916125222	181	1	GO:0003723	0,799	514,482680226299	215	mRNA binding	RNA binding	MF
GO:0003730	mRNA 3'-UTR binding	24/1693	73/11355	0,0000895649249777198	0,00664571743334681	0,00618469376688254	Hnrnpd/Fmr1/Hnrnpa2b1/Cpeb4/Pum2/Ddx5/Hnrnpk/Fxr1/Dhx36/Rnf20/Pum1/Rbm3/Secisbp2l/Serbp1/Rbm24/Cpeb3/Cpeb2/Rc3h1/Tardbp/Rpl5/Hnrnpc/Hnrnpr/Tia1/Rbm4	24	0,0141760189013585	82	1	GO:0003723	0,715	20,8936832891075	111	mRNA 3'-UTR binding	RNA binding	MF
GO:0004386	helicase activity	32/1693	124/11355	0,00103048585144959	0,0347554773534362	0,0323444362943029	Dhx58/Dhx40/Ddx21/Ddx50/Helb/Ddx52/Ddx42/Ddx5/Helz/Ddx41/Ercc3/Eif4a3/Dhx36/Dhx15/Smarcad1/Blm/Smarca1/Atrx/Smarca5/Ddx6/Ttf2/Ythdc2/Dhx8/Ascc3/Dhx33/Rad54l2/Dhx29/Ddx10/Chd8/Chd9/Chd4/Shprh	32	0,0189013585351447	123	9	GO:0004386	0,998	10,2432788240103	123	helicase activity	helicase activity	MF
GO:0004402	histone acetyltransferase activity	20/1693	62/11355	0,000448156486317728	0,0237522937748396	0,0221045605281526	Kat2b/Kat2a/Kat6b/Naa50/Phf10/Epc1/Kat5/Oga/Kansl1l/Atf2/Clock/Ing3/Hcfc1/Kat6a/Ogt/Rsf1/Gtf3c4/Taf5l/Taf9b/Ep300	20	0,0118133490844654	48	6	GO:0016740	0,47	10,213515210794	70	histone acetyltransferase activity	transferase activity	MF
GO:0004842	ubiquitin-protein transferase activity	84/1693	322/11355	0,0000000863879718626405	0,0000192299625366238	0,0000178959503816502	Rnf215/Fbxo11/Anapc1/Chfr/Ube2i/Rnf5/Pex12/Med23/Herc4/Peli1/Fbxw11/Med7/Rnft1/Cbll1/Ube2g1/Med10/Trim23/Ube2e1/Fbxl3/Rnf19a/Sharpin/Cblb/Ube2v2/Birc6/Pja2/Mib1/Rnf138/Arih1/Huwe1/Ube3a/Xiap/Ube2w/Trip12/Rnf2/Med27/Traf6/Ubr1/Itch/Ccnc/Ube2j1/Rnf20/Rnf11/Anapc4/Rnf6/Cdk8/Cul1/Rad18/Herc2/Rnf141/Rnf128/Nedd4/Ube2q2/Malt1/Mycbp2/Znrf1/Hectd1/G2e3/Rnf13/Topors/Rnf144b/Cnot4/Ube2h/Stub1/Ankib1/Rc3h1/…	84	0,0496160661547549	249	3	GO:0004842	0,992	122,712893960644	298	ubiquitin-protein transferase activity	ubiquitin-protein transferase activity	MF
GO:0004843	thiol-dependent deubiquitinase	22/1693	75/11355	0,00102346656435466	0,0347554773534362	0,0323444362943029	Usp32/Senp3/Atxn3/Usp7/Usp25/Usp16/Usp8/Usp1/Zranb1/Usp9x/Brcc3/Usp37/Otud4/Usp45/Vcpip1/Yod1/Usp14/Usp42/Usp21/Mysm1/Usp31/Usp49	22	0,012994683992912	90	8	GO:0008234	0,884	9,5783539665748	148	thiol-dependent deubiquitinase	cysteine-type peptidase activity	MF
GO:0008080	N-acetyltransferase activity	25/1693	80/11355	0,000161857674397701	0,0105969171532142	0,00986179266918501	Kat2b/Kat2a/Kat6b/Naa50/Phf10/Epc1/Esco1/Kat5/Oga/Kansl1l/Atf2/Clock/Ing3/Hcfc1/Kat6a/Ogt/Rsf1/Gtf3c4/Naa30/Gnpnat1/Taf5l/Naa25/Taf9b/Ep300/Nat8f1	25	0,0147666863555818	18	6	GO:0016740	0,498	11,2722066398628	20	N-acetyltransferase activity	transferase activity	MF
GO:0008234	cysteine-type peptidase activity	35/1693	136/11355	0,000649031690547548	0,0277835489069008	0,0258561612752545	Usp32/Senp3/Atxn3/Usp7/Senp5/Senp2/Usp25/Usp16/Mindy3/Usp8/Usp1/Zranb1/Usp9x/Brcc3/Malt1/Senp1/Usp37/Senp6/Otud4/Pigk/Zup1/Usp53/Usp45/Alg13/Vcpip1/Yod1/Usp14/Usp42/Senp7/Usp21/Mysm1/Usp31/Atg4a/Ctsf/Usp49	35	0,0206733608978145	139	8	GO:0008234	0,994	11,9502925050367	144	cysteine-type peptidase activity	cysteine-type peptidase activity	MF
GO:0016407	acetyltransferase activity	27/1693	95/11355	0,000506201063671203	0,0245480417439532	0,0228451062335555	Kat2b/Gcat/Casd1/Kat2a/Kat6b/Naa50/Phf10/Epc1/Esco1/Kat5/Oga/Kansl1l/Atf2/Clock/Ing3/Hcfc1/Kat6a/Ogt/Rsf1/Gtf3c4/Naa30/Gnpnat1/Taf5l/Naa25/Taf9b/Ep300/Nat8f1	27	0,0159480212640284	20	6	GO:0016740	0,512	7,76507505748723	25	acetyltransferase activity	transferase activity	MF
GO:0016410	N-acyltransferase activity	25/1693	93/11355	0,00191051712836501	0,0493109517097612	0,0458901749490755	Kat2b/Kat2a/Kat6b/Naa50/Phf10/Epc1/Esco1/Kat5/Oga/Kansl1l/Atf2/Clock/Ing3/Hcfc1/Kat6a/Ogt/Rsf1/Gtf3c4/Naa30/Gnpnat1/Taf5l/Naa25/Taf9b/Ep300/Nat8f1	25	0,0147666863555818	6	6	GO:0016740	0,508	3,06103649467764	8	N-acyltransferase activity	transferase activity	MF
GO:0016740	transferase activity	314/1693	1742/11355	0,000058241737096366	0,0046302180991611	0,00430901272953565	Comt/Kat2b/Kmt2a/Braf/Qtrt1/Cdk12/Ranbp2/Rnf215/Lpcat3/Pkn2/Prkacb/Fbxo11/Prkaca/Gcat/Tgfbr1/Hipk1/Rnmt/Mettl16/Trnt1/Prdm15/Anapc1/Dguok/Chfr/Yes1/Ube2i/Unkl/Casd1/Golga7/Rnf5/Setdb1/Taok1/Suz12/Pex12/Pank3/Rev3l/Med23/Cdk17/Herc4/Tbk1/Peli1/Fbxw11/Papolg/Pfkl/Clk4/Med7/Rps6kb1/Rnft1/Twistnb/Cbll1/Tlk2/Map3k3/Ern1/Ube2g1/Xylt2/Kat2a/Dcakd/Mpp5/Prpf4b/Sptlc1/B4galt7/Ccnh/Med10/Col4a3bp/Dimt1/Trim…	314	0,185469580626107	1744	6	GO:0016740	0,899	40,6741000215381	1744	transferase activity	transferase activity	MF
GO:0018024	histone-lysine N-methyltransferase activity	14/1693	41/11355	0,00169992871531965	0,0470170953945983	0,0437554469837658	Kmt2a/Setdb1/Suz12/Ash1l/Eed/Setd5/Ehmt1/Kmt2c/Setd2/Kmt5b/Kmt2d/Setd3/Nsd2/Kmt5c	14	0,00826934435912581	33	13	GO:0018024	0,999	6,16400951386254	42	histone-lysine N-methyltransferase activity	histone-lysine N-methyltransferase activity	MF
GO:0019783	ubiquitin-like protein-specific protease activity	31/1693	93/11355	0,00000648738316293075	0,000802273051149103	0,000746618132435539	Usp32/Senp3/Atxn3/Usp7/Senp5/Senp2/Usp25/Usp16/Mindy3/Usp8/Usp1/Zranb1/Usp9x/Brcc3/Senp1/Usp37/Senp6/Otud4/Zup1/Usp53/Usp45/Alg13/Vcpip1/Yod1/Usp14/Usp42/Senp7/Usp21/Mysm1/Usp31/Usp49	31	0,0183106910809214	2	8	GO:0008234	0,913	6,64258262740349	2	ubiquitin-like protein-specific protease activity	cysteine-type peptidase activity	MF
GO:0019787	ubiquitin-like protein transferase activity	87/1693	337/11355	0,0000000845708905026295	0,0000192299625366238	0,0000178959503816502	Ranbp2/Rnf215/Fbxo11/Anapc1/Chfr/Ube2i/Rnf5/Pex12/Med23/Herc4/Peli1/Fbxw11/Med7/Rnft1/Cbll1/Ube2g1/Med10/Trim23/Ube2e1/Fbxl3/Rnf19a/Sharpin/Cblb/Ube2v2/Birc6/Pja2/Mib1/Rnf138/Arih1/Huwe1/Ube3a/Xiap/Ube2w/Trip12/Rnf2/Med27/Traf6/Ubr1/Itch/Ccnc/Ube2j1/Rnf20/Rnf11/Anapc4/Rnf6/Cdk8/Cul1/Rad18/Herc2/Rnf141/Rnf128/Nedd4/Ube2q2/Pias1/Malt1/Mycbp2/Znrf1/Hectd1/G2e3/Rnf13/Topors/Rnf144b/Cnot4/Ube2h/Stub1/…	87	0,0513880685174247	4	3	GO:0004842	0,982	30,832377933547	5	ubiquitin-like protein transferase activity	ubiquitin-protein transferase activity	MF
GO:0030371	translation repressor activity	9/1693	21/11355	0,00191170966279916	0,0493109517097612	0,0458901749490755	Fmr1/Cpeb4/Samd4/Rbm3/Ireb2/Rara/Cpeb3/Cpeb2/Purb	9	0,00531600708800945	12	15	GO:0030371	1	4,24520705569107	16	translation repressor activity	translation repressor activity	MF
GO:0031624	ubiquitin conjugating enzyme binding	11/1693	28/11355	0,00144580444293443	0,0434913606752978	0,0404742979188472	Zmym2/Rnf19a/Arih1/March7/Traf6/Dcun1d1/Rnf144b/Ankib1/Dcun1d3/Dcun1d4/Rnf217	11	0,006497341996456	33	12	GO:0031624	1	6,48233761774306	40	ubiquitin conjugating enzyme binding	ubiquitin conjugating enzyme binding	MF
GO:0032451	demethylase activity	12/1693	32/11355	0,0014322854617988	0,0434913606752978	0,0404742979188472	Kdm4c/Kdm5a/Kdm6a/Jmjd1c/Kdm1b/Kdm3b/Kdm7a/Alkbh2/Kdm3a/Kdm2a/Jmjd6/Alkbh1	12	0,00708800945067927	11	14	GO:0032452	0,974	4,44556931652961	12	demethylase activity	histone demethylase activity	MF
GO:0032452	histone demethylase activity	10/1693	23/11355	0,000938500582192767	0,0347554773534362	0,0323444362943029	Kdm4c/Kdm5a/Kdm6a/Jmjd1c/Kdm1b/Kdm3b/Kdm7a/Kdm3a/Kdm2a/Jmjd6	10	0,00590667454223272	13	14	GO:0032452	0,999	5,45978489136898	18	histone demethylase activity	histone demethylase activity	MF
GO:0034212	peptide N-acetyltransferase activity	23/1693	72/11355	0,000202955897819828	0,0125494396818594	0,0116788656991059	Kat2b/Kat2a/Kat6b/Naa50/Phf10/Epc1/Esco1/Kat5/Oga/Kansl1l/Atf2/Clock/Ing3/Hcfc1/Kat6a/Ogt/Rsf1/Gtf3c4/Naa30/Taf5l/Naa25/Taf9b/Ep300	23	0,0135853514471353	1	6	GO:0016740	0,481	0	0	peptide N-acetyltransferase activity	transferase activity	MF
GO:0035064	methylated histone binding	17/1693	51/11355	0,000773971009532978	0,0307653476289359	0,0286311080218215	Fmr1/Cbx5/Suz12/Spin1/Tdrd3/Glyr1/Cbx8/Mtf2/Ing3/Kdm5a/Ing4/Atrx/Ncapg2/Kdm7a/Chd8/Mbtd1/Mphosph8	17	0,0100413467217956	85	10	GO:0035064	0,999	10,1557099154563	107	methylated histone binding	methylated histone binding	MF
GO:0035198	miRNA binding	10/1693	24/11355	0,00139584750974968	0,0434913606752978	0,0404742979188472	Fmr1/Hnrnpa2b1/Ddx21/Pum2/Pum1/Tut7/Ago2/Rc3h1/Ago1/Rbm4	10	0,00590667454223272	29	1	GO:0003723	0,626	6,24278599289966	35	miRNA binding	RNA binding	MF
GO:0036002	pre-mRNA binding	14/1693	30/11355	0,0000349785997024775	0,00299470626683519	0,00278695887507999	Celf2/Hnrnpa2b1/Srsf6/Slu7/Ddx5/Hnrnpk/Tra2b/Rnpc3/Rbm41/Eri1/Prpf39/Rbm24/Ep300/Rbm4	14	0,00826934435912581	14	1	GO:0003723	0,64	16,8075965605563	19	pre-mRNA binding	RNA binding	MF
GO:0042393	histone binding	46/1693	163/11355	0,00000810079627052609	0,000901618624909554	0,000839071950547123	Fmr1/Kmt2a/Supt6/Cbx5/Anp32e/Suz12/Sirt1/Dek/Spin1/Kat6b/Tdrd3/Glyr1/Phf10/Kat5/Cbx8/Usp16/Ncl/Tbl1xr1/Rnf20/Nasp/Mtf2/Ing3/Kdm5a/Ing4/Atrx/Kat6a/Smarca5/Hinfp/Phip/Morc2a/Rsf1/Kmt2c/Baz2a/Ncapg2/Kdm7a/Pwwp2a/Kmt2d/Atad2b/Chd8/Npm1/Mbtd1/Mysm1/Ipo7/Mphosph8/Usp49/Noc2l	46	0,0271707028942705	132	5	GO:0042393	0,997	45,2727812985789	156	histone binding	histone binding	MF
GO:0043021	ribonucleoprotein complex binding	34/1693	138/11355	0,0017319864431074	0,0470170953945983	0,0437554469837658	Fmr1/Cbx5/Top2b/Cpeb4/Ddx5/Nemf/Eif2s1/Hnrnpk/Csnk2b/Impact/Eif4a3/Nvl/Uhmk1/Itch/Rpn2/Eif2a/Rbm3/Eri1/Eefsec/Secisbp2l/Srp72/Cpeb3/Cpeb2/Ckap5/Dhx33/Dhx29/Ythdf3/Rictor/Ltn1/Cpsf6/Npm1/Abce1/Hnrnpc/Csnk2a1	34	0,0200826934435913	44	11	GO:0043021	0,998	6,67116558327963	51	ribonucleoprotein complex binding	ribonucleoprotein complex binding	MF
GO:0043422	protein kinase B binding	8/1693	17/11355	0,00165464053744513	0,0470170953945983	0,0437554469837658	Srsf1/Sirt1/Srsf5/Rasa1/Traf6/Rara/Appl1/Npm1	8	0,00472533963378618	18	12	GO:0031624	0,416	5,09544987421654	23	protein kinase B binding	ubiquitin conjugating enzyme binding	MF
GO:0061630	ubiquitin protein ligase activity	54/1693	200/11355	0,0000058624064916853	0,000802273051149103	0,000746618132435539	Rnf215/Anapc1/Chfr/Rnf5/Med23/Herc4/Peli1/Fbxw11/Med7/Rnft1/Cbll1/Med10/Fbxl3/Rnf19a/Cblb/Pja2/Rnf138/Arih1/Huwe1/Ube3a/Xiap/Rnf2/Med27/Traf6/Ubr1/Itch/Ccnc/Anapc4/Rnf6/Cdk8/Cul1/Rad18/Rnf128/Nedd4/Mycbp2/Znrf1/Hectd1/G2e3/Rnf13/Topors/Rnf144b/Stub1/Ankib1/Rnf167/Ubr3/Ltn1/Rlim/Birc2/Znrf2/Ube4a/Rnf217/Msl2/Med12/Shprh	54	0,0318960425280567	233	3	GO:0004842	0,921	52,2385062631477	326	ubiquitin protein ligase activity	ubiquitin-protein transferase activity	MF
GO:0061631	ubiquitin conjugating enzyme activity	12/1693	33/11355	0,0019493997082026	0,0493109517097612	0,0458901749490755	Ube2g1/Ube2e1/Ube2v2/Birc6/Ube2w/Ube2j1/Ube2q2/Ube2h/Ube2q1/Ube2s/Ube2d3/Ube2d2a	12	0,00708800945067927	40	3	GO:0004842	0,809	6,30207057779588	81	ubiquitin conjugating enzyme activity	ubiquitin-protein transferase activity	MF
GO:0061650	ubiquitin-like protein conjugating enzyme activity	13/1693	35/11355	0,00101635224382125	0,0347554773534362	0,0323444362943029	Ube2i/Ube2g1/Ube2e1/Ube2v2/Birc6/Ube2w/Ube2j1/Ube2q2/Ube2h/Ube2q1/Ube2s/Ube2d3/Ube2d2a	13	0,00767867690490254	1	3	GO:0004842	0,797	0	0	ubiquitin-like protein conjugating enzyme activity	ubiquitin-protein transferase activity	MF
GO:0061659	ubiquitin-like protein ligase activity	55/1693	205/11355	0,00000592394343051531	0,000802273051149103	0,000746618132435539	Rnf215/Anapc1/Chfr/Rnf5/Med23/Herc4/Peli1/Fbxw11/Med7/Rnft1/Cbll1/Med10/Fbxl3/Rnf19a/Cblb/Pja2/Rnf138/Arih1/Huwe1/Ube3a/Xiap/Rnf2/Med27/Traf6/Ubr1/Itch/Ccnc/Anapc4/Rnf6/Cdk8/Cul1/Rad18/Rnf128/Nedd4/Pias1/Mycbp2/Znrf1/Hectd1/G2e3/Rnf13/Topors/Rnf144b/Stub1/Ankib1/Rnf167/Ubr3/Ltn1/Rlim/Birc2/Znrf2/Ube4a/Rnf217/Msl2/Med12/Shprh	55	0,03248670998228	1	3	GO:0004842	0,906	0	0	ubiquitin-like protein ligase activity	ubiquitin-protein transferase activity	MF
GO:0061733	peptide-lysine-N-acetyltransferase activity	21/1693	64/11355	0,000249863744729488	0,0146367551517853	0,0136213808761117	Kat2b/Kat2a/Kat6b/Naa50/Phf10/Epc1/Esco1/Kat5/Oga/Kansl1l/Atf2/Clock/Ing3/Hcfc1/Kat6a/Ogt/Rsf1/Gtf3c4/Taf5l/Taf9b/Ep300	21	0,0124040165386887	4	6	GO:0016740	0,473	4,66570225522476	5	peptide-lysine-N-acetyltransferase activity	transferase activity	MF
GO:0061980	regulatory RNA binding	12/1693	29/11355	0,000507282084556086	0,0245480417439532	0,0228451062335555	Fmr1/Hnrnpa2b1/Ddx21/Pum2/Pum1/Mecp2/Tut7/Ago2/Rc3h1/Ago1/Fam172a/Rbm4	12	0,00708800945067927	1	1	GO:0003723	0,651	0	0	regulatory RNA binding	RNA binding	MF
GO:0097157	pre-mRNA intronic binding	6/1693	9/11355	0,000609279896217538	0,0271251409796048	0,0252434281211813	Hnrnpa2b1/Rnpc3/Rbm41/Rbm24/Ep300/Rbm4	6	0,00354400472533963	9	1	GO:0003723	0,565	5,39269942644434	9	pre-mRNA intronic binding	RNA binding	MF
GO:0101005	deubiquitinase activity	26/1693	84/11355	0,000143782020141316	0,0100018367760803	0,00930799393546417	Usp32/Senp3/Atxn3/Usp7/Usp25/Usp16/Mindy3/Usp8/Usp1/Zranb1/Usp9x/Brcc3/Usp37/Otud4/Zup1/Usp53/Usp45/Alg13/Vcpip1/Yod1/Usp14/Usp42/Usp21/Mysm1/Usp31/Usp49	26	0,0153573538098051	8	8	GO:0008234	0,905	8,31710273124286	10	deubiquitinase activity	cysteine-type peptidase activity	MF
GO:0140030	modification-dependent protein binding	33/1693	125/11355	0,000563442189611881	0,026129631543251	0,0243169787095654	Fmr1/Kmt2a/Ikbkg/Ubqln1/Cbx5/Suz12/Spin1/Tdrd3/Glyr1/Sharpin/Cbx8/Eps15/Mtf2/Ing3/Kdm5a/Rad18/Ing4/Zfand6/Zranb1/Brcc3/Atrx/Sprtn/Phip/Baz2a/Ncapg2/Kdm7a/Atad2b/Chd8/Ide/Rnf169/Mbtd1/Ank3/Mphosph8	33	0,019492025989368	3	10	GO:0035064	0,939	2,7525368736368	3	modification-dependent protein binding	methylated histone binding	MF
GO:0140034	methylation-dependent protein binding	17/1693	51/11355	0,000773971009532978	0,0307653476289359	0,0286311080218215	Fmr1/Cbx5/Suz12/Spin1/Tdrd3/Glyr1/Cbx8/Mtf2/Ing3/Kdm5a/Ing4/Atrx/Ncapg2/Kdm7a/Chd8/Mbtd1/Mphosph8	17	0,0100413467217956	1	10	GO:0035064	0,999	0	0	methylation-dependent protein binding	methylated histone binding	MF
GO:0140096	catalytic activity, acting on a protein	306/1693	1590/11355	0,000000221118186476495	0,0000410174235913898	0,000038171981665416	Usp32/Nrip2/Kmt2a/Acp2/Braf/Cdk12/Ranbp2/Dusp3/Rnf215/Pkn2/Prkacb/Senp3/Fbxo11/Prkaca/Tgfbr1/Hipk1/Eya4/Pten/Anapc1/Chfr/Yes1/Ppp1cb/Ube2i/Mtmr1/Golga7/Ppt2/Rnf5/Setdb1/Taok1/Suz12/Pigt/Mtmr4/Pex12/Plod1/Med23/Cdk17/Sirt1/Herc4/Tbk1/Peli1/Fbxw11/Clk4/Med7/Rps6kb1/Rnft1/Cbll1/Tlk2/Map3k3/Ern1/Ube2g1/Xylt2/Atxn3/Prpf4b/B4galt7/Ccnh/Agtpbp1/Med10/Trim23/Ube2e1/Bmpr1a/Ero1l/Nek4/Mapk8/Lats2/Mtmr6/Ppp…	306	0,180744240992321	1	8	GO:0008234	0,621	0	0	catalytic activity, acting on a protein	cysteine-type peptidase activity	MF
GO:0140110	transcription regulator activity	182/1693	928/11355	0,0000296685700102086	0,00275175986844685	0,00256086604298643	Klf6/C1d/Kat2b/Sp1/Glmp/Gtf2f1/Hbp1/Etv3/Mef2c/Ncoa2/Nr2c2/Hipk1/Gabpa/Mrtfb/Prdm15/E2f4/Arnt/E2f3/Med13l/Ncor1/Sim1/Sirt1/Rel/Med7/Ddx5/Kat2a/Strn3/Gtf2a1/Snw1/Ylpm1/Yy1/Hivep1/Smad5/Hnrnpk/Med10/Jmy/Nr1d2/Thrb/Bmpr1a/Zmym2/Tdrd3/Sub1/Zscan26/Mtdh/Osr2/Eny2/Zbtb20/Zfp148/Paxbp1/Atf1/Gps2/Cebpz/Zeb1/Nr3c1/Tcerg1/Tle4/Kat5/Sp4/Ube3a/Bach1/Usp16/Stag2/Ikzf2/Carf/Stk16/Nucks1/Pou2f1/Usf1/Med27/Atf2/…	182	0,107501476668636	1	7	GO:0003713	0,738	0	0	transcription regulator activity	transcription coactivator activity	MF
GO:1990247	N6-methyladenosine-containing RNA binding	5/1693	7/11355	0,00118222307258865	0,038700419993858	0,0360157121804098	Hnrnpa2b1/Ythdc2/Ythdc1/Ythdf3/Hnrnpc	5	0,00295333727111636	7	16	GO:1990247	1	3,88120926098076	9	N6-methyladenosine-containing RNA binding	N6-methyladenosine-containing RNA binding	MF
