# Supplementary material for: Integrative Multi-Omics and Network Analyses Reveal Pathogenic and Protective Pathways in Centronuclear Myopathies
Source: Int J Mol Sci. 2025 Nov 28;26(23):11572. doi: 10.3390/ijms262311572 (PMC12691857; doi:10.3390/ijms262311572)
Supplement: Supplementary file 1 [file ijms-26-11572-s001.zip › 251120_U02_Supplementary/250819_SuppInfo_S3/enrich_analysis_yellow_module.csv]

ID	Description	GeneRatio	BgRatio	pvalue	p.adjust	qvalue	geneID	Count	gene_ratio_score	term_size	cluster	parent	parentSimScore	score	size	term	parentTerm	ont
GO:0006396	RNA processing	104/1071	735/11452	0,00000847161828411098	0,0229286340353625	0,0229286340353625	Nhp2/Puf60/Yju2/Pih1d1/Ess2/Akt2/Srpk1/Bud23/Lsm2/Dus3l/Gtpbp3/Tsr3/Utp25/Sart3/Xab2/Trmt11/Snrpf/Pnpt1/Tsen54/Ncbp3/Nrde2/Snrnp48/Rtraf/Hsf1/Bop1/Zcrb1/Prpf40b/Tmbim6/Tarbp2/Pcbp4/Rrp36/Dhx16/Txnl4a/Rps26/Rpl14/Snrpb/Rbm38/Zfp64/Exosc3/Ybx1/Syf2/Ago3/Srsf4/Arl6ip4/Dhx37/Ints1/Ddx54/Pan3/Pop7/Wbp11/U2af2/Rnf40/Nudt21/Lsm4/Imp3/Rbm5/Fam207a/Eri3/Trmt13/Exosc4/Cactin/Zbtb7a/Map2k2/Tsen34/Wdr18/Ints…	104	0,0971055088702148	61	1	GO:0006396	0,987	11,0515076454306	64	RNA processing	RNA processing	BP
GO:0044743	protein transmembrane import into intracellular organelle	13/1071	37/11452	0,0000163600670962273	0,0229286340353625	0,0229286340353625	Pex6/Tomm40/Timm50/Pex5/Timm23/Timm13/Pex16/Dnajc19/Pex14/Timm17b/Ndufa13/Romo1/Dnlz	13	0,0121381886087768	1	2	GO:0065002	0,982	0	0	protein transmembrane import into intracellular organelle	intracellular protein transmembrane transport	BP
GO:0065002	intracellular protein transmembrane transport	16/1071	51/11452	0,00000938456011322098	0,0229286340353625	0,0229286340353625	Pex6/Tomm40/Timm50/Akt2/Pex5/Timm23/Timm13/Zfand2b/Pex16/Dnajc19/Pex14/Timm17b/Ndufa13/Sec61b/Romo1/Dnlz	16	0,0149393090569561	4	2	GO:0065002	1	3,72685789857354	4	intracellular protein transmembrane transport	intracellular protein transmembrane transport	BP
GO:0071806	protein transmembrane transport	16/1071	52/11452	0,0000123913367026753	0,0229286340353625	0,0229286340353625	Pex6/Tomm40/Timm50/Akt2/Pex5/Timm23/Timm13/Zfand2b/Pex16/Dnajc19/Pex14/Timm17b/Ndufa13/Sec61b/Romo1/Dnlz	16	0,0149393090569561	1	2	GO:0065002	1	0	0	protein transmembrane transport	intracellular protein transmembrane transport	BP
GO:0005840	ribosome	38/1082	200/11619	0,0000153657002062855	0,00804216312603532	0,00759086014127	Rpl3l/Rpl8/Rps9/Rplp1/Mrpl52/Rps5/Mrpl32/Mrpl58/Rack1/Pnpt1/Mrps24/Mrpl38/Mrpl57/Eif2ak2/Mrpl28/Mrpl43/Rps26/Rplp2/Rpl14/Zcchc17/Mrps15/Malsu1/Mrpl48/Mrpl17/Rpsa/Mrpl34/Mrpl54/Mrps26/Abcf1/Mrps34/Rps21/Ndufa7/Mrps12/Zfp622/Repin1/Rpl27/Rps15/Aurkaip1	38	0,0351201478743068	171	1	GO:0005840	0,994	22,5588574821146	176	ribosome	ribosome	CC
GO:0044391	ribosomal subunit	32/1082	168/11619	0,0000672088066320211	0,012685662251794	0,0119737794973364	Rpl3l/Rpl8/Rps9/Rplp1/Mrpl52/Rps5/Mrpl32/Mrpl58/Rack1/Mrps24/Mrpl38/Mrpl57/Mrpl28/Mrpl43/Rps26/Rplp2/Rpl14/Zcchc17/Mrps15/Malsu1/Mrpl48/Mrpl17/Rpsa/Mrpl34/Mrpl54/Mrps26/Mrps34/Rps21/Mrps12/Zfp622/Rpl27/Rps15	32	0,0295748613678373	1	1	GO:0005840	0,946	0	0	ribosomal subunit	ribosome	CC
GO:0098798	mitochondrial protein-containing complex	43/1082	246/11619	0,0000367456861837633	0,00924766435624709	0,00872871212154658	Cox5a/Ndufb2/Tomm40/Timm50/Ndufs3/Mrpl52/Timm23/Ndufa2/Mrpl32/Mrpl58/Ndufs7/Timm13/Polrmt/Pnpt1/Mrps24/Mrpl38/Mrpl57/Ndufa6/Smdt1/Mrpl28/Mrpl43/Dnajc19/Dmac1/Mrps15/Park7/Malsu1/Mrpl48/Cox6a2/Mrpl17/Timm17b/Mrpl34/Mrpl54/Mrps26/Mrps34/Cox6a1/Ndufa7/Uqcrq/Mrps12/Ndufa13/Chchd10/Romo1/Uqcc3/Timm10b	43	0,0397412199630314	1	2	GO:1990904	0,433	0	0	mitochondrial protein-containing complex	ribonucleoprotein complex	CC
GO:1990904	ribonucleoprotein complex	102/1082	736/11619	0,000021303743380226	0,00804216312603532	0,00759086014127	Nhp2/Smg5/Rpl3l/Yju2/Pih1d1/Ess2/Rpl8/Ppan/Rps9/Eif1b/Lsm2/Hnrnpa0/Rplp1/Mrpl52/Rps5/Mrpl32/Utp25/Mrpl58/Sart3/Xab2/Rwdd1/Snrpf/Rack1/Pnpt1/Mrps24/Unk/Mrpl38/Snrnp48/Mrpl57/Hsf1/Bop1/Zcrb1/Prpf40b/Tarbp2/Rrp36/Eif2ak2/Mrpl28/Dhx16/Txnl4a/Ighmbp2/Mrpl43/Rps26/Rplp2/Rpl14/Sumo1/Gabpb1/Snrpb/Rbm38/Eif6/Ybx1/Zcchc17/Syf2/Ago3/Mrps15/Pan3/Pop7/Malsu1/U2af2/Mrpl48/Mrpl17/Lsm4/Imp3/Rpsa/Rbm5/Fbxw8/Fam20…	102	0,0942698706099815	166	2	GO:1990904	0,986	22,4286561539017	188	ribonucleoprotein complex	ribonucleoprotein complex	CC
